# Supplementary material for: Dosage effect of copy number variation in epilepsy and ten regions of the human brain
Source: Sci Rep. 2025 Dec 4;15:45726. doi: 10.1038/s41598-025-28338-2 (PMC12753814; doi:10.1038/s41598-025-28338-2)
Supplement: Supplementary file 5 — Supplementary Information 5. [file 41598_2025_28338_MOESM5_ESM.xlsx]

## Sheet: PBCA-DE RC>=700
Supplementary Table 5. Methylation data for cancer cohorts. Whole genome Bisulfite sequencing data for different cancer types with read count >=700, namely: PBCA_DE, BOCA-FR and CLLE-ES (see methods for further details)
icgc_donor_id	project_code	icgc_specimen_id	icgc_sample_id	submitted_sample_id	analysis_id	chromosome	chromosome_start	chromosome_end	chromosome_strand	assembly_version	methylation_ratio	methylated_read_count	unmethylated_read_count	sequencing_platform	experimental_protocol	sequencing_strategy	alignment_algorithm	other_analysis_algorithm
DO35545	PBCA-DE	SP78666	SA413298	ICGC_MB9	PedBrainWGBS_2013_8	1	567390	567391	1	GRCh37	0	0	762	Illumina HiSeq	WGBS	Bisulfite-Seq	bwa-0.6.1	methylCtools-0.9.3
DO35545	PBCA-DE	SP78666	SA413298	ICGC_MB9	PedBrainWGBS_2013_8	1	567402	567403	1	GRCh37	0	0	756	Illumina HiSeq	WGBS	Bisulfite-Seq	bwa-0.6.1	methylCtools-0.9.3
DO35545	PBCA-DE	SP78666	SA413298	ICGC_MB9	PedBrainWGBS_2013_8	1	567405	567406	1	GRCh37	0	0	759	Illumina HiSeq	WGBS	Bisulfite-Seq	bwa-0.6.1	methylCtools-0.9.3
DO35743	PBCA-DE	SP78941	SA414179	ICGC_MB112	PedBrainWGBS_2013_8	1	567549	567550	1	GRCh37	0.01	7	971	Illumina HiSeq	WGBS	Bisulfite-Seq	bwa-0.6.1	methylCtools-0.9.3
DO35575	PBCA-DE	SP78720	SA413516	ICGC_MB38	PedBrainWGBS_2013_8	1	567549	567550	1	GRCh37	0.02	20	828	Illumina HiSeq	WGBS	Bisulfite-Seq	bwa-0.6.1	methylCtools-0.9.3
DO35585	PBCA-DE	SP78730	SA413556	ICGC_MB50	PedBrainWGBS_2013_8	1	567549	567550	1	GRCh37	0.01	16	1944	Illumina HiSeq	WGBS	Bisulfite-Seq	bwa-0.6.1	methylCtools-0.9.3
DO35552	PBCA-DE	SP78673	SA413326	ICGC_MB17	PedBrainWGBS_2013_8	1	567549	567550	1	GRCh37	0.01	14	2619	Illumina HiSeq	WGBS	Bisulfite-Seq	bwa-0.6.1	methylCtools-0.9.3
DO35569	PBCA-DE	SP78714	SA413492	ICGC_MB32	PedBrainWGBS_2013_8	1	567549	567550	1	GRCh37	0.01	22	1540	Illumina HiSeq	WGBS	Bisulfite-Seq	bwa-0.6.1	methylCtools-0.9.3
DO35538	PBCA-DE	SP78659	SA413272	ICGC_MB1	PedBrainWGBS_2013_8	1	567549	567550	1	GRCh37	0.01	22	2359	Illumina HiSeq	WGBS	Bisulfite-Seq	bwa-0.6.1	methylCtools-0.9.3
DO35545	PBCA-DE	SP78666	SA413298	ICGC_MB9	PedBrainWGBS_2013_8	1	567549	567550	1	GRCh37	0	2	1660	Illumina HiSeq	WGBS	Bisulfite-Seq	bwa-0.6.1	methylCtools-0.9.3
DO35543	PBCA-DE	SP78664	SA413290	ICGC_MB7	PedBrainWGBS_2013_8	1	567549	567550	1	GRCh37	0.01	26	2730	Illumina HiSeq	WGBS	Bisulfite-Seq	bwa-0.6.1	methylCtools-0.9.3
DO35541	PBCA-DE	SP78662	SA413282	ICGC_MB5	PedBrainWGBS_2013_8	1	567549	567550	1	GRCh37	0.01	21	2083	Illumina HiSeq	WGBS	Bisulfite-Seq	bwa-0.6.1	methylCtools-0.9.3
DO35743	PBCA-DE	SP78941	SA414179	ICGC_MB112	PedBrainWGBS_2013_8	1	567558	567559	1	GRCh37	0.01	9	1164	Illumina HiSeq	WGBS	Bisulfite-Seq	bwa-0.6.1	methylCtools-0.9.3
DO35575	PBCA-DE	SP78720	SA413516	ICGC_MB38	PedBrainWGBS_2013_8	1	567558	567559	1	GRCh37	0.02	20	919	Illumina HiSeq	WGBS	Bisulfite-Seq	bwa-0.6.1	methylCtools-0.9.3
DO35585	PBCA-DE	SP78730	SA413556	ICGC_MB50	PedBrainWGBS_2013_8	1	567558	567559	1	GRCh37	0	9	2125	Illumina HiSeq	WGBS	Bisulfite-Seq	bwa-0.6.1	methylCtools-0.9.3
DO35552	PBCA-DE	SP78673	SA413326	ICGC_MB17	PedBrainWGBS_2013_8	1	567558	567559	1	GRCh37	0.01	16	3059	Illumina HiSeq	WGBS	Bisulfite-Seq	bwa-0.6.1	methylCtools-0.9.3
DO35569	PBCA-DE	SP78714	SA413492	ICGC_MB32	PedBrainWGBS_2013_8	1	567558	567559	1	GRCh37	0.01	21	1735	Illumina HiSeq	WGBS	Bisulfite-Seq	bwa-0.6.1	methylCtools-0.9.3
DO35538	PBCA-DE	SP78659	SA413272	ICGC_MB1	PedBrainWGBS_2013_8	1	567558	567559	1	GRCh37	0.01	20	2704	Illumina HiSeq	WGBS	Bisulfite-Seq	bwa-0.6.1	methylCtools-0.9.3
DO35545	PBCA-DE	SP78666	SA413298	ICGC_MB9	PedBrainWGBS_2013_8	1	567558	567559	1	GRCh37	0	0	1811	Illumina HiSeq	WGBS	Bisulfite-Seq	bwa-0.6.1	methylCtools-0.9.3
DO35543	PBCA-DE	SP78664	SA413290	ICGC_MB7	PedBrainWGBS_2013_8	1	567558	567559	1	GRCh37	0.01	23	3129	Illumina HiSeq	WGBS	Bisulfite-Seq	bwa-0.6.1	methylCtools-0.9.3
DO35541	PBCA-DE	SP78662	SA413282	ICGC_MB5	PedBrainWGBS_2013_8	1	567558	567559	1	GRCh37	0.01	23	2320	Illumina HiSeq	WGBS	Bisulfite-Seq	bwa-0.6.1	methylCtools-0.9.3
DO35743	PBCA-DE	SP78941	SA414179	ICGC_MB112	PedBrainWGBS_2013_8	1	567563	567564	1	GRCh37	0.01	6	1268	Illumina HiSeq	WGBS	Bisulfite-Seq	bwa-0.6.1	methylCtools-0.9.3
DO35575	PBCA-DE	SP78720	SA413516	ICGC_MB38	PedBrainWGBS_2013_8	1	567563	567564	1	GRCh37	0.03	24	955	Illumina HiSeq	WGBS	Bisulfite-Seq	bwa-0.6.1	methylCtools-0.9.3
DO35585	PBCA-DE	SP78730	SA413556	ICGC_MB50	PedBrainWGBS_2013_8	1	567563	567564	1	GRCh37	0.01	13	2218	Illumina HiSeq	WGBS	Bisulfite-Seq	bwa-0.6.1	methylCtools-0.9.3
DO35552	PBCA-DE	SP78673	SA413326	ICGC_MB17	PedBrainWGBS_2013_8	1	567563	567564	1	GRCh37	0.01	15	3252	Illumina HiSeq	WGBS	Bisulfite-Seq	bwa-0.6.1	methylCtools-0.9.3
DO35569	PBCA-DE	SP78714	SA413492	ICGC_MB32	PedBrainWGBS_2013_8	1	567563	567564	1	GRCh37	0.02	31	1811	Illumina HiSeq	WGBS	Bisulfite-Seq	bwa-0.6.1	methylCtools-0.9.3
DO35566	PBCA-DE	SP78711	SA413480	ICGC_MB28	PedBrainWGBS_2013_8	1	567563	567564	1	GRCh37	0.01	11	707	Illumina HiSeq	WGBS	Bisulfite-Seq	bwa-0.6.1	methylCtools-0.9.3
DO35538	PBCA-DE	SP78659	SA413272	ICGC_MB1	PedBrainWGBS_2013_8	1	567563	567564	1	GRCh37	0.01	19	2906	Illumina HiSeq	WGBS	Bisulfite-Seq	bwa-0.6.1	methylCtools-0.9.3
DO35545	PBCA-DE	SP78666	SA413298	ICGC_MB9	PedBrainWGBS_2013_8	1	567563	567564	1	GRCh37	0	2	1863	Illumina HiSeq	WGBS	Bisulfite-Seq	bwa-0.6.1	methylCtools-0.9.3
DO35543	PBCA-DE	SP78664	SA413290	ICGC_MB7	PedBrainWGBS_2013_8	1	567563	567564	1	GRCh37	0.01	24	3333	Illumina HiSeq	WGBS	Bisulfite-Seq	bwa-0.6.1	methylCtools-0.9.3
DO35541	PBCA-DE	SP78662	SA413282	ICGC_MB5	PedBrainWGBS_2013_8	1	567563	567564	1	GRCh37	0.01	24	2449	Illumina HiSeq	WGBS	Bisulfite-Seq	bwa-0.6.1	methylCtools-0.9.3
DO35743	PBCA-DE	SP78941	SA414179	ICGC_MB112	PedBrainWGBS_2013_8	1	567570	567571	1	GRCh37	0.01	9	1384	Illumina HiSeq	WGBS	Bisulfite-Seq	bwa-0.6.1	methylCtools-0.9.3
DO35577	PBCA-DE	SP78722	SA413524	ICGC_MB40	PedBrainWGBS_2013_8	1	567570	567571	1	GRCh37	0.03	19	733	Illumina HiSeq	WGBS	Bisulfite-Seq	bwa-0.6.1	methylCtools-0.9.3
DO35575	PBCA-DE	SP78720	SA413516	ICGC_MB38	PedBrainWGBS_2013_8	1	567570	567571	1	GRCh37	0.02	25	997	Illumina HiSeq	WGBS	Bisulfite-Seq	bwa-0.6.1	methylCtools-0.9.3
DO35585	PBCA-DE	SP78730	SA413556	ICGC_MB50	PedBrainWGBS_2013_8	1	567570	567571	1	GRCh37	0.01	13	2334	Illumina HiSeq	WGBS	Bisulfite-Seq	bwa-0.6.1	methylCtools-0.9.3
DO35552	PBCA-DE	SP78673	SA413326	ICGC_MB17	PedBrainWGBS_2013_8	1	567570	567571	1	GRCh37	0	15	3540	Illumina HiSeq	WGBS	Bisulfite-Seq	bwa-0.6.1	methylCtools-0.9.3
DO35569	PBCA-DE	SP78714	SA413492	ICGC_MB32	PedBrainWGBS_2013_8	1	567570	567571	1	GRCh37	0.02	32	1970	Illumina HiSeq	WGBS	Bisulfite-Seq	bwa-0.6.1	methylCtools-0.9.3
DO35566	PBCA-DE	SP78711	SA413480	ICGC_MB28	PedBrainWGBS_2013_8	1	567570	567571	1	GRCh37	0.02	16	747	Illumina HiSeq	WGBS	Bisulfite-Seq	bwa-0.6.1	methylCtools-0.9.3
DO35538	PBCA-DE	SP78659	SA413272	ICGC_MB1	PedBrainWGBS_2013_8	1	567570	567571	1	GRCh37	0.01	20	3151	Illumina HiSeq	WGBS	Bisulfite-Seq	bwa-0.6.1	methylCtools-0.9.3
DO35545	PBCA-DE	SP78666	SA413298	ICGC_MB9	PedBrainWGBS_2013_8	1	567570	567571	1	GRCh37	0	1	1920	Illumina HiSeq	WGBS	Bisulfite-Seq	bwa-0.6.1	methylCtools-0.9.3
DO35543	PBCA-DE	SP78664	SA413290	ICGC_MB7	PedBrainWGBS_2013_8	1	567570	567571	1	GRCh37	0.01	24	3605	Illumina HiSeq	WGBS	Bisulfite-Seq	bwa-0.6.1	methylCtools-0.9.3
DO35541	PBCA-DE	SP78662	SA413282	ICGC_MB5	PedBrainWGBS_2013_8	1	567570	567571	1	GRCh37	0.01	24	2600	Illumina HiSeq	WGBS	Bisulfite-Seq	bwa-0.6.1	methylCtools-0.9.3
DO35743	PBCA-DE	SP78941	SA414179	ICGC_MB112	PedBrainWGBS_2013_8	1	567681	567682	1	GRCh37	0.01	7	890	Illumina HiSeq	WGBS	Bisulfite-Seq	bwa-0.6.1	methylCtools-0.9.3
DO35585	PBCA-DE	SP78730	SA413556	ICGC_MB50	PedBrainWGBS_2013_8	1	567681	567682	1	GRCh37	0.01	21	1527	Illumina HiSeq	WGBS	Bisulfite-Seq	bwa-0.6.1	methylCtools-0.9.3
DO35552	PBCA-DE	SP78673	SA413326	ICGC_MB17	PedBrainWGBS_2013_8	1	567681	567682	1	GRCh37	0.01	20	2906	Illumina HiSeq	WGBS	Bisulfite-Seq	bwa-0.6.1	methylCtools-0.9.3
DO35569	PBCA-DE	SP78714	SA413492	ICGC_MB32	PedBrainWGBS_2013_8	1	567681	567682	1	GRCh37	0.02	28	1442	Illumina HiSeq	WGBS	Bisulfite-Seq	bwa-0.6.1	methylCtools-0.9.3
DO35538	PBCA-DE	SP78659	SA413272	ICGC_MB1	PedBrainWGBS_2013_8	1	567681	567682	1	GRCh37	0	8	2399	Illumina HiSeq	WGBS	Bisulfite-Seq	bwa-0.6.1	methylCtools-0.9.3
DO35545	PBCA-DE	SP78666	SA413298	ICGC_MB9	PedBrainWGBS_2013_8	1	567681	567682	1	GRCh37	0	0	800	Illumina HiSeq	WGBS	Bisulfite-Seq	bwa-0.6.1	methylCtools-0.9.3
DO35543	PBCA-DE	SP78664	SA413290	ICGC_MB7	PedBrainWGBS_2013_8	1	567681	567682	1	GRCh37	0.01	19	2771	Illumina HiSeq	WGBS	Bisulfite-Seq	bwa-0.6.1	methylCtools-0.9.3
DO35541	PBCA-DE	SP78662	SA413282	ICGC_MB5	PedBrainWGBS_2013_8	1	567681	567682	1	GRCh37	0.01	27	1848	Illumina HiSeq	WGBS	Bisulfite-Seq	bwa-0.6.1	methylCtools-0.9.3
DO35743	PBCA-DE	SP78941	SA414179	ICGC_MB112	PedBrainWGBS_2013_8	1	567696	567697	1	GRCh37	0.01	13	870	Illumina HiSeq	WGBS	Bisulfite-Seq	bwa-0.6.1	methylCtools-0.9.3
DO35585	PBCA-DE	SP78730	SA413556	ICGC_MB50	PedBrainWGBS_2013_8	1	567696	567697	1	GRCh37	0.01	12	1509	Illumina HiSeq	WGBS	Bisulfite-Seq	bwa-0.6.1	methylCtools-0.9.3
DO35552	PBCA-DE	SP78673	SA413326	ICGC_MB17	PedBrainWGBS_2013_8	1	567696	567697	1	GRCh37	0.01	21	2666	Illumina HiSeq	WGBS	Bisulfite-Seq	bwa-0.6.1	methylCtools-0.9.3
DO35569	PBCA-DE	SP78714	SA413492	ICGC_MB32	PedBrainWGBS_2013_8	1	567696	567697	1	GRCh37	0.03	36	1426	Illumina HiSeq	WGBS	Bisulfite-Seq	bwa-0.6.1	methylCtools-0.9.3
DO35538	PBCA-DE	SP78659	SA413272	ICGC_MB1	PedBrainWGBS_2013_8	1	567696	567697	1	GRCh37	0.01	16	2308	Illumina HiSeq	WGBS	Bisulfite-Seq	bwa-0.6.1	methylCtools-0.9.3
DO35545	PBCA-DE	SP78666	SA413298	ICGC_MB9	PedBrainWGBS_2013_8	1	567696	567697	1	GRCh37	0	0	877	Illumina HiSeq	WGBS	Bisulfite-Seq	bwa-0.6.1	methylCtools-0.9.3
DO35543	PBCA-DE	SP78664	SA413290	ICGC_MB7	PedBrainWGBS_2013_8	1	567696	567697	1	GRCh37	0.01	20	2676	Illumina HiSeq	WGBS	Bisulfite-Seq	bwa-0.6.1	methylCtools-0.9.3
DO35541	PBCA-DE	SP78662	SA413282	ICGC_MB5	PedBrainWGBS_2013_8	1	567696	567697	1	GRCh37	0.01	25	1881	Illumina HiSeq	WGBS	Bisulfite-Seq	bwa-0.6.1	methylCtools-0.9.3
DO35585	PBCA-DE	SP78730	SA413556	ICGC_MB50	PedBrainWGBS_2013_8	1	567711	567712	1	GRCh37	0.01	10	1332	Illumina HiSeq	WGBS	Bisulfite-Seq	bwa-0.6.1	methylCtools-0.9.3
DO35552	PBCA-DE	SP78673	SA413326	ICGC_MB17	PedBrainWGBS_2013_8	1	567711	567712	1	GRCh37	0.01	24	2090	Illumina HiSeq	WGBS	Bisulfite-Seq	bwa-0.6.1	methylCtools-0.9.3
DO35569	PBCA-DE	SP78714	SA413492	ICGC_MB32	PedBrainWGBS_2013_8	1	567711	567712	1	GRCh37	0.03	35	1256	Illumina HiSeq	WGBS	Bisulfite-Seq	bwa-0.6.1	methylCtools-0.9.3
DO35538	PBCA-DE	SP78659	SA413272	ICGC_MB1	PedBrainWGBS_2013_8	1	567711	567712	1	GRCh37	0.01	22	1873	Illumina HiSeq	WGBS	Bisulfite-Seq	bwa-0.6.1	methylCtools-0.9.3
DO35545	PBCA-DE	SP78666	SA413298	ICGC_MB9	PedBrainWGBS_2013_8	1	567711	567712	1	GRCh37	0	0	832	Illumina HiSeq	WGBS	Bisulfite-Seq	bwa-0.6.1	methylCtools-0.9.3
DO35543	PBCA-DE	SP78664	SA413290	ICGC_MB7	PedBrainWGBS_2013_8	1	567711	567712	1	GRCh37	0.01	17	2201	Illumina HiSeq	WGBS	Bisulfite-Seq	bwa-0.6.1	methylCtools-0.9.3
DO35541	PBCA-DE	SP78662	SA413282	ICGC_MB5	PedBrainWGBS_2013_8	1	567711	567712	1	GRCh37	0.01	25	1667	Illumina HiSeq	WGBS	Bisulfite-Seq	bwa-0.6.1	methylCtools-0.9.3
DO35585	PBCA-DE	SP78730	SA413556	ICGC_MB50	PedBrainWGBS_2013_8	1	567714	567715	1	GRCh37	0.01	10	1289	Illumina HiSeq	WGBS	Bisulfite-Seq	bwa-0.6.1	methylCtools-0.9.3
DO35552	PBCA-DE	SP78673	SA413326	ICGC_MB17	PedBrainWGBS_2013_8	1	567714	567715	1	GRCh37	0.01	24	1961	Illumina HiSeq	WGBS	Bisulfite-Seq	bwa-0.6.1	methylCtools-0.9.3
DO35569	PBCA-DE	SP78714	SA413492	ICGC_MB32	PedBrainWGBS_2013_8	1	567714	567715	1	GRCh37	0.03	32	1212	Illumina HiSeq	WGBS	Bisulfite-Seq	bwa-0.6.1	methylCtools-0.9.3
DO35538	PBCA-DE	SP78659	SA413272	ICGC_MB1	PedBrainWGBS_2013_8	1	567714	567715	1	GRCh37	0.01	23	1768	Illumina HiSeq	WGBS	Bisulfite-Seq	bwa-0.6.1	methylCtools-0.9.3
DO35545	PBCA-DE	SP78666	SA413298	ICGC_MB9	PedBrainWGBS_2013_8	1	567714	567715	1	GRCh37	0	0	823	Illumina HiSeq	WGBS	Bisulfite-Seq	bwa-0.6.1	methylCtools-0.9.3
DO35543	PBCA-DE	SP78664	SA413290	ICGC_MB7	PedBrainWGBS_2013_8	1	567714	567715	1	GRCh37	0.01	13	2118	Illumina HiSeq	WGBS	Bisulfite-Seq	bwa-0.6.1	methylCtools-0.9.3
DO35541	PBCA-DE	SP78662	SA413282	ICGC_MB5	PedBrainWGBS_2013_8	1	567714	567715	1	GRCh37	0.01	22	1621	Illumina HiSeq	WGBS	Bisulfite-Seq	bwa-0.6.1	methylCtools-0.9.3
DO35552	PBCA-DE	SP78673	SA413326	ICGC_MB17	PedBrainWGBS_2013_8	1	567747	567748	1	GRCh37	0.04	28	716	Illumina HiSeq	WGBS	Bisulfite-Seq	bwa-0.6.1	methylCtools-0.9.3
DO35543	PBCA-DE	SP78664	SA413290	ICGC_MB7	PedBrainWGBS_2013_8	1	567747	567748	1	GRCh37	0.02	18	818	Illumina HiSeq	WGBS	Bisulfite-Seq	bwa-0.6.1	methylCtools-0.9.3
DO35554	PBCA-DE	SP78675	SA413334	ICGC_MB19	PedBrainWGBS_2013_8	1	567969	567970	1	GRCh37	0	2	728	Illumina HiSeq	WGBS	Bisulfite-Seq	bwa-0.6.1	methylCtools-0.9.3
DO35554	PBCA-DE	SP78675	SA413334	ICGC_MB19	PedBrainWGBS_2013_8	1	567978	567979	1	GRCh37	0.01	4	720	Illumina HiSeq	WGBS	Bisulfite-Seq	bwa-0.6.1	methylCtools-0.9.3
DO35554	PBCA-DE	SP78675	SA413334	ICGC_MB19	PedBrainWGBS_2013_8	1	568013	568014	1	GRCh37	0	1	1312	Illumina HiSeq	WGBS	Bisulfite-Seq	bwa-0.6.1	methylCtools-0.9.3
DO35554	PBCA-DE	SP78675	SA413334	ICGC_MB19	PedBrainWGBS_2013_8	1	568150	568151	1	GRCh37	0.02	25	1163	Illumina HiSeq	WGBS	Bisulfite-Seq	bwa-0.6.1	methylCtools-0.9.3
DO35554	PBCA-DE	SP78675	SA413334	ICGC_MB19	PedBrainWGBS_2013_8	1	568169	568170	1	GRCh37	0.02	26	1037	Illumina HiSeq	WGBS	Bisulfite-Seq	bwa-0.6.1	methylCtools-0.9.3
DO35554	PBCA-DE	SP78675	SA413334	ICGC_MB19	PedBrainWGBS_2013_8	1	568214	568215	1	GRCh37	0.02	15	897	Illumina HiSeq	WGBS	Bisulfite-Seq	bwa-0.6.1	methylCtools-0.9.3
DO35735	PBCA-DE	SP78933	SA414163	ICGC_MB107	PedBrainWGBS_2013_8	1	2583663	2583664	1	GRCh37	0.01	4	762	Illumina HiSeq	WGBS	Bisulfite-Seq	bwa-0.6.1	methylCtools-0.9.3
DO35735	PBCA-DE	SP78933	SA414163	ICGC_MB107	PedBrainWGBS_2013_8	1	2583700	2583701	1	GRCh37	0.1	132	1149	Illumina HiSeq	WGBS	Bisulfite-Seq	bwa-0.6.1	methylCtools-0.9.3
DO35735	PBCA-DE	SP78933	SA414163	ICGC_MB107	PedBrainWGBS_2013_8	1	2583740	2583741	1	GRCh37	0.07	86	1185	Illumina HiSeq	WGBS	Bisulfite-Seq	bwa-0.6.1	methylCtools-0.9.3
DO35735	PBCA-DE	SP78933	SA414163	ICGC_MB107	PedBrainWGBS_2013_8	1	2584814	2584815	1	GRCh37	0	4	955	Illumina HiSeq	WGBS	Bisulfite-Seq	bwa-0.6.1	methylCtools-0.9.3
DO35582	PBCA-DE	SP78727	SA413544	ICGC_MB46	PedBrainWGBS_2013_8	1	2584814	2584815	1	GRCh37	0.01	9	768	Illumina HiSeq	WGBS	Bisulfite-Seq	bwa-0.6.1	methylCtools-0.9.3
DO35735	PBCA-DE	SP78933	SA414163	ICGC_MB107	PedBrainWGBS_2013_8	1	2585183	2585184	1	GRCh37	0.13	147	990	Illumina HiSeq	WGBS	Bisulfite-Seq	bwa-0.6.1	methylCtools-0.9.3
DO35735	PBCA-DE	SP78933	SA414163	ICGC_MB107	PedBrainWGBS_2013_8	1	2585200	2585201	1	GRCh37	0.05	58	1183	Illumina HiSeq	WGBS	Bisulfite-Seq	bwa-0.6.1	methylCtools-0.9.3
DO35735	PBCA-DE	SP78933	SA414163	ICGC_MB107	PedBrainWGBS_2013_8	1	2585216	2585217	1	GRCh37	0.01	12	1345	Illumina HiSeq	WGBS	Bisulfite-Seq	bwa-0.6.1	methylCtools-0.9.3
DO35559	PBCA-DE	SP78680	SA413354	ICGC_MB24	PedBrainWGBS_2013_8	1	2585216	2585217	1	GRCh37	0.01	8	760	Illumina HiSeq	WGBS	Bisulfite-Seq	bwa-0.6.1	methylCtools-0.9.3
DO35735	PBCA-DE	SP78933	SA414163	ICGC_MB107	PedBrainWGBS_2013_8	1	2585423	2585424	1	GRCh37	0.14	165	1024	Illumina HiSeq	WGBS	Bisulfite-Seq	bwa-0.6.1	methylCtools-0.9.3
DO35735	PBCA-DE	SP78933	SA414163	ICGC_MB107	PedBrainWGBS_2013_8	1	2585456	2585457	1	GRCh37	0.01	6	997	Illumina HiSeq	WGBS	Bisulfite-Seq	bwa-0.6.1	methylCtools-0.9.3
DO35735	PBCA-DE	SP78933	SA414163	ICGC_MB107	PedBrainWGBS_2013_8	1	2585510	2585511	1	GRCh37	0.01	16	1226	Illumina HiSeq	WGBS	Bisulfite-Seq	bwa-0.6.1	methylCtools-0.9.3
DO35735	PBCA-DE	SP78933	SA414163	ICGC_MB107	PedBrainWGBS_2013_8	1	2585576	2585577	1	GRCh37	0.01	8	1150	Illumina HiSeq	WGBS	Bisulfite-Seq	bwa-0.6.1	methylCtools-0.9.3
DO35559	PBCA-DE	SP78680	SA413354	ICGC_MB24	PedBrainWGBS_2013_8	1	2585576	2585577	1	GRCh37	0.04	34	881	Illumina HiSeq	WGBS	Bisulfite-Seq	bwa-0.6.1	methylCtools-0.9.3
DO35542	PBCA-DE	SP78663	SA413286	ICGC_MB6	PedBrainWGBS_2013_8	1	2585576	2585577	1	GRCh37	0.01	8	839	Illumina HiSeq	WGBS	Bisulfite-Seq	bwa-0.6.1	methylCtools-0.9.3
DO35735	PBCA-DE	SP78933	SA414163	ICGC_MB107	PedBrainWGBS_2013_8	1	2585588	2585589	1	GRCh37	0.06	65	1013	Illumina HiSeq	WGBS	Bisulfite-Seq	bwa-0.6.1	methylCtools-0.9.3
DO35542	PBCA-DE	SP78663	SA413286	ICGC_MB6	PedBrainWGBS_2013_8	1	2585588	2585589	1	GRCh37	0.08	61	723	Illumina HiSeq	WGBS	Bisulfite-Seq	bwa-0.6.1	methylCtools-0.9.3
DO35735	PBCA-DE	SP78933	SA414163	ICGC_MB107	PedBrainWGBS_2013_8	1	2585592	2585593	1	GRCh37	0.05	58	1118	Illumina HiSeq	WGBS	Bisulfite-Seq	bwa-0.6.1	methylCtools-0.9.3
DO35542	PBCA-DE	SP78663	SA413286	ICGC_MB6	PedBrainWGBS_2013_8	1	2585592	2585593	1	GRCh37	0.11	90	716	Illumina HiSeq	WGBS	Bisulfite-Seq	bwa-0.6.1	methylCtools-0.9.3
DO35735	PBCA-DE	SP78933	SA414163	ICGC_MB107	PedBrainWGBS_2013_8	1	2585616	2585617	1	GRCh37	0.02	24	1117	Illumina HiSeq	WGBS	Bisulfite-Seq	bwa-0.6.1	methylCtools-0.9.3
DO35559	PBCA-DE	SP78680	SA413354	ICGC_MB24	PedBrainWGBS_2013_8	1	2585616	2585617	1	GRCh37	0.11	90	743	Illumina HiSeq	WGBS	Bisulfite-Seq	bwa-0.6.1	methylCtools-0.9.3
DO35542	PBCA-DE	SP78663	SA413286	ICGC_MB6	PedBrainWGBS_2013_8	1	2585616	2585617	1	GRCh37	0.02	16	754	Illumina HiSeq	WGBS	Bisulfite-Seq	bwa-0.6.1	methylCtools-0.9.3
DO35735	PBCA-DE	SP78933	SA414163	ICGC_MB107	PedBrainWGBS_2013_8	1	2585624	2585625	1	GRCh37	0.13	145	940	Illumina HiSeq	WGBS	Bisulfite-Seq	bwa-0.6.1	methylCtools-0.9.3
DO35745	PBCA-DE	SP78943	SA414183	ICGC_MB113	PedBrainWGBS_2013_8	1	2588729	2588730	1	GRCh37	0.04	26	708	Illumina HiSeq	WGBS	Bisulfite-Seq	bwa-0.6.1	methylCtools-0.9.3
DO35745	PBCA-DE	SP78943	SA414183	ICGC_MB113	PedBrainWGBS_2013_8	1	2589526	2589527	1	GRCh37	0.07	55	774	Illumina HiSeq	WGBS	Bisulfite-Seq	bwa-0.6.1	methylCtools-0.9.3
DO35745	PBCA-DE	SP78943	SA414183	ICGC_MB113	PedBrainWGBS_2013_8	1	2589547	2589548	1	GRCh37	0.19	185	773	Illumina HiSeq	WGBS	Bisulfite-Seq	bwa-0.6.1	methylCtools-0.9.3
DO35735	PBCA-DE	SP78933	SA414163	ICGC_MB107	PedBrainWGBS_2013_8	1	2615530	2615531	1	GRCh37	0.25	251	759	Illumina HiSeq	WGBS	Bisulfite-Seq	bwa-0.6.1	methylCtools-0.9.3
DO35735	PBCA-DE	SP78933	SA414163	ICGC_MB107	PedBrainWGBS_2013_8	1	2615602	2615603	1	GRCh37	0	4	1182	Illumina HiSeq	WGBS	Bisulfite-Seq	bwa-0.6.1	methylCtools-0.9.3
DO35735	PBCA-DE	SP78933	SA414163	ICGC_MB107	PedBrainWGBS_2013_8	1	2615690	2615691	1	GRCh37	0.13	137	950	Illumina HiSeq	WGBS	Bisulfite-Seq	bwa-0.6.1	methylCtools-0.9.3
DO35735	PBCA-DE	SP78933	SA414163	ICGC_MB107	PedBrainWGBS_2013_8	1	2615703	2615704	1	GRCh37	0.15	171	938	Illumina HiSeq	WGBS	Bisulfite-Seq	bwa-0.6.1	methylCtools-0.9.3
DO35735	PBCA-DE	SP78933	SA414163	ICGC_MB107	PedBrainWGBS_2013_8	1	2615712	2615713	1	GRCh37	0.03	28	962	Illumina HiSeq	WGBS	Bisulfite-Seq	bwa-0.6.1	methylCtools-0.9.3
DO35735	PBCA-DE	SP78933	SA414163	ICGC_MB107	PedBrainWGBS_2013_8	1	2615743	2615744	1	GRCh37	0.03	32	926	Illumina HiSeq	WGBS	Bisulfite-Seq	bwa-0.6.1	methylCtools-0.9.3
DO35735	PBCA-DE	SP78933	SA414163	ICGC_MB107	PedBrainWGBS_2013_8	1	2619536	2619537	1	GRCh37	0.02	16	711	Illumina HiSeq	WGBS	Bisulfite-Seq	bwa-0.6.1	methylCtools-0.9.3
DO35735	PBCA-DE	SP78933	SA414163	ICGC_MB107	PedBrainWGBS_2013_8	1	2619540	2619541	1	GRCh37	0.01	4	747	Illumina HiSeq	WGBS	Bisulfite-Seq	bwa-0.6.1	methylCtools-0.9.3
DO35735	PBCA-DE	SP78933	SA414163	ICGC_MB107	PedBrainWGBS_2013_8	1	2629104	2629105	1	GRCh37	0.04	37	845	Illumina HiSeq	WGBS	Bisulfite-Seq	bwa-0.6.1	methylCtools-0.9.3
DO35735	PBCA-DE	SP78933	SA414163	ICGC_MB107	PedBrainWGBS_2013_8	1	2629140	2629141	1	GRCh37	0.08	85	1028	Illumina HiSeq	WGBS	Bisulfite-Seq	bwa-0.6.1	methylCtools-0.9.3
DO35735	PBCA-DE	SP78933	SA414163	ICGC_MB107	PedBrainWGBS_2013_8	1	2629212	2629213	1	GRCh37	0	2	1118	Illumina HiSeq	WGBS	Bisulfite-Seq	bwa-0.6.1	methylCtools-0.9.3
DO35582	PBCA-DE	SP78727	SA413544	ICGC_MB46	PedBrainWGBS_2013_8	1	2629212	2629213	1	GRCh37	0.02	14	715	Illumina HiSeq	WGBS	Bisulfite-Seq	bwa-0.6.1	methylCtools-0.9.3
DO35735	PBCA-DE	SP78933	SA414163	ICGC_MB107	PedBrainWGBS_2013_8	1	2629249	2629250	1	GRCh37	0.02	33	1378	Illumina HiSeq	WGBS	Bisulfite-Seq	bwa-0.6.1	methylCtools-0.9.3
DO35542	PBCA-DE	SP78663	SA413286	ICGC_MB6	PedBrainWGBS_2013_8	1	16893700	16893701	1	GRCh37	0.95	701	39	Illumina HiSeq	WGBS	Bisulfite-Seq	bwa-0.6.1	methylCtools-0.9.3
DO35735	PBCA-DE	SP78933	SA414163	ICGC_MB107	PedBrainWGBS_2013_8	1	65423289	65423290	1	GRCh37	0.65	764	417	Illumina HiSeq	WGBS	Bisulfite-Seq	bwa-0.6.1	methylCtools-0.9.3
DO35735	PBCA-DE	SP78933	SA414163	ICGC_MB107	PedBrainWGBS_2013_8	1	65423423	65423424	1	GRCh37	0.65	759	416	Illumina HiSeq	WGBS	Bisulfite-Seq	bwa-0.6.1	methylCtools-0.9.3
DO35779	PBCA-DE	SP79082	SA413386	ICGC_A4	PedBrainWGBS_2013_8	1	91852820	91852821	1	GRCh37	0.29	581	1403	Illumina HiSeq	WGBS	Bisulfite-Seq	bwa-0.6.1	methylCtools-0.9.3
DO35777	PBCA-DE	SP79080	SA413382	ICGC_A3	PedBrainWGBS_2013_8	1	91852820	91852821	1	GRCh37	0.33	660	1362	Illumina HiSeq	WGBS	Bisulfite-Seq	bwa-0.6.1	methylCtools-0.9.3
DO35775	PBCA-DE	SP79078	SA413378	ICGC_A2	PedBrainWGBS_2013_8	1	91852820	91852821	1	GRCh37	0.18	287	1319	Illumina HiSeq	WGBS	Bisulfite-Seq	bwa-0.6.1	methylCtools-0.9.3
DO35773	PBCA-DE	SP79076	SA413374	ICGC_A1	PedBrainWGBS_2013_8	1	91852820	91852821	1	GRCh37	0.18	412	1847	Illumina HiSeq	WGBS	Bisulfite-Seq	bwa-0.6.1	methylCtools-0.9.3
DO35771	PBCA-DE	SP79074	SA413370	ICGC_F4	PedBrainWGBS_2013_8	1	91852820	91852821	1	GRCh37	0.22	342	1209	Illumina HiSeq	WGBS	Bisulfite-Seq	bwa-0.6.1	methylCtools-0.9.3
DO35769	PBCA-DE	SP79072	SA413366	ICGC_F3	PedBrainWGBS_2013_8	1	91852820	91852821	1	GRCh37	0.37	619	1045	Illumina HiSeq	WGBS	Bisulfite-Seq	bwa-0.6.1	methylCtools-0.9.3
DO35767	PBCA-DE	SP79070	SA413364	ICGC_F2	PedBrainWGBS_2013_8	1	91852820	91852821	1	GRCh37	0.31	565	1241	Illumina HiSeq	WGBS	Bisulfite-Seq	bwa-0.6.1	methylCtools-0.9.3
DO35765	PBCA-DE	SP79068	SA413360	ICGC_F1	PedBrainWGBS_2013_8	1	91852820	91852821	1	GRCh37	0.28	546	1373	Illumina HiSeq	WGBS	Bisulfite-Seq	bwa-0.6.1	methylCtools-0.9.3
DO35735	PBCA-DE	SP78933	SA414163	ICGC_MB107	PedBrainWGBS_2013_8	1	91852820	91852821	1	GRCh37	0.53	1701	1509	Illumina HiSeq	WGBS	Bisulfite-Seq	bwa-0.6.1	methylCtools-0.9.3
DO35735	PBCA-DE	SP78933	SA414163	ICGC_MB107	PedBrainWGBS_2013_8	1	91852820	91852821	1	GRCh37	0.53	1701	1509	Illumina HiSeq	WGBS	Bisulfite-Seq	bwa-0.6.1	methylCtools-0.9.3
DO35745	PBCA-DE	SP78943	SA414183	ICGC_MB113	PedBrainWGBS_2013_8	1	91852820	91852821	1	GRCh37	0.51	1676	1597	Illumina HiSeq	WGBS	Bisulfite-Seq	bwa-0.6.1	methylCtools-0.9.3
DO35745	PBCA-DE	SP78943	SA414183	ICGC_MB113	PedBrainWGBS_2013_8	1	91852820	91852821	1	GRCh37	0.51	1676	1597	Illumina HiSeq	WGBS	Bisulfite-Seq	bwa-0.6.1	methylCtools-0.9.3
DO35743	PBCA-DE	SP78941	SA414179	ICGC_MB112	PedBrainWGBS_2013_8	1	91852820	91852821	1	GRCh37	0.48	923	1008	Illumina HiSeq	WGBS	Bisulfite-Seq	bwa-0.6.1	methylCtools-0.9.3
DO35743	PBCA-DE	SP78941	SA414179	ICGC_MB112	PedBrainWGBS_2013_8	1	91852820	91852821	1	GRCh37	0.48	923	1008	Illumina HiSeq	WGBS	Bisulfite-Seq	bwa-0.6.1	methylCtools-0.9.3
DO35626	PBCA-DE	SP78823	SA413926	ICGC_MB95	PedBrainWGBS_2013_8	1	91852820	91852821	1	GRCh37	0.32	414	901	Illumina HiSeq	WGBS	Bisulfite-Seq	bwa-0.6.1	methylCtools-0.9.3
DO35622	PBCA-DE	SP78819	SA413910	ICGC_MB90	PedBrainWGBS_2013_8	1	91852820	91852821	1	GRCh37	0.27	585	1593	Illumina HiSeq	WGBS	Bisulfite-Seq	bwa-0.6.1	methylCtools-0.9.3
DO35620	PBCA-DE	SP78817	SA413902	ICGC_MB88	PedBrainWGBS_2013_8	1	91852820	91852821	1	GRCh37	0.49	968	995	Illumina HiSeq	WGBS	Bisulfite-Seq	bwa-0.6.1	methylCtools-0.9.3
DO35620	PBCA-DE	SP78817	SA413902	ICGC_MB88	PedBrainWGBS_2013_8	1	91852820	91852821	1	GRCh37	0.49	968	995	Illumina HiSeq	WGBS	Bisulfite-Seq	bwa-0.6.1	methylCtools-0.9.3
DO35577	PBCA-DE	SP78722	SA413524	ICGC_MB40	PedBrainWGBS_2013_8	1	91852820	91852821	1	GRCh37	0.4	779	1194	Illumina HiSeq	WGBS	Bisulfite-Seq	bwa-0.6.1	methylCtools-0.9.3
DO35577	PBCA-DE	SP78722	SA413524	ICGC_MB40	PedBrainWGBS_2013_8	1	91852820	91852821	1	GRCh37	0.4	779	1194	Illumina HiSeq	WGBS	Bisulfite-Seq	bwa-0.6.1	methylCtools-0.9.3
DO35575	PBCA-DE	SP78720	SA413516	ICGC_MB38	PedBrainWGBS_2013_8	1	91852820	91852821	1	GRCh37	0.51	739	721	Illumina HiSeq	WGBS	Bisulfite-Seq	bwa-0.6.1	methylCtools-0.9.3
DO35575	PBCA-DE	SP78720	SA413516	ICGC_MB38	PedBrainWGBS_2013_8	1	91852820	91852821	1	GRCh37	0.51	739	721	Illumina HiSeq	WGBS	Bisulfite-Seq	bwa-0.6.1	methylCtools-0.9.3
DO35576	PBCA-DE	SP78721	SA413520	ICGC_MB39	PedBrainWGBS_2013_8	1	91852820	91852821	1	GRCh37	0.44	779	1004	Illumina HiSeq	WGBS	Bisulfite-Seq	bwa-0.6.1	methylCtools-0.9.3
DO35576	PBCA-DE	SP78721	SA413520	ICGC_MB39	PedBrainWGBS_2013_8	1	91852820	91852821	1	GRCh37	0.44	779	1004	Illumina HiSeq	WGBS	Bisulfite-Seq	bwa-0.6.1	methylCtools-0.9.3
DO35574	PBCA-DE	SP78719	SA413512	ICGC_MB37	PedBrainWGBS_2013_8	1	91852820	91852821	1	GRCh37	0.2	333	1349	Illumina HiSeq	WGBS	Bisulfite-Seq	bwa-0.6.1	methylCtools-0.9.3
DO35571	PBCA-DE	SP78716	SA413500	ICGC_MB34	PedBrainWGBS_2013_8	1	91852820	91852821	1	GRCh37	0.46	600	718	Illumina HiSeq	WGBS	Bisulfite-Seq	bwa-0.6.1	methylCtools-0.9.3
DO35572	PBCA-DE	SP78717	SA413504	ICGC_MB35	PedBrainWGBS_2013_8	1	91852820	91852821	1	GRCh37	0.51	815	793	Illumina HiSeq	WGBS	Bisulfite-Seq	bwa-0.6.1	methylCtools-0.9.3
DO35572	PBCA-DE	SP78717	SA413504	ICGC_MB35	PedBrainWGBS_2013_8	1	91852820	91852821	1	GRCh37	0.51	815	793	Illumina HiSeq	WGBS	Bisulfite-Seq	bwa-0.6.1	methylCtools-0.9.3
DO35586	PBCA-DE	SP78731	SA413560	ICGC_MB51	PedBrainWGBS_2013_8	1	91852820	91852821	1	GRCh37	0.25	347	1048	Illumina HiSeq	WGBS	Bisulfite-Seq	bwa-0.6.1	methylCtools-0.9.3
DO35584	PBCA-DE	SP78729	SA413552	ICGC_MB49	PedBrainWGBS_2013_8	1	91852820	91852821	1	GRCh37	0.43	895	1192	Illumina HiSeq	WGBS	Bisulfite-Seq	bwa-0.6.1	methylCtools-0.9.3
DO35584	PBCA-DE	SP78729	SA413552	ICGC_MB49	PedBrainWGBS_2013_8	1	91852820	91852821	1	GRCh37	0.43	895	1192	Illumina HiSeq	WGBS	Bisulfite-Seq	bwa-0.6.1	methylCtools-0.9.3
DO35585	PBCA-DE	SP78730	SA413556	ICGC_MB50	PedBrainWGBS_2013_8	1	91852820	91852821	1	GRCh37	0.58	839	603	Illumina HiSeq	WGBS	Bisulfite-Seq	bwa-0.6.1	methylCtools-0.9.3
DO35582	PBCA-DE	SP78727	SA413544	ICGC_MB46	PedBrainWGBS_2013_8	1	91852820	91852821	1	GRCh37	0.22	354	1254	Illumina HiSeq	WGBS	Bisulfite-Seq	bwa-0.6.1	methylCtools-0.9.3
DO35559	PBCA-DE	SP78680	SA413354	ICGC_MB24	PedBrainWGBS_2013_8	1	91852820	91852821	1	GRCh37	0.38	747	1233	Illumina HiSeq	WGBS	Bisulfite-Seq	bwa-0.6.1	methylCtools-0.9.3
DO35559	PBCA-DE	SP78680	SA413354	ICGC_MB24	PedBrainWGBS_2013_8	1	91852820	91852821	1	GRCh37	0.38	747	1233	Illumina HiSeq	WGBS	Bisulfite-Seq	bwa-0.6.1	methylCtools-0.9.3
DO35553	PBCA-DE	SP78674	SA413330	ICGC_MB18	PedBrainWGBS_2013_8	1	91852820	91852821	1	GRCh37	0.58	1185	853	Illumina HiSeq	WGBS	Bisulfite-Seq	bwa-0.6.1	methylCtools-0.9.3
DO35553	PBCA-DE	SP78674	SA413330	ICGC_MB18	PedBrainWGBS_2013_8	1	91852820	91852821	1	GRCh37	0.58	1185	853	Illumina HiSeq	WGBS	Bisulfite-Seq	bwa-0.6.1	methylCtools-0.9.3
DO35554	PBCA-DE	SP78675	SA413334	ICGC_MB19	PedBrainWGBS_2013_8	1	91852820	91852821	1	GRCh37	0.31	485	1094	Illumina HiSeq	WGBS	Bisulfite-Seq	bwa-0.6.1	methylCtools-0.9.3
DO35551	PBCA-DE	SP78672	SA413322	ICGC_MB16	PedBrainWGBS_2013_8	1	91852820	91852821	1	GRCh37	0.43	711	958	Illumina HiSeq	WGBS	Bisulfite-Seq	bwa-0.6.1	methylCtools-0.9.3
DO35551	PBCA-DE	SP78672	SA413322	ICGC_MB16	PedBrainWGBS_2013_8	1	91852820	91852821	1	GRCh37	0.43	711	958	Illumina HiSeq	WGBS	Bisulfite-Seq	bwa-0.6.1	methylCtools-0.9.3
DO35552	PBCA-DE	SP78673	SA413326	ICGC_MB17	PedBrainWGBS_2013_8	1	91852820	91852821	1	GRCh37	0.19	293	1277	Illumina HiSeq	WGBS	Bisulfite-Seq	bwa-0.6.1	methylCtools-0.9.3
DO35550	PBCA-DE	SP78671	SA413318	ICGC_MB15	PedBrainWGBS_2013_8	1	91852820	91852821	1	GRCh37	0.57	976	741	Illumina HiSeq	WGBS	Bisulfite-Seq	bwa-0.6.1	methylCtools-0.9.3
DO35550	PBCA-DE	SP78671	SA413318	ICGC_MB15	PedBrainWGBS_2013_8	1	91852820	91852821	1	GRCh37	0.57	976	741	Illumina HiSeq	WGBS	Bisulfite-Seq	bwa-0.6.1	methylCtools-0.9.3
DO35569	PBCA-DE	SP78714	SA413492	ICGC_MB32	PedBrainWGBS_2013_8	1	91852820	91852821	1	GRCh37	0.3	500	1164	Illumina HiSeq	WGBS	Bisulfite-Seq	bwa-0.6.1	methylCtools-0.9.3
DO35566	PBCA-DE	SP78711	SA413480	ICGC_MB28	PedBrainWGBS_2013_8	1	91852820	91852821	1	GRCh37	0.43	701	926	Illumina HiSeq	WGBS	Bisulfite-Seq	bwa-0.6.1	methylCtools-0.9.3
DO35566	PBCA-DE	SP78711	SA413480	ICGC_MB28	PedBrainWGBS_2013_8	1	91852820	91852821	1	GRCh37	0.43	701	926	Illumina HiSeq	WGBS	Bisulfite-Seq	bwa-0.6.1	methylCtools-0.9.3
DO35564	PBCA-DE	SP78709	SA413472	ICGC_MB26	PedBrainWGBS_2013_8	1	91852820	91852821	1	GRCh37	0.43	597	790	Illumina HiSeq	WGBS	Bisulfite-Seq	bwa-0.6.1	methylCtools-0.9.3
DO35539	PBCA-DE	SP78660	SA413275	ICGC_MB2	PedBrainWGBS_2013_8	1	91852820	91852821	1	GRCh37	0.41	623	883	Illumina HiSeq	WGBS	Bisulfite-Seq	bwa-0.6.1	methylCtools-0.9.3
DO35538	PBCA-DE	SP78659	SA413272	ICGC_MB1	PedBrainWGBS_2013_8	1	91852820	91852821	1	GRCh37	0.65	1574	839	Illumina HiSeq	WGBS	Bisulfite-Seq	bwa-0.6.1	methylCtools-0.9.3
DO35538	PBCA-DE	SP78659	SA413272	ICGC_MB1	PedBrainWGBS_2013_8	1	91852820	91852821	1	GRCh37	0.65	1574	839	Illumina HiSeq	WGBS	Bisulfite-Seq	bwa-0.6.1	methylCtools-0.9.3
DO35549	PBCA-DE	SP78670	SA413314	ICGC_MB14	PedBrainWGBS_2013_8	1	91852820	91852821	1	GRCh37	0.53	1360	1231	Illumina HiSeq	WGBS	Bisulfite-Seq	bwa-0.6.1	methylCtools-0.9.3
DO35549	PBCA-DE	SP78670	SA413314	ICGC_MB14	PedBrainWGBS_2013_8	1	91852820	91852821	1	GRCh37	0.53	1360	1231	Illumina HiSeq	WGBS	Bisulfite-Seq	bwa-0.6.1	methylCtools-0.9.3
DO35545	PBCA-DE	SP78666	SA413298	ICGC_MB9	PedBrainWGBS_2013_8	1	91852820	91852821	1	GRCh37	0.47	755	849	Illumina HiSeq	WGBS	Bisulfite-Seq	bwa-0.6.1	methylCtools-0.9.3
DO35545	PBCA-DE	SP78666	SA413298	ICGC_MB9	PedBrainWGBS_2013_8	1	91852820	91852821	1	GRCh37	0.47	755	849	Illumina HiSeq	WGBS	Bisulfite-Seq	bwa-0.6.1	methylCtools-0.9.3
DO35542	PBCA-DE	SP78663	SA413286	ICGC_MB6	PedBrainWGBS_2013_8	1	91852820	91852821	1	GRCh37	0.54	1393	1204	Illumina HiSeq	WGBS	Bisulfite-Seq	bwa-0.6.1	methylCtools-0.9.3
DO35542	PBCA-DE	SP78663	SA413286	ICGC_MB6	PedBrainWGBS_2013_8	1	91852820	91852821	1	GRCh37	0.54	1393	1204	Illumina HiSeq	WGBS	Bisulfite-Seq	bwa-0.6.1	methylCtools-0.9.3
DO35543	PBCA-DE	SP78664	SA413290	ICGC_MB7	PedBrainWGBS_2013_8	1	91852820	91852821	1	GRCh37	0.41	585	849	Illumina HiSeq	WGBS	Bisulfite-Seq	bwa-0.6.1	methylCtools-0.9.3
DO35541	PBCA-DE	SP78662	SA413282	ICGC_MB5	PedBrainWGBS_2013_8	1	91852820	91852821	1	GRCh37	0.4	520	793	Illumina HiSeq	WGBS	Bisulfite-Seq	bwa-0.6.1	methylCtools-0.9.3
DO35779	PBCA-DE	SP79082	SA413386	ICGC_A4	PedBrainWGBS_2013_8	1	91852857	91852858	1	GRCh37	0.43	1659	2211	Illumina HiSeq	WGBS	Bisulfite-Seq	bwa-0.6.1	methylCtools-0.9.3
DO35779	PBCA-DE	SP79082	SA413386	ICGC_A4	PedBrainWGBS_2013_8	1	91852857	91852858	1	GRCh37	0.43	1659	2211	Illumina HiSeq	WGBS	Bisulfite-Seq	bwa-0.6.1	methylCtools-0.9.3
DO35777	PBCA-DE	SP79080	SA413382	ICGC_A3	PedBrainWGBS_2013_8	1	91852857	91852858	1	GRCh37	0.46	1833	2162	Illumina HiSeq	WGBS	Bisulfite-Seq	bwa-0.6.1	methylCtools-0.9.3
DO35777	PBCA-DE	SP79080	SA413382	ICGC_A3	PedBrainWGBS_2013_8	1	91852857	91852858	1	GRCh37	0.46	1833	2162	Illumina HiSeq	WGBS	Bisulfite-Seq	bwa-0.6.1	methylCtools-0.9.3
DO35775	PBCA-DE	SP79078	SA413378	ICGC_A2	PedBrainWGBS_2013_8	1	91852857	91852858	1	GRCh37	0.31	1000	2187	Illumina HiSeq	WGBS	Bisulfite-Seq	bwa-0.6.1	methylCtools-0.9.3
DO35775	PBCA-DE	SP79078	SA413378	ICGC_A2	PedBrainWGBS_2013_8	1	91852857	91852858	1	GRCh37	0.31	1000	2187	Illumina HiSeq	WGBS	Bisulfite-Seq	bwa-0.6.1	methylCtools-0.9.3
DO35773	PBCA-DE	SP79076	SA413374	ICGC_A1	PedBrainWGBS_2013_8	1	91852857	91852858	1	GRCh37	0.36	1609	2888	Illumina HiSeq	WGBS	Bisulfite-Seq	bwa-0.6.1	methylCtools-0.9.3
DO35773	PBCA-DE	SP79076	SA413374	ICGC_A1	PedBrainWGBS_2013_8	1	91852857	91852858	1	GRCh37	0.36	1609	2888	Illumina HiSeq	WGBS	Bisulfite-Seq	bwa-0.6.1	methylCtools-0.9.3
DO35771	PBCA-DE	SP79074	SA413370	ICGC_F4	PedBrainWGBS_2013_8	1	91852857	91852858	1	GRCh37	0.37	1154	1954	Illumina HiSeq	WGBS	Bisulfite-Seq	bwa-0.6.1	methylCtools-0.9.3
DO35771	PBCA-DE	SP79074	SA413370	ICGC_F4	PedBrainWGBS_2013_8	1	91852857	91852858	1	GRCh37	0.37	1154	1954	Illumina HiSeq	WGBS	Bisulfite-Seq	bwa-0.6.1	methylCtools-0.9.3
DO35769	PBCA-DE	SP79072	SA413366	ICGC_F3	PedBrainWGBS_2013_8	1	91852857	91852858	1	GRCh37	0.5	1586	1571	Illumina HiSeq	WGBS	Bisulfite-Seq	bwa-0.6.1	methylCtools-0.9.3
DO35769	PBCA-DE	SP79072	SA413366	ICGC_F3	PedBrainWGBS_2013_8	1	91852857	91852858	1	GRCh37	0.5	1586	1571	Illumina HiSeq	WGBS	Bisulfite-Seq	bwa-0.6.1	methylCtools-0.9.3
DO35767	PBCA-DE	SP79070	SA413364	ICGC_F2	PedBrainWGBS_2013_8	1	91852857	91852858	1	GRCh37	0.44	1562	1955	Illumina HiSeq	WGBS	Bisulfite-Seq	bwa-0.6.1	methylCtools-0.9.3
DO35767	PBCA-DE	SP79070	SA413364	ICGC_F2	PedBrainWGBS_2013_8	1	91852857	91852858	1	GRCh37	0.44	1562	1955	Illumina HiSeq	WGBS	Bisulfite-Seq	bwa-0.6.1	methylCtools-0.9.3
DO35765	PBCA-DE	SP79068	SA413360	ICGC_F1	PedBrainWGBS_2013_8	1	91852857	91852858	1	GRCh37	0.44	1637	2106	Illumina HiSeq	WGBS	Bisulfite-Seq	bwa-0.6.1	methylCtools-0.9.3
DO35765	PBCA-DE	SP79068	SA413360	ICGC_F1	PedBrainWGBS_2013_8	1	91852857	91852858	1	GRCh37	0.44	1637	2106	Illumina HiSeq	WGBS	Bisulfite-Seq	bwa-0.6.1	methylCtools-0.9.3
DO35735	PBCA-DE	SP78933	SA414163	ICGC_MB107	PedBrainWGBS_2013_8	1	91852857	91852858	1	GRCh37	0.51	2651	2557	Illumina HiSeq	WGBS	Bisulfite-Seq	bwa-0.6.1	methylCtools-0.9.3
DO35735	PBCA-DE	SP78933	SA414163	ICGC_MB107	PedBrainWGBS_2013_8	1	91852857	91852858	1	GRCh37	0.51	2651	2557	Illumina HiSeq	WGBS	Bisulfite-Seq	bwa-0.6.1	methylCtools-0.9.3
DO35745	PBCA-DE	SP78943	SA414183	ICGC_MB113	PedBrainWGBS_2013_8	1	91852857	91852858	1	GRCh37	0.53	2929	2617	Illumina HiSeq	WGBS	Bisulfite-Seq	bwa-0.6.1	methylCtools-0.9.3
DO35745	PBCA-DE	SP78943	SA414183	ICGC_MB113	PedBrainWGBS_2013_8	1	91852857	91852858	1	GRCh37	0.53	2929	2617	Illumina HiSeq	WGBS	Bisulfite-Seq	bwa-0.6.1	methylCtools-0.9.3
DO35743	PBCA-DE	SP78941	SA414179	ICGC_MB112	PedBrainWGBS_2013_8	1	91852857	91852858	1	GRCh37	0.49	1857	1920	Illumina HiSeq	WGBS	Bisulfite-Seq	bwa-0.6.1	methylCtools-0.9.3
DO35743	PBCA-DE	SP78941	SA414179	ICGC_MB112	PedBrainWGBS_2013_8	1	91852857	91852858	1	GRCh37	0.49	1857	1920	Illumina HiSeq	WGBS	Bisulfite-Seq	bwa-0.6.1	methylCtools-0.9.3
DO35626	PBCA-DE	SP78823	SA413926	ICGC_MB95	PedBrainWGBS_2013_8	1	91852857	91852858	1	GRCh37	0.35	913	1728	Illumina HiSeq	WGBS	Bisulfite-Seq	bwa-0.6.1	methylCtools-0.9.3
DO35626	PBCA-DE	SP78823	SA413926	ICGC_MB95	PedBrainWGBS_2013_8	1	91852857	91852858	1	GRCh37	0.35	913	1728	Illumina HiSeq	WGBS	Bisulfite-Seq	bwa-0.6.1	methylCtools-0.9.3
DO35622	PBCA-DE	SP78819	SA413910	ICGC_MB90	PedBrainWGBS_2013_8	1	91852857	91852858	1	GRCh37	0.35	1523	2822	Illumina HiSeq	WGBS	Bisulfite-Seq	bwa-0.6.1	methylCtools-0.9.3
DO35622	PBCA-DE	SP78819	SA413910	ICGC_MB90	PedBrainWGBS_2013_8	1	91852857	91852858	1	GRCh37	0.35	1523	2822	Illumina HiSeq	WGBS	Bisulfite-Seq	bwa-0.6.1	methylCtools-0.9.3
DO35620	PBCA-DE	SP78817	SA413902	ICGC_MB88	PedBrainWGBS_2013_8	1	91852857	91852858	1	GRCh37	0.52	2000	1830	Illumina HiSeq	WGBS	Bisulfite-Seq	bwa-0.6.1	methylCtools-0.9.3
DO35620	PBCA-DE	SP78817	SA413902	ICGC_MB88	PedBrainWGBS_2013_8	1	91852857	91852858	1	GRCh37	0.52	2000	1830	Illumina HiSeq	WGBS	Bisulfite-Seq	bwa-0.6.1	methylCtools-0.9.3
DO35577	PBCA-DE	SP78722	SA413524	ICGC_MB40	PedBrainWGBS_2013_8	1	91852857	91852858	1	GRCh37	0.48	1882	2026	Illumina HiSeq	WGBS	Bisulfite-Seq	bwa-0.6.1	methylCtools-0.9.3
DO35577	PBCA-DE	SP78722	SA413524	ICGC_MB40	PedBrainWGBS_2013_8	1	91852857	91852858	1	GRCh37	0.48	1882	2026	Illumina HiSeq	WGBS	Bisulfite-Seq	bwa-0.6.1	methylCtools-0.9.3
DO35575	PBCA-DE	SP78720	SA413516	ICGC_MB38	PedBrainWGBS_2013_8	1	91852857	91852858	1	GRCh37	0.51	1445	1403	Illumina HiSeq	WGBS	Bisulfite-Seq	bwa-0.6.1	methylCtools-0.9.3
DO35575	PBCA-DE	SP78720	SA413516	ICGC_MB38	PedBrainWGBS_2013_8	1	91852857	91852858	1	GRCh37	0.51	1445	1403	Illumina HiSeq	WGBS	Bisulfite-Seq	bwa-0.6.1	methylCtools-0.9.3
DO35576	PBCA-DE	SP78721	SA413520	ICGC_MB39	PedBrainWGBS_2013_8	1	91852857	91852858	1	GRCh37	0.5	1734	1723	Illumina HiSeq	WGBS	Bisulfite-Seq	bwa-0.6.1	methylCtools-0.9.3
DO35576	PBCA-DE	SP78721	SA413520	ICGC_MB39	PedBrainWGBS_2013_8	1	91852857	91852858	1	GRCh37	0.5	1734	1723	Illumina HiSeq	WGBS	Bisulfite-Seq	bwa-0.6.1	methylCtools-0.9.3
DO35573	PBCA-DE	SP78718	SA413508	ICGC_MB36	PedBrainWGBS_2013_8	1	91852857	91852858	1	GRCh37	0.5	1060	1054	Illumina HiSeq	WGBS	Bisulfite-Seq	bwa-0.6.1	methylCtools-0.9.3
DO35573	PBCA-DE	SP78718	SA413508	ICGC_MB36	PedBrainWGBS_2013_8	1	91852857	91852858	1	GRCh37	0.5	1060	1054	Illumina HiSeq	WGBS	Bisulfite-Seq	bwa-0.6.1	methylCtools-0.9.3
DO35574	PBCA-DE	SP78719	SA413512	ICGC_MB37	PedBrainWGBS_2013_8	1	91852857	91852858	1	GRCh37	0.29	954	2357	Illumina HiSeq	WGBS	Bisulfite-Seq	bwa-0.6.1	methylCtools-0.9.3
DO35574	PBCA-DE	SP78719	SA413512	ICGC_MB37	PedBrainWGBS_2013_8	1	91852857	91852858	1	GRCh37	0.29	954	2357	Illumina HiSeq	WGBS	Bisulfite-Seq	bwa-0.6.1	methylCtools-0.9.3
DO35571	PBCA-DE	SP78716	SA413500	ICGC_MB34	PedBrainWGBS_2013_8	1	91852857	91852858	1	GRCh37	0.49	1246	1272	Illumina HiSeq	WGBS	Bisulfite-Seq	bwa-0.6.1	methylCtools-0.9.3
DO35571	PBCA-DE	SP78716	SA413500	ICGC_MB34	PedBrainWGBS_2013_8	1	91852857	91852858	1	GRCh37	0.49	1246	1272	Illumina HiSeq	WGBS	Bisulfite-Seq	bwa-0.6.1	methylCtools-0.9.3
DO35572	PBCA-DE	SP78717	SA413504	ICGC_MB35	PedBrainWGBS_2013_8	1	91852857	91852858	1	GRCh37	0.59	1805	1248	Illumina HiSeq	WGBS	Bisulfite-Seq	bwa-0.6.1	methylCtools-0.9.3
DO35572	PBCA-DE	SP78717	SA413504	ICGC_MB35	PedBrainWGBS_2013_8	1	91852857	91852858	1	GRCh37	0.59	1805	1248	Illumina HiSeq	WGBS	Bisulfite-Seq	bwa-0.6.1	methylCtools-0.9.3
DO35586	PBCA-DE	SP78731	SA413560	ICGC_MB51	PedBrainWGBS_2013_8	1	91852857	91852858	1	GRCh37	0.26	712	2056	Illumina HiSeq	WGBS	Bisulfite-Seq	bwa-0.6.1	methylCtools-0.9.3
DO35586	PBCA-DE	SP78731	SA413560	ICGC_MB51	PedBrainWGBS_2013_8	1	91852857	91852858	1	GRCh37	0.26	712	2056	Illumina HiSeq	WGBS	Bisulfite-Seq	bwa-0.6.1	methylCtools-0.9.3
DO35584	PBCA-DE	SP78729	SA413552	ICGC_MB49	PedBrainWGBS_2013_8	1	91852857	91852858	1	GRCh37	0.45	1867	2302	Illumina HiSeq	WGBS	Bisulfite-Seq	bwa-0.6.1	methylCtools-0.9.3
DO35584	PBCA-DE	SP78729	SA413552	ICGC_MB49	PedBrainWGBS_2013_8	1	91852857	91852858	1	GRCh37	0.45	1867	2302	Illumina HiSeq	WGBS	Bisulfite-Seq	bwa-0.6.1	methylCtools-0.9.3
DO35585	PBCA-DE	SP78730	SA413556	ICGC_MB50	PedBrainWGBS_2013_8	1	91852857	91852858	1	GRCh37	0.57	1651	1229	Illumina HiSeq	WGBS	Bisulfite-Seq	bwa-0.6.1	methylCtools-0.9.3
DO35585	PBCA-DE	SP78730	SA413556	ICGC_MB50	PedBrainWGBS_2013_8	1	91852857	91852858	1	GRCh37	0.57	1651	1229	Illumina HiSeq	WGBS	Bisulfite-Seq	bwa-0.6.1	methylCtools-0.9.3
DO35582	PBCA-DE	SP78727	SA413544	ICGC_MB46	PedBrainWGBS_2013_8	1	91852857	91852858	1	GRCh37	0.24	763	2368	Illumina HiSeq	WGBS	Bisulfite-Seq	bwa-0.6.1	methylCtools-0.9.3
DO35582	PBCA-DE	SP78727	SA413544	ICGC_MB46	PedBrainWGBS_2013_8	1	91852857	91852858	1	GRCh37	0.24	763	2368	Illumina HiSeq	WGBS	Bisulfite-Seq	bwa-0.6.1	methylCtools-0.9.3
DO35581	PBCA-DE	SP78726	SA413540	ICGC_MB45	PedBrainWGBS_2013_8	1	91852857	91852858	1	GRCh37	0.31	577	1280	Illumina HiSeq	WGBS	Bisulfite-Seq	bwa-0.6.1	methylCtools-0.9.3
DO35559	PBCA-DE	SP78680	SA413354	ICGC_MB24	PedBrainWGBS_2013_8	1	91852857	91852858	1	GRCh37	0.42	1658	2285	Illumina HiSeq	WGBS	Bisulfite-Seq	bwa-0.6.1	methylCtools-0.9.3
DO35559	PBCA-DE	SP78680	SA413354	ICGC_MB24	PedBrainWGBS_2013_8	1	91852857	91852858	1	GRCh37	0.42	1658	2285	Illumina HiSeq	WGBS	Bisulfite-Seq	bwa-0.6.1	methylCtools-0.9.3
DO35553	PBCA-DE	SP78674	SA413330	ICGC_MB18	PedBrainWGBS_2013_8	1	91852857	91852858	1	GRCh37	0.6	2390	1566	Illumina HiSeq	WGBS	Bisulfite-Seq	bwa-0.6.1	methylCtools-0.9.3
DO35553	PBCA-DE	SP78674	SA413330	ICGC_MB18	PedBrainWGBS_2013_8	1	91852857	91852858	1	GRCh37	0.6	2390	1566	Illumina HiSeq	WGBS	Bisulfite-Seq	bwa-0.6.1	methylCtools-0.9.3
DO35554	PBCA-DE	SP78675	SA413334	ICGC_MB19	PedBrainWGBS_2013_8	1	91852857	91852858	1	GRCh37	0.33	1047	2178	Illumina HiSeq	WGBS	Bisulfite-Seq	bwa-0.6.1	methylCtools-0.9.3
DO35554	PBCA-DE	SP78675	SA413334	ICGC_MB19	PedBrainWGBS_2013_8	1	91852857	91852858	1	GRCh37	0.33	1047	2178	Illumina HiSeq	WGBS	Bisulfite-Seq	bwa-0.6.1	methylCtools-0.9.3
DO35551	PBCA-DE	SP78672	SA413322	ICGC_MB16	PedBrainWGBS_2013_8	1	91852857	91852858	1	GRCh37	0.49	1628	1668	Illumina HiSeq	WGBS	Bisulfite-Seq	bwa-0.6.1	methylCtools-0.9.3
DO35551	PBCA-DE	SP78672	SA413322	ICGC_MB16	PedBrainWGBS_2013_8	1	91852857	91852858	1	GRCh37	0.49	1628	1668	Illumina HiSeq	WGBS	Bisulfite-Seq	bwa-0.6.1	methylCtools-0.9.3
DO35552	PBCA-DE	SP78673	SA413326	ICGC_MB17	PedBrainWGBS_2013_8	1	91852857	91852858	1	GRCh37	0.25	795	2347	Illumina HiSeq	WGBS	Bisulfite-Seq	bwa-0.6.1	methylCtools-0.9.3
DO35552	PBCA-DE	SP78673	SA413326	ICGC_MB17	PedBrainWGBS_2013_8	1	91852857	91852858	1	GRCh37	0.25	795	2347	Illumina HiSeq	WGBS	Bisulfite-Seq	bwa-0.6.1	methylCtools-0.9.3
DO35550	PBCA-DE	SP78671	SA413318	ICGC_MB15	PedBrainWGBS_2013_8	1	91852857	91852858	1	GRCh37	0.65	2183	1182	Illumina HiSeq	WGBS	Bisulfite-Seq	bwa-0.6.1	methylCtools-0.9.3
DO35550	PBCA-DE	SP78671	SA413318	ICGC_MB15	PedBrainWGBS_2013_8	1	91852857	91852858	1	GRCh37	0.65	2183	1182	Illumina HiSeq	WGBS	Bisulfite-Seq	bwa-0.6.1	methylCtools-0.9.3
DO35569	PBCA-DE	SP78714	SA413492	ICGC_MB32	PedBrainWGBS_2013_8	1	91852857	91852858	1	GRCh37	0.36	1158	2075	Illumina HiSeq	WGBS	Bisulfite-Seq	bwa-0.6.1	methylCtools-0.9.3
DO35569	PBCA-DE	SP78714	SA413492	ICGC_MB32	PedBrainWGBS_2013_8	1	91852857	91852858	1	GRCh37	0.36	1158	2075	Illumina HiSeq	WGBS	Bisulfite-Seq	bwa-0.6.1	methylCtools-0.9.3
DO35566	PBCA-DE	SP78711	SA413480	ICGC_MB28	PedBrainWGBS_2013_8	1	91852857	91852858	1	GRCh37	0.52	1636	1537	Illumina HiSeq	WGBS	Bisulfite-Seq	bwa-0.6.1	methylCtools-0.9.3
DO35566	PBCA-DE	SP78711	SA413480	ICGC_MB28	PedBrainWGBS_2013_8	1	91852857	91852858	1	GRCh37	0.52	1636	1537	Illumina HiSeq	WGBS	Bisulfite-Seq	bwa-0.6.1	methylCtools-0.9.3
DO35564	PBCA-DE	SP78709	SA413472	ICGC_MB26	PedBrainWGBS_2013_8	1	91852857	91852858	1	GRCh37	0.47	1245	1413	Illumina HiSeq	WGBS	Bisulfite-Seq	bwa-0.6.1	methylCtools-0.9.3
DO35564	PBCA-DE	SP78709	SA413472	ICGC_MB26	PedBrainWGBS_2013_8	1	91852857	91852858	1	GRCh37	0.47	1245	1413	Illumina HiSeq	WGBS	Bisulfite-Seq	bwa-0.6.1	methylCtools-0.9.3
DO35539	PBCA-DE	SP78660	SA413275	ICGC_MB2	PedBrainWGBS_2013_8	1	91852857	91852858	1	GRCh37	0.41	1200	1757	Illumina HiSeq	WGBS	Bisulfite-Seq	bwa-0.6.1	methylCtools-0.9.3
DO35539	PBCA-DE	SP78660	SA413275	ICGC_MB2	PedBrainWGBS_2013_8	1	91852857	91852858	1	GRCh37	0.41	1200	1757	Illumina HiSeq	WGBS	Bisulfite-Seq	bwa-0.6.1	methylCtools-0.9.3
DO35538	PBCA-DE	SP78659	SA413272	ICGC_MB1	PedBrainWGBS_2013_8	1	91852857	91852858	1	GRCh37	0.68	3101	1434	Illumina HiSeq	WGBS	Bisulfite-Seq	bwa-0.6.1	methylCtools-0.9.3
DO35538	PBCA-DE	SP78659	SA413272	ICGC_MB1	PedBrainWGBS_2013_8	1	91852857	91852858	1	GRCh37	0.68	3101	1434	Illumina HiSeq	WGBS	Bisulfite-Seq	bwa-0.6.1	methylCtools-0.9.3
DO35549	PBCA-DE	SP78670	SA413314	ICGC_MB14	PedBrainWGBS_2013_8	1	91852857	91852858	1	GRCh37	0.55	2723	2190	Illumina HiSeq	WGBS	Bisulfite-Seq	bwa-0.6.1	methylCtools-0.9.3
DO35549	PBCA-DE	SP78670	SA413314	ICGC_MB14	PedBrainWGBS_2013_8	1	91852857	91852858	1	GRCh37	0.55	2723	2190	Illumina HiSeq	WGBS	Bisulfite-Seq	bwa-0.6.1	methylCtools-0.9.3
DO35545	PBCA-DE	SP78666	SA413298	ICGC_MB9	PedBrainWGBS_2013_8	1	91852857	91852858	1	GRCh37	0.52	1647	1501	Illumina HiSeq	WGBS	Bisulfite-Seq	bwa-0.6.1	methylCtools-0.9.3
DO35545	PBCA-DE	SP78666	SA413298	ICGC_MB9	PedBrainWGBS_2013_8	1	91852857	91852858	1	GRCh37	0.52	1647	1501	Illumina HiSeq	WGBS	Bisulfite-Seq	bwa-0.6.1	methylCtools-0.9.3
DO35542	PBCA-DE	SP78663	SA413286	ICGC_MB6	PedBrainWGBS_2013_8	1	91852857	91852858	1	GRCh37	0.54	2648	2226	Illumina HiSeq	WGBS	Bisulfite-Seq	bwa-0.6.1	methylCtools-0.9.3
DO35542	PBCA-DE	SP78663	SA413286	ICGC_MB6	PedBrainWGBS_2013_8	1	91852857	91852858	1	GRCh37	0.54	2648	2226	Illumina HiSeq	WGBS	Bisulfite-Seq	bwa-0.6.1	methylCtools-0.9.3
DO35543	PBCA-DE	SP78664	SA413290	ICGC_MB7	PedBrainWGBS_2013_8	1	91852857	91852858	1	GRCh37	0.4	1140	1702	Illumina HiSeq	WGBS	Bisulfite-Seq	bwa-0.6.1	methylCtools-0.9.3
DO35543	PBCA-DE	SP78664	SA413290	ICGC_MB7	PedBrainWGBS_2013_8	1	91852857	91852858	1	GRCh37	0.4	1140	1702	Illumina HiSeq	WGBS	Bisulfite-Seq	bwa-0.6.1	methylCtools-0.9.3
DO35541	PBCA-DE	SP78662	SA413282	ICGC_MB5	PedBrainWGBS_2013_8	1	91852857	91852858	1	GRCh37	0.42	1071	1467	Illumina HiSeq	WGBS	Bisulfite-Seq	bwa-0.6.1	methylCtools-0.9.3
DO35541	PBCA-DE	SP78662	SA413282	ICGC_MB5	PedBrainWGBS_2013_8	1	91852857	91852858	1	GRCh37	0.42	1071	1467	Illumina HiSeq	WGBS	Bisulfite-Seq	bwa-0.6.1	methylCtools-0.9.3
DO35779	PBCA-DE	SP79082	SA413386	ICGC_A4	PedBrainWGBS_2013_8	1	91852863	91852864	1	GRCh37	0.43	1809	2388	Illumina HiSeq	WGBS	Bisulfite-Seq	bwa-0.6.1	methylCtools-0.9.3
DO35779	PBCA-DE	SP79082	SA413386	ICGC_A4	PedBrainWGBS_2013_8	1	91852863	91852864	1	GRCh37	0.43	1809	2388	Illumina HiSeq	WGBS	Bisulfite-Seq	bwa-0.6.1	methylCtools-0.9.3
DO35777	PBCA-DE	SP79080	SA413382	ICGC_A3	PedBrainWGBS_2013_8	1	91852863	91852864	1	GRCh37	0.45	1946	2343	Illumina HiSeq	WGBS	Bisulfite-Seq	bwa-0.6.1	methylCtools-0.9.3
DO35777	PBCA-DE	SP79080	SA413382	ICGC_A3	PedBrainWGBS_2013_8	1	91852863	91852864	1	GRCh37	0.45	1946	2343	Illumina HiSeq	WGBS	Bisulfite-Seq	bwa-0.6.1	methylCtools-0.9.3
DO35775	PBCA-DE	SP79078	SA413378	ICGC_A2	PedBrainWGBS_2013_8	1	91852863	91852864	1	GRCh37	0.31	1062	2400	Illumina HiSeq	WGBS	Bisulfite-Seq	bwa-0.6.1	methylCtools-0.9.3
DO35775	PBCA-DE	SP79078	SA413378	ICGC_A2	PedBrainWGBS_2013_8	1	91852863	91852864	1	GRCh37	0.31	1062	2400	Illumina HiSeq	WGBS	Bisulfite-Seq	bwa-0.6.1	methylCtools-0.9.3
DO35773	PBCA-DE	SP79076	SA413374	ICGC_A1	PedBrainWGBS_2013_8	1	91852863	91852864	1	GRCh37	0.35	1678	3137	Illumina HiSeq	WGBS	Bisulfite-Seq	bwa-0.6.1	methylCtools-0.9.3
DO35773	PBCA-DE	SP79076	SA413374	ICGC_A1	PedBrainWGBS_2013_8	1	91852863	91852864	1	GRCh37	0.35	1678	3137	Illumina HiSeq	WGBS	Bisulfite-Seq	bwa-0.6.1	methylCtools-0.9.3
DO35771	PBCA-DE	SP79074	SA413370	ICGC_F4	PedBrainWGBS_2013_8	1	91852863	91852864	1	GRCh37	0.35	1185	2164	Illumina HiSeq	WGBS	Bisulfite-Seq	bwa-0.6.1	methylCtools-0.9.3
DO35771	PBCA-DE	SP79074	SA413370	ICGC_F4	PedBrainWGBS_2013_8	1	91852863	91852864	1	GRCh37	0.35	1185	2164	Illumina HiSeq	WGBS	Bisulfite-Seq	bwa-0.6.1	methylCtools-0.9.3
DO35769	PBCA-DE	SP79072	SA413366	ICGC_F3	PedBrainWGBS_2013_8	1	91852863	91852864	1	GRCh37	0.51	1698	1634	Illumina HiSeq	WGBS	Bisulfite-Seq	bwa-0.6.1	methylCtools-0.9.3
DO35769	PBCA-DE	SP79072	SA413366	ICGC_F3	PedBrainWGBS_2013_8	1	91852863	91852864	1	GRCh37	0.51	1698	1634	Illumina HiSeq	WGBS	Bisulfite-Seq	bwa-0.6.1	methylCtools-0.9.3
DO35767	PBCA-DE	SP79070	SA413364	ICGC_F2	PedBrainWGBS_2013_8	1	91852863	91852864	1	GRCh37	0.45	1713	2138	Illumina HiSeq	WGBS	Bisulfite-Seq	bwa-0.6.1	methylCtools-0.9.3
DO35767	PBCA-DE	SP79070	SA413364	ICGC_F2	PedBrainWGBS_2013_8	1	91852863	91852864	1	GRCh37	0.45	1713	2138	Illumina HiSeq	WGBS	Bisulfite-Seq	bwa-0.6.1	methylCtools-0.9.3
DO35765	PBCA-DE	SP79068	SA413360	ICGC_F1	PedBrainWGBS_2013_8	1	91852863	91852864	1	GRCh37	0.43	1737	2297	Illumina HiSeq	WGBS	Bisulfite-Seq	bwa-0.6.1	methylCtools-0.9.3
DO35765	PBCA-DE	SP79068	SA413360	ICGC_F1	PedBrainWGBS_2013_8	1	91852863	91852864	1	GRCh37	0.43	1737	2297	Illumina HiSeq	WGBS	Bisulfite-Seq	bwa-0.6.1	methylCtools-0.9.3
DO35735	PBCA-DE	SP78933	SA414163	ICGC_MB107	PedBrainWGBS_2013_8	1	91852863	91852864	1	GRCh37	0.57	3056	2272	Illumina HiSeq	WGBS	Bisulfite-Seq	bwa-0.6.1	methylCtools-0.9.3
DO35735	PBCA-DE	SP78933	SA414163	ICGC_MB107	PedBrainWGBS_2013_8	1	91852863	91852864	1	GRCh37	0.57	3056	2272	Illumina HiSeq	WGBS	Bisulfite-Seq	bwa-0.6.1	methylCtools-0.9.3
DO35745	PBCA-DE	SP78943	SA414183	ICGC_MB113	PedBrainWGBS_2013_8	1	91852863	91852864	1	GRCh37	0.58	3290	2335	Illumina HiSeq	WGBS	Bisulfite-Seq	bwa-0.6.1	methylCtools-0.9.3
DO35745	PBCA-DE	SP78943	SA414183	ICGC_MB113	PedBrainWGBS_2013_8	1	91852863	91852864	1	GRCh37	0.58	3290	2335	Illumina HiSeq	WGBS	Bisulfite-Seq	bwa-0.6.1	methylCtools-0.9.3
DO35743	PBCA-DE	SP78941	SA414179	ICGC_MB112	PedBrainWGBS_2013_8	1	91852863	91852864	1	GRCh37	0.55	2307	1919	Illumina HiSeq	WGBS	Bisulfite-Seq	bwa-0.6.1	methylCtools-0.9.3
DO35743	PBCA-DE	SP78941	SA414179	ICGC_MB112	PedBrainWGBS_2013_8	1	91852863	91852864	1	GRCh37	0.55	2307	1919	Illumina HiSeq	WGBS	Bisulfite-Seq	bwa-0.6.1	methylCtools-0.9.3
DO35626	PBCA-DE	SP78823	SA413926	ICGC_MB95	PedBrainWGBS_2013_8	1	91852863	91852864	1	GRCh37	0.44	1267	1640	Illumina HiSeq	WGBS	Bisulfite-Seq	bwa-0.6.1	methylCtools-0.9.3
DO35626	PBCA-DE	SP78823	SA413926	ICGC_MB95	PedBrainWGBS_2013_8	1	91852863	91852864	1	GRCh37	0.44	1267	1640	Illumina HiSeq	WGBS	Bisulfite-Seq	bwa-0.6.1	methylCtools-0.9.3
DO35622	PBCA-DE	SP78819	SA413910	ICGC_MB90	PedBrainWGBS_2013_8	1	91852863	91852864	1	GRCh37	0.44	2110	2657	Illumina HiSeq	WGBS	Bisulfite-Seq	bwa-0.6.1	methylCtools-0.9.3
DO35622	PBCA-DE	SP78819	SA413910	ICGC_MB90	PedBrainWGBS_2013_8	1	91852863	91852864	1	GRCh37	0.44	2110	2657	Illumina HiSeq	WGBS	Bisulfite-Seq	bwa-0.6.1	methylCtools-0.9.3
DO35620	PBCA-DE	SP78817	SA413902	ICGC_MB88	PedBrainWGBS_2013_8	1	91852863	91852864	1	GRCh37	0.66	2734	1436	Illumina HiSeq	WGBS	Bisulfite-Seq	bwa-0.6.1	methylCtools-0.9.3
DO35620	PBCA-DE	SP78817	SA413902	ICGC_MB88	PedBrainWGBS_2013_8	1	91852863	91852864	1	GRCh37	0.66	2734	1436	Illumina HiSeq	WGBS	Bisulfite-Seq	bwa-0.6.1	methylCtools-0.9.3
DO35577	PBCA-DE	SP78722	SA413524	ICGC_MB40	PedBrainWGBS_2013_8	1	91852863	91852864	1	GRCh37	0.5	2122	2106	Illumina HiSeq	WGBS	Bisulfite-Seq	bwa-0.6.1	methylCtools-0.9.3
DO35577	PBCA-DE	SP78722	SA413524	ICGC_MB40	PedBrainWGBS_2013_8	1	91852863	91852864	1	GRCh37	0.5	2122	2106	Illumina HiSeq	WGBS	Bisulfite-Seq	bwa-0.6.1	methylCtools-0.9.3
DO35575	PBCA-DE	SP78720	SA413516	ICGC_MB38	PedBrainWGBS_2013_8	1	91852863	91852864	1	GRCh37	0.62	1916	1151	Illumina HiSeq	WGBS	Bisulfite-Seq	bwa-0.6.1	methylCtools-0.9.3
DO35575	PBCA-DE	SP78720	SA413516	ICGC_MB38	PedBrainWGBS_2013_8	1	91852863	91852864	1	GRCh37	0.62	1916	1151	Illumina HiSeq	WGBS	Bisulfite-Seq	bwa-0.6.1	methylCtools-0.9.3
DO35576	PBCA-DE	SP78721	SA413520	ICGC_MB39	PedBrainWGBS_2013_8	1	91852863	91852864	1	GRCh37	0.59	2196	1553	Illumina HiSeq	WGBS	Bisulfite-Seq	bwa-0.6.1	methylCtools-0.9.3
DO35576	PBCA-DE	SP78721	SA413520	ICGC_MB39	PedBrainWGBS_2013_8	1	91852863	91852864	1	GRCh37	0.59	2196	1553	Illumina HiSeq	WGBS	Bisulfite-Seq	bwa-0.6.1	methylCtools-0.9.3
DO35573	PBCA-DE	SP78718	SA413508	ICGC_MB36	PedBrainWGBS_2013_8	1	91852863	91852864	1	GRCh37	0.56	1294	1032	Illumina HiSeq	WGBS	Bisulfite-Seq	bwa-0.6.1	methylCtools-0.9.3
DO35573	PBCA-DE	SP78718	SA413508	ICGC_MB36	PedBrainWGBS_2013_8	1	91852863	91852864	1	GRCh37	0.56	1294	1032	Illumina HiSeq	WGBS	Bisulfite-Seq	bwa-0.6.1	methylCtools-0.9.3
DO35574	PBCA-DE	SP78719	SA413512	ICGC_MB37	PedBrainWGBS_2013_8	1	91852863	91852864	1	GRCh37	0.33	1193	2387	Illumina HiSeq	WGBS	Bisulfite-Seq	bwa-0.6.1	methylCtools-0.9.3
DO35574	PBCA-DE	SP78719	SA413512	ICGC_MB37	PedBrainWGBS_2013_8	1	91852863	91852864	1	GRCh37	0.33	1193	2387	Illumina HiSeq	WGBS	Bisulfite-Seq	bwa-0.6.1	methylCtools-0.9.3
DO35571	PBCA-DE	SP78716	SA413500	ICGC_MB34	PedBrainWGBS_2013_8	1	91852863	91852864	1	GRCh37	0.62	1673	1040	Illumina HiSeq	WGBS	Bisulfite-Seq	bwa-0.6.1	methylCtools-0.9.3
DO35571	PBCA-DE	SP78716	SA413500	ICGC_MB34	PedBrainWGBS_2013_8	1	91852863	91852864	1	GRCh37	0.62	1673	1040	Illumina HiSeq	WGBS	Bisulfite-Seq	bwa-0.6.1	methylCtools-0.9.3
DO35572	PBCA-DE	SP78717	SA413504	ICGC_MB35	PedBrainWGBS_2013_8	1	91852863	91852864	1	GRCh37	0.69	2267	1043	Illumina HiSeq	WGBS	Bisulfite-Seq	bwa-0.6.1	methylCtools-0.9.3
DO35572	PBCA-DE	SP78717	SA413504	ICGC_MB35	PedBrainWGBS_2013_8	1	91852863	91852864	1	GRCh37	0.69	2267	1043	Illumina HiSeq	WGBS	Bisulfite-Seq	bwa-0.6.1	methylCtools-0.9.3
DO35586	PBCA-DE	SP78731	SA413560	ICGC_MB51	PedBrainWGBS_2013_8	1	91852863	91852864	1	GRCh37	0.37	1087	1885	Illumina HiSeq	WGBS	Bisulfite-Seq	bwa-0.6.1	methylCtools-0.9.3
DO35586	PBCA-DE	SP78731	SA413560	ICGC_MB51	PedBrainWGBS_2013_8	1	91852863	91852864	1	GRCh37	0.37	1087	1885	Illumina HiSeq	WGBS	Bisulfite-Seq	bwa-0.6.1	methylCtools-0.9.3
DO35584	PBCA-DE	SP78729	SA413552	ICGC_MB49	PedBrainWGBS_2013_8	1	91852863	91852864	1	GRCh37	0.58	2618	1875	Illumina HiSeq	WGBS	Bisulfite-Seq	bwa-0.6.1	methylCtools-0.9.3
DO35584	PBCA-DE	SP78729	SA413552	ICGC_MB49	PedBrainWGBS_2013_8	1	91852863	91852864	1	GRCh37	0.58	2618	1875	Illumina HiSeq	WGBS	Bisulfite-Seq	bwa-0.6.1	methylCtools-0.9.3
DO35585	PBCA-DE	SP78730	SA413556	ICGC_MB50	PedBrainWGBS_2013_8	1	91852863	91852864	1	GRCh37	0.68	2123	1009	Illumina HiSeq	WGBS	Bisulfite-Seq	bwa-0.6.1	methylCtools-0.9.3
DO35585	PBCA-DE	SP78730	SA413556	ICGC_MB50	PedBrainWGBS_2013_8	1	91852863	91852864	1	GRCh37	0.68	2123	1009	Illumina HiSeq	WGBS	Bisulfite-Seq	bwa-0.6.1	methylCtools-0.9.3
DO35582	PBCA-DE	SP78727	SA413544	ICGC_MB46	PedBrainWGBS_2013_8	1	91852863	91852864	1	GRCh37	0.33	1121	2253	Illumina HiSeq	WGBS	Bisulfite-Seq	bwa-0.6.1	methylCtools-0.9.3
DO35582	PBCA-DE	SP78727	SA413544	ICGC_MB46	PedBrainWGBS_2013_8	1	91852863	91852864	1	GRCh37	0.33	1121	2253	Illumina HiSeq	WGBS	Bisulfite-Seq	bwa-0.6.1	methylCtools-0.9.3
DO35581	PBCA-DE	SP78726	SA413540	ICGC_MB45	PedBrainWGBS_2013_8	1	91852863	91852864	1	GRCh37	0.48	962	1048	Illumina HiSeq	WGBS	Bisulfite-Seq	bwa-0.6.1	methylCtools-0.9.3
DO35581	PBCA-DE	SP78726	SA413540	ICGC_MB45	PedBrainWGBS_2013_8	1	91852863	91852864	1	GRCh37	0.48	962	1048	Illumina HiSeq	WGBS	Bisulfite-Seq	bwa-0.6.1	methylCtools-0.9.3
DO35559	PBCA-DE	SP78680	SA413354	ICGC_MB24	PedBrainWGBS_2013_8	1	91852863	91852864	1	GRCh37	0.51	2119	2076	Illumina HiSeq	WGBS	Bisulfite-Seq	bwa-0.6.1	methylCtools-0.9.3
DO35559	PBCA-DE	SP78680	SA413354	ICGC_MB24	PedBrainWGBS_2013_8	1	91852863	91852864	1	GRCh37	0.51	2119	2076	Illumina HiSeq	WGBS	Bisulfite-Seq	bwa-0.6.1	methylCtools-0.9.3
DO35553	PBCA-DE	SP78674	SA413330	ICGC_MB18	PedBrainWGBS_2013_8	1	91852863	91852864	1	GRCh37	0.69	3036	1359	Illumina HiSeq	WGBS	Bisulfite-Seq	bwa-0.6.1	methylCtools-0.9.3
DO35553	PBCA-DE	SP78674	SA413330	ICGC_MB18	PedBrainWGBS_2013_8	1	91852863	91852864	1	GRCh37	0.69	3036	1359	Illumina HiSeq	WGBS	Bisulfite-Seq	bwa-0.6.1	methylCtools-0.9.3
DO35554	PBCA-DE	SP78675	SA413334	ICGC_MB19	PedBrainWGBS_2013_8	1	91852863	91852864	1	GRCh37	0.42	1473	2006	Illumina HiSeq	WGBS	Bisulfite-Seq	bwa-0.6.1	methylCtools-0.9.3
DO35554	PBCA-DE	SP78675	SA413334	ICGC_MB19	PedBrainWGBS_2013_8	1	91852863	91852864	1	GRCh37	0.42	1473	2006	Illumina HiSeq	WGBS	Bisulfite-Seq	bwa-0.6.1	methylCtools-0.9.3
DO35551	PBCA-DE	SP78672	SA413322	ICGC_MB16	PedBrainWGBS_2013_8	1	91852863	91852864	1	GRCh37	0.59	2085	1456	Illumina HiSeq	WGBS	Bisulfite-Seq	bwa-0.6.1	methylCtools-0.9.3
DO35551	PBCA-DE	SP78672	SA413322	ICGC_MB16	PedBrainWGBS_2013_8	1	91852863	91852864	1	GRCh37	0.59	2085	1456	Illumina HiSeq	WGBS	Bisulfite-Seq	bwa-0.6.1	methylCtools-0.9.3
DO35552	PBCA-DE	SP78673	SA413326	ICGC_MB17	PedBrainWGBS_2013_8	1	91852863	91852864	1	GRCh37	0.28	941	2433	Illumina HiSeq	WGBS	Bisulfite-Seq	bwa-0.6.1	methylCtools-0.9.3
DO35552	PBCA-DE	SP78673	SA413326	ICGC_MB17	PedBrainWGBS_2013_8	1	91852863	91852864	1	GRCh37	0.28	941	2433	Illumina HiSeq	WGBS	Bisulfite-Seq	bwa-0.6.1	methylCtools-0.9.3
DO35550	PBCA-DE	SP78671	SA413318	ICGC_MB15	PedBrainWGBS_2013_8	1	91852863	91852864	1	GRCh37	0.79	2845	778	Illumina HiSeq	WGBS	Bisulfite-Seq	bwa-0.6.1	methylCtools-0.9.3
DO35550	PBCA-DE	SP78671	SA413318	ICGC_MB15	PedBrainWGBS_2013_8	1	91852863	91852864	1	GRCh37	0.79	2845	778	Illumina HiSeq	WGBS	Bisulfite-Seq	bwa-0.6.1	methylCtools-0.9.3
DO35569	PBCA-DE	SP78714	SA413492	ICGC_MB32	PedBrainWGBS_2013_8	1	91852863	91852864	1	GRCh37	0.45	1588	1948	Illumina HiSeq	WGBS	Bisulfite-Seq	bwa-0.6.1	methylCtools-0.9.3
DO35569	PBCA-DE	SP78714	SA413492	ICGC_MB32	PedBrainWGBS_2013_8	1	91852863	91852864	1	GRCh37	0.45	1588	1948	Illumina HiSeq	WGBS	Bisulfite-Seq	bwa-0.6.1	methylCtools-0.9.3
DO35566	PBCA-DE	SP78711	SA413480	ICGC_MB28	PedBrainWGBS_2013_8	1	91852863	91852864	1	GRCh37	0.55	1902	1534	Illumina HiSeq	WGBS	Bisulfite-Seq	bwa-0.6.1	methylCtools-0.9.3
DO35566	PBCA-DE	SP78711	SA413480	ICGC_MB28	PedBrainWGBS_2013_8	1	91852863	91852864	1	GRCh37	0.55	1902	1534	Illumina HiSeq	WGBS	Bisulfite-Seq	bwa-0.6.1	methylCtools-0.9.3
DO35564	PBCA-DE	SP78709	SA413472	ICGC_MB26	PedBrainWGBS_2013_8	1	91852863	91852864	1	GRCh37	0.58	1674	1226	Illumina HiSeq	WGBS	Bisulfite-Seq	bwa-0.6.1	methylCtools-0.9.3
DO35564	PBCA-DE	SP78709	SA413472	ICGC_MB26	PedBrainWGBS_2013_8	1	91852863	91852864	1	GRCh37	0.58	1674	1226	Illumina HiSeq	WGBS	Bisulfite-Seq	bwa-0.6.1	methylCtools-0.9.3
DO35539	PBCA-DE	SP78660	SA413275	ICGC_MB2	PedBrainWGBS_2013_8	1	91852863	91852864	1	GRCh37	0.54	1694	1459	Illumina HiSeq	WGBS	Bisulfite-Seq	bwa-0.6.1	methylCtools-0.9.3
DO35539	PBCA-DE	SP78660	SA413275	ICGC_MB2	PedBrainWGBS_2013_8	1	91852863	91852864	1	GRCh37	0.54	1694	1459	Illumina HiSeq	WGBS	Bisulfite-Seq	bwa-0.6.1	methylCtools-0.9.3
DO35538	PBCA-DE	SP78659	SA413272	ICGC_MB1	PedBrainWGBS_2013_8	1	91852863	91852864	1	GRCh37	0.74	3744	1287	Illumina HiSeq	WGBS	Bisulfite-Seq	bwa-0.6.1	methylCtools-0.9.3
DO35538	PBCA-DE	SP78659	SA413272	ICGC_MB1	PedBrainWGBS_2013_8	1	91852863	91852864	1	GRCh37	0.74	3744	1287	Illumina HiSeq	WGBS	Bisulfite-Seq	bwa-0.6.1	methylCtools-0.9.3
DO35549	PBCA-DE	SP78670	SA413314	ICGC_MB14	PedBrainWGBS_2013_8	1	91852863	91852864	1	GRCh37	0.58	3176	2265	Illumina HiSeq	WGBS	Bisulfite-Seq	bwa-0.6.1	methylCtools-0.9.3
DO35549	PBCA-DE	SP78670	SA413314	ICGC_MB14	PedBrainWGBS_2013_8	1	91852863	91852864	1	GRCh37	0.58	3176	2265	Illumina HiSeq	WGBS	Bisulfite-Seq	bwa-0.6.1	methylCtools-0.9.3
DO35545	PBCA-DE	SP78666	SA413298	ICGC_MB9	PedBrainWGBS_2013_8	1	91852863	91852864	1	GRCh37	0.59	1999	1390	Illumina HiSeq	WGBS	Bisulfite-Seq	bwa-0.6.1	methylCtools-0.9.3
DO35545	PBCA-DE	SP78666	SA413298	ICGC_MB9	PedBrainWGBS_2013_8	1	91852863	91852864	1	GRCh37	0.59	1999	1390	Illumina HiSeq	WGBS	Bisulfite-Seq	bwa-0.6.1	methylCtools-0.9.3
DO35542	PBCA-DE	SP78663	SA413286	ICGC_MB6	PedBrainWGBS_2013_8	1	91852863	91852864	1	GRCh37	0.65	3370	1792	Illumina HiSeq	WGBS	Bisulfite-Seq	bwa-0.6.1	methylCtools-0.9.3
DO35542	PBCA-DE	SP78663	SA413286	ICGC_MB6	PedBrainWGBS_2013_8	1	91852863	91852864	1	GRCh37	0.65	3370	1792	Illumina HiSeq	WGBS	Bisulfite-Seq	bwa-0.6.1	methylCtools-0.9.3
DO35543	PBCA-DE	SP78664	SA413290	ICGC_MB7	PedBrainWGBS_2013_8	1	91852863	91852864	1	GRCh37	0.49	1521	1565	Illumina HiSeq	WGBS	Bisulfite-Seq	bwa-0.6.1	methylCtools-0.9.3
DO35543	PBCA-DE	SP78664	SA413290	ICGC_MB7	PedBrainWGBS_2013_8	1	91852863	91852864	1	GRCh37	0.49	1521	1565	Illumina HiSeq	WGBS	Bisulfite-Seq	bwa-0.6.1	methylCtools-0.9.3
DO35541	PBCA-DE	SP78662	SA413282	ICGC_MB5	PedBrainWGBS_2013_8	1	91852863	91852864	1	GRCh37	0.55	1495	1246	Illumina HiSeq	WGBS	Bisulfite-Seq	bwa-0.6.1	methylCtools-0.9.3
DO35541	PBCA-DE	SP78662	SA413282	ICGC_MB5	PedBrainWGBS_2013_8	1	91852863	91852864	1	GRCh37	0.55	1495	1246	Illumina HiSeq	WGBS	Bisulfite-Seq	bwa-0.6.1	methylCtools-0.9.3
DO35779	PBCA-DE	SP79082	SA413386	ICGC_A4	PedBrainWGBS_2013_8	1	91852878	91852879	1	GRCh37	0.22	1012	3679	Illumina HiSeq	WGBS	Bisulfite-Seq	bwa-0.6.1	methylCtools-0.9.3
DO35779	PBCA-DE	SP79082	SA413386	ICGC_A4	PedBrainWGBS_2013_8	1	91852878	91852879	1	GRCh37	0.22	1012	3679	Illumina HiSeq	WGBS	Bisulfite-Seq	bwa-0.6.1	methylCtools-0.9.3
DO35777	PBCA-DE	SP79080	SA413382	ICGC_A3	PedBrainWGBS_2013_8	1	91852878	91852879	1	GRCh37	0.23	1137	3782	Illumina HiSeq	WGBS	Bisulfite-Seq	bwa-0.6.1	methylCtools-0.9.3
DO35777	PBCA-DE	SP79080	SA413382	ICGC_A3	PedBrainWGBS_2013_8	1	91852878	91852879	1	GRCh37	0.23	1137	3782	Illumina HiSeq	WGBS	Bisulfite-Seq	bwa-0.6.1	methylCtools-0.9.3
DO35775	PBCA-DE	SP79078	SA413378	ICGC_A2	PedBrainWGBS_2013_8	1	91852878	91852879	1	GRCh37	0.13	500	3435	Illumina HiSeq	WGBS	Bisulfite-Seq	bwa-0.6.1	methylCtools-0.9.3
DO35773	PBCA-DE	SP79076	SA413374	ICGC_A1	PedBrainWGBS_2013_8	1	91852878	91852879	1	GRCh37	0.14	718	4251	Illumina HiSeq	WGBS	Bisulfite-Seq	bwa-0.6.1	methylCtools-0.9.3
DO35773	PBCA-DE	SP79076	SA413374	ICGC_A1	PedBrainWGBS_2013_8	1	91852878	91852879	1	GRCh37	0.14	718	4251	Illumina HiSeq	WGBS	Bisulfite-Seq	bwa-0.6.1	methylCtools-0.9.3
DO35771	PBCA-DE	SP79074	SA413370	ICGC_F4	PedBrainWGBS_2013_8	1	91852878	91852879	1	GRCh37	0.14	547	3312	Illumina HiSeq	WGBS	Bisulfite-Seq	bwa-0.6.1	methylCtools-0.9.3
DO35769	PBCA-DE	SP79072	SA413366	ICGC_F3	PedBrainWGBS_2013_8	1	91852878	91852879	1	GRCh37	0.27	988	2693	Illumina HiSeq	WGBS	Bisulfite-Seq	bwa-0.6.1	methylCtools-0.9.3
DO35769	PBCA-DE	SP79072	SA413366	ICGC_F3	PedBrainWGBS_2013_8	1	91852878	91852879	1	GRCh37	0.27	988	2693	Illumina HiSeq	WGBS	Bisulfite-Seq	bwa-0.6.1	methylCtools-0.9.3
DO35767	PBCA-DE	SP79070	SA413364	ICGC_F2	PedBrainWGBS_2013_8	1	91852878	91852879	1	GRCh37	0.19	844	3504	Illumina HiSeq	WGBS	Bisulfite-Seq	bwa-0.6.1	methylCtools-0.9.3
DO35767	PBCA-DE	SP79070	SA413364	ICGC_F2	PedBrainWGBS_2013_8	1	91852878	91852879	1	GRCh37	0.19	844	3504	Illumina HiSeq	WGBS	Bisulfite-Seq	bwa-0.6.1	methylCtools-0.9.3
DO35765	PBCA-DE	SP79068	SA413360	ICGC_F1	PedBrainWGBS_2013_8	1	91852878	91852879	1	GRCh37	0.2	915	3646	Illumina HiSeq	WGBS	Bisulfite-Seq	bwa-0.6.1	methylCtools-0.9.3
DO35765	PBCA-DE	SP79068	SA413360	ICGC_F1	PedBrainWGBS_2013_8	1	91852878	91852879	1	GRCh37	0.2	915	3646	Illumina HiSeq	WGBS	Bisulfite-Seq	bwa-0.6.1	methylCtools-0.9.3
DO35735	PBCA-DE	SP78933	SA414163	ICGC_MB107	PedBrainWGBS_2013_8	1	91852878	91852879	1	GRCh37	0.54	2777	2357	Illumina HiSeq	WGBS	Bisulfite-Seq	bwa-0.6.1	methylCtools-0.9.3
DO35735	PBCA-DE	SP78933	SA414163	ICGC_MB107	PedBrainWGBS_2013_8	1	91852878	91852879	1	GRCh37	0.54	2777	2357	Illumina HiSeq	WGBS	Bisulfite-Seq	bwa-0.6.1	methylCtools-0.9.3
DO35745	PBCA-DE	SP78943	SA414183	ICGC_MB113	PedBrainWGBS_2013_8	1	91852878	91852879	1	GRCh37	0.55	2951	2393	Illumina HiSeq	WGBS	Bisulfite-Seq	bwa-0.6.1	methylCtools-0.9.3
DO35745	PBCA-DE	SP78943	SA414183	ICGC_MB113	PedBrainWGBS_2013_8	1	91852878	91852879	1	GRCh37	0.55	2951	2393	Illumina HiSeq	WGBS	Bisulfite-Seq	bwa-0.6.1	methylCtools-0.9.3
DO35743	PBCA-DE	SP78941	SA414179	ICGC_MB112	PedBrainWGBS_2013_8	1	91852878	91852879	1	GRCh37	0.51	2319	2271	Illumina HiSeq	WGBS	Bisulfite-Seq	bwa-0.6.1	methylCtools-0.9.3
DO35743	PBCA-DE	SP78941	SA414179	ICGC_MB112	PedBrainWGBS_2013_8	1	91852878	91852879	1	GRCh37	0.51	2319	2271	Illumina HiSeq	WGBS	Bisulfite-Seq	bwa-0.6.1	methylCtools-0.9.3
DO35626	PBCA-DE	SP78823	SA413926	ICGC_MB95	PedBrainWGBS_2013_8	1	91852878	91852879	1	GRCh37	0.33	1042	2143	Illumina HiSeq	WGBS	Bisulfite-Seq	bwa-0.6.1	methylCtools-0.9.3
DO35626	PBCA-DE	SP78823	SA413926	ICGC_MB95	PedBrainWGBS_2013_8	1	91852878	91852879	1	GRCh37	0.33	1042	2143	Illumina HiSeq	WGBS	Bisulfite-Seq	bwa-0.6.1	methylCtools-0.9.3
DO35622	PBCA-DE	SP78819	SA413910	ICGC_MB90	PedBrainWGBS_2013_8	1	91852878	91852879	1	GRCh37	0.25	1297	3883	Illumina HiSeq	WGBS	Bisulfite-Seq	bwa-0.6.1	methylCtools-0.9.3
DO35622	PBCA-DE	SP78819	SA413910	ICGC_MB90	PedBrainWGBS_2013_8	1	91852878	91852879	1	GRCh37	0.25	1297	3883	Illumina HiSeq	WGBS	Bisulfite-Seq	bwa-0.6.1	methylCtools-0.9.3
DO35620	PBCA-DE	SP78817	SA413902	ICGC_MB88	PedBrainWGBS_2013_8	1	91852878	91852879	1	GRCh37	0.58	2604	1880	Illumina HiSeq	WGBS	Bisulfite-Seq	bwa-0.6.1	methylCtools-0.9.3
DO35620	PBCA-DE	SP78817	SA413902	ICGC_MB88	PedBrainWGBS_2013_8	1	91852878	91852879	1	GRCh37	0.58	2604	1880	Illumina HiSeq	WGBS	Bisulfite-Seq	bwa-0.6.1	methylCtools-0.9.3
DO35577	PBCA-DE	SP78722	SA413524	ICGC_MB40	PedBrainWGBS_2013_8	1	91852878	91852879	1	GRCh37	0.29	1430	3430	Illumina HiSeq	WGBS	Bisulfite-Seq	bwa-0.6.1	methylCtools-0.9.3
DO35577	PBCA-DE	SP78722	SA413524	ICGC_MB40	PedBrainWGBS_2013_8	1	91852878	91852879	1	GRCh37	0.29	1430	3430	Illumina HiSeq	WGBS	Bisulfite-Seq	bwa-0.6.1	methylCtools-0.9.3
DO35575	PBCA-DE	SP78720	SA413516	ICGC_MB38	PedBrainWGBS_2013_8	1	91852878	91852879	1	GRCh37	0.51	1834	1755	Illumina HiSeq	WGBS	Bisulfite-Seq	bwa-0.6.1	methylCtools-0.9.3
DO35575	PBCA-DE	SP78720	SA413516	ICGC_MB38	PedBrainWGBS_2013_8	1	91852878	91852879	1	GRCh37	0.51	1834	1755	Illumina HiSeq	WGBS	Bisulfite-Seq	bwa-0.6.1	methylCtools-0.9.3
DO35576	PBCA-DE	SP78721	SA413520	ICGC_MB39	PedBrainWGBS_2013_8	1	91852878	91852879	1	GRCh37	0.51	2185	2083	Illumina HiSeq	WGBS	Bisulfite-Seq	bwa-0.6.1	methylCtools-0.9.3
DO35576	PBCA-DE	SP78721	SA413520	ICGC_MB39	PedBrainWGBS_2013_8	1	91852878	91852879	1	GRCh37	0.51	2185	2083	Illumina HiSeq	WGBS	Bisulfite-Seq	bwa-0.6.1	methylCtools-0.9.3
DO35573	PBCA-DE	SP78718	SA413508	ICGC_MB36	PedBrainWGBS_2013_8	1	91852878	91852879	1	GRCh37	0.53	1408	1276	Illumina HiSeq	WGBS	Bisulfite-Seq	bwa-0.6.1	methylCtools-0.9.3
DO35573	PBCA-DE	SP78718	SA413508	ICGC_MB36	PedBrainWGBS_2013_8	1	91852878	91852879	1	GRCh37	0.53	1408	1276	Illumina HiSeq	WGBS	Bisulfite-Seq	bwa-0.6.1	methylCtools-0.9.3
DO35574	PBCA-DE	SP78719	SA413512	ICGC_MB37	PedBrainWGBS_2013_8	1	91852878	91852879	1	GRCh37	0.17	682	3396	Illumina HiSeq	WGBS	Bisulfite-Seq	bwa-0.6.1	methylCtools-0.9.3
DO35571	PBCA-DE	SP78716	SA413500	ICGC_MB34	PedBrainWGBS_2013_8	1	91852878	91852879	1	GRCh37	0.52	1601	1461	Illumina HiSeq	WGBS	Bisulfite-Seq	bwa-0.6.1	methylCtools-0.9.3
DO35571	PBCA-DE	SP78716	SA413500	ICGC_MB34	PedBrainWGBS_2013_8	1	91852878	91852879	1	GRCh37	0.52	1601	1461	Illumina HiSeq	WGBS	Bisulfite-Seq	bwa-0.6.1	methylCtools-0.9.3
DO35572	PBCA-DE	SP78717	SA413504	ICGC_MB35	PedBrainWGBS_2013_8	1	91852878	91852879	1	GRCh37	0.54	2049	1731	Illumina HiSeq	WGBS	Bisulfite-Seq	bwa-0.6.1	methylCtools-0.9.3
DO35572	PBCA-DE	SP78717	SA413504	ICGC_MB35	PedBrainWGBS_2013_8	1	91852878	91852879	1	GRCh37	0.54	2049	1731	Illumina HiSeq	WGBS	Bisulfite-Seq	bwa-0.6.1	methylCtools-0.9.3
DO35586	PBCA-DE	SP78731	SA413560	ICGC_MB51	PedBrainWGBS_2013_8	1	91852878	91852879	1	GRCh37	0.24	813	2573	Illumina HiSeq	WGBS	Bisulfite-Seq	bwa-0.6.1	methylCtools-0.9.3
DO35586	PBCA-DE	SP78731	SA413560	ICGC_MB51	PedBrainWGBS_2013_8	1	91852878	91852879	1	GRCh37	0.24	813	2573	Illumina HiSeq	WGBS	Bisulfite-Seq	bwa-0.6.1	methylCtools-0.9.3
DO35584	PBCA-DE	SP78729	SA413552	ICGC_MB49	PedBrainWGBS_2013_8	1	91852878	91852879	1	GRCh37	0.45	2271	2771	Illumina HiSeq	WGBS	Bisulfite-Seq	bwa-0.6.1	methylCtools-0.9.3
DO35584	PBCA-DE	SP78729	SA413552	ICGC_MB49	PedBrainWGBS_2013_8	1	91852878	91852879	1	GRCh37	0.45	2271	2771	Illumina HiSeq	WGBS	Bisulfite-Seq	bwa-0.6.1	methylCtools-0.9.3
DO35585	PBCA-DE	SP78730	SA413556	ICGC_MB50	PedBrainWGBS_2013_8	1	91852878	91852879	1	GRCh37	0.59	2152	1462	Illumina HiSeq	WGBS	Bisulfite-Seq	bwa-0.6.1	methylCtools-0.9.3
DO35585	PBCA-DE	SP78730	SA413556	ICGC_MB50	PedBrainWGBS_2013_8	1	91852878	91852879	1	GRCh37	0.59	2152	1462	Illumina HiSeq	WGBS	Bisulfite-Seq	bwa-0.6.1	methylCtools-0.9.3
DO35582	PBCA-DE	SP78727	SA413544	ICGC_MB46	PedBrainWGBS_2013_8	1	91852878	91852879	1	GRCh37	0.27	1048	2830	Illumina HiSeq	WGBS	Bisulfite-Seq	bwa-0.6.1	methylCtools-0.9.3
DO35582	PBCA-DE	SP78727	SA413544	ICGC_MB46	PedBrainWGBS_2013_8	1	91852878	91852879	1	GRCh37	0.27	1048	2830	Illumina HiSeq	WGBS	Bisulfite-Seq	bwa-0.6.1	methylCtools-0.9.3
DO35581	PBCA-DE	SP78726	SA413540	ICGC_MB45	PedBrainWGBS_2013_8	1	91852878	91852879	1	GRCh37	0.35	773	1463	Illumina HiSeq	WGBS	Bisulfite-Seq	bwa-0.6.1	methylCtools-0.9.3
DO35581	PBCA-DE	SP78726	SA413540	ICGC_MB45	PedBrainWGBS_2013_8	1	91852878	91852879	1	GRCh37	0.35	773	1463	Illumina HiSeq	WGBS	Bisulfite-Seq	bwa-0.6.1	methylCtools-0.9.3
DO35559	PBCA-DE	SP78680	SA413354	ICGC_MB24	PedBrainWGBS_2013_8	1	91852878	91852879	1	GRCh37	0.38	1770	2947	Illumina HiSeq	WGBS	Bisulfite-Seq	bwa-0.6.1	methylCtools-0.9.3
DO35559	PBCA-DE	SP78680	SA413354	ICGC_MB24	PedBrainWGBS_2013_8	1	91852878	91852879	1	GRCh37	0.38	1770	2947	Illumina HiSeq	WGBS	Bisulfite-Seq	bwa-0.6.1	methylCtools-0.9.3
DO35553	PBCA-DE	SP78674	SA413330	ICGC_MB18	PedBrainWGBS_2013_8	1	91852878	91852879	1	GRCh37	0.62	3030	1820	Illumina HiSeq	WGBS	Bisulfite-Seq	bwa-0.6.1	methylCtools-0.9.3
DO35553	PBCA-DE	SP78674	SA413330	ICGC_MB18	PedBrainWGBS_2013_8	1	91852878	91852879	1	GRCh37	0.62	3030	1820	Illumina HiSeq	WGBS	Bisulfite-Seq	bwa-0.6.1	methylCtools-0.9.3
DO35554	PBCA-DE	SP78675	SA413334	ICGC_MB19	PedBrainWGBS_2013_8	1	91852878	91852879	1	GRCh37	0.3	1196	2733	Illumina HiSeq	WGBS	Bisulfite-Seq	bwa-0.6.1	methylCtools-0.9.3
DO35554	PBCA-DE	SP78675	SA413334	ICGC_MB19	PedBrainWGBS_2013_8	1	91852878	91852879	1	GRCh37	0.3	1196	2733	Illumina HiSeq	WGBS	Bisulfite-Seq	bwa-0.6.1	methylCtools-0.9.3
DO35551	PBCA-DE	SP78672	SA413322	ICGC_MB16	PedBrainWGBS_2013_8	1	91852878	91852879	1	GRCh37	0.45	1806	2218	Illumina HiSeq	WGBS	Bisulfite-Seq	bwa-0.6.1	methylCtools-0.9.3
DO35551	PBCA-DE	SP78672	SA413322	ICGC_MB16	PedBrainWGBS_2013_8	1	91852878	91852879	1	GRCh37	0.45	1806	2218	Illumina HiSeq	WGBS	Bisulfite-Seq	bwa-0.6.1	methylCtools-0.9.3
DO35552	PBCA-DE	SP78673	SA413326	ICGC_MB17	PedBrainWGBS_2013_8	1	91852878	91852879	1	GRCh37	0.14	534	3274	Illumina HiSeq	WGBS	Bisulfite-Seq	bwa-0.6.1	methylCtools-0.9.3
DO35550	PBCA-DE	SP78671	SA413318	ICGC_MB15	PedBrainWGBS_2013_8	1	91852878	91852879	1	GRCh37	0.68	2807	1340	Illumina HiSeq	WGBS	Bisulfite-Seq	bwa-0.6.1	methylCtools-0.9.3
DO35550	PBCA-DE	SP78671	SA413318	ICGC_MB15	PedBrainWGBS_2013_8	1	91852878	91852879	1	GRCh37	0.68	2807	1340	Illumina HiSeq	WGBS	Bisulfite-Seq	bwa-0.6.1	methylCtools-0.9.3
DO35569	PBCA-DE	SP78714	SA413492	ICGC_MB32	PedBrainWGBS_2013_8	1	91852878	91852879	1	GRCh37	0.28	1118	2803	Illumina HiSeq	WGBS	Bisulfite-Seq	bwa-0.6.1	methylCtools-0.9.3
DO35569	PBCA-DE	SP78714	SA413492	ICGC_MB32	PedBrainWGBS_2013_8	1	91852878	91852879	1	GRCh37	0.28	1118	2803	Illumina HiSeq	WGBS	Bisulfite-Seq	bwa-0.6.1	methylCtools-0.9.3
DO35566	PBCA-DE	SP78711	SA413480	ICGC_MB28	PedBrainWGBS_2013_8	1	91852878	91852879	1	GRCh37	0.34	1352	2586	Illumina HiSeq	WGBS	Bisulfite-Seq	bwa-0.6.1	methylCtools-0.9.3
DO35566	PBCA-DE	SP78711	SA413480	ICGC_MB28	PedBrainWGBS_2013_8	1	91852878	91852879	1	GRCh37	0.34	1352	2586	Illumina HiSeq	WGBS	Bisulfite-Seq	bwa-0.6.1	methylCtools-0.9.3
DO35564	PBCA-DE	SP78709	SA413472	ICGC_MB26	PedBrainWGBS_2013_8	1	91852878	91852879	1	GRCh37	0.41	1332	1882	Illumina HiSeq	WGBS	Bisulfite-Seq	bwa-0.6.1	methylCtools-0.9.3
DO35564	PBCA-DE	SP78709	SA413472	ICGC_MB26	PedBrainWGBS_2013_8	1	91852878	91852879	1	GRCh37	0.41	1332	1882	Illumina HiSeq	WGBS	Bisulfite-Seq	bwa-0.6.1	methylCtools-0.9.3
DO35539	PBCA-DE	SP78660	SA413275	ICGC_MB2	PedBrainWGBS_2013_8	1	91852878	91852879	1	GRCh37	0.4	1427	2176	Illumina HiSeq	WGBS	Bisulfite-Seq	bwa-0.6.1	methylCtools-0.9.3
DO35539	PBCA-DE	SP78660	SA413275	ICGC_MB2	PedBrainWGBS_2013_8	1	91852878	91852879	1	GRCh37	0.4	1427	2176	Illumina HiSeq	WGBS	Bisulfite-Seq	bwa-0.6.1	methylCtools-0.9.3
DO35538	PBCA-DE	SP78659	SA413272	ICGC_MB1	PedBrainWGBS_2013_8	1	91852878	91852879	1	GRCh37	0.69	3694	1702	Illumina HiSeq	WGBS	Bisulfite-Seq	bwa-0.6.1	methylCtools-0.9.3
DO35538	PBCA-DE	SP78659	SA413272	ICGC_MB1	PedBrainWGBS_2013_8	1	91852878	91852879	1	GRCh37	0.69	3694	1702	Illumina HiSeq	WGBS	Bisulfite-Seq	bwa-0.6.1	methylCtools-0.9.3
DO35549	PBCA-DE	SP78670	SA413314	ICGC_MB14	PedBrainWGBS_2013_8	1	91852878	91852879	1	GRCh37	0.55	3076	2502	Illumina HiSeq	WGBS	Bisulfite-Seq	bwa-0.6.1	methylCtools-0.9.3
DO35549	PBCA-DE	SP78670	SA413314	ICGC_MB14	PedBrainWGBS_2013_8	1	91852878	91852879	1	GRCh37	0.55	3076	2502	Illumina HiSeq	WGBS	Bisulfite-Seq	bwa-0.6.1	methylCtools-0.9.3
DO35545	PBCA-DE	SP78666	SA413298	ICGC_MB9	PedBrainWGBS_2013_8	1	91852878	91852879	1	GRCh37	0.51	2001	1908	Illumina HiSeq	WGBS	Bisulfite-Seq	bwa-0.6.1	methylCtools-0.9.3
DO35545	PBCA-DE	SP78666	SA413298	ICGC_MB9	PedBrainWGBS_2013_8	1	91852878	91852879	1	GRCh37	0.51	2001	1908	Illumina HiSeq	WGBS	Bisulfite-Seq	bwa-0.6.1	methylCtools-0.9.3
DO35542	PBCA-DE	SP78663	SA413286	ICGC_MB6	PedBrainWGBS_2013_8	1	91852878	91852879	1	GRCh37	0.55	2695	2211	Illumina HiSeq	WGBS	Bisulfite-Seq	bwa-0.6.1	methylCtools-0.9.3
DO35542	PBCA-DE	SP78663	SA413286	ICGC_MB6	PedBrainWGBS_2013_8	1	91852878	91852879	1	GRCh37	0.55	2695	2211	Illumina HiSeq	WGBS	Bisulfite-Seq	bwa-0.6.1	methylCtools-0.9.3
DO35543	PBCA-DE	SP78664	SA413290	ICGC_MB7	PedBrainWGBS_2013_8	1	91852878	91852879	1	GRCh37	0.37	1296	2231	Illumina HiSeq	WGBS	Bisulfite-Seq	bwa-0.6.1	methylCtools-0.9.3
DO35543	PBCA-DE	SP78664	SA413290	ICGC_MB7	PedBrainWGBS_2013_8	1	91852878	91852879	1	GRCh37	0.37	1296	2231	Illumina HiSeq	WGBS	Bisulfite-Seq	bwa-0.6.1	methylCtools-0.9.3
DO35541	PBCA-DE	SP78662	SA413282	ICGC_MB5	PedBrainWGBS_2013_8	1	91852878	91852879	1	GRCh37	0.41	1270	1840	Illumina HiSeq	WGBS	Bisulfite-Seq	bwa-0.6.1	methylCtools-0.9.3
DO35541	PBCA-DE	SP78662	SA413282	ICGC_MB5	PedBrainWGBS_2013_8	1	91852878	91852879	1	GRCh37	0.41	1270	1840	Illumina HiSeq	WGBS	Bisulfite-Seq	bwa-0.6.1	methylCtools-0.9.3
DO35779	PBCA-DE	SP79082	SA413386	ICGC_A4	PedBrainWGBS_2013_8	1	91852881	91852882	1	GRCh37	0.32	1518	3297	Illumina HiSeq	WGBS	Bisulfite-Seq	bwa-0.6.1	methylCtools-0.9.3
DO35779	PBCA-DE	SP79082	SA413386	ICGC_A4	PedBrainWGBS_2013_8	1	91852881	91852882	1	GRCh37	0.32	1518	3297	Illumina HiSeq	WGBS	Bisulfite-Seq	bwa-0.6.1	methylCtools-0.9.3
DO35777	PBCA-DE	SP79080	SA413382	ICGC_A3	PedBrainWGBS_2013_8	1	91852881	91852882	1	GRCh37	0.34	1705	3269	Illumina HiSeq	WGBS	Bisulfite-Seq	bwa-0.6.1	methylCtools-0.9.3
DO35777	PBCA-DE	SP79080	SA413382	ICGC_A3	PedBrainWGBS_2013_8	1	91852881	91852882	1	GRCh37	0.34	1705	3269	Illumina HiSeq	WGBS	Bisulfite-Seq	bwa-0.6.1	methylCtools-0.9.3
DO35775	PBCA-DE	SP79078	SA413378	ICGC_A2	PedBrainWGBS_2013_8	1	91852881	91852882	1	GRCh37	0.2	792	3277	Illumina HiSeq	WGBS	Bisulfite-Seq	bwa-0.6.1	methylCtools-0.9.3
DO35775	PBCA-DE	SP79078	SA413378	ICGC_A2	PedBrainWGBS_2013_8	1	91852881	91852882	1	GRCh37	0.2	792	3277	Illumina HiSeq	WGBS	Bisulfite-Seq	bwa-0.6.1	methylCtools-0.9.3
DO35773	PBCA-DE	SP79076	SA413374	ICGC_A1	PedBrainWGBS_2013_8	1	91852881	91852882	1	GRCh37	0.22	1109	3857	Illumina HiSeq	WGBS	Bisulfite-Seq	bwa-0.6.1	methylCtools-0.9.3
DO35773	PBCA-DE	SP79076	SA413374	ICGC_A1	PedBrainWGBS_2013_8	1	91852881	91852882	1	GRCh37	0.22	1109	3857	Illumina HiSeq	WGBS	Bisulfite-Seq	bwa-0.6.1	methylCtools-0.9.3
DO35771	PBCA-DE	SP79074	SA413370	ICGC_F4	PedBrainWGBS_2013_8	1	91852881	91852882	1	GRCh37	0.24	942	2993	Illumina HiSeq	WGBS	Bisulfite-Seq	bwa-0.6.1	methylCtools-0.9.3
DO35771	PBCA-DE	SP79074	SA413370	ICGC_F4	PedBrainWGBS_2013_8	1	91852881	91852882	1	GRCh37	0.24	942	2993	Illumina HiSeq	WGBS	Bisulfite-Seq	bwa-0.6.1	methylCtools-0.9.3
DO35769	PBCA-DE	SP79072	SA413366	ICGC_F3	PedBrainWGBS_2013_8	1	91852881	91852882	1	GRCh37	0.39	1434	2237	Illumina HiSeq	WGBS	Bisulfite-Seq	bwa-0.6.1	methylCtools-0.9.3
DO35769	PBCA-DE	SP79072	SA413366	ICGC_F3	PedBrainWGBS_2013_8	1	91852881	91852882	1	GRCh37	0.39	1434	2237	Illumina HiSeq	WGBS	Bisulfite-Seq	bwa-0.6.1	methylCtools-0.9.3
DO35767	PBCA-DE	SP79070	SA413364	ICGC_F2	PedBrainWGBS_2013_8	1	91852881	91852882	1	GRCh37	0.32	1434	3001	Illumina HiSeq	WGBS	Bisulfite-Seq	bwa-0.6.1	methylCtools-0.9.3
DO35767	PBCA-DE	SP79070	SA413364	ICGC_F2	PedBrainWGBS_2013_8	1	91852881	91852882	1	GRCh37	0.32	1434	3001	Illumina HiSeq	WGBS	Bisulfite-Seq	bwa-0.6.1	methylCtools-0.9.3
DO35765	PBCA-DE	SP79068	SA413360	ICGC_F1	PedBrainWGBS_2013_8	1	91852881	91852882	1	GRCh37	0.32	1480	3168	Illumina HiSeq	WGBS	Bisulfite-Seq	bwa-0.6.1	methylCtools-0.9.3
DO35765	PBCA-DE	SP79068	SA413360	ICGC_F1	PedBrainWGBS_2013_8	1	91852881	91852882	1	GRCh37	0.32	1480	3168	Illumina HiSeq	WGBS	Bisulfite-Seq	bwa-0.6.1	methylCtools-0.9.3
DO35735	PBCA-DE	SP78933	SA414163	ICGC_MB107	PedBrainWGBS_2013_8	1	91852881	91852882	1	GRCh37	0.5	2554	2597	Illumina HiSeq	WGBS	Bisulfite-Seq	bwa-0.6.1	methylCtools-0.9.3
DO35735	PBCA-DE	SP78933	SA414163	ICGC_MB107	PedBrainWGBS_2013_8	1	91852881	91852882	1	GRCh37	0.5	2554	2597	Illumina HiSeq	WGBS	Bisulfite-Seq	bwa-0.6.1	methylCtools-0.9.3
DO35745	PBCA-DE	SP78943	SA414183	ICGC_MB113	PedBrainWGBS_2013_8	1	91852881	91852882	1	GRCh37	0.49	2607	2701	Illumina HiSeq	WGBS	Bisulfite-Seq	bwa-0.6.1	methylCtools-0.9.3
DO35745	PBCA-DE	SP78943	SA414183	ICGC_MB113	PedBrainWGBS_2013_8	1	91852881	91852882	1	GRCh37	0.49	2607	2701	Illumina HiSeq	WGBS	Bisulfite-Seq	bwa-0.6.1	methylCtools-0.9.3
DO35743	PBCA-DE	SP78941	SA414179	ICGC_MB112	PedBrainWGBS_2013_8	1	91852881	91852882	1	GRCh37	0.45	2204	2713	Illumina HiSeq	WGBS	Bisulfite-Seq	bwa-0.6.1	methylCtools-0.9.3
DO35743	PBCA-DE	SP78941	SA414179	ICGC_MB112	PedBrainWGBS_2013_8	1	91852881	91852882	1	GRCh37	0.45	2204	2713	Illumina HiSeq	WGBS	Bisulfite-Seq	bwa-0.6.1	methylCtools-0.9.3
DO35626	PBCA-DE	SP78823	SA413926	ICGC_MB95	PedBrainWGBS_2013_8	1	91852881	91852882	1	GRCh37	0.26	874	2516	Illumina HiSeq	WGBS	Bisulfite-Seq	bwa-0.6.1	methylCtools-0.9.3
DO35626	PBCA-DE	SP78823	SA413926	ICGC_MB95	PedBrainWGBS_2013_8	1	91852881	91852882	1	GRCh37	0.26	874	2516	Illumina HiSeq	WGBS	Bisulfite-Seq	bwa-0.6.1	methylCtools-0.9.3
DO35622	PBCA-DE	SP78819	SA413910	ICGC_MB90	PedBrainWGBS_2013_8	1	91852881	91852882	1	GRCh37	0.23	1252	4244	Illumina HiSeq	WGBS	Bisulfite-Seq	bwa-0.6.1	methylCtools-0.9.3
DO35622	PBCA-DE	SP78819	SA413910	ICGC_MB90	PedBrainWGBS_2013_8	1	91852881	91852882	1	GRCh37	0.23	1252	4244	Illumina HiSeq	WGBS	Bisulfite-Seq	bwa-0.6.1	methylCtools-0.9.3
DO35620	PBCA-DE	SP78817	SA413902	ICGC_MB88	PedBrainWGBS_2013_8	1	91852881	91852882	1	GRCh37	0.5	2320	2359	Illumina HiSeq	WGBS	Bisulfite-Seq	bwa-0.6.1	methylCtools-0.9.3
DO35620	PBCA-DE	SP78817	SA413902	ICGC_MB88	PedBrainWGBS_2013_8	1	91852881	91852882	1	GRCh37	0.5	2320	2359	Illumina HiSeq	WGBS	Bisulfite-Seq	bwa-0.6.1	methylCtools-0.9.3
DO35577	PBCA-DE	SP78722	SA413524	ICGC_MB40	PedBrainWGBS_2013_8	1	91852881	91852882	1	GRCh37	0.38	1888	3036	Illumina HiSeq	WGBS	Bisulfite-Seq	bwa-0.6.1	methylCtools-0.9.3
DO35577	PBCA-DE	SP78722	SA413524	ICGC_MB40	PedBrainWGBS_2013_8	1	91852881	91852882	1	GRCh37	0.38	1888	3036	Illumina HiSeq	WGBS	Bisulfite-Seq	bwa-0.6.1	methylCtools-0.9.3
DO35575	PBCA-DE	SP78720	SA413516	ICGC_MB38	PedBrainWGBS_2013_8	1	91852881	91852882	1	GRCh37	0.45	1651	1993	Illumina HiSeq	WGBS	Bisulfite-Seq	bwa-0.6.1	methylCtools-0.9.3
DO35575	PBCA-DE	SP78720	SA413516	ICGC_MB38	PedBrainWGBS_2013_8	1	91852881	91852882	1	GRCh37	0.45	1651	1993	Illumina HiSeq	WGBS	Bisulfite-Seq	bwa-0.6.1	methylCtools-0.9.3
DO35576	PBCA-DE	SP78721	SA413520	ICGC_MB39	PedBrainWGBS_2013_8	1	91852881	91852882	1	GRCh37	0.44	1868	2408	Illumina HiSeq	WGBS	Bisulfite-Seq	bwa-0.6.1	methylCtools-0.9.3
DO35576	PBCA-DE	SP78721	SA413520	ICGC_MB39	PedBrainWGBS_2013_8	1	91852881	91852882	1	GRCh37	0.44	1868	2408	Illumina HiSeq	WGBS	Bisulfite-Seq	bwa-0.6.1	methylCtools-0.9.3
DO35573	PBCA-DE	SP78718	SA413508	ICGC_MB36	PedBrainWGBS_2013_8	1	91852881	91852882	1	GRCh37	0.48	1309	1404	Illumina HiSeq	WGBS	Bisulfite-Seq	bwa-0.6.1	methylCtools-0.9.3
DO35573	PBCA-DE	SP78718	SA413508	ICGC_MB36	PedBrainWGBS_2013_8	1	91852881	91852882	1	GRCh37	0.48	1309	1404	Illumina HiSeq	WGBS	Bisulfite-Seq	bwa-0.6.1	methylCtools-0.9.3
DO35574	PBCA-DE	SP78719	SA413512	ICGC_MB37	PedBrainWGBS_2013_8	1	91852881	91852882	1	GRCh37	0.17	724	3434	Illumina HiSeq	WGBS	Bisulfite-Seq	bwa-0.6.1	methylCtools-0.9.3
DO35574	PBCA-DE	SP78719	SA413512	ICGC_MB37	PedBrainWGBS_2013_8	1	91852881	91852882	1	GRCh37	0.17	724	3434	Illumina HiSeq	WGBS	Bisulfite-Seq	bwa-0.6.1	methylCtools-0.9.3
DO35571	PBCA-DE	SP78716	SA413500	ICGC_MB34	PedBrainWGBS_2013_8	1	91852881	91852882	1	GRCh37	0.46	1445	1689	Illumina HiSeq	WGBS	Bisulfite-Seq	bwa-0.6.1	methylCtools-0.9.3
DO35571	PBCA-DE	SP78716	SA413500	ICGC_MB34	PedBrainWGBS_2013_8	1	91852881	91852882	1	GRCh37	0.46	1445	1689	Illumina HiSeq	WGBS	Bisulfite-Seq	bwa-0.6.1	methylCtools-0.9.3
DO35572	PBCA-DE	SP78717	SA413504	ICGC_MB35	PedBrainWGBS_2013_8	1	91852881	91852882	1	GRCh37	0.5	1914	1894	Illumina HiSeq	WGBS	Bisulfite-Seq	bwa-0.6.1	methylCtools-0.9.3
DO35572	PBCA-DE	SP78717	SA413504	ICGC_MB35	PedBrainWGBS_2013_8	1	91852881	91852882	1	GRCh37	0.5	1914	1894	Illumina HiSeq	WGBS	Bisulfite-Seq	bwa-0.6.1	methylCtools-0.9.3
DO35586	PBCA-DE	SP78731	SA413560	ICGC_MB51	PedBrainWGBS_2013_8	1	91852881	91852882	1	GRCh37	0.19	641	2793	Illumina HiSeq	WGBS	Bisulfite-Seq	bwa-0.6.1	methylCtools-0.9.3
DO35584	PBCA-DE	SP78729	SA413552	ICGC_MB49	PedBrainWGBS_2013_8	1	91852881	91852882	1	GRCh37	0.38	1931	3217	Illumina HiSeq	WGBS	Bisulfite-Seq	bwa-0.6.1	methylCtools-0.9.3
DO35584	PBCA-DE	SP78729	SA413552	ICGC_MB49	PedBrainWGBS_2013_8	1	91852881	91852882	1	GRCh37	0.38	1931	3217	Illumina HiSeq	WGBS	Bisulfite-Seq	bwa-0.6.1	methylCtools-0.9.3
DO35585	PBCA-DE	SP78730	SA413556	ICGC_MB50	PedBrainWGBS_2013_8	1	91852881	91852882	1	GRCh37	0.53	1921	1737	Illumina HiSeq	WGBS	Bisulfite-Seq	bwa-0.6.1	methylCtools-0.9.3
DO35585	PBCA-DE	SP78730	SA413556	ICGC_MB50	PedBrainWGBS_2013_8	1	91852881	91852882	1	GRCh37	0.53	1921	1737	Illumina HiSeq	WGBS	Bisulfite-Seq	bwa-0.6.1	methylCtools-0.9.3
DO35582	PBCA-DE	SP78727	SA413544	ICGC_MB46	PedBrainWGBS_2013_8	1	91852881	91852882	1	GRCh37	0.21	838	3078	Illumina HiSeq	WGBS	Bisulfite-Seq	bwa-0.6.1	methylCtools-0.9.3
DO35582	PBCA-DE	SP78727	SA413544	ICGC_MB46	PedBrainWGBS_2013_8	1	91852881	91852882	1	GRCh37	0.21	838	3078	Illumina HiSeq	WGBS	Bisulfite-Seq	bwa-0.6.1	methylCtools-0.9.3
DO35581	PBCA-DE	SP78726	SA413540	ICGC_MB45	PedBrainWGBS_2013_8	1	91852881	91852882	1	GRCh37	0.25	581	1703	Illumina HiSeq	WGBS	Bisulfite-Seq	bwa-0.6.1	methylCtools-0.9.3
DO35559	PBCA-DE	SP78680	SA413354	ICGC_MB24	PedBrainWGBS_2013_8	1	91852881	91852882	1	GRCh37	0.37	1757	2999	Illumina HiSeq	WGBS	Bisulfite-Seq	bwa-0.6.1	methylCtools-0.9.3
DO35559	PBCA-DE	SP78680	SA413354	ICGC_MB24	PedBrainWGBS_2013_8	1	91852881	91852882	1	GRCh37	0.37	1757	2999	Illumina HiSeq	WGBS	Bisulfite-Seq	bwa-0.6.1	methylCtools-0.9.3
DO35553	PBCA-DE	SP78674	SA413330	ICGC_MB18	PedBrainWGBS_2013_8	1	91852881	91852882	1	GRCh37	0.55	2733	2221	Illumina HiSeq	WGBS	Bisulfite-Seq	bwa-0.6.1	methylCtools-0.9.3
DO35553	PBCA-DE	SP78674	SA413330	ICGC_MB18	PedBrainWGBS_2013_8	1	91852881	91852882	1	GRCh37	0.55	2733	2221	Illumina HiSeq	WGBS	Bisulfite-Seq	bwa-0.6.1	methylCtools-0.9.3
DO35554	PBCA-DE	SP78675	SA413334	ICGC_MB19	PedBrainWGBS_2013_8	1	91852881	91852882	1	GRCh37	0.28	1111	2882	Illumina HiSeq	WGBS	Bisulfite-Seq	bwa-0.6.1	methylCtools-0.9.3
DO35554	PBCA-DE	SP78675	SA413334	ICGC_MB19	PedBrainWGBS_2013_8	1	91852881	91852882	1	GRCh37	0.28	1111	2882	Illumina HiSeq	WGBS	Bisulfite-Seq	bwa-0.6.1	methylCtools-0.9.3
DO35551	PBCA-DE	SP78672	SA413322	ICGC_MB16	PedBrainWGBS_2013_8	1	91852881	91852882	1	GRCh37	0.42	1705	2364	Illumina HiSeq	WGBS	Bisulfite-Seq	bwa-0.6.1	methylCtools-0.9.3
DO35551	PBCA-DE	SP78672	SA413322	ICGC_MB16	PedBrainWGBS_2013_8	1	91852881	91852882	1	GRCh37	0.42	1705	2364	Illumina HiSeq	WGBS	Bisulfite-Seq	bwa-0.6.1	methylCtools-0.9.3
DO35552	PBCA-DE	SP78673	SA413326	ICGC_MB17	PedBrainWGBS_2013_8	1	91852881	91852882	1	GRCh37	0.13	511	3395	Illumina HiSeq	WGBS	Bisulfite-Seq	bwa-0.6.1	methylCtools-0.9.3
DO35550	PBCA-DE	SP78671	SA413318	ICGC_MB15	PedBrainWGBS_2013_8	1	91852881	91852882	1	GRCh37	0.57	2420	1811	Illumina HiSeq	WGBS	Bisulfite-Seq	bwa-0.6.1	methylCtools-0.9.3
DO35550	PBCA-DE	SP78671	SA413318	ICGC_MB15	PedBrainWGBS_2013_8	1	91852881	91852882	1	GRCh37	0.57	2420	1811	Illumina HiSeq	WGBS	Bisulfite-Seq	bwa-0.6.1	methylCtools-0.9.3
DO35569	PBCA-DE	SP78714	SA413492	ICGC_MB32	PedBrainWGBS_2013_8	1	91852881	91852882	1	GRCh37	0.26	1041	2966	Illumina HiSeq	WGBS	Bisulfite-Seq	bwa-0.6.1	methylCtools-0.9.3
DO35569	PBCA-DE	SP78714	SA413492	ICGC_MB32	PedBrainWGBS_2013_8	1	91852881	91852882	1	GRCh37	0.26	1041	2966	Illumina HiSeq	WGBS	Bisulfite-Seq	bwa-0.6.1	methylCtools-0.9.3
DO35566	PBCA-DE	SP78711	SA413480	ICGC_MB28	PedBrainWGBS_2013_8	1	91852881	91852882	1	GRCh37	0.4	1593	2388	Illumina HiSeq	WGBS	Bisulfite-Seq	bwa-0.6.1	methylCtools-0.9.3
DO35566	PBCA-DE	SP78711	SA413480	ICGC_MB28	PedBrainWGBS_2013_8	1	91852881	91852882	1	GRCh37	0.4	1593	2388	Illumina HiSeq	WGBS	Bisulfite-Seq	bwa-0.6.1	methylCtools-0.9.3
DO35564	PBCA-DE	SP78709	SA413472	ICGC_MB26	PedBrainWGBS_2013_8	1	91852881	91852882	1	GRCh37	0.38	1247	2039	Illumina HiSeq	WGBS	Bisulfite-Seq	bwa-0.6.1	methylCtools-0.9.3
DO35564	PBCA-DE	SP78709	SA413472	ICGC_MB26	PedBrainWGBS_2013_8	1	91852881	91852882	1	GRCh37	0.38	1247	2039	Illumina HiSeq	WGBS	Bisulfite-Seq	bwa-0.6.1	methylCtools-0.9.3
DO35539	PBCA-DE	SP78660	SA413275	ICGC_MB2	PedBrainWGBS_2013_8	1	91852881	91852882	1	GRCh37	0.34	1256	2405	Illumina HiSeq	WGBS	Bisulfite-Seq	bwa-0.6.1	methylCtools-0.9.3
DO35539	PBCA-DE	SP78660	SA413275	ICGC_MB2	PedBrainWGBS_2013_8	1	91852881	91852882	1	GRCh37	0.34	1256	2405	Illumina HiSeq	WGBS	Bisulfite-Seq	bwa-0.6.1	methylCtools-0.9.3
DO35538	PBCA-DE	SP78659	SA413272	ICGC_MB1	PedBrainWGBS_2013_8	1	91852881	91852882	1	GRCh37	0.63	3515	2029	Illumina HiSeq	WGBS	Bisulfite-Seq	bwa-0.6.1	methylCtools-0.9.3
DO35538	PBCA-DE	SP78659	SA413272	ICGC_MB1	PedBrainWGBS_2013_8	1	91852881	91852882	1	GRCh37	0.63	3515	2029	Illumina HiSeq	WGBS	Bisulfite-Seq	bwa-0.6.1	methylCtools-0.9.3
DO35549	PBCA-DE	SP78670	SA413314	ICGC_MB14	PedBrainWGBS_2013_8	1	91852881	91852882	1	GRCh37	0.51	2834	2693	Illumina HiSeq	WGBS	Bisulfite-Seq	bwa-0.6.1	methylCtools-0.9.3
DO35549	PBCA-DE	SP78670	SA413314	ICGC_MB14	PedBrainWGBS_2013_8	1	91852881	91852882	1	GRCh37	0.51	2834	2693	Illumina HiSeq	WGBS	Bisulfite-Seq	bwa-0.6.1	methylCtools-0.9.3
DO35545	PBCA-DE	SP78666	SA413298	ICGC_MB9	PedBrainWGBS_2013_8	1	91852881	91852882	1	GRCh37	0.45	1762	2152	Illumina HiSeq	WGBS	Bisulfite-Seq	bwa-0.6.1	methylCtools-0.9.3
DO35545	PBCA-DE	SP78666	SA413298	ICGC_MB9	PedBrainWGBS_2013_8	1	91852881	91852882	1	GRCh37	0.45	1762	2152	Illumina HiSeq	WGBS	Bisulfite-Seq	bwa-0.6.1	methylCtools-0.9.3
DO35542	PBCA-DE	SP78663	SA413286	ICGC_MB6	PedBrainWGBS_2013_8	1	91852881	91852882	1	GRCh37	0.48	2328	2534	Illumina HiSeq	WGBS	Bisulfite-Seq	bwa-0.6.1	methylCtools-0.9.3
DO35542	PBCA-DE	SP78663	SA413286	ICGC_MB6	PedBrainWGBS_2013_8	1	91852881	91852882	1	GRCh37	0.48	2328	2534	Illumina HiSeq	WGBS	Bisulfite-Seq	bwa-0.6.1	methylCtools-0.9.3
DO35543	PBCA-DE	SP78664	SA413290	ICGC_MB7	PedBrainWGBS_2013_8	1	91852881	91852882	1	GRCh37	0.32	1130	2454	Illumina HiSeq	WGBS	Bisulfite-Seq	bwa-0.6.1	methylCtools-0.9.3
DO35543	PBCA-DE	SP78664	SA413290	ICGC_MB7	PedBrainWGBS_2013_8	1	91852881	91852882	1	GRCh37	0.32	1130	2454	Illumina HiSeq	WGBS	Bisulfite-Seq	bwa-0.6.1	methylCtools-0.9.3
DO35541	PBCA-DE	SP78662	SA413282	ICGC_MB5	PedBrainWGBS_2013_8	1	91852881	91852882	1	GRCh37	0.34	1108	2103	Illumina HiSeq	WGBS	Bisulfite-Seq	bwa-0.6.1	methylCtools-0.9.3
DO35541	PBCA-DE	SP78662	SA413282	ICGC_MB5	PedBrainWGBS_2013_8	1	91852881	91852882	1	GRCh37	0.34	1108	2103	Illumina HiSeq	WGBS	Bisulfite-Seq	bwa-0.6.1	methylCtools-0.9.3
DO35779	PBCA-DE	SP79082	SA413386	ICGC_A4	PedBrainWGBS_2013_8	1	91852884	91852885	1	GRCh37	0.15	720	4160	Illumina HiSeq	WGBS	Bisulfite-Seq	bwa-0.6.1	methylCtools-0.9.3
DO35779	PBCA-DE	SP79082	SA413386	ICGC_A4	PedBrainWGBS_2013_8	1	91852884	91852885	1	GRCh37	0.15	720	4160	Illumina HiSeq	WGBS	Bisulfite-Seq	bwa-0.6.1	methylCtools-0.9.3
DO35777	PBCA-DE	SP79080	SA413382	ICGC_A3	PedBrainWGBS_2013_8	1	91852884	91852885	1	GRCh37	0.16	801	4219	Illumina HiSeq	WGBS	Bisulfite-Seq	bwa-0.6.1	methylCtools-0.9.3
DO35777	PBCA-DE	SP79080	SA413382	ICGC_A3	PedBrainWGBS_2013_8	1	91852884	91852885	1	GRCh37	0.16	801	4219	Illumina HiSeq	WGBS	Bisulfite-Seq	bwa-0.6.1	methylCtools-0.9.3
DO35775	PBCA-DE	SP79078	SA413378	ICGC_A2	PedBrainWGBS_2013_8	1	91852884	91852885	1	GRCh37	0.09	361	3761	Illumina HiSeq	WGBS	Bisulfite-Seq	bwa-0.6.1	methylCtools-0.9.3
DO35773	PBCA-DE	SP79076	SA413374	ICGC_A1	PedBrainWGBS_2013_8	1	91852884	91852885	1	GRCh37	0.1	502	4389	Illumina HiSeq	WGBS	Bisulfite-Seq	bwa-0.6.1	methylCtools-0.9.3
DO35771	PBCA-DE	SP79074	SA413370	ICGC_F4	PedBrainWGBS_2013_8	1	91852884	91852885	1	GRCh37	0.1	388	3592	Illumina HiSeq	WGBS	Bisulfite-Seq	bwa-0.6.1	methylCtools-0.9.3
DO35769	PBCA-DE	SP79072	SA413366	ICGC_F3	PedBrainWGBS_2013_8	1	91852884	91852885	1	GRCh37	0.19	684	2956	Illumina HiSeq	WGBS	Bisulfite-Seq	bwa-0.6.1	methylCtools-0.9.3
DO35767	PBCA-DE	SP79070	SA413364	ICGC_F2	PedBrainWGBS_2013_8	1	91852884	91852885	1	GRCh37	0.14	618	3883	Illumina HiSeq	WGBS	Bisulfite-Seq	bwa-0.6.1	methylCtools-0.9.3
DO35765	PBCA-DE	SP79068	SA413360	ICGC_F1	PedBrainWGBS_2013_8	1	91852884	91852885	1	GRCh37	0.14	644	4017	Illumina HiSeq	WGBS	Bisulfite-Seq	bwa-0.6.1	methylCtools-0.9.3
DO35735	PBCA-DE	SP78933	SA414163	ICGC_MB107	PedBrainWGBS_2013_8	1	91852884	91852885	1	GRCh37	0.51	2610	2525	Illumina HiSeq	WGBS	Bisulfite-Seq	bwa-0.6.1	methylCtools-0.9.3
DO35735	PBCA-DE	SP78933	SA414163	ICGC_MB107	PedBrainWGBS_2013_8	1	91852884	91852885	1	GRCh37	0.51	2610	2525	Illumina HiSeq	WGBS	Bisulfite-Seq	bwa-0.6.1	methylCtools-0.9.3
DO35745	PBCA-DE	SP78943	SA414183	ICGC_MB113	PedBrainWGBS_2013_8	1	91852884	91852885	1	GRCh37	0.51	2687	2567	Illumina HiSeq	WGBS	Bisulfite-Seq	bwa-0.6.1	methylCtools-0.9.3
DO35745	PBCA-DE	SP78943	SA414183	ICGC_MB113	PedBrainWGBS_2013_8	1	91852884	91852885	1	GRCh37	0.51	2687	2567	Illumina HiSeq	WGBS	Bisulfite-Seq	bwa-0.6.1	methylCtools-0.9.3
DO35743	PBCA-DE	SP78941	SA414179	ICGC_MB112	PedBrainWGBS_2013_8	1	91852884	91852885	1	GRCh37	0.46	2283	2682	Illumina HiSeq	WGBS	Bisulfite-Seq	bwa-0.6.1	methylCtools-0.9.3
DO35743	PBCA-DE	SP78941	SA414179	ICGC_MB112	PedBrainWGBS_2013_8	1	91852884	91852885	1	GRCh37	0.46	2283	2682	Illumina HiSeq	WGBS	Bisulfite-Seq	bwa-0.6.1	methylCtools-0.9.3
DO35626	PBCA-DE	SP78823	SA413926	ICGC_MB95	PedBrainWGBS_2013_8	1	91852884	91852885	1	GRCh37	0.25	878	2597	Illumina HiSeq	WGBS	Bisulfite-Seq	bwa-0.6.1	methylCtools-0.9.3
DO35626	PBCA-DE	SP78823	SA413926	ICGC_MB95	PedBrainWGBS_2013_8	1	91852884	91852885	1	GRCh37	0.25	878	2597	Illumina HiSeq	WGBS	Bisulfite-Seq	bwa-0.6.1	methylCtools-0.9.3
DO35622	PBCA-DE	SP78819	SA413910	ICGC_MB90	PedBrainWGBS_2013_8	1	91852884	91852885	1	GRCh37	0.19	1045	4363	Illumina HiSeq	WGBS	Bisulfite-Seq	bwa-0.6.1	methylCtools-0.9.3
DO35622	PBCA-DE	SP78819	SA413910	ICGC_MB90	PedBrainWGBS_2013_8	1	91852884	91852885	1	GRCh37	0.19	1045	4363	Illumina HiSeq	WGBS	Bisulfite-Seq	bwa-0.6.1	methylCtools-0.9.3
DO35620	PBCA-DE	SP78817	SA413902	ICGC_MB88	PedBrainWGBS_2013_8	1	91852884	91852885	1	GRCh37	0.5	2339	2341	Illumina HiSeq	WGBS	Bisulfite-Seq	bwa-0.6.1	methylCtools-0.9.3
DO35620	PBCA-DE	SP78817	SA413902	ICGC_MB88	PedBrainWGBS_2013_8	1	91852884	91852885	1	GRCh37	0.5	2339	2341	Illumina HiSeq	WGBS	Bisulfite-Seq	bwa-0.6.1	methylCtools-0.9.3
DO35577	PBCA-DE	SP78722	SA413524	ICGC_MB40	PedBrainWGBS_2013_8	1	91852884	91852885	1	GRCh37	0.23	1163	3817	Illumina HiSeq	WGBS	Bisulfite-Seq	bwa-0.6.1	methylCtools-0.9.3
DO35577	PBCA-DE	SP78722	SA413524	ICGC_MB40	PedBrainWGBS_2013_8	1	91852884	91852885	1	GRCh37	0.23	1163	3817	Illumina HiSeq	WGBS	Bisulfite-Seq	bwa-0.6.1	methylCtools-0.9.3
DO35575	PBCA-DE	SP78720	SA413516	ICGC_MB38	PedBrainWGBS_2013_8	1	91852884	91852885	1	GRCh37	0.44	1602	2064	Illumina HiSeq	WGBS	Bisulfite-Seq	bwa-0.6.1	methylCtools-0.9.3
DO35575	PBCA-DE	SP78720	SA413516	ICGC_MB38	PedBrainWGBS_2013_8	1	91852884	91852885	1	GRCh37	0.44	1602	2064	Illumina HiSeq	WGBS	Bisulfite-Seq	bwa-0.6.1	methylCtools-0.9.3
DO35576	PBCA-DE	SP78721	SA413520	ICGC_MB39	PedBrainWGBS_2013_8	1	91852884	91852885	1	GRCh37	0.45	1920	2374	Illumina HiSeq	WGBS	Bisulfite-Seq	bwa-0.6.1	methylCtools-0.9.3
DO35576	PBCA-DE	SP78721	SA413520	ICGC_MB39	PedBrainWGBS_2013_8	1	91852884	91852885	1	GRCh37	0.45	1920	2374	Illumina HiSeq	WGBS	Bisulfite-Seq	bwa-0.6.1	methylCtools-0.9.3
DO35573	PBCA-DE	SP78718	SA413508	ICGC_MB36	PedBrainWGBS_2013_8	1	91852884	91852885	1	GRCh37	0.49	1352	1385	Illumina HiSeq	WGBS	Bisulfite-Seq	bwa-0.6.1	methylCtools-0.9.3
DO35573	PBCA-DE	SP78718	SA413508	ICGC_MB36	PedBrainWGBS_2013_8	1	91852884	91852885	1	GRCh37	0.49	1352	1385	Illumina HiSeq	WGBS	Bisulfite-Seq	bwa-0.6.1	methylCtools-0.9.3
DO35574	PBCA-DE	SP78719	SA413512	ICGC_MB37	PedBrainWGBS_2013_8	1	91852884	91852885	1	GRCh37	0.16	679	3510	Illumina HiSeq	WGBS	Bisulfite-Seq	bwa-0.6.1	methylCtools-0.9.3
DO35571	PBCA-DE	SP78716	SA413500	ICGC_MB34	PedBrainWGBS_2013_8	1	91852884	91852885	1	GRCh37	0.49	1557	1599	Illumina HiSeq	WGBS	Bisulfite-Seq	bwa-0.6.1	methylCtools-0.9.3
DO35571	PBCA-DE	SP78716	SA413500	ICGC_MB34	PedBrainWGBS_2013_8	1	91852884	91852885	1	GRCh37	0.49	1557	1599	Illumina HiSeq	WGBS	Bisulfite-Seq	bwa-0.6.1	methylCtools-0.9.3
DO35572	PBCA-DE	SP78717	SA413504	ICGC_MB35	PedBrainWGBS_2013_8	1	91852884	91852885	1	GRCh37	0.48	1843	1977	Illumina HiSeq	WGBS	Bisulfite-Seq	bwa-0.6.1	methylCtools-0.9.3
DO35572	PBCA-DE	SP78717	SA413504	ICGC_MB35	PedBrainWGBS_2013_8	1	91852884	91852885	1	GRCh37	0.48	1843	1977	Illumina HiSeq	WGBS	Bisulfite-Seq	bwa-0.6.1	methylCtools-0.9.3
DO35586	PBCA-DE	SP78731	SA413560	ICGC_MB51	PedBrainWGBS_2013_8	1	91852884	91852885	1	GRCh37	0.19	654	2800	Illumina HiSeq	WGBS	Bisulfite-Seq	bwa-0.6.1	methylCtools-0.9.3
DO35584	PBCA-DE	SP78729	SA413552	ICGC_MB49	PedBrainWGBS_2013_8	1	91852884	91852885	1	GRCh37	0.39	1982	3110	Illumina HiSeq	WGBS	Bisulfite-Seq	bwa-0.6.1	methylCtools-0.9.3
DO35584	PBCA-DE	SP78729	SA413552	ICGC_MB49	PedBrainWGBS_2013_8	1	91852884	91852885	1	GRCh37	0.39	1982	3110	Illumina HiSeq	WGBS	Bisulfite-Seq	bwa-0.6.1	methylCtools-0.9.3
DO35585	PBCA-DE	SP78730	SA413556	ICGC_MB50	PedBrainWGBS_2013_8	1	91852884	91852885	1	GRCh37	0.55	2031	1668	Illumina HiSeq	WGBS	Bisulfite-Seq	bwa-0.6.1	methylCtools-0.9.3
DO35585	PBCA-DE	SP78730	SA413556	ICGC_MB50	PedBrainWGBS_2013_8	1	91852884	91852885	1	GRCh37	0.55	2031	1668	Illumina HiSeq	WGBS	Bisulfite-Seq	bwa-0.6.1	methylCtools-0.9.3
DO35582	PBCA-DE	SP78727	SA413544	ICGC_MB46	PedBrainWGBS_2013_8	1	91852884	91852885	1	GRCh37	0.23	910	3028	Illumina HiSeq	WGBS	Bisulfite-Seq	bwa-0.6.1	methylCtools-0.9.3
DO35582	PBCA-DE	SP78727	SA413544	ICGC_MB46	PedBrainWGBS_2013_8	1	91852884	91852885	1	GRCh37	0.23	910	3028	Illumina HiSeq	WGBS	Bisulfite-Seq	bwa-0.6.1	methylCtools-0.9.3
DO35581	PBCA-DE	SP78726	SA413540	ICGC_MB45	PedBrainWGBS_2013_8	1	91852884	91852885	1	GRCh37	0.28	643	1693	Illumina HiSeq	WGBS	Bisulfite-Seq	bwa-0.6.1	methylCtools-0.9.3
DO35559	PBCA-DE	SP78680	SA413354	ICGC_MB24	PedBrainWGBS_2013_8	1	91852884	91852885	1	GRCh37	0.3	1438	3301	Illumina HiSeq	WGBS	Bisulfite-Seq	bwa-0.6.1	methylCtools-0.9.3
DO35559	PBCA-DE	SP78680	SA413354	ICGC_MB24	PedBrainWGBS_2013_8	1	91852884	91852885	1	GRCh37	0.3	1438	3301	Illumina HiSeq	WGBS	Bisulfite-Seq	bwa-0.6.1	methylCtools-0.9.3
DO35553	PBCA-DE	SP78674	SA413330	ICGC_MB18	PedBrainWGBS_2013_8	1	91852884	91852885	1	GRCh37	0.59	2937	2051	Illumina HiSeq	WGBS	Bisulfite-Seq	bwa-0.6.1	methylCtools-0.9.3
DO35553	PBCA-DE	SP78674	SA413330	ICGC_MB18	PedBrainWGBS_2013_8	1	91852884	91852885	1	GRCh37	0.59	2937	2051	Illumina HiSeq	WGBS	Bisulfite-Seq	bwa-0.6.1	methylCtools-0.9.3
DO35554	PBCA-DE	SP78675	SA413334	ICGC_MB19	PedBrainWGBS_2013_8	1	91852884	91852885	1	GRCh37	0.27	1085	2919	Illumina HiSeq	WGBS	Bisulfite-Seq	bwa-0.6.1	methylCtools-0.9.3
DO35554	PBCA-DE	SP78675	SA413334	ICGC_MB19	PedBrainWGBS_2013_8	1	91852884	91852885	1	GRCh37	0.27	1085	2919	Illumina HiSeq	WGBS	Bisulfite-Seq	bwa-0.6.1	methylCtools-0.9.3
DO35551	PBCA-DE	SP78672	SA413322	ICGC_MB16	PedBrainWGBS_2013_8	1	91852884	91852885	1	GRCh37	0.37	1524	2558	Illumina HiSeq	WGBS	Bisulfite-Seq	bwa-0.6.1	methylCtools-0.9.3
DO35551	PBCA-DE	SP78672	SA413322	ICGC_MB16	PedBrainWGBS_2013_8	1	91852884	91852885	1	GRCh37	0.37	1524	2558	Illumina HiSeq	WGBS	Bisulfite-Seq	bwa-0.6.1	methylCtools-0.9.3
DO35552	PBCA-DE	SP78673	SA413326	ICGC_MB17	PedBrainWGBS_2013_8	1	91852884	91852885	1	GRCh37	0.11	431	3528	Illumina HiSeq	WGBS	Bisulfite-Seq	bwa-0.6.1	methylCtools-0.9.3
DO35550	PBCA-DE	SP78671	SA413318	ICGC_MB15	PedBrainWGBS_2013_8	1	91852884	91852885	1	GRCh37	0.6	2534	1700	Illumina HiSeq	WGBS	Bisulfite-Seq	bwa-0.6.1	methylCtools-0.9.3
DO35550	PBCA-DE	SP78671	SA413318	ICGC_MB15	PedBrainWGBS_2013_8	1	91852884	91852885	1	GRCh37	0.6	2534	1700	Illumina HiSeq	WGBS	Bisulfite-Seq	bwa-0.6.1	methylCtools-0.9.3
DO35569	PBCA-DE	SP78714	SA413492	ICGC_MB32	PedBrainWGBS_2013_8	1	91852884	91852885	1	GRCh37	0.22	895	3146	Illumina HiSeq	WGBS	Bisulfite-Seq	bwa-0.6.1	methylCtools-0.9.3
DO35569	PBCA-DE	SP78714	SA413492	ICGC_MB32	PedBrainWGBS_2013_8	1	91852884	91852885	1	GRCh37	0.22	895	3146	Illumina HiSeq	WGBS	Bisulfite-Seq	bwa-0.6.1	methylCtools-0.9.3
DO35566	PBCA-DE	SP78711	SA413480	ICGC_MB28	PedBrainWGBS_2013_8	1	91852884	91852885	1	GRCh37	0.28	1123	2909	Illumina HiSeq	WGBS	Bisulfite-Seq	bwa-0.6.1	methylCtools-0.9.3
DO35566	PBCA-DE	SP78711	SA413480	ICGC_MB28	PedBrainWGBS_2013_8	1	91852884	91852885	1	GRCh37	0.28	1123	2909	Illumina HiSeq	WGBS	Bisulfite-Seq	bwa-0.6.1	methylCtools-0.9.3
DO35564	PBCA-DE	SP78709	SA413472	ICGC_MB26	PedBrainWGBS_2013_8	1	91852884	91852885	1	GRCh37	0.34	1128	2180	Illumina HiSeq	WGBS	Bisulfite-Seq	bwa-0.6.1	methylCtools-0.9.3
DO35564	PBCA-DE	SP78709	SA413472	ICGC_MB26	PedBrainWGBS_2013_8	1	91852884	91852885	1	GRCh37	0.34	1128	2180	Illumina HiSeq	WGBS	Bisulfite-Seq	bwa-0.6.1	methylCtools-0.9.3
DO35539	PBCA-DE	SP78660	SA413275	ICGC_MB2	PedBrainWGBS_2013_8	1	91852884	91852885	1	GRCh37	0.33	1215	2469	Illumina HiSeq	WGBS	Bisulfite-Seq	bwa-0.6.1	methylCtools-0.9.3
DO35539	PBCA-DE	SP78660	SA413275	ICGC_MB2	PedBrainWGBS_2013_8	1	91852884	91852885	1	GRCh37	0.33	1215	2469	Illumina HiSeq	WGBS	Bisulfite-Seq	bwa-0.6.1	methylCtools-0.9.3
DO35538	PBCA-DE	SP78659	SA413272	ICGC_MB1	PedBrainWGBS_2013_8	1	91852884	91852885	1	GRCh37	0.64	3514	1956	Illumina HiSeq	WGBS	Bisulfite-Seq	bwa-0.6.1	methylCtools-0.9.3
DO35538	PBCA-DE	SP78659	SA413272	ICGC_MB1	PedBrainWGBS_2013_8	1	91852884	91852885	1	GRCh37	0.64	3514	1956	Illumina HiSeq	WGBS	Bisulfite-Seq	bwa-0.6.1	methylCtools-0.9.3
DO35549	PBCA-DE	SP78670	SA413314	ICGC_MB14	PedBrainWGBS_2013_8	1	91852884	91852885	1	GRCh37	0.54	2952	2542	Illumina HiSeq	WGBS	Bisulfite-Seq	bwa-0.6.1	methylCtools-0.9.3
DO35549	PBCA-DE	SP78670	SA413314	ICGC_MB14	PedBrainWGBS_2013_8	1	91852884	91852885	1	GRCh37	0.54	2952	2542	Illumina HiSeq	WGBS	Bisulfite-Seq	bwa-0.6.1	methylCtools-0.9.3
DO35545	PBCA-DE	SP78666	SA413298	ICGC_MB9	PedBrainWGBS_2013_8	1	91852884	91852885	1	GRCh37	0.48	1872	2034	Illumina HiSeq	WGBS	Bisulfite-Seq	bwa-0.6.1	methylCtools-0.9.3
DO35545	PBCA-DE	SP78666	SA413298	ICGC_MB9	PedBrainWGBS_2013_8	1	91852884	91852885	1	GRCh37	0.48	1872	2034	Illumina HiSeq	WGBS	Bisulfite-Seq	bwa-0.6.1	methylCtools-0.9.3
DO35542	PBCA-DE	SP78663	SA413286	ICGC_MB6	PedBrainWGBS_2013_8	1	91852884	91852885	1	GRCh37	0.49	2336	2464	Illumina HiSeq	WGBS	Bisulfite-Seq	bwa-0.6.1	methylCtools-0.9.3
DO35542	PBCA-DE	SP78663	SA413286	ICGC_MB6	PedBrainWGBS_2013_8	1	91852884	91852885	1	GRCh37	0.49	2336	2464	Illumina HiSeq	WGBS	Bisulfite-Seq	bwa-0.6.1	methylCtools-0.9.3
DO35543	PBCA-DE	SP78664	SA413290	ICGC_MB7	PedBrainWGBS_2013_8	1	91852884	91852885	1	GRCh37	0.31	1103	2505	Illumina HiSeq	WGBS	Bisulfite-Seq	bwa-0.6.1	methylCtools-0.9.3
DO35543	PBCA-DE	SP78664	SA413290	ICGC_MB7	PedBrainWGBS_2013_8	1	91852884	91852885	1	GRCh37	0.31	1103	2505	Illumina HiSeq	WGBS	Bisulfite-Seq	bwa-0.6.1	methylCtools-0.9.3
DO35541	PBCA-DE	SP78662	SA413282	ICGC_MB5	PedBrainWGBS_2013_8	1	91852884	91852885	1	GRCh37	0.34	1110	2124	Illumina HiSeq	WGBS	Bisulfite-Seq	bwa-0.6.1	methylCtools-0.9.3
DO35541	PBCA-DE	SP78662	SA413282	ICGC_MB5	PedBrainWGBS_2013_8	1	91852884	91852885	1	GRCh37	0.34	1110	2124	Illumina HiSeq	WGBS	Bisulfite-Seq	bwa-0.6.1	methylCtools-0.9.3
DO35779	PBCA-DE	SP79082	SA413386	ICGC_A4	PedBrainWGBS_2013_8	1	91852893	91852894	1	GRCh37	0.29	1443	3574	Illumina HiSeq	WGBS	Bisulfite-Seq	bwa-0.6.1	methylCtools-0.9.3
DO35779	PBCA-DE	SP79082	SA413386	ICGC_A4	PedBrainWGBS_2013_8	1	91852893	91852894	1	GRCh37	0.29	1443	3574	Illumina HiSeq	WGBS	Bisulfite-Seq	bwa-0.6.1	methylCtools-0.9.3
DO35777	PBCA-DE	SP79080	SA413382	ICGC_A3	PedBrainWGBS_2013_8	1	91852893	91852894	1	GRCh37	0.32	1647	3540	Illumina HiSeq	WGBS	Bisulfite-Seq	bwa-0.6.1	methylCtools-0.9.3
DO35777	PBCA-DE	SP79080	SA413382	ICGC_A3	PedBrainWGBS_2013_8	1	91852893	91852894	1	GRCh37	0.32	1647	3540	Illumina HiSeq	WGBS	Bisulfite-Seq	bwa-0.6.1	methylCtools-0.9.3
DO35775	PBCA-DE	SP79078	SA413378	ICGC_A2	PedBrainWGBS_2013_8	1	91852893	91852894	1	GRCh37	0.16	669	3580	Illumina HiSeq	WGBS	Bisulfite-Seq	bwa-0.6.1	methylCtools-0.9.3
DO35773	PBCA-DE	SP79076	SA413374	ICGC_A1	PedBrainWGBS_2013_8	1	91852893	91852894	1	GRCh37	0.19	905	3948	Illumina HiSeq	WGBS	Bisulfite-Seq	bwa-0.6.1	methylCtools-0.9.3
DO35773	PBCA-DE	SP79076	SA413374	ICGC_A1	PedBrainWGBS_2013_8	1	91852893	91852894	1	GRCh37	0.19	905	3948	Illumina HiSeq	WGBS	Bisulfite-Seq	bwa-0.6.1	methylCtools-0.9.3
DO35771	PBCA-DE	SP79074	SA413370	ICGC_F4	PedBrainWGBS_2013_8	1	91852893	91852894	1	GRCh37	0.22	892	3232	Illumina HiSeq	WGBS	Bisulfite-Seq	bwa-0.6.1	methylCtools-0.9.3
DO35771	PBCA-DE	SP79074	SA413370	ICGC_F4	PedBrainWGBS_2013_8	1	91852893	91852894	1	GRCh37	0.22	892	3232	Illumina HiSeq	WGBS	Bisulfite-Seq	bwa-0.6.1	methylCtools-0.9.3
DO35769	PBCA-DE	SP79072	SA413366	ICGC_F3	PedBrainWGBS_2013_8	1	91852893	91852894	1	GRCh37	0.38	1331	2173	Illumina HiSeq	WGBS	Bisulfite-Seq	bwa-0.6.1	methylCtools-0.9.3
DO35769	PBCA-DE	SP79072	SA413366	ICGC_F3	PedBrainWGBS_2013_8	1	91852893	91852894	1	GRCh37	0.38	1331	2173	Illumina HiSeq	WGBS	Bisulfite-Seq	bwa-0.6.1	methylCtools-0.9.3
DO35767	PBCA-DE	SP79070	SA413364	ICGC_F2	PedBrainWGBS_2013_8	1	91852893	91852894	1	GRCh37	0.29	1377	3292	Illumina HiSeq	WGBS	Bisulfite-Seq	bwa-0.6.1	methylCtools-0.9.3
DO35767	PBCA-DE	SP79070	SA413364	ICGC_F2	PedBrainWGBS_2013_8	1	91852893	91852894	1	GRCh37	0.29	1377	3292	Illumina HiSeq	WGBS	Bisulfite-Seq	bwa-0.6.1	methylCtools-0.9.3
DO35765	PBCA-DE	SP79068	SA413360	ICGC_F1	PedBrainWGBS_2013_8	1	91852893	91852894	1	GRCh37	0.3	1464	3336	Illumina HiSeq	WGBS	Bisulfite-Seq	bwa-0.6.1	methylCtools-0.9.3
DO35765	PBCA-DE	SP79068	SA413360	ICGC_F1	PedBrainWGBS_2013_8	1	91852893	91852894	1	GRCh37	0.3	1464	3336	Illumina HiSeq	WGBS	Bisulfite-Seq	bwa-0.6.1	methylCtools-0.9.3
DO35735	PBCA-DE	SP78933	SA414163	ICGC_MB107	PedBrainWGBS_2013_8	1	91852893	91852894	1	GRCh37	0.53	2724	2466	Illumina HiSeq	WGBS	Bisulfite-Seq	bwa-0.6.1	methylCtools-0.9.3
DO35735	PBCA-DE	SP78933	SA414163	ICGC_MB107	PedBrainWGBS_2013_8	1	91852893	91852894	1	GRCh37	0.53	2724	2466	Illumina HiSeq	WGBS	Bisulfite-Seq	bwa-0.6.1	methylCtools-0.9.3
DO35745	PBCA-DE	SP78943	SA414183	ICGC_MB113	PedBrainWGBS_2013_8	1	91852893	91852894	1	GRCh37	0.53	2764	2493	Illumina HiSeq	WGBS	Bisulfite-Seq	bwa-0.6.1	methylCtools-0.9.3
DO35745	PBCA-DE	SP78943	SA414183	ICGC_MB113	PedBrainWGBS_2013_8	1	91852893	91852894	1	GRCh37	0.53	2764	2493	Illumina HiSeq	WGBS	Bisulfite-Seq	bwa-0.6.1	methylCtools-0.9.3
DO35743	PBCA-DE	SP78941	SA414179	ICGC_MB112	PedBrainWGBS_2013_8	1	91852893	91852894	1	GRCh37	0.48	2469	2659	Illumina HiSeq	WGBS	Bisulfite-Seq	bwa-0.6.1	methylCtools-0.9.3
DO35743	PBCA-DE	SP78941	SA414179	ICGC_MB112	PedBrainWGBS_2013_8	1	91852893	91852894	1	GRCh37	0.48	2469	2659	Illumina HiSeq	WGBS	Bisulfite-Seq	bwa-0.6.1	methylCtools-0.9.3
DO35626	PBCA-DE	SP78823	SA413926	ICGC_MB95	PedBrainWGBS_2013_8	1	91852893	91852894	1	GRCh37	0.28	1051	2636	Illumina HiSeq	WGBS	Bisulfite-Seq	bwa-0.6.1	methylCtools-0.9.3
DO35626	PBCA-DE	SP78823	SA413926	ICGC_MB95	PedBrainWGBS_2013_8	1	91852893	91852894	1	GRCh37	0.28	1051	2636	Illumina HiSeq	WGBS	Bisulfite-Seq	bwa-0.6.1	methylCtools-0.9.3
DO35622	PBCA-DE	SP78819	SA413910	ICGC_MB90	PedBrainWGBS_2013_8	1	91852893	91852894	1	GRCh37	0.25	1398	4118	Illumina HiSeq	WGBS	Bisulfite-Seq	bwa-0.6.1	methylCtools-0.9.3
DO35622	PBCA-DE	SP78819	SA413910	ICGC_MB90	PedBrainWGBS_2013_8	1	91852893	91852894	1	GRCh37	0.25	1398	4118	Illumina HiSeq	WGBS	Bisulfite-Seq	bwa-0.6.1	methylCtools-0.9.3
DO35620	PBCA-DE	SP78817	SA413902	ICGC_MB88	PedBrainWGBS_2013_8	1	91852893	91852894	1	GRCh37	0.52	2571	2339	Illumina HiSeq	WGBS	Bisulfite-Seq	bwa-0.6.1	methylCtools-0.9.3
DO35620	PBCA-DE	SP78817	SA413902	ICGC_MB88	PedBrainWGBS_2013_8	1	91852893	91852894	1	GRCh37	0.52	2571	2339	Illumina HiSeq	WGBS	Bisulfite-Seq	bwa-0.6.1	methylCtools-0.9.3
DO35577	PBCA-DE	SP78722	SA413524	ICGC_MB40	PedBrainWGBS_2013_8	1	91852893	91852894	1	GRCh37	0.41	2099	3033	Illumina HiSeq	WGBS	Bisulfite-Seq	bwa-0.6.1	methylCtools-0.9.3
DO35577	PBCA-DE	SP78722	SA413524	ICGC_MB40	PedBrainWGBS_2013_8	1	91852893	91852894	1	GRCh37	0.41	2099	3033	Illumina HiSeq	WGBS	Bisulfite-Seq	bwa-0.6.1	methylCtools-0.9.3
DO35575	PBCA-DE	SP78720	SA413516	ICGC_MB38	PedBrainWGBS_2013_8	1	91852893	91852894	1	GRCh37	0.48	1812	1950	Illumina HiSeq	WGBS	Bisulfite-Seq	bwa-0.6.1	methylCtools-0.9.3
DO35575	PBCA-DE	SP78720	SA413516	ICGC_MB38	PedBrainWGBS_2013_8	1	91852893	91852894	1	GRCh37	0.48	1812	1950	Illumina HiSeq	WGBS	Bisulfite-Seq	bwa-0.6.1	methylCtools-0.9.3
DO35576	PBCA-DE	SP78721	SA413520	ICGC_MB39	PedBrainWGBS_2013_8	1	91852893	91852894	1	GRCh37	0.48	2089	2279	Illumina HiSeq	WGBS	Bisulfite-Seq	bwa-0.6.1	methylCtools-0.9.3
DO35576	PBCA-DE	SP78721	SA413520	ICGC_MB39	PedBrainWGBS_2013_8	1	91852893	91852894	1	GRCh37	0.48	2089	2279	Illumina HiSeq	WGBS	Bisulfite-Seq	bwa-0.6.1	methylCtools-0.9.3
DO35573	PBCA-DE	SP78718	SA413508	ICGC_MB36	PedBrainWGBS_2013_8	1	91852893	91852894	1	GRCh37	0.49	1379	1406	Illumina HiSeq	WGBS	Bisulfite-Seq	bwa-0.6.1	methylCtools-0.9.3
DO35573	PBCA-DE	SP78718	SA413508	ICGC_MB36	PedBrainWGBS_2013_8	1	91852893	91852894	1	GRCh37	0.49	1379	1406	Illumina HiSeq	WGBS	Bisulfite-Seq	bwa-0.6.1	methylCtools-0.9.3
DO35574	PBCA-DE	SP78719	SA413512	ICGC_MB37	PedBrainWGBS_2013_8	1	91852893	91852894	1	GRCh37	0.19	829	3522	Illumina HiSeq	WGBS	Bisulfite-Seq	bwa-0.6.1	methylCtools-0.9.3
DO35574	PBCA-DE	SP78719	SA413512	ICGC_MB37	PedBrainWGBS_2013_8	1	91852893	91852894	1	GRCh37	0.19	829	3522	Illumina HiSeq	WGBS	Bisulfite-Seq	bwa-0.6.1	methylCtools-0.9.3
DO35571	PBCA-DE	SP78716	SA413500	ICGC_MB34	PedBrainWGBS_2013_8	1	91852893	91852894	1	GRCh37	0.49	1596	1636	Illumina HiSeq	WGBS	Bisulfite-Seq	bwa-0.6.1	methylCtools-0.9.3
DO35571	PBCA-DE	SP78716	SA413500	ICGC_MB34	PedBrainWGBS_2013_8	1	91852893	91852894	1	GRCh37	0.49	1596	1636	Illumina HiSeq	WGBS	Bisulfite-Seq	bwa-0.6.1	methylCtools-0.9.3
DO35572	PBCA-DE	SP78717	SA413504	ICGC_MB35	PedBrainWGBS_2013_8	1	91852893	91852894	1	GRCh37	0.52	2059	1872	Illumina HiSeq	WGBS	Bisulfite-Seq	bwa-0.6.1	methylCtools-0.9.3
DO35572	PBCA-DE	SP78717	SA413504	ICGC_MB35	PedBrainWGBS_2013_8	1	91852893	91852894	1	GRCh37	0.52	2059	1872	Illumina HiSeq	WGBS	Bisulfite-Seq	bwa-0.6.1	methylCtools-0.9.3
DO35586	PBCA-DE	SP78731	SA413560	ICGC_MB51	PedBrainWGBS_2013_8	1	91852893	91852894	1	GRCh37	0.2	721	2862	Illumina HiSeq	WGBS	Bisulfite-Seq	bwa-0.6.1	methylCtools-0.9.3
DO35586	PBCA-DE	SP78731	SA413560	ICGC_MB51	PedBrainWGBS_2013_8	1	91852893	91852894	1	GRCh37	0.2	721	2862	Illumina HiSeq	WGBS	Bisulfite-Seq	bwa-0.6.1	methylCtools-0.9.3
DO35584	PBCA-DE	SP78729	SA413552	ICGC_MB49	PedBrainWGBS_2013_8	1	91852893	91852894	1	GRCh37	0.4	2016	3084	Illumina HiSeq	WGBS	Bisulfite-Seq	bwa-0.6.1	methylCtools-0.9.3
DO35584	PBCA-DE	SP78729	SA413552	ICGC_MB49	PedBrainWGBS_2013_8	1	91852893	91852894	1	GRCh37	0.4	2016	3084	Illumina HiSeq	WGBS	Bisulfite-Seq	bwa-0.6.1	methylCtools-0.9.3
DO35585	PBCA-DE	SP78730	SA413556	ICGC_MB50	PedBrainWGBS_2013_8	1	91852893	91852894	1	GRCh37	0.58	2170	1592	Illumina HiSeq	WGBS	Bisulfite-Seq	bwa-0.6.1	methylCtools-0.9.3
DO35585	PBCA-DE	SP78730	SA413556	ICGC_MB50	PedBrainWGBS_2013_8	1	91852893	91852894	1	GRCh37	0.58	2170	1592	Illumina HiSeq	WGBS	Bisulfite-Seq	bwa-0.6.1	methylCtools-0.9.3
DO35582	PBCA-DE	SP78727	SA413544	ICGC_MB46	PedBrainWGBS_2013_8	1	91852893	91852894	1	GRCh37	0.24	965	3089	Illumina HiSeq	WGBS	Bisulfite-Seq	bwa-0.6.1	methylCtools-0.9.3
DO35582	PBCA-DE	SP78727	SA413544	ICGC_MB46	PedBrainWGBS_2013_8	1	91852893	91852894	1	GRCh37	0.24	965	3089	Illumina HiSeq	WGBS	Bisulfite-Seq	bwa-0.6.1	methylCtools-0.9.3
DO35581	PBCA-DE	SP78726	SA413540	ICGC_MB45	PedBrainWGBS_2013_8	1	91852893	91852894	1	GRCh37	0.29	700	1728	Illumina HiSeq	WGBS	Bisulfite-Seq	bwa-0.6.1	methylCtools-0.9.3
DO35581	PBCA-DE	SP78726	SA413540	ICGC_MB45	PedBrainWGBS_2013_8	1	91852893	91852894	1	GRCh37	0.29	700	1728	Illumina HiSeq	WGBS	Bisulfite-Seq	bwa-0.6.1	methylCtools-0.9.3
DO35559	PBCA-DE	SP78680	SA413354	ICGC_MB24	PedBrainWGBS_2013_8	1	91852893	91852894	1	GRCh37	0.37	1729	2943	Illumina HiSeq	WGBS	Bisulfite-Seq	bwa-0.6.1	methylCtools-0.9.3
DO35559	PBCA-DE	SP78680	SA413354	ICGC_MB24	PedBrainWGBS_2013_8	1	91852893	91852894	1	GRCh37	0.37	1729	2943	Illumina HiSeq	WGBS	Bisulfite-Seq	bwa-0.6.1	methylCtools-0.9.3
DO35553	PBCA-DE	SP78674	SA413330	ICGC_MB18	PedBrainWGBS_2013_8	1	91852893	91852894	1	GRCh37	0.6	3064	2061	Illumina HiSeq	WGBS	Bisulfite-Seq	bwa-0.6.1	methylCtools-0.9.3
DO35553	PBCA-DE	SP78674	SA413330	ICGC_MB18	PedBrainWGBS_2013_8	1	91852893	91852894	1	GRCh37	0.6	3064	2061	Illumina HiSeq	WGBS	Bisulfite-Seq	bwa-0.6.1	methylCtools-0.9.3
DO35554	PBCA-DE	SP78675	SA413334	ICGC_MB19	PedBrainWGBS_2013_8	1	91852893	91852894	1	GRCh37	0.28	1150	2896	Illumina HiSeq	WGBS	Bisulfite-Seq	bwa-0.6.1	methylCtools-0.9.3
DO35554	PBCA-DE	SP78675	SA413334	ICGC_MB19	PedBrainWGBS_2013_8	1	91852893	91852894	1	GRCh37	0.28	1150	2896	Illumina HiSeq	WGBS	Bisulfite-Seq	bwa-0.6.1	methylCtools-0.9.3
DO35551	PBCA-DE	SP78672	SA413322	ICGC_MB16	PedBrainWGBS_2013_8	1	91852893	91852894	1	GRCh37	0.42	1764	2391	Illumina HiSeq	WGBS	Bisulfite-Seq	bwa-0.6.1	methylCtools-0.9.3
DO35551	PBCA-DE	SP78672	SA413322	ICGC_MB16	PedBrainWGBS_2013_8	1	91852893	91852894	1	GRCh37	0.42	1764	2391	Illumina HiSeq	WGBS	Bisulfite-Seq	bwa-0.6.1	methylCtools-0.9.3
DO35552	PBCA-DE	SP78673	SA413326	ICGC_MB17	PedBrainWGBS_2013_8	1	91852893	91852894	1	GRCh37	0.14	599	3562	Illumina HiSeq	WGBS	Bisulfite-Seq	bwa-0.6.1	methylCtools-0.9.3
DO35550	PBCA-DE	SP78671	SA413318	ICGC_MB15	PedBrainWGBS_2013_8	1	91852893	91852894	1	GRCh37	0.63	2666	1589	Illumina HiSeq	WGBS	Bisulfite-Seq	bwa-0.6.1	methylCtools-0.9.3
DO35550	PBCA-DE	SP78671	SA413318	ICGC_MB15	PedBrainWGBS_2013_8	1	91852893	91852894	1	GRCh37	0.63	2666	1589	Illumina HiSeq	WGBS	Bisulfite-Seq	bwa-0.6.1	methylCtools-0.9.3
DO35569	PBCA-DE	SP78714	SA413492	ICGC_MB32	PedBrainWGBS_2013_8	1	91852893	91852894	1	GRCh37	0.28	1180	2996	Illumina HiSeq	WGBS	Bisulfite-Seq	bwa-0.6.1	methylCtools-0.9.3
DO35569	PBCA-DE	SP78714	SA413492	ICGC_MB32	PedBrainWGBS_2013_8	1	91852893	91852894	1	GRCh37	0.28	1180	2996	Illumina HiSeq	WGBS	Bisulfite-Seq	bwa-0.6.1	methylCtools-0.9.3
DO35566	PBCA-DE	SP78711	SA413480	ICGC_MB28	PedBrainWGBS_2013_8	1	91852893	91852894	1	GRCh37	0.41	1745	2476	Illumina HiSeq	WGBS	Bisulfite-Seq	bwa-0.6.1	methylCtools-0.9.3
DO35566	PBCA-DE	SP78711	SA413480	ICGC_MB28	PedBrainWGBS_2013_8	1	91852893	91852894	1	GRCh37	0.41	1745	2476	Illumina HiSeq	WGBS	Bisulfite-Seq	bwa-0.6.1	methylCtools-0.9.3
DO35564	PBCA-DE	SP78709	SA413472	ICGC_MB26	PedBrainWGBS_2013_8	1	91852893	91852894	1	GRCh37	0.4	1356	2074	Illumina HiSeq	WGBS	Bisulfite-Seq	bwa-0.6.1	methylCtools-0.9.3
DO35564	PBCA-DE	SP78709	SA413472	ICGC_MB26	PedBrainWGBS_2013_8	1	91852893	91852894	1	GRCh37	0.4	1356	2074	Illumina HiSeq	WGBS	Bisulfite-Seq	bwa-0.6.1	methylCtools-0.9.3
DO35539	PBCA-DE	SP78660	SA413275	ICGC_MB2	PedBrainWGBS_2013_8	1	91852893	91852894	1	GRCh37	0.34	1291	2490	Illumina HiSeq	WGBS	Bisulfite-Seq	bwa-0.6.1	methylCtools-0.9.3
DO35539	PBCA-DE	SP78660	SA413275	ICGC_MB2	PedBrainWGBS_2013_8	1	91852893	91852894	1	GRCh37	0.34	1291	2490	Illumina HiSeq	WGBS	Bisulfite-Seq	bwa-0.6.1	methylCtools-0.9.3
DO35538	PBCA-DE	SP78659	SA413272	ICGC_MB1	PedBrainWGBS_2013_8	1	91852893	91852894	1	GRCh37	0.68	3753	1810	Illumina HiSeq	WGBS	Bisulfite-Seq	bwa-0.6.1	methylCtools-0.9.3
DO35538	PBCA-DE	SP78659	SA413272	ICGC_MB1	PedBrainWGBS_2013_8	1	91852893	91852894	1	GRCh37	0.68	3753	1810	Illumina HiSeq	WGBS	Bisulfite-Seq	bwa-0.6.1	methylCtools-0.9.3
DO35549	PBCA-DE	SP78670	SA413314	ICGC_MB14	PedBrainWGBS_2013_8	1	91852893	91852894	1	GRCh37	0.55	3031	2501	Illumina HiSeq	WGBS	Bisulfite-Seq	bwa-0.6.1	methylCtools-0.9.3
DO35549	PBCA-DE	SP78670	SA413314	ICGC_MB14	PedBrainWGBS_2013_8	1	91852893	91852894	1	GRCh37	0.55	3031	2501	Illumina HiSeq	WGBS	Bisulfite-Seq	bwa-0.6.1	methylCtools-0.9.3
DO35545	PBCA-DE	SP78666	SA413298	ICGC_MB9	PedBrainWGBS_2013_8	1	91852893	91852894	1	GRCh37	0.5	1971	1981	Illumina HiSeq	WGBS	Bisulfite-Seq	bwa-0.6.1	methylCtools-0.9.3
DO35545	PBCA-DE	SP78666	SA413298	ICGC_MB9	PedBrainWGBS_2013_8	1	91852893	91852894	1	GRCh37	0.5	1971	1981	Illumina HiSeq	WGBS	Bisulfite-Seq	bwa-0.6.1	methylCtools-0.9.3
DO35542	PBCA-DE	SP78663	SA413286	ICGC_MB6	PedBrainWGBS_2013_8	1	91852893	91852894	1	GRCh37	0.5	2361	2341	Illumina HiSeq	WGBS	Bisulfite-Seq	bwa-0.6.1	methylCtools-0.9.3
DO35542	PBCA-DE	SP78663	SA413286	ICGC_MB6	PedBrainWGBS_2013_8	1	91852893	91852894	1	GRCh37	0.5	2361	2341	Illumina HiSeq	WGBS	Bisulfite-Seq	bwa-0.6.1	methylCtools-0.9.3
DO35543	PBCA-DE	SP78664	SA413290	ICGC_MB7	PedBrainWGBS_2013_8	1	91852893	91852894	1	GRCh37	0.33	1260	2509	Illumina HiSeq	WGBS	Bisulfite-Seq	bwa-0.6.1	methylCtools-0.9.3
DO35543	PBCA-DE	SP78664	SA413290	ICGC_MB7	PedBrainWGBS_2013_8	1	91852893	91852894	1	GRCh37	0.33	1260	2509	Illumina HiSeq	WGBS	Bisulfite-Seq	bwa-0.6.1	methylCtools-0.9.3
DO35541	PBCA-DE	SP78662	SA413282	ICGC_MB5	PedBrainWGBS_2013_8	1	91852893	91852894	1	GRCh37	0.37	1220	2117	Illumina HiSeq	WGBS	Bisulfite-Seq	bwa-0.6.1	methylCtools-0.9.3
DO35541	PBCA-DE	SP78662	SA413282	ICGC_MB5	PedBrainWGBS_2013_8	1	91852893	91852894	1	GRCh37	0.37	1220	2117	Illumina HiSeq	WGBS	Bisulfite-Seq	bwa-0.6.1	methylCtools-0.9.3
DO35779	PBCA-DE	SP79082	SA413386	ICGC_A4	PedBrainWGBS_2013_8	1	91852901	91852902	1	GRCh37	0.28	1431	3705	Illumina HiSeq	WGBS	Bisulfite-Seq	bwa-0.6.1	methylCtools-0.9.3
DO35779	PBCA-DE	SP79082	SA413386	ICGC_A4	PedBrainWGBS_2013_8	1	91852901	91852902	1	GRCh37	0.28	1431	3705	Illumina HiSeq	WGBS	Bisulfite-Seq	bwa-0.6.1	methylCtools-0.9.3
DO35777	PBCA-DE	SP79080	SA413382	ICGC_A3	PedBrainWGBS_2013_8	1	91852901	91852902	1	GRCh37	0.31	1636	3706	Illumina HiSeq	WGBS	Bisulfite-Seq	bwa-0.6.1	methylCtools-0.9.3
DO35777	PBCA-DE	SP79080	SA413382	ICGC_A3	PedBrainWGBS_2013_8	1	91852901	91852902	1	GRCh37	0.31	1636	3706	Illumina HiSeq	WGBS	Bisulfite-Seq	bwa-0.6.1	methylCtools-0.9.3
DO35775	PBCA-DE	SP79078	SA413378	ICGC_A2	PedBrainWGBS_2013_8	1	91852901	91852902	1	GRCh37	0.18	766	3593	Illumina HiSeq	WGBS	Bisulfite-Seq	bwa-0.6.1	methylCtools-0.9.3
DO35775	PBCA-DE	SP79078	SA413378	ICGC_A2	PedBrainWGBS_2013_8	1	91852901	91852902	1	GRCh37	0.18	766	3593	Illumina HiSeq	WGBS	Bisulfite-Seq	bwa-0.6.1	methylCtools-0.9.3
DO35773	PBCA-DE	SP79076	SA413374	ICGC_A1	PedBrainWGBS_2013_8	1	91852901	91852902	1	GRCh37	0.19	901	3767	Illumina HiSeq	WGBS	Bisulfite-Seq	bwa-0.6.1	methylCtools-0.9.3
DO35773	PBCA-DE	SP79076	SA413374	ICGC_A1	PedBrainWGBS_2013_8	1	91852901	91852902	1	GRCh37	0.19	901	3767	Illumina HiSeq	WGBS	Bisulfite-Seq	bwa-0.6.1	methylCtools-0.9.3
DO35771	PBCA-DE	SP79074	SA413370	ICGC_F4	PedBrainWGBS_2013_8	1	91852901	91852902	1	GRCh37	0.22	913	3250	Illumina HiSeq	WGBS	Bisulfite-Seq	bwa-0.6.1	methylCtools-0.9.3
DO35771	PBCA-DE	SP79074	SA413370	ICGC_F4	PedBrainWGBS_2013_8	1	91852901	91852902	1	GRCh37	0.22	913	3250	Illumina HiSeq	WGBS	Bisulfite-Seq	bwa-0.6.1	methylCtools-0.9.3
DO35769	PBCA-DE	SP79072	SA413366	ICGC_F3	PedBrainWGBS_2013_8	1	91852901	91852902	1	GRCh37	0.37	1224	2072	Illumina HiSeq	WGBS	Bisulfite-Seq	bwa-0.6.1	methylCtools-0.9.3
DO35769	PBCA-DE	SP79072	SA413366	ICGC_F3	PedBrainWGBS_2013_8	1	91852901	91852902	1	GRCh37	0.37	1224	2072	Illumina HiSeq	WGBS	Bisulfite-Seq	bwa-0.6.1	methylCtools-0.9.3
DO35767	PBCA-DE	SP79070	SA413364	ICGC_F2	PedBrainWGBS_2013_8	1	91852901	91852902	1	GRCh37	0.29	1375	3384	Illumina HiSeq	WGBS	Bisulfite-Seq	bwa-0.6.1	methylCtools-0.9.3
DO35767	PBCA-DE	SP79070	SA413364	ICGC_F2	PedBrainWGBS_2013_8	1	91852901	91852902	1	GRCh37	0.29	1375	3384	Illumina HiSeq	WGBS	Bisulfite-Seq	bwa-0.6.1	methylCtools-0.9.3
DO35765	PBCA-DE	SP79068	SA413360	ICGC_F1	PedBrainWGBS_2013_8	1	91852901	91852902	1	GRCh37	0.29	1409	3512	Illumina HiSeq	WGBS	Bisulfite-Seq	bwa-0.6.1	methylCtools-0.9.3
DO35765	PBCA-DE	SP79068	SA413360	ICGC_F1	PedBrainWGBS_2013_8	1	91852901	91852902	1	GRCh37	0.29	1409	3512	Illumina HiSeq	WGBS	Bisulfite-Seq	bwa-0.6.1	methylCtools-0.9.3
DO35735	PBCA-DE	SP78933	SA414163	ICGC_MB107	PedBrainWGBS_2013_8	1	91852901	91852902	1	GRCh37	0.5	2626	2585	Illumina HiSeq	WGBS	Bisulfite-Seq	bwa-0.6.1	methylCtools-0.9.3
DO35735	PBCA-DE	SP78933	SA414163	ICGC_MB107	PedBrainWGBS_2013_8	1	91852901	91852902	1	GRCh37	0.5	2626	2585	Illumina HiSeq	WGBS	Bisulfite-Seq	bwa-0.6.1	methylCtools-0.9.3
DO35745	PBCA-DE	SP78943	SA414183	ICGC_MB113	PedBrainWGBS_2013_8	1	91852901	91852902	1	GRCh37	0.5	2635	2657	Illumina HiSeq	WGBS	Bisulfite-Seq	bwa-0.6.1	methylCtools-0.9.3
DO35745	PBCA-DE	SP78943	SA414183	ICGC_MB113	PedBrainWGBS_2013_8	1	91852901	91852902	1	GRCh37	0.5	2635	2657	Illumina HiSeq	WGBS	Bisulfite-Seq	bwa-0.6.1	methylCtools-0.9.3
DO35743	PBCA-DE	SP78941	SA414179	ICGC_MB112	PedBrainWGBS_2013_8	1	91852901	91852902	1	GRCh37	0.44	2303	2938	Illumina HiSeq	WGBS	Bisulfite-Seq	bwa-0.6.1	methylCtools-0.9.3
DO35743	PBCA-DE	SP78941	SA414179	ICGC_MB112	PedBrainWGBS_2013_8	1	91852901	91852902	1	GRCh37	0.44	2303	2938	Illumina HiSeq	WGBS	Bisulfite-Seq	bwa-0.6.1	methylCtools-0.9.3
DO35626	PBCA-DE	SP78823	SA413926	ICGC_MB95	PedBrainWGBS_2013_8	1	91852901	91852902	1	GRCh37	0.29	1109	2746	Illumina HiSeq	WGBS	Bisulfite-Seq	bwa-0.6.1	methylCtools-0.9.3
DO35626	PBCA-DE	SP78823	SA413926	ICGC_MB95	PedBrainWGBS_2013_8	1	91852901	91852902	1	GRCh37	0.29	1109	2746	Illumina HiSeq	WGBS	Bisulfite-Seq	bwa-0.6.1	methylCtools-0.9.3
DO35622	PBCA-DE	SP78819	SA413910	ICGC_MB90	PedBrainWGBS_2013_8	1	91852901	91852902	1	GRCh37	0.2	1129	4403	Illumina HiSeq	WGBS	Bisulfite-Seq	bwa-0.6.1	methylCtools-0.9.3
DO35622	PBCA-DE	SP78819	SA413910	ICGC_MB90	PedBrainWGBS_2013_8	1	91852901	91852902	1	GRCh37	0.2	1129	4403	Illumina HiSeq	WGBS	Bisulfite-Seq	bwa-0.6.1	methylCtools-0.9.3
DO35620	PBCA-DE	SP78817	SA413902	ICGC_MB88	PedBrainWGBS_2013_8	1	91852901	91852902	1	GRCh37	0.49	2496	2569	Illumina HiSeq	WGBS	Bisulfite-Seq	bwa-0.6.1	methylCtools-0.9.3
DO35620	PBCA-DE	SP78817	SA413902	ICGC_MB88	PedBrainWGBS_2013_8	1	91852901	91852902	1	GRCh37	0.49	2496	2569	Illumina HiSeq	WGBS	Bisulfite-Seq	bwa-0.6.1	methylCtools-0.9.3
DO35577	PBCA-DE	SP78722	SA413524	ICGC_MB40	PedBrainWGBS_2013_8	1	91852901	91852902	1	GRCh37	0.38	1975	3269	Illumina HiSeq	WGBS	Bisulfite-Seq	bwa-0.6.1	methylCtools-0.9.3
DO35577	PBCA-DE	SP78722	SA413524	ICGC_MB40	PedBrainWGBS_2013_8	1	91852901	91852902	1	GRCh37	0.38	1975	3269	Illumina HiSeq	WGBS	Bisulfite-Seq	bwa-0.6.1	methylCtools-0.9.3
DO35575	PBCA-DE	SP78720	SA413516	ICGC_MB38	PedBrainWGBS_2013_8	1	91852901	91852902	1	GRCh37	0.45	1688	2049	Illumina HiSeq	WGBS	Bisulfite-Seq	bwa-0.6.1	methylCtools-0.9.3
DO35575	PBCA-DE	SP78720	SA413516	ICGC_MB38	PedBrainWGBS_2013_8	1	91852901	91852902	1	GRCh37	0.45	1688	2049	Illumina HiSeq	WGBS	Bisulfite-Seq	bwa-0.6.1	methylCtools-0.9.3
DO35576	PBCA-DE	SP78721	SA413520	ICGC_MB39	PedBrainWGBS_2013_8	1	91852901	91852902	1	GRCh37	0.47	2041	2264	Illumina HiSeq	WGBS	Bisulfite-Seq	bwa-0.6.1	methylCtools-0.9.3
DO35576	PBCA-DE	SP78721	SA413520	ICGC_MB39	PedBrainWGBS_2013_8	1	91852901	91852902	1	GRCh37	0.47	2041	2264	Illumina HiSeq	WGBS	Bisulfite-Seq	bwa-0.6.1	methylCtools-0.9.3
DO35573	PBCA-DE	SP78718	SA413508	ICGC_MB36	PedBrainWGBS_2013_8	1	91852901	91852902	1	GRCh37	0.44	1186	1505	Illumina HiSeq	WGBS	Bisulfite-Seq	bwa-0.6.1	methylCtools-0.9.3
DO35573	PBCA-DE	SP78718	SA413508	ICGC_MB36	PedBrainWGBS_2013_8	1	91852901	91852902	1	GRCh37	0.44	1186	1505	Illumina HiSeq	WGBS	Bisulfite-Seq	bwa-0.6.1	methylCtools-0.9.3
DO35574	PBCA-DE	SP78719	SA413512	ICGC_MB37	PedBrainWGBS_2013_8	1	91852901	91852902	1	GRCh37	0.18	769	3601	Illumina HiSeq	WGBS	Bisulfite-Seq	bwa-0.6.1	methylCtools-0.9.3
DO35574	PBCA-DE	SP78719	SA413512	ICGC_MB37	PedBrainWGBS_2013_8	1	91852901	91852902	1	GRCh37	0.18	769	3601	Illumina HiSeq	WGBS	Bisulfite-Seq	bwa-0.6.1	methylCtools-0.9.3
DO35571	PBCA-DE	SP78716	SA413500	ICGC_MB34	PedBrainWGBS_2013_8	1	91852901	91852902	1	GRCh37	0.42	1381	1934	Illumina HiSeq	WGBS	Bisulfite-Seq	bwa-0.6.1	methylCtools-0.9.3
DO35571	PBCA-DE	SP78716	SA413500	ICGC_MB34	PedBrainWGBS_2013_8	1	91852901	91852902	1	GRCh37	0.42	1381	1934	Illumina HiSeq	WGBS	Bisulfite-Seq	bwa-0.6.1	methylCtools-0.9.3
DO35572	PBCA-DE	SP78717	SA413504	ICGC_MB35	PedBrainWGBS_2013_8	1	91852901	91852902	1	GRCh37	0.49	1978	2052	Illumina HiSeq	WGBS	Bisulfite-Seq	bwa-0.6.1	methylCtools-0.9.3
DO35572	PBCA-DE	SP78717	SA413504	ICGC_MB35	PedBrainWGBS_2013_8	1	91852901	91852902	1	GRCh37	0.49	1978	2052	Illumina HiSeq	WGBS	Bisulfite-Seq	bwa-0.6.1	methylCtools-0.9.3
DO35586	PBCA-DE	SP78731	SA413560	ICGC_MB51	PedBrainWGBS_2013_8	1	91852901	91852902	1	GRCh37	0.18	652	2939	Illumina HiSeq	WGBS	Bisulfite-Seq	bwa-0.6.1	methylCtools-0.9.3
DO35584	PBCA-DE	SP78729	SA413552	ICGC_MB49	PedBrainWGBS_2013_8	1	91852901	91852902	1	GRCh37	0.38	1903	3093	Illumina HiSeq	WGBS	Bisulfite-Seq	bwa-0.6.1	methylCtools-0.9.3
DO35584	PBCA-DE	SP78729	SA413552	ICGC_MB49	PedBrainWGBS_2013_8	1	91852901	91852902	1	GRCh37	0.38	1903	3093	Illumina HiSeq	WGBS	Bisulfite-Seq	bwa-0.6.1	methylCtools-0.9.3
DO35585	PBCA-DE	SP78730	SA413556	ICGC_MB50	PedBrainWGBS_2013_8	1	91852901	91852902	1	GRCh37	0.54	2055	1748	Illumina HiSeq	WGBS	Bisulfite-Seq	bwa-0.6.1	methylCtools-0.9.3
DO35585	PBCA-DE	SP78730	SA413556	ICGC_MB50	PedBrainWGBS_2013_8	1	91852901	91852902	1	GRCh37	0.54	2055	1748	Illumina HiSeq	WGBS	Bisulfite-Seq	bwa-0.6.1	methylCtools-0.9.3
DO35582	PBCA-DE	SP78727	SA413544	ICGC_MB46	PedBrainWGBS_2013_8	1	91852901	91852902	1	GRCh37	0.23	945	3130	Illumina HiSeq	WGBS	Bisulfite-Seq	bwa-0.6.1	methylCtools-0.9.3
DO35582	PBCA-DE	SP78727	SA413544	ICGC_MB46	PedBrainWGBS_2013_8	1	91852901	91852902	1	GRCh37	0.23	945	3130	Illumina HiSeq	WGBS	Bisulfite-Seq	bwa-0.6.1	methylCtools-0.9.3
DO35581	PBCA-DE	SP78726	SA413540	ICGC_MB45	PedBrainWGBS_2013_8	1	91852901	91852902	1	GRCh37	0.27	661	1838	Illumina HiSeq	WGBS	Bisulfite-Seq	bwa-0.6.1	methylCtools-0.9.3
DO35559	PBCA-DE	SP78680	SA413354	ICGC_MB24	PedBrainWGBS_2013_8	1	91852901	91852902	1	GRCh37	0.35	1556	2927	Illumina HiSeq	WGBS	Bisulfite-Seq	bwa-0.6.1	methylCtools-0.9.3
DO35559	PBCA-DE	SP78680	SA413354	ICGC_MB24	PedBrainWGBS_2013_8	1	91852901	91852902	1	GRCh37	0.35	1556	2927	Illumina HiSeq	WGBS	Bisulfite-Seq	bwa-0.6.1	methylCtools-0.9.3
DO35553	PBCA-DE	SP78674	SA413330	ICGC_MB18	PedBrainWGBS_2013_8	1	91852901	91852902	1	GRCh37	0.43	2232	2940	Illumina HiSeq	WGBS	Bisulfite-Seq	bwa-0.6.1	methylCtools-0.9.3
DO35553	PBCA-DE	SP78674	SA413330	ICGC_MB18	PedBrainWGBS_2013_8	1	91852901	91852902	1	GRCh37	0.43	2232	2940	Illumina HiSeq	WGBS	Bisulfite-Seq	bwa-0.6.1	methylCtools-0.9.3
DO35554	PBCA-DE	SP78675	SA413334	ICGC_MB19	PedBrainWGBS_2013_8	1	91852901	91852902	1	GRCh37	0.25	1032	3058	Illumina HiSeq	WGBS	Bisulfite-Seq	bwa-0.6.1	methylCtools-0.9.3
DO35554	PBCA-DE	SP78675	SA413334	ICGC_MB19	PedBrainWGBS_2013_8	1	91852901	91852902	1	GRCh37	0.25	1032	3058	Illumina HiSeq	WGBS	Bisulfite-Seq	bwa-0.6.1	methylCtools-0.9.3
DO35551	PBCA-DE	SP78672	SA413322	ICGC_MB16	PedBrainWGBS_2013_8	1	91852901	91852902	1	GRCh37	0.33	1355	2780	Illumina HiSeq	WGBS	Bisulfite-Seq	bwa-0.6.1	methylCtools-0.9.3
DO35551	PBCA-DE	SP78672	SA413322	ICGC_MB16	PedBrainWGBS_2013_8	1	91852901	91852902	1	GRCh37	0.33	1355	2780	Illumina HiSeq	WGBS	Bisulfite-Seq	bwa-0.6.1	methylCtools-0.9.3
DO35552	PBCA-DE	SP78673	SA413326	ICGC_MB17	PedBrainWGBS_2013_8	1	91852901	91852902	1	GRCh37	0.13	556	3761	Illumina HiSeq	WGBS	Bisulfite-Seq	bwa-0.6.1	methylCtools-0.9.3
DO35550	PBCA-DE	SP78671	SA413318	ICGC_MB15	PedBrainWGBS_2013_8	1	91852901	91852902	1	GRCh37	0.58	2384	1718	Illumina HiSeq	WGBS	Bisulfite-Seq	bwa-0.6.1	methylCtools-0.9.3
DO35550	PBCA-DE	SP78671	SA413318	ICGC_MB15	PedBrainWGBS_2013_8	1	91852901	91852902	1	GRCh37	0.58	2384	1718	Illumina HiSeq	WGBS	Bisulfite-Seq	bwa-0.6.1	methylCtools-0.9.3
DO35569	PBCA-DE	SP78714	SA413492	ICGC_MB32	PedBrainWGBS_2013_8	1	91852901	91852902	1	GRCh37	0.23	978	3272	Illumina HiSeq	WGBS	Bisulfite-Seq	bwa-0.6.1	methylCtools-0.9.3
DO35569	PBCA-DE	SP78714	SA413492	ICGC_MB32	PedBrainWGBS_2013_8	1	91852901	91852902	1	GRCh37	0.23	978	3272	Illumina HiSeq	WGBS	Bisulfite-Seq	bwa-0.6.1	methylCtools-0.9.3
DO35566	PBCA-DE	SP78711	SA413480	ICGC_MB28	PedBrainWGBS_2013_8	1	91852901	91852902	1	GRCh37	0.4	1759	2681	Illumina HiSeq	WGBS	Bisulfite-Seq	bwa-0.6.1	methylCtools-0.9.3
DO35566	PBCA-DE	SP78711	SA413480	ICGC_MB28	PedBrainWGBS_2013_8	1	91852901	91852902	1	GRCh37	0.4	1759	2681	Illumina HiSeq	WGBS	Bisulfite-Seq	bwa-0.6.1	methylCtools-0.9.3
DO35564	PBCA-DE	SP78709	SA413472	ICGC_MB26	PedBrainWGBS_2013_8	1	91852901	91852902	1	GRCh37	0.32	1096	2353	Illumina HiSeq	WGBS	Bisulfite-Seq	bwa-0.6.1	methylCtools-0.9.3
DO35564	PBCA-DE	SP78709	SA413472	ICGC_MB26	PedBrainWGBS_2013_8	1	91852901	91852902	1	GRCh37	0.32	1096	2353	Illumina HiSeq	WGBS	Bisulfite-Seq	bwa-0.6.1	methylCtools-0.9.3
DO35539	PBCA-DE	SP78660	SA413275	ICGC_MB2	PedBrainWGBS_2013_8	1	91852901	91852902	1	GRCh37	0.34	1312	2537	Illumina HiSeq	WGBS	Bisulfite-Seq	bwa-0.6.1	methylCtools-0.9.3
DO35539	PBCA-DE	SP78660	SA413275	ICGC_MB2	PedBrainWGBS_2013_8	1	91852901	91852902	1	GRCh37	0.34	1312	2537	Illumina HiSeq	WGBS	Bisulfite-Seq	bwa-0.6.1	methylCtools-0.9.3
DO35538	PBCA-DE	SP78659	SA413272	ICGC_MB1	PedBrainWGBS_2013_8	1	91852901	91852902	1	GRCh37	0.59	3284	2303	Illumina HiSeq	WGBS	Bisulfite-Seq	bwa-0.6.1	methylCtools-0.9.3
DO35538	PBCA-DE	SP78659	SA413272	ICGC_MB1	PedBrainWGBS_2013_8	1	91852901	91852902	1	GRCh37	0.59	3284	2303	Illumina HiSeq	WGBS	Bisulfite-Seq	bwa-0.6.1	methylCtools-0.9.3
DO35549	PBCA-DE	SP78670	SA413314	ICGC_MB14	PedBrainWGBS_2013_8	1	91852901	91852902	1	GRCh37	0.53	2918	2600	Illumina HiSeq	WGBS	Bisulfite-Seq	bwa-0.6.1	methylCtools-0.9.3
DO35549	PBCA-DE	SP78670	SA413314	ICGC_MB14	PedBrainWGBS_2013_8	1	91852901	91852902	1	GRCh37	0.53	2918	2600	Illumina HiSeq	WGBS	Bisulfite-Seq	bwa-0.6.1	methylCtools-0.9.3
DO35545	PBCA-DE	SP78666	SA413298	ICGC_MB9	PedBrainWGBS_2013_8	1	91852901	91852902	1	GRCh37	0.48	1821	2007	Illumina HiSeq	WGBS	Bisulfite-Seq	bwa-0.6.1	methylCtools-0.9.3
DO35545	PBCA-DE	SP78666	SA413298	ICGC_MB9	PedBrainWGBS_2013_8	1	91852901	91852902	1	GRCh37	0.48	1821	2007	Illumina HiSeq	WGBS	Bisulfite-Seq	bwa-0.6.1	methylCtools-0.9.3
DO35542	PBCA-DE	SP78663	SA413286	ICGC_MB6	PedBrainWGBS_2013_8	1	91852901	91852902	1	GRCh37	0.47	2086	2371	Illumina HiSeq	WGBS	Bisulfite-Seq	bwa-0.6.1	methylCtools-0.9.3
DO35542	PBCA-DE	SP78663	SA413286	ICGC_MB6	PedBrainWGBS_2013_8	1	91852901	91852902	1	GRCh37	0.47	2086	2371	Illumina HiSeq	WGBS	Bisulfite-Seq	bwa-0.6.1	methylCtools-0.9.3
DO35543	PBCA-DE	SP78664	SA413290	ICGC_MB7	PedBrainWGBS_2013_8	1	91852901	91852902	1	GRCh37	0.31	1168	2654	Illumina HiSeq	WGBS	Bisulfite-Seq	bwa-0.6.1	methylCtools-0.9.3
DO35543	PBCA-DE	SP78664	SA413290	ICGC_MB7	PedBrainWGBS_2013_8	1	91852901	91852902	1	GRCh37	0.31	1168	2654	Illumina HiSeq	WGBS	Bisulfite-Seq	bwa-0.6.1	methylCtools-0.9.3
DO35541	PBCA-DE	SP78662	SA413282	ICGC_MB5	PedBrainWGBS_2013_8	1	91852901	91852902	1	GRCh37	0.32	1088	2269	Illumina HiSeq	WGBS	Bisulfite-Seq	bwa-0.6.1	methylCtools-0.9.3
DO35541	PBCA-DE	SP78662	SA413282	ICGC_MB5	PedBrainWGBS_2013_8	1	91852901	91852902	1	GRCh37	0.32	1088	2269	Illumina HiSeq	WGBS	Bisulfite-Seq	bwa-0.6.1	methylCtools-0.9.3
DO35779	PBCA-DE	SP79082	SA413386	ICGC_A4	PedBrainWGBS_2013_8	1	91852973	91852974	1	GRCh37	0.16	949	4927	Illumina HiSeq	WGBS	Bisulfite-Seq	bwa-0.6.1	methylCtools-0.9.3
DO35779	PBCA-DE	SP79082	SA413386	ICGC_A4	PedBrainWGBS_2013_8	1	91852973	91852974	1	GRCh37	0.16	949	4927	Illumina HiSeq	WGBS	Bisulfite-Seq	bwa-0.6.1	methylCtools-0.9.3
DO35777	PBCA-DE	SP79080	SA413382	ICGC_A3	PedBrainWGBS_2013_8	1	91852973	91852974	1	GRCh37	0.18	1078	4743	Illumina HiSeq	WGBS	Bisulfite-Seq	bwa-0.6.1	methylCtools-0.9.3
DO35777	PBCA-DE	SP79080	SA413382	ICGC_A3	PedBrainWGBS_2013_8	1	91852973	91852974	1	GRCh37	0.18	1078	4743	Illumina HiSeq	WGBS	Bisulfite-Seq	bwa-0.6.1	methylCtools-0.9.3
DO35775	PBCA-DE	SP79078	SA413378	ICGC_A2	PedBrainWGBS_2013_8	1	91852973	91852974	1	GRCh37	0.08	450	5269	Illumina HiSeq	WGBS	Bisulfite-Seq	bwa-0.6.1	methylCtools-0.9.3
DO35773	PBCA-DE	SP79076	SA413374	ICGC_A1	PedBrainWGBS_2013_8	1	91852973	91852974	1	GRCh37	0.09	411	4019	Illumina HiSeq	WGBS	Bisulfite-Seq	bwa-0.6.1	methylCtools-0.9.3
DO35771	PBCA-DE	SP79074	SA413370	ICGC_F4	PedBrainWGBS_2013_8	1	91852973	91852974	1	GRCh37	0.11	535	4306	Illumina HiSeq	WGBS	Bisulfite-Seq	bwa-0.6.1	methylCtools-0.9.3
DO35769	PBCA-DE	SP79072	SA413366	ICGC_F3	PedBrainWGBS_2013_8	1	91852973	91852974	1	GRCh37	0.25	550	1666	Illumina HiSeq	WGBS	Bisulfite-Seq	bwa-0.6.1	methylCtools-0.9.3
DO35767	PBCA-DE	SP79070	SA413364	ICGC_F2	PedBrainWGBS_2013_8	1	91852973	91852974	1	GRCh37	0.17	977	4939	Illumina HiSeq	WGBS	Bisulfite-Seq	bwa-0.6.1	methylCtools-0.9.3
DO35767	PBCA-DE	SP79070	SA413364	ICGC_F2	PedBrainWGBS_2013_8	1	91852973	91852974	1	GRCh37	0.17	977	4939	Illumina HiSeq	WGBS	Bisulfite-Seq	bwa-0.6.1	methylCtools-0.9.3
DO35765	PBCA-DE	SP79068	SA413360	ICGC_F1	PedBrainWGBS_2013_8	1	91852973	91852974	1	GRCh37	0.18	1056	4853	Illumina HiSeq	WGBS	Bisulfite-Seq	bwa-0.6.1	methylCtools-0.9.3
DO35765	PBCA-DE	SP79068	SA413360	ICGC_F1	PedBrainWGBS_2013_8	1	91852973	91852974	1	GRCh37	0.18	1056	4853	Illumina HiSeq	WGBS	Bisulfite-Seq	bwa-0.6.1	methylCtools-0.9.3
DO35735	PBCA-DE	SP78933	SA414163	ICGC_MB107	PedBrainWGBS_2013_8	1	91852973	91852974	1	GRCh37	0.36	1950	3386	Illumina HiSeq	WGBS	Bisulfite-Seq	bwa-0.6.1	methylCtools-0.9.3
DO35735	PBCA-DE	SP78933	SA414163	ICGC_MB107	PedBrainWGBS_2013_8	1	91852973	91852974	1	GRCh37	0.36	1950	3386	Illumina HiSeq	WGBS	Bisulfite-Seq	bwa-0.6.1	methylCtools-0.9.3
DO35745	PBCA-DE	SP78943	SA414183	ICGC_MB113	PedBrainWGBS_2013_8	1	91852973	91852974	1	GRCh37	0.36	1990	3466	Illumina HiSeq	WGBS	Bisulfite-Seq	bwa-0.6.1	methylCtools-0.9.3
DO35745	PBCA-DE	SP78943	SA414183	ICGC_MB113	PedBrainWGBS_2013_8	1	91852973	91852974	1	GRCh37	0.36	1990	3466	Illumina HiSeq	WGBS	Bisulfite-Seq	bwa-0.6.1	methylCtools-0.9.3
DO35743	PBCA-DE	SP78941	SA414179	ICGC_MB112	PedBrainWGBS_2013_8	1	91852973	91852974	1	GRCh37	0.32	1743	3792	Illumina HiSeq	WGBS	Bisulfite-Seq	bwa-0.6.1	methylCtools-0.9.3
DO35743	PBCA-DE	SP78941	SA414179	ICGC_MB112	PedBrainWGBS_2013_8	1	91852973	91852974	1	GRCh37	0.32	1743	3792	Illumina HiSeq	WGBS	Bisulfite-Seq	bwa-0.6.1	methylCtools-0.9.3
DO35626	PBCA-DE	SP78823	SA413926	ICGC_MB95	PedBrainWGBS_2013_8	1	91852973	91852974	1	GRCh37	0.15	799	4438	Illumina HiSeq	WGBS	Bisulfite-Seq	bwa-0.6.1	methylCtools-0.9.3
DO35626	PBCA-DE	SP78823	SA413926	ICGC_MB95	PedBrainWGBS_2013_8	1	91852973	91852974	1	GRCh37	0.15	799	4438	Illumina HiSeq	WGBS	Bisulfite-Seq	bwa-0.6.1	methylCtools-0.9.3
DO35622	PBCA-DE	SP78819	SA413910	ICGC_MB90	PedBrainWGBS_2013_8	1	91852973	91852974	1	GRCh37	0.1	580	5069	Illumina HiSeq	WGBS	Bisulfite-Seq	bwa-0.6.1	methylCtools-0.9.3
DO35620	PBCA-DE	SP78817	SA413902	ICGC_MB88	PedBrainWGBS_2013_8	1	91852973	91852974	1	GRCh37	0.27	1432	3864	Illumina HiSeq	WGBS	Bisulfite-Seq	bwa-0.6.1	methylCtools-0.9.3
DO35620	PBCA-DE	SP78817	SA413902	ICGC_MB88	PedBrainWGBS_2013_8	1	91852973	91852974	1	GRCh37	0.27	1432	3864	Illumina HiSeq	WGBS	Bisulfite-Seq	bwa-0.6.1	methylCtools-0.9.3
DO35577	PBCA-DE	SP78722	SA413524	ICGC_MB40	PedBrainWGBS_2013_8	1	91852973	91852974	1	GRCh37	0.25	1420	4320	Illumina HiSeq	WGBS	Bisulfite-Seq	bwa-0.6.1	methylCtools-0.9.3
DO35577	PBCA-DE	SP78722	SA413524	ICGC_MB40	PedBrainWGBS_2013_8	1	91852973	91852974	1	GRCh37	0.25	1420	4320	Illumina HiSeq	WGBS	Bisulfite-Seq	bwa-0.6.1	methylCtools-0.9.3
DO35575	PBCA-DE	SP78720	SA413516	ICGC_MB38	PedBrainWGBS_2013_8	1	91852973	91852974	1	GRCh37	0.31	1139	2534	Illumina HiSeq	WGBS	Bisulfite-Seq	bwa-0.6.1	methylCtools-0.9.3
DO35575	PBCA-DE	SP78720	SA413516	ICGC_MB38	PedBrainWGBS_2013_8	1	91852973	91852974	1	GRCh37	0.31	1139	2534	Illumina HiSeq	WGBS	Bisulfite-Seq	bwa-0.6.1	methylCtools-0.9.3
DO35576	PBCA-DE	SP78721	SA413520	ICGC_MB39	PedBrainWGBS_2013_8	1	91852973	91852974	1	GRCh37	0.26	1152	3252	Illumina HiSeq	WGBS	Bisulfite-Seq	bwa-0.6.1	methylCtools-0.9.3
DO35576	PBCA-DE	SP78721	SA413520	ICGC_MB39	PedBrainWGBS_2013_8	1	91852973	91852974	1	GRCh37	0.26	1152	3252	Illumina HiSeq	WGBS	Bisulfite-Seq	bwa-0.6.1	methylCtools-0.9.3
DO35573	PBCA-DE	SP78718	SA413508	ICGC_MB36	PedBrainWGBS_2013_8	1	91852973	91852974	1	GRCh37	0.28	606	1571	Illumina HiSeq	WGBS	Bisulfite-Seq	bwa-0.6.1	methylCtools-0.9.3
DO35574	PBCA-DE	SP78719	SA413512	ICGC_MB37	PedBrainWGBS_2013_8	1	91852973	91852974	1	GRCh37	0.08	432	4823	Illumina HiSeq	WGBS	Bisulfite-Seq	bwa-0.6.1	methylCtools-0.9.3
DO35571	PBCA-DE	SP78716	SA413500	ICGC_MB34	PedBrainWGBS_2013_8	1	91852973	91852974	1	GRCh37	0.22	931	3381	Illumina HiSeq	WGBS	Bisulfite-Seq	bwa-0.6.1	methylCtools-0.9.3
DO35571	PBCA-DE	SP78716	SA413500	ICGC_MB34	PedBrainWGBS_2013_8	1	91852973	91852974	1	GRCh37	0.22	931	3381	Illumina HiSeq	WGBS	Bisulfite-Seq	bwa-0.6.1	methylCtools-0.9.3
DO35572	PBCA-DE	SP78717	SA413504	ICGC_MB35	PedBrainWGBS_2013_8	1	91852973	91852974	1	GRCh37	0.3	1419	3373	Illumina HiSeq	WGBS	Bisulfite-Seq	bwa-0.6.1	methylCtools-0.9.3
DO35572	PBCA-DE	SP78717	SA413504	ICGC_MB35	PedBrainWGBS_2013_8	1	91852973	91852974	1	GRCh37	0.3	1419	3373	Illumina HiSeq	WGBS	Bisulfite-Seq	bwa-0.6.1	methylCtools-0.9.3
DO35586	PBCA-DE	SP78731	SA413560	ICGC_MB51	PedBrainWGBS_2013_8	1	91852973	91852974	1	GRCh37	0.12	556	4231	Illumina HiSeq	WGBS	Bisulfite-Seq	bwa-0.6.1	methylCtools-0.9.3
DO35584	PBCA-DE	SP78729	SA413552	ICGC_MB49	PedBrainWGBS_2013_8	1	91852973	91852974	1	GRCh37	0.25	1138	3364	Illumina HiSeq	WGBS	Bisulfite-Seq	bwa-0.6.1	methylCtools-0.9.3
DO35584	PBCA-DE	SP78729	SA413552	ICGC_MB49	PedBrainWGBS_2013_8	1	91852973	91852974	1	GRCh37	0.25	1138	3364	Illumina HiSeq	WGBS	Bisulfite-Seq	bwa-0.6.1	methylCtools-0.9.3
DO35585	PBCA-DE	SP78730	SA413556	ICGC_MB50	PedBrainWGBS_2013_8	1	91852973	91852974	1	GRCh37	0.3	1298	2963	Illumina HiSeq	WGBS	Bisulfite-Seq	bwa-0.6.1	methylCtools-0.9.3
DO35585	PBCA-DE	SP78730	SA413556	ICGC_MB50	PedBrainWGBS_2013_8	1	91852973	91852974	1	GRCh37	0.3	1298	2963	Illumina HiSeq	WGBS	Bisulfite-Seq	bwa-0.6.1	methylCtools-0.9.3
DO35582	PBCA-DE	SP78727	SA413544	ICGC_MB46	PedBrainWGBS_2013_8	1	91852973	91852974	1	GRCh37	0.12	575	4067	Illumina HiSeq	WGBS	Bisulfite-Seq	bwa-0.6.1	methylCtools-0.9.3
DO35581	PBCA-DE	SP78726	SA413540	ICGC_MB45	PedBrainWGBS_2013_8	1	91852973	91852974	1	GRCh37	0.13	445	2901	Illumina HiSeq	WGBS	Bisulfite-Seq	bwa-0.6.1	methylCtools-0.9.3
DO35559	PBCA-DE	SP78680	SA413354	ICGC_MB24	PedBrainWGBS_2013_8	1	91852973	91852974	1	GRCh37	0.22	769	2797	Illumina HiSeq	WGBS	Bisulfite-Seq	bwa-0.6.1	methylCtools-0.9.3
DO35559	PBCA-DE	SP78680	SA413354	ICGC_MB24	PedBrainWGBS_2013_8	1	91852973	91852974	1	GRCh37	0.22	769	2797	Illumina HiSeq	WGBS	Bisulfite-Seq	bwa-0.6.1	methylCtools-0.9.3
DO35553	PBCA-DE	SP78674	SA413330	ICGC_MB18	PedBrainWGBS_2013_8	1	91852973	91852974	1	GRCh37	0.28	1658	4202	Illumina HiSeq	WGBS	Bisulfite-Seq	bwa-0.6.1	methylCtools-0.9.3
DO35553	PBCA-DE	SP78674	SA413330	ICGC_MB18	PedBrainWGBS_2013_8	1	91852973	91852974	1	GRCh37	0.28	1658	4202	Illumina HiSeq	WGBS	Bisulfite-Seq	bwa-0.6.1	methylCtools-0.9.3
DO35554	PBCA-DE	SP78675	SA413334	ICGC_MB19	PedBrainWGBS_2013_8	1	91852973	91852974	1	GRCh37	0.14	642	3936	Illumina HiSeq	WGBS	Bisulfite-Seq	bwa-0.6.1	methylCtools-0.9.3
DO35551	PBCA-DE	SP78672	SA413322	ICGC_MB16	PedBrainWGBS_2013_8	1	91852973	91852974	1	GRCh37	0.2	877	3409	Illumina HiSeq	WGBS	Bisulfite-Seq	bwa-0.6.1	methylCtools-0.9.3
DO35551	PBCA-DE	SP78672	SA413322	ICGC_MB16	PedBrainWGBS_2013_8	1	91852973	91852974	1	GRCh37	0.2	877	3409	Illumina HiSeq	WGBS	Bisulfite-Seq	bwa-0.6.1	methylCtools-0.9.3
DO35552	PBCA-DE	SP78673	SA413326	ICGC_MB17	PedBrainWGBS_2013_8	1	91852973	91852974	1	GRCh37	0.07	409	5480	Illumina HiSeq	WGBS	Bisulfite-Seq	bwa-0.6.1	methylCtools-0.9.3
DO35550	PBCA-DE	SP78671	SA413318	ICGC_MB15	PedBrainWGBS_2013_8	1	91852973	91852974	1	GRCh37	0.37	1346	2260	Illumina HiSeq	WGBS	Bisulfite-Seq	bwa-0.6.1	methylCtools-0.9.3
DO35550	PBCA-DE	SP78671	SA413318	ICGC_MB15	PedBrainWGBS_2013_8	1	91852973	91852974	1	GRCh37	0.37	1346	2260	Illumina HiSeq	WGBS	Bisulfite-Seq	bwa-0.6.1	methylCtools-0.9.3
DO35569	PBCA-DE	SP78714	SA413492	ICGC_MB32	PedBrainWGBS_2013_8	1	91852973	91852974	1	GRCh37	0.12	661	4686	Illumina HiSeq	WGBS	Bisulfite-Seq	bwa-0.6.1	methylCtools-0.9.3
DO35566	PBCA-DE	SP78711	SA413480	ICGC_MB28	PedBrainWGBS_2013_8	1	91852973	91852974	1	GRCh37	0.27	1630	4384	Illumina HiSeq	WGBS	Bisulfite-Seq	bwa-0.6.1	methylCtools-0.9.3
DO35566	PBCA-DE	SP78711	SA413480	ICGC_MB28	PedBrainWGBS_2013_8	1	91852973	91852974	1	GRCh37	0.27	1630	4384	Illumina HiSeq	WGBS	Bisulfite-Seq	bwa-0.6.1	methylCtools-0.9.3
DO35564	PBCA-DE	SP78709	SA413472	ICGC_MB26	PedBrainWGBS_2013_8	1	91852973	91852974	1	GRCh37	0.18	790	3639	Illumina HiSeq	WGBS	Bisulfite-Seq	bwa-0.6.1	methylCtools-0.9.3
DO35564	PBCA-DE	SP78709	SA413472	ICGC_MB26	PedBrainWGBS_2013_8	1	91852973	91852974	1	GRCh37	0.18	790	3639	Illumina HiSeq	WGBS	Bisulfite-Seq	bwa-0.6.1	methylCtools-0.9.3
DO35539	PBCA-DE	SP78660	SA413275	ICGC_MB2	PedBrainWGBS_2013_8	1	91852973	91852974	1	GRCh37	0.19	797	3392	Illumina HiSeq	WGBS	Bisulfite-Seq	bwa-0.6.1	methylCtools-0.9.3
DO35539	PBCA-DE	SP78660	SA413275	ICGC_MB2	PedBrainWGBS_2013_8	1	91852973	91852974	1	GRCh37	0.19	797	3392	Illumina HiSeq	WGBS	Bisulfite-Seq	bwa-0.6.1	methylCtools-0.9.3
DO35538	PBCA-DE	SP78659	SA413272	ICGC_MB1	PedBrainWGBS_2013_8	1	91852973	91852974	1	GRCh37	0.45	2764	3354	Illumina HiSeq	WGBS	Bisulfite-Seq	bwa-0.6.1	methylCtools-0.9.3
DO35538	PBCA-DE	SP78659	SA413272	ICGC_MB1	PedBrainWGBS_2013_8	1	91852973	91852974	1	GRCh37	0.45	2764	3354	Illumina HiSeq	WGBS	Bisulfite-Seq	bwa-0.6.1	methylCtools-0.9.3
DO35549	PBCA-DE	SP78670	SA413314	ICGC_MB14	PedBrainWGBS_2013_8	1	91852973	91852974	1	GRCh37	0.37	2309	3917	Illumina HiSeq	WGBS	Bisulfite-Seq	bwa-0.6.1	methylCtools-0.9.3
DO35549	PBCA-DE	SP78670	SA413314	ICGC_MB14	PedBrainWGBS_2013_8	1	91852973	91852974	1	GRCh37	0.37	2309	3917	Illumina HiSeq	WGBS	Bisulfite-Seq	bwa-0.6.1	methylCtools-0.9.3
DO35545	PBCA-DE	SP78666	SA413298	ICGC_MB9	PedBrainWGBS_2013_8	1	91852973	91852974	1	GRCh37	0.3	903	2099	Illumina HiSeq	WGBS	Bisulfite-Seq	bwa-0.6.1	methylCtools-0.9.3
DO35545	PBCA-DE	SP78666	SA413298	ICGC_MB9	PedBrainWGBS_2013_8	1	91852973	91852974	1	GRCh37	0.3	903	2099	Illumina HiSeq	WGBS	Bisulfite-Seq	bwa-0.6.1	methylCtools-0.9.3
DO35542	PBCA-DE	SP78663	SA413286	ICGC_MB6	PedBrainWGBS_2013_8	1	91852973	91852974	1	GRCh37	0.31	1313	2901	Illumina HiSeq	WGBS	Bisulfite-Seq	bwa-0.6.1	methylCtools-0.9.3
DO35542	PBCA-DE	SP78663	SA413286	ICGC_MB6	PedBrainWGBS_2013_8	1	91852973	91852974	1	GRCh37	0.31	1313	2901	Illumina HiSeq	WGBS	Bisulfite-Seq	bwa-0.6.1	methylCtools-0.9.3
DO35543	PBCA-DE	SP78664	SA413290	ICGC_MB7	PedBrainWGBS_2013_8	1	91852973	91852974	1	GRCh37	0.2	976	4024	Illumina HiSeq	WGBS	Bisulfite-Seq	bwa-0.6.1	methylCtools-0.9.3
DO35543	PBCA-DE	SP78664	SA413290	ICGC_MB7	PedBrainWGBS_2013_8	1	91852973	91852974	1	GRCh37	0.2	976	4024	Illumina HiSeq	WGBS	Bisulfite-Seq	bwa-0.6.1	methylCtools-0.9.3
DO35541	PBCA-DE	SP78662	SA413282	ICGC_MB5	PedBrainWGBS_2013_8	1	91852973	91852974	1	GRCh37	0.19	790	3282	Illumina HiSeq	WGBS	Bisulfite-Seq	bwa-0.6.1	methylCtools-0.9.3
DO35541	PBCA-DE	SP78662	SA413282	ICGC_MB5	PedBrainWGBS_2013_8	1	91852973	91852974	1	GRCh37	0.19	790	3282	Illumina HiSeq	WGBS	Bisulfite-Seq	bwa-0.6.1	methylCtools-0.9.3
DO35779	PBCA-DE	SP79082	SA413386	ICGC_A4	PedBrainWGBS_2013_8	1	91852983	91852984	1	GRCh37	0.31	1756	3954	Illumina HiSeq	WGBS	Bisulfite-Seq	bwa-0.6.1	methylCtools-0.9.3
DO35779	PBCA-DE	SP79082	SA413386	ICGC_A4	PedBrainWGBS_2013_8	1	91852983	91852984	1	GRCh37	0.31	1756	3954	Illumina HiSeq	WGBS	Bisulfite-Seq	bwa-0.6.1	methylCtools-0.9.3
DO35777	PBCA-DE	SP79080	SA413382	ICGC_A3	PedBrainWGBS_2013_8	1	91852983	91852984	1	GRCh37	0.34	1916	3693	Illumina HiSeq	WGBS	Bisulfite-Seq	bwa-0.6.1	methylCtools-0.9.3
DO35777	PBCA-DE	SP79080	SA413382	ICGC_A3	PedBrainWGBS_2013_8	1	91852983	91852984	1	GRCh37	0.34	1916	3693	Illumina HiSeq	WGBS	Bisulfite-Seq	bwa-0.6.1	methylCtools-0.9.3
DO35775	PBCA-DE	SP79078	SA413378	ICGC_A2	PedBrainWGBS_2013_8	1	91852983	91852984	1	GRCh37	0.2	1112	4463	Illumina HiSeq	WGBS	Bisulfite-Seq	bwa-0.6.1	methylCtools-0.9.3
DO35775	PBCA-DE	SP79078	SA413378	ICGC_A2	PedBrainWGBS_2013_8	1	91852983	91852984	1	GRCh37	0.2	1112	4463	Illumina HiSeq	WGBS	Bisulfite-Seq	bwa-0.6.1	methylCtools-0.9.3
DO35773	PBCA-DE	SP79076	SA413374	ICGC_A1	PedBrainWGBS_2013_8	1	91852983	91852984	1	GRCh37	0.22	975	3548	Illumina HiSeq	WGBS	Bisulfite-Seq	bwa-0.6.1	methylCtools-0.9.3
DO35773	PBCA-DE	SP79076	SA413374	ICGC_A1	PedBrainWGBS_2013_8	1	91852983	91852984	1	GRCh37	0.22	975	3548	Illumina HiSeq	WGBS	Bisulfite-Seq	bwa-0.6.1	methylCtools-0.9.3
DO35771	PBCA-DE	SP79074	SA413370	ICGC_F4	PedBrainWGBS_2013_8	1	91852983	91852984	1	GRCh37	0.24	1143	3597	Illumina HiSeq	WGBS	Bisulfite-Seq	bwa-0.6.1	methylCtools-0.9.3
DO35771	PBCA-DE	SP79074	SA413370	ICGC_F4	PedBrainWGBS_2013_8	1	91852983	91852984	1	GRCh37	0.24	1143	3597	Illumina HiSeq	WGBS	Bisulfite-Seq	bwa-0.6.1	methylCtools-0.9.3
DO35769	PBCA-DE	SP79072	SA413366	ICGC_F3	PedBrainWGBS_2013_8	1	91852983	91852984	1	GRCh37	0.41	960	1381	Illumina HiSeq	WGBS	Bisulfite-Seq	bwa-0.6.1	methylCtools-0.9.3
DO35769	PBCA-DE	SP79072	SA413366	ICGC_F3	PedBrainWGBS_2013_8	1	91852983	91852984	1	GRCh37	0.41	960	1381	Illumina HiSeq	WGBS	Bisulfite-Seq	bwa-0.6.1	methylCtools-0.9.3
DO35767	PBCA-DE	SP79070	SA413364	ICGC_F2	PedBrainWGBS_2013_8	1	91852983	91852984	1	GRCh37	0.34	1909	3796	Illumina HiSeq	WGBS	Bisulfite-Seq	bwa-0.6.1	methylCtools-0.9.3
DO35767	PBCA-DE	SP79070	SA413364	ICGC_F2	PedBrainWGBS_2013_8	1	91852983	91852984	1	GRCh37	0.34	1909	3796	Illumina HiSeq	WGBS	Bisulfite-Seq	bwa-0.6.1	methylCtools-0.9.3
DO35765	PBCA-DE	SP79068	SA413360	ICGC_F1	PedBrainWGBS_2013_8	1	91852983	91852984	1	GRCh37	0.32	1861	3917	Illumina HiSeq	WGBS	Bisulfite-Seq	bwa-0.6.1	methylCtools-0.9.3
DO35765	PBCA-DE	SP79068	SA413360	ICGC_F1	PedBrainWGBS_2013_8	1	91852983	91852984	1	GRCh37	0.32	1861	3917	Illumina HiSeq	WGBS	Bisulfite-Seq	bwa-0.6.1	methylCtools-0.9.3
DO35735	PBCA-DE	SP78933	SA414163	ICGC_MB107	PedBrainWGBS_2013_8	1	91852983	91852984	1	GRCh37	0.49	2453	2513	Illumina HiSeq	WGBS	Bisulfite-Seq	bwa-0.6.1	methylCtools-0.9.3
DO35735	PBCA-DE	SP78933	SA414163	ICGC_MB107	PedBrainWGBS_2013_8	1	91852983	91852984	1	GRCh37	0.49	2453	2513	Illumina HiSeq	WGBS	Bisulfite-Seq	bwa-0.6.1	methylCtools-0.9.3
DO35745	PBCA-DE	SP78943	SA414183	ICGC_MB113	PedBrainWGBS_2013_8	1	91852983	91852984	1	GRCh37	0.49	2447	2585	Illumina HiSeq	WGBS	Bisulfite-Seq	bwa-0.6.1	methylCtools-0.9.3
DO35745	PBCA-DE	SP78943	SA414183	ICGC_MB113	PedBrainWGBS_2013_8	1	91852983	91852984	1	GRCh37	0.49	2447	2585	Illumina HiSeq	WGBS	Bisulfite-Seq	bwa-0.6.1	methylCtools-0.9.3
DO35743	PBCA-DE	SP78941	SA414179	ICGC_MB112	PedBrainWGBS_2013_8	1	91852983	91852984	1	GRCh37	0.44	2378	3037	Illumina HiSeq	WGBS	Bisulfite-Seq	bwa-0.6.1	methylCtools-0.9.3
DO35743	PBCA-DE	SP78941	SA414179	ICGC_MB112	PedBrainWGBS_2013_8	1	91852983	91852984	1	GRCh37	0.44	2378	3037	Illumina HiSeq	WGBS	Bisulfite-Seq	bwa-0.6.1	methylCtools-0.9.3
DO35626	PBCA-DE	SP78823	SA413926	ICGC_MB95	PedBrainWGBS_2013_8	1	91852983	91852984	1	GRCh37	0.28	1418	3599	Illumina HiSeq	WGBS	Bisulfite-Seq	bwa-0.6.1	methylCtools-0.9.3
DO35626	PBCA-DE	SP78823	SA413926	ICGC_MB95	PedBrainWGBS_2013_8	1	91852983	91852984	1	GRCh37	0.28	1418	3599	Illumina HiSeq	WGBS	Bisulfite-Seq	bwa-0.6.1	methylCtools-0.9.3
DO35622	PBCA-DE	SP78819	SA413910	ICGC_MB90	PedBrainWGBS_2013_8	1	91852983	91852984	1	GRCh37	0.24	1346	4158	Illumina HiSeq	WGBS	Bisulfite-Seq	bwa-0.6.1	methylCtools-0.9.3
DO35622	PBCA-DE	SP78819	SA413910	ICGC_MB90	PedBrainWGBS_2013_8	1	91852983	91852984	1	GRCh37	0.24	1346	4158	Illumina HiSeq	WGBS	Bisulfite-Seq	bwa-0.6.1	methylCtools-0.9.3
DO35620	PBCA-DE	SP78817	SA413902	ICGC_MB88	PedBrainWGBS_2013_8	1	91852983	91852984	1	GRCh37	0.46	2296	2692	Illumina HiSeq	WGBS	Bisulfite-Seq	bwa-0.6.1	methylCtools-0.9.3
DO35620	PBCA-DE	SP78817	SA413902	ICGC_MB88	PedBrainWGBS_2013_8	1	91852983	91852984	1	GRCh37	0.46	2296	2692	Illumina HiSeq	WGBS	Bisulfite-Seq	bwa-0.6.1	methylCtools-0.9.3
DO35577	PBCA-DE	SP78722	SA413524	ICGC_MB40	PedBrainWGBS_2013_8	1	91852983	91852984	1	GRCh37	0.41	2282	3295	Illumina HiSeq	WGBS	Bisulfite-Seq	bwa-0.6.1	methylCtools-0.9.3
DO35577	PBCA-DE	SP78722	SA413524	ICGC_MB40	PedBrainWGBS_2013_8	1	91852983	91852984	1	GRCh37	0.41	2282	3295	Illumina HiSeq	WGBS	Bisulfite-Seq	bwa-0.6.1	methylCtools-0.9.3
DO35575	PBCA-DE	SP78720	SA413516	ICGC_MB38	PedBrainWGBS_2013_8	1	91852983	91852984	1	GRCh37	0.47	1724	1916	Illumina HiSeq	WGBS	Bisulfite-Seq	bwa-0.6.1	methylCtools-0.9.3
DO35575	PBCA-DE	SP78720	SA413516	ICGC_MB38	PedBrainWGBS_2013_8	1	91852983	91852984	1	GRCh37	0.47	1724	1916	Illumina HiSeq	WGBS	Bisulfite-Seq	bwa-0.6.1	methylCtools-0.9.3
DO35576	PBCA-DE	SP78721	SA413520	ICGC_MB39	PedBrainWGBS_2013_8	1	91852983	91852984	1	GRCh37	0.41	1783	2549	Illumina HiSeq	WGBS	Bisulfite-Seq	bwa-0.6.1	methylCtools-0.9.3
DO35576	PBCA-DE	SP78721	SA413520	ICGC_MB39	PedBrainWGBS_2013_8	1	91852983	91852984	1	GRCh37	0.41	1783	2549	Illumina HiSeq	WGBS	Bisulfite-Seq	bwa-0.6.1	methylCtools-0.9.3
DO35573	PBCA-DE	SP78718	SA413508	ICGC_MB36	PedBrainWGBS_2013_8	1	91852983	91852984	1	GRCh37	0.42	927	1260	Illumina HiSeq	WGBS	Bisulfite-Seq	bwa-0.6.1	methylCtools-0.9.3
DO35573	PBCA-DE	SP78718	SA413508	ICGC_MB36	PedBrainWGBS_2013_8	1	91852983	91852984	1	GRCh37	0.42	927	1260	Illumina HiSeq	WGBS	Bisulfite-Seq	bwa-0.6.1	methylCtools-0.9.3
DO35574	PBCA-DE	SP78719	SA413512	ICGC_MB37	PedBrainWGBS_2013_8	1	91852983	91852984	1	GRCh37	0.2	1053	4105	Illumina HiSeq	WGBS	Bisulfite-Seq	bwa-0.6.1	methylCtools-0.9.3
DO35574	PBCA-DE	SP78719	SA413512	ICGC_MB37	PedBrainWGBS_2013_8	1	91852983	91852984	1	GRCh37	0.2	1053	4105	Illumina HiSeq	WGBS	Bisulfite-Seq	bwa-0.6.1	methylCtools-0.9.3
DO35571	PBCA-DE	SP78716	SA413500	ICGC_MB34	PedBrainWGBS_2013_8	1	91852983	91852984	1	GRCh37	0.37	1558	2649	Illumina HiSeq	WGBS	Bisulfite-Seq	bwa-0.6.1	methylCtools-0.9.3
DO35571	PBCA-DE	SP78716	SA413500	ICGC_MB34	PedBrainWGBS_2013_8	1	91852983	91852984	1	GRCh37	0.37	1558	2649	Illumina HiSeq	WGBS	Bisulfite-Seq	bwa-0.6.1	methylCtools-0.9.3
DO35572	PBCA-DE	SP78717	SA413504	ICGC_MB35	PedBrainWGBS_2013_8	1	91852983	91852984	1	GRCh37	0.47	2225	2509	Illumina HiSeq	WGBS	Bisulfite-Seq	bwa-0.6.1	methylCtools-0.9.3
DO35572	PBCA-DE	SP78717	SA413504	ICGC_MB35	PedBrainWGBS_2013_8	1	91852983	91852984	1	GRCh37	0.47	2225	2509	Illumina HiSeq	WGBS	Bisulfite-Seq	bwa-0.6.1	methylCtools-0.9.3
DO35586	PBCA-DE	SP78731	SA413560	ICGC_MB51	PedBrainWGBS_2013_8	1	91852983	91852984	1	GRCh37	0.24	1126	3535	Illumina HiSeq	WGBS	Bisulfite-Seq	bwa-0.6.1	methylCtools-0.9.3
DO35586	PBCA-DE	SP78731	SA413560	ICGC_MB51	PedBrainWGBS_2013_8	1	91852983	91852984	1	GRCh37	0.24	1126	3535	Illumina HiSeq	WGBS	Bisulfite-Seq	bwa-0.6.1	methylCtools-0.9.3
DO35584	PBCA-DE	SP78729	SA413552	ICGC_MB49	PedBrainWGBS_2013_8	1	91852983	91852984	1	GRCh37	0.43	1989	2622	Illumina HiSeq	WGBS	Bisulfite-Seq	bwa-0.6.1	methylCtools-0.9.3
DO35584	PBCA-DE	SP78729	SA413552	ICGC_MB49	PedBrainWGBS_2013_8	1	91852983	91852984	1	GRCh37	0.43	1989	2622	Illumina HiSeq	WGBS	Bisulfite-Seq	bwa-0.6.1	methylCtools-0.9.3
DO35585	PBCA-DE	SP78730	SA413556	ICGC_MB50	PedBrainWGBS_2013_8	1	91852983	91852984	1	GRCh37	0.48	2028	2226	Illumina HiSeq	WGBS	Bisulfite-Seq	bwa-0.6.1	methylCtools-0.9.3
DO35585	PBCA-DE	SP78730	SA413556	ICGC_MB50	PedBrainWGBS_2013_8	1	91852983	91852984	1	GRCh37	0.48	2028	2226	Illumina HiSeq	WGBS	Bisulfite-Seq	bwa-0.6.1	methylCtools-0.9.3
DO35582	PBCA-DE	SP78727	SA413544	ICGC_MB46	PedBrainWGBS_2013_8	1	91852983	91852984	1	GRCh37	0.22	983	3568	Illumina HiSeq	WGBS	Bisulfite-Seq	bwa-0.6.1	methylCtools-0.9.3
DO35582	PBCA-DE	SP78727	SA413544	ICGC_MB46	PedBrainWGBS_2013_8	1	91852983	91852984	1	GRCh37	0.22	983	3568	Illumina HiSeq	WGBS	Bisulfite-Seq	bwa-0.6.1	methylCtools-0.9.3
DO35581	PBCA-DE	SP78726	SA413540	ICGC_MB45	PedBrainWGBS_2013_8	1	91852983	91852984	1	GRCh37	0.29	920	2283	Illumina HiSeq	WGBS	Bisulfite-Seq	bwa-0.6.1	methylCtools-0.9.3
DO35581	PBCA-DE	SP78726	SA413540	ICGC_MB45	PedBrainWGBS_2013_8	1	91852983	91852984	1	GRCh37	0.29	920	2283	Illumina HiSeq	WGBS	Bisulfite-Seq	bwa-0.6.1	methylCtools-0.9.3
DO35559	PBCA-DE	SP78680	SA413354	ICGC_MB24	PedBrainWGBS_2013_8	1	91852983	91852984	1	GRCh37	0.37	1352	2299	Illumina HiSeq	WGBS	Bisulfite-Seq	bwa-0.6.1	methylCtools-0.9.3
DO35559	PBCA-DE	SP78680	SA413354	ICGC_MB24	PedBrainWGBS_2013_8	1	91852983	91852984	1	GRCh37	0.37	1352	2299	Illumina HiSeq	WGBS	Bisulfite-Seq	bwa-0.6.1	methylCtools-0.9.3
DO35553	PBCA-DE	SP78674	SA413330	ICGC_MB18	PedBrainWGBS_2013_8	1	91852983	91852984	1	GRCh37	0.46	2626	3112	Illumina HiSeq	WGBS	Bisulfite-Seq	bwa-0.6.1	methylCtools-0.9.3
DO35553	PBCA-DE	SP78674	SA413330	ICGC_MB18	PedBrainWGBS_2013_8	1	91852983	91852984	1	GRCh37	0.46	2626	3112	Illumina HiSeq	WGBS	Bisulfite-Seq	bwa-0.6.1	methylCtools-0.9.3
DO35554	PBCA-DE	SP78675	SA413334	ICGC_MB19	PedBrainWGBS_2013_8	1	91852983	91852984	1	GRCh37	0.26	1161	3392	Illumina HiSeq	WGBS	Bisulfite-Seq	bwa-0.6.1	methylCtools-0.9.3
DO35554	PBCA-DE	SP78675	SA413334	ICGC_MB19	PedBrainWGBS_2013_8	1	91852983	91852984	1	GRCh37	0.26	1161	3392	Illumina HiSeq	WGBS	Bisulfite-Seq	bwa-0.6.1	methylCtools-0.9.3
DO35551	PBCA-DE	SP78672	SA413322	ICGC_MB16	PedBrainWGBS_2013_8	1	91852983	91852984	1	GRCh37	0.34	1448	2772	Illumina HiSeq	WGBS	Bisulfite-Seq	bwa-0.6.1	methylCtools-0.9.3
DO35551	PBCA-DE	SP78672	SA413322	ICGC_MB16	PedBrainWGBS_2013_8	1	91852983	91852984	1	GRCh37	0.34	1448	2772	Illumina HiSeq	WGBS	Bisulfite-Seq	bwa-0.6.1	methylCtools-0.9.3
DO35552	PBCA-DE	SP78673	SA413326	ICGC_MB17	PedBrainWGBS_2013_8	1	91852983	91852984	1	GRCh37	0.19	1080	4596	Illumina HiSeq	WGBS	Bisulfite-Seq	bwa-0.6.1	methylCtools-0.9.3
DO35552	PBCA-DE	SP78673	SA413326	ICGC_MB17	PedBrainWGBS_2013_8	1	91852983	91852984	1	GRCh37	0.19	1080	4596	Illumina HiSeq	WGBS	Bisulfite-Seq	bwa-0.6.1	methylCtools-0.9.3
DO35550	PBCA-DE	SP78671	SA413318	ICGC_MB15	PedBrainWGBS_2013_8	1	91852983	91852984	1	GRCh37	0.59	2181	1495	Illumina HiSeq	WGBS	Bisulfite-Seq	bwa-0.6.1	methylCtools-0.9.3
DO35550	PBCA-DE	SP78671	SA413318	ICGC_MB15	PedBrainWGBS_2013_8	1	91852983	91852984	1	GRCh37	0.59	2181	1495	Illumina HiSeq	WGBS	Bisulfite-Seq	bwa-0.6.1	methylCtools-0.9.3
DO35569	PBCA-DE	SP78714	SA413492	ICGC_MB32	PedBrainWGBS_2013_8	1	91852983	91852984	1	GRCh37	0.25	1318	3905	Illumina HiSeq	WGBS	Bisulfite-Seq	bwa-0.6.1	methylCtools-0.9.3
DO35569	PBCA-DE	SP78714	SA413492	ICGC_MB32	PedBrainWGBS_2013_8	1	91852983	91852984	1	GRCh37	0.25	1318	3905	Illumina HiSeq	WGBS	Bisulfite-Seq	bwa-0.6.1	methylCtools-0.9.3
DO35566	PBCA-DE	SP78711	SA413480	ICGC_MB28	PedBrainWGBS_2013_8	1	91852983	91852984	1	GRCh37	0.43	2542	3301	Illumina HiSeq	WGBS	Bisulfite-Seq	bwa-0.6.1	methylCtools-0.9.3
DO35566	PBCA-DE	SP78711	SA413480	ICGC_MB28	PedBrainWGBS_2013_8	1	91852983	91852984	1	GRCh37	0.43	2542	3301	Illumina HiSeq	WGBS	Bisulfite-Seq	bwa-0.6.1	methylCtools-0.9.3
DO35564	PBCA-DE	SP78709	SA413472	ICGC_MB26	PedBrainWGBS_2013_8	1	91852983	91852984	1	GRCh37	0.34	1474	2799	Illumina HiSeq	WGBS	Bisulfite-Seq	bwa-0.6.1	methylCtools-0.9.3
DO35564	PBCA-DE	SP78709	SA413472	ICGC_MB26	PedBrainWGBS_2013_8	1	91852983	91852984	1	GRCh37	0.34	1474	2799	Illumina HiSeq	WGBS	Bisulfite-Seq	bwa-0.6.1	methylCtools-0.9.3
DO35539	PBCA-DE	SP78660	SA413275	ICGC_MB2	PedBrainWGBS_2013_8	1	91852983	91852984	1	GRCh37	0.32	1329	2798	Illumina HiSeq	WGBS	Bisulfite-Seq	bwa-0.6.1	methylCtools-0.9.3
DO35539	PBCA-DE	SP78660	SA413275	ICGC_MB2	PedBrainWGBS_2013_8	1	91852983	91852984	1	GRCh37	0.32	1329	2798	Illumina HiSeq	WGBS	Bisulfite-Seq	bwa-0.6.1	methylCtools-0.9.3
DO35538	PBCA-DE	SP78659	SA413272	ICGC_MB1	PedBrainWGBS_2013_8	1	91852983	91852984	1	GRCh37	0.62	3765	2348	Illumina HiSeq	WGBS	Bisulfite-Seq	bwa-0.6.1	methylCtools-0.9.3
DO35538	PBCA-DE	SP78659	SA413272	ICGC_MB1	PedBrainWGBS_2013_8	1	91852983	91852984	1	GRCh37	0.62	3765	2348	Illumina HiSeq	WGBS	Bisulfite-Seq	bwa-0.6.1	methylCtools-0.9.3
DO35549	PBCA-DE	SP78670	SA413314	ICGC_MB14	PedBrainWGBS_2013_8	1	91852983	91852984	1	GRCh37	0.51	2881	2757	Illumina HiSeq	WGBS	Bisulfite-Seq	bwa-0.6.1	methylCtools-0.9.3
DO35549	PBCA-DE	SP78670	SA413314	ICGC_MB14	PedBrainWGBS_2013_8	1	91852983	91852984	1	GRCh37	0.51	2881	2757	Illumina HiSeq	WGBS	Bisulfite-Seq	bwa-0.6.1	methylCtools-0.9.3
DO35545	PBCA-DE	SP78666	SA413298	ICGC_MB9	PedBrainWGBS_2013_8	1	91852983	91852984	1	GRCh37	0.45	1339	1646	Illumina HiSeq	WGBS	Bisulfite-Seq	bwa-0.6.1	methylCtools-0.9.3
DO35545	PBCA-DE	SP78666	SA413298	ICGC_MB9	PedBrainWGBS_2013_8	1	91852983	91852984	1	GRCh37	0.45	1339	1646	Illumina HiSeq	WGBS	Bisulfite-Seq	bwa-0.6.1	methylCtools-0.9.3
DO35542	PBCA-DE	SP78663	SA413286	ICGC_MB6	PedBrainWGBS_2013_8	1	91852983	91852984	1	GRCh37	0.5	2133	2154	Illumina HiSeq	WGBS	Bisulfite-Seq	bwa-0.6.1	methylCtools-0.9.3
DO35542	PBCA-DE	SP78663	SA413286	ICGC_MB6	PedBrainWGBS_2013_8	1	91852983	91852984	1	GRCh37	0.5	2133	2154	Illumina HiSeq	WGBS	Bisulfite-Seq	bwa-0.6.1	methylCtools-0.9.3
DO35543	PBCA-DE	SP78664	SA413290	ICGC_MB7	PedBrainWGBS_2013_8	1	91852983	91852984	1	GRCh37	0.33	1637	3264	Illumina HiSeq	WGBS	Bisulfite-Seq	bwa-0.6.1	methylCtools-0.9.3
DO35543	PBCA-DE	SP78664	SA413290	ICGC_MB7	PedBrainWGBS_2013_8	1	91852983	91852984	1	GRCh37	0.33	1637	3264	Illumina HiSeq	WGBS	Bisulfite-Seq	bwa-0.6.1	methylCtools-0.9.3
DO35541	PBCA-DE	SP78662	SA413282	ICGC_MB5	PedBrainWGBS_2013_8	1	91852983	91852984	1	GRCh37	0.33	1296	2632	Illumina HiSeq	WGBS	Bisulfite-Seq	bwa-0.6.1	methylCtools-0.9.3
DO35541	PBCA-DE	SP78662	SA413282	ICGC_MB5	PedBrainWGBS_2013_8	1	91852983	91852984	1	GRCh37	0.33	1296	2632	Illumina HiSeq	WGBS	Bisulfite-Seq	bwa-0.6.1	methylCtools-0.9.3
DO35779	PBCA-DE	SP79082	SA413386	ICGC_A4	PedBrainWGBS_2013_8	1	91852991	91852992	1	GRCh37	0.27	1495	4101	Illumina HiSeq	WGBS	Bisulfite-Seq	bwa-0.6.1	methylCtools-0.9.3
DO35779	PBCA-DE	SP79082	SA413386	ICGC_A4	PedBrainWGBS_2013_8	1	91852991	91852992	1	GRCh37	0.27	1495	4101	Illumina HiSeq	WGBS	Bisulfite-Seq	bwa-0.6.1	methylCtools-0.9.3
DO35777	PBCA-DE	SP79080	SA413382	ICGC_A3	PedBrainWGBS_2013_8	1	91852991	91852992	1	GRCh37	0.3	1665	3808	Illumina HiSeq	WGBS	Bisulfite-Seq	bwa-0.6.1	methylCtools-0.9.3
DO35777	PBCA-DE	SP79080	SA413382	ICGC_A3	PedBrainWGBS_2013_8	1	91852991	91852992	1	GRCh37	0.3	1665	3808	Illumina HiSeq	WGBS	Bisulfite-Seq	bwa-0.6.1	methylCtools-0.9.3
DO35775	PBCA-DE	SP79078	SA413378	ICGC_A2	PedBrainWGBS_2013_8	1	91852991	91852992	1	GRCh37	0.15	823	4693	Illumina HiSeq	WGBS	Bisulfite-Seq	bwa-0.6.1	methylCtools-0.9.3
DO35775	PBCA-DE	SP79078	SA413378	ICGC_A2	PedBrainWGBS_2013_8	1	91852991	91852992	1	GRCh37	0.15	823	4693	Illumina HiSeq	WGBS	Bisulfite-Seq	bwa-0.6.1	methylCtools-0.9.3
DO35773	PBCA-DE	SP79076	SA413374	ICGC_A1	PedBrainWGBS_2013_8	1	91852991	91852992	1	GRCh37	0.17	788	3903	Illumina HiSeq	WGBS	Bisulfite-Seq	bwa-0.6.1	methylCtools-0.9.3
DO35773	PBCA-DE	SP79076	SA413374	ICGC_A1	PedBrainWGBS_2013_8	1	91852991	91852992	1	GRCh37	0.17	788	3903	Illumina HiSeq	WGBS	Bisulfite-Seq	bwa-0.6.1	methylCtools-0.9.3
DO35771	PBCA-DE	SP79074	SA413370	ICGC_F4	PedBrainWGBS_2013_8	1	91852991	91852992	1	GRCh37	0.21	979	3743	Illumina HiSeq	WGBS	Bisulfite-Seq	bwa-0.6.1	methylCtools-0.9.3
DO35771	PBCA-DE	SP79074	SA413370	ICGC_F4	PedBrainWGBS_2013_8	1	91852991	91852992	1	GRCh37	0.21	979	3743	Illumina HiSeq	WGBS	Bisulfite-Seq	bwa-0.6.1	methylCtools-0.9.3
DO35769	PBCA-DE	SP79072	SA413366	ICGC_F3	PedBrainWGBS_2013_8	1	91852991	91852992	1	GRCh37	0.37	925	1551	Illumina HiSeq	WGBS	Bisulfite-Seq	bwa-0.6.1	methylCtools-0.9.3
DO35769	PBCA-DE	SP79072	SA413366	ICGC_F3	PedBrainWGBS_2013_8	1	91852991	91852992	1	GRCh37	0.37	925	1551	Illumina HiSeq	WGBS	Bisulfite-Seq	bwa-0.6.1	methylCtools-0.9.3
DO35767	PBCA-DE	SP79070	SA413364	ICGC_F2	PedBrainWGBS_2013_8	1	91852991	91852992	1	GRCh37	0.28	1598	4036	Illumina HiSeq	WGBS	Bisulfite-Seq	bwa-0.6.1	methylCtools-0.9.3
DO35767	PBCA-DE	SP79070	SA413364	ICGC_F2	PedBrainWGBS_2013_8	1	91852991	91852992	1	GRCh37	0.28	1598	4036	Illumina HiSeq	WGBS	Bisulfite-Seq	bwa-0.6.1	methylCtools-0.9.3
DO35765	PBCA-DE	SP79068	SA413360	ICGC_F1	PedBrainWGBS_2013_8	1	91852991	91852992	1	GRCh37	0.29	1643	3990	Illumina HiSeq	WGBS	Bisulfite-Seq	bwa-0.6.1	methylCtools-0.9.3
DO35765	PBCA-DE	SP79068	SA413360	ICGC_F1	PedBrainWGBS_2013_8	1	91852991	91852992	1	GRCh37	0.29	1643	3990	Illumina HiSeq	WGBS	Bisulfite-Seq	bwa-0.6.1	methylCtools-0.9.3
DO35735	PBCA-DE	SP78933	SA414163	ICGC_MB107	PedBrainWGBS_2013_8	1	91852991	91852992	1	GRCh37	0.48	2345	2536	Illumina HiSeq	WGBS	Bisulfite-Seq	bwa-0.6.1	methylCtools-0.9.3
DO35735	PBCA-DE	SP78933	SA414163	ICGC_MB107	PedBrainWGBS_2013_8	1	91852991	91852992	1	GRCh37	0.48	2345	2536	Illumina HiSeq	WGBS	Bisulfite-Seq	bwa-0.6.1	methylCtools-0.9.3
DO35745	PBCA-DE	SP78943	SA414183	ICGC_MB113	PedBrainWGBS_2013_8	1	91852991	91852992	1	GRCh37	0.46	2271	2677	Illumina HiSeq	WGBS	Bisulfite-Seq	bwa-0.6.1	methylCtools-0.9.3
DO35745	PBCA-DE	SP78943	SA414183	ICGC_MB113	PedBrainWGBS_2013_8	1	91852991	91852992	1	GRCh37	0.46	2271	2677	Illumina HiSeq	WGBS	Bisulfite-Seq	bwa-0.6.1	methylCtools-0.9.3
DO35743	PBCA-DE	SP78941	SA414179	ICGC_MB112	PedBrainWGBS_2013_8	1	91852991	91852992	1	GRCh37	0.41	2281	3344	Illumina HiSeq	WGBS	Bisulfite-Seq	bwa-0.6.1	methylCtools-0.9.3
DO35743	PBCA-DE	SP78941	SA414179	ICGC_MB112	PedBrainWGBS_2013_8	1	91852991	91852992	1	GRCh37	0.41	2281	3344	Illumina HiSeq	WGBS	Bisulfite-Seq	bwa-0.6.1	methylCtools-0.9.3
DO35626	PBCA-DE	SP78823	SA413926	ICGC_MB95	PedBrainWGBS_2013_8	1	91852991	91852992	1	GRCh37	0.24	1215	3803	Illumina HiSeq	WGBS	Bisulfite-Seq	bwa-0.6.1	methylCtools-0.9.3
DO35626	PBCA-DE	SP78823	SA413926	ICGC_MB95	PedBrainWGBS_2013_8	1	91852991	91852992	1	GRCh37	0.24	1215	3803	Illumina HiSeq	WGBS	Bisulfite-Seq	bwa-0.6.1	methylCtools-0.9.3
DO35622	PBCA-DE	SP78819	SA413910	ICGC_MB90	PedBrainWGBS_2013_8	1	91852991	91852992	1	GRCh37	0.18	993	4600	Illumina HiSeq	WGBS	Bisulfite-Seq	bwa-0.6.1	methylCtools-0.9.3
DO35622	PBCA-DE	SP78819	SA413910	ICGC_MB90	PedBrainWGBS_2013_8	1	91852991	91852992	1	GRCh37	0.18	993	4600	Illumina HiSeq	WGBS	Bisulfite-Seq	bwa-0.6.1	methylCtools-0.9.3
DO35620	PBCA-DE	SP78817	SA413902	ICGC_MB88	PedBrainWGBS_2013_8	1	91852991	91852992	1	GRCh37	0.4	2028	3034	Illumina HiSeq	WGBS	Bisulfite-Seq	bwa-0.6.1	methylCtools-0.9.3
DO35620	PBCA-DE	SP78817	SA413902	ICGC_MB88	PedBrainWGBS_2013_8	1	91852991	91852992	1	GRCh37	0.4	2028	3034	Illumina HiSeq	WGBS	Bisulfite-Seq	bwa-0.6.1	methylCtools-0.9.3
DO35577	PBCA-DE	SP78722	SA413524	ICGC_MB40	PedBrainWGBS_2013_8	1	91852991	91852992	1	GRCh37	0.38	2055	3397	Illumina HiSeq	WGBS	Bisulfite-Seq	bwa-0.6.1	methylCtools-0.9.3
DO35577	PBCA-DE	SP78722	SA413524	ICGC_MB40	PedBrainWGBS_2013_8	1	91852991	91852992	1	GRCh37	0.38	2055	3397	Illumina HiSeq	WGBS	Bisulfite-Seq	bwa-0.6.1	methylCtools-0.9.3
DO35575	PBCA-DE	SP78720	SA413516	ICGC_MB38	PedBrainWGBS_2013_8	1	91852991	91852992	1	GRCh37	0.43	1557	2072	Illumina HiSeq	WGBS	Bisulfite-Seq	bwa-0.6.1	methylCtools-0.9.3
DO35575	PBCA-DE	SP78720	SA413516	ICGC_MB38	PedBrainWGBS_2013_8	1	91852991	91852992	1	GRCh37	0.43	1557	2072	Illumina HiSeq	WGBS	Bisulfite-Seq	bwa-0.6.1	methylCtools-0.9.3
DO35576	PBCA-DE	SP78721	SA413520	ICGC_MB39	PedBrainWGBS_2013_8	1	91852991	91852992	1	GRCh37	0.4	1744	2629	Illumina HiSeq	WGBS	Bisulfite-Seq	bwa-0.6.1	methylCtools-0.9.3
DO35576	PBCA-DE	SP78721	SA413520	ICGC_MB39	PedBrainWGBS_2013_8	1	91852991	91852992	1	GRCh37	0.4	1744	2629	Illumina HiSeq	WGBS	Bisulfite-Seq	bwa-0.6.1	methylCtools-0.9.3
DO35573	PBCA-DE	SP78718	SA413508	ICGC_MB36	PedBrainWGBS_2013_8	1	91852991	91852992	1	GRCh37	0.4	902	1342	Illumina HiSeq	WGBS	Bisulfite-Seq	bwa-0.6.1	methylCtools-0.9.3
DO35573	PBCA-DE	SP78718	SA413508	ICGC_MB36	PedBrainWGBS_2013_8	1	91852991	91852992	1	GRCh37	0.4	902	1342	Illumina HiSeq	WGBS	Bisulfite-Seq	bwa-0.6.1	methylCtools-0.9.3
DO35574	PBCA-DE	SP78719	SA413512	ICGC_MB37	PedBrainWGBS_2013_8	1	91852991	91852992	1	GRCh37	0.16	837	4276	Illumina HiSeq	WGBS	Bisulfite-Seq	bwa-0.6.1	methylCtools-0.9.3
DO35574	PBCA-DE	SP78719	SA413512	ICGC_MB37	PedBrainWGBS_2013_8	1	91852991	91852992	1	GRCh37	0.16	837	4276	Illumina HiSeq	WGBS	Bisulfite-Seq	bwa-0.6.1	methylCtools-0.9.3
DO35571	PBCA-DE	SP78716	SA413500	ICGC_MB34	PedBrainWGBS_2013_8	1	91852991	91852992	1	GRCh37	0.33	1357	2798	Illumina HiSeq	WGBS	Bisulfite-Seq	bwa-0.6.1	methylCtools-0.9.3
DO35571	PBCA-DE	SP78716	SA413500	ICGC_MB34	PedBrainWGBS_2013_8	1	91852991	91852992	1	GRCh37	0.33	1357	2798	Illumina HiSeq	WGBS	Bisulfite-Seq	bwa-0.6.1	methylCtools-0.9.3
DO35572	PBCA-DE	SP78717	SA413504	ICGC_MB35	PedBrainWGBS_2013_8	1	91852991	91852992	1	GRCh37	0.44	2067	2604	Illumina HiSeq	WGBS	Bisulfite-Seq	bwa-0.6.1	methylCtools-0.9.3
DO35572	PBCA-DE	SP78717	SA413504	ICGC_MB35	PedBrainWGBS_2013_8	1	91852991	91852992	1	GRCh37	0.44	2067	2604	Illumina HiSeq	WGBS	Bisulfite-Seq	bwa-0.6.1	methylCtools-0.9.3
DO35586	PBCA-DE	SP78731	SA413560	ICGC_MB51	PedBrainWGBS_2013_8	1	91852991	91852992	1	GRCh37	0.2	939	3665	Illumina HiSeq	WGBS	Bisulfite-Seq	bwa-0.6.1	methylCtools-0.9.3
DO35586	PBCA-DE	SP78731	SA413560	ICGC_MB51	PedBrainWGBS_2013_8	1	91852991	91852992	1	GRCh37	0.2	939	3665	Illumina HiSeq	WGBS	Bisulfite-Seq	bwa-0.6.1	methylCtools-0.9.3
DO35584	PBCA-DE	SP78729	SA413552	ICGC_MB49	PedBrainWGBS_2013_8	1	91852991	91852992	1	GRCh37	0.38	1810	2941	Illumina HiSeq	WGBS	Bisulfite-Seq	bwa-0.6.1	methylCtools-0.9.3
DO35584	PBCA-DE	SP78729	SA413552	ICGC_MB49	PedBrainWGBS_2013_8	1	91852991	91852992	1	GRCh37	0.38	1810	2941	Illumina HiSeq	WGBS	Bisulfite-Seq	bwa-0.6.1	methylCtools-0.9.3
DO35585	PBCA-DE	SP78730	SA413556	ICGC_MB50	PedBrainWGBS_2013_8	1	91852991	91852992	1	GRCh37	0.45	1899	2322	Illumina HiSeq	WGBS	Bisulfite-Seq	bwa-0.6.1	methylCtools-0.9.3
DO35585	PBCA-DE	SP78730	SA413556	ICGC_MB50	PedBrainWGBS_2013_8	1	91852991	91852992	1	GRCh37	0.45	1899	2322	Illumina HiSeq	WGBS	Bisulfite-Seq	bwa-0.6.1	methylCtools-0.9.3
DO35582	PBCA-DE	SP78727	SA413544	ICGC_MB46	PedBrainWGBS_2013_8	1	91852991	91852992	1	GRCh37	0.18	799	3730	Illumina HiSeq	WGBS	Bisulfite-Seq	bwa-0.6.1	methylCtools-0.9.3
DO35582	PBCA-DE	SP78727	SA413544	ICGC_MB46	PedBrainWGBS_2013_8	1	91852991	91852992	1	GRCh37	0.18	799	3730	Illumina HiSeq	WGBS	Bisulfite-Seq	bwa-0.6.1	methylCtools-0.9.3
DO35581	PBCA-DE	SP78726	SA413540	ICGC_MB45	PedBrainWGBS_2013_8	1	91852991	91852992	1	GRCh37	0.25	795	2387	Illumina HiSeq	WGBS	Bisulfite-Seq	bwa-0.6.1	methylCtools-0.9.3
DO35581	PBCA-DE	SP78726	SA413540	ICGC_MB45	PedBrainWGBS_2013_8	1	91852991	91852992	1	GRCh37	0.25	795	2387	Illumina HiSeq	WGBS	Bisulfite-Seq	bwa-0.6.1	methylCtools-0.9.3
DO35559	PBCA-DE	SP78680	SA413354	ICGC_MB24	PedBrainWGBS_2013_8	1	91852991	91852992	1	GRCh37	0.33	1233	2534	Illumina HiSeq	WGBS	Bisulfite-Seq	bwa-0.6.1	methylCtools-0.9.3
DO35559	PBCA-DE	SP78680	SA413354	ICGC_MB24	PedBrainWGBS_2013_8	1	91852991	91852992	1	GRCh37	0.33	1233	2534	Illumina HiSeq	WGBS	Bisulfite-Seq	bwa-0.6.1	methylCtools-0.9.3
DO35553	PBCA-DE	SP78674	SA413330	ICGC_MB18	PedBrainWGBS_2013_8	1	91852991	91852992	1	GRCh37	0.41	2358	3444	Illumina HiSeq	WGBS	Bisulfite-Seq	bwa-0.6.1	methylCtools-0.9.3
DO35553	PBCA-DE	SP78674	SA413330	ICGC_MB18	PedBrainWGBS_2013_8	1	91852991	91852992	1	GRCh37	0.41	2358	3444	Illumina HiSeq	WGBS	Bisulfite-Seq	bwa-0.6.1	methylCtools-0.9.3
DO35554	PBCA-DE	SP78675	SA413334	ICGC_MB19	PedBrainWGBS_2013_8	1	91852991	91852992	1	GRCh37	0.22	978	3535	Illumina HiSeq	WGBS	Bisulfite-Seq	bwa-0.6.1	methylCtools-0.9.3
DO35554	PBCA-DE	SP78675	SA413334	ICGC_MB19	PedBrainWGBS_2013_8	1	91852991	91852992	1	GRCh37	0.22	978	3535	Illumina HiSeq	WGBS	Bisulfite-Seq	bwa-0.6.1	methylCtools-0.9.3
DO35551	PBCA-DE	SP78672	SA413322	ICGC_MB16	PedBrainWGBS_2013_8	1	91852991	91852992	1	GRCh37	0.32	1341	2877	Illumina HiSeq	WGBS	Bisulfite-Seq	bwa-0.6.1	methylCtools-0.9.3
DO35551	PBCA-DE	SP78672	SA413322	ICGC_MB16	PedBrainWGBS_2013_8	1	91852991	91852992	1	GRCh37	0.32	1341	2877	Illumina HiSeq	WGBS	Bisulfite-Seq	bwa-0.6.1	methylCtools-0.9.3
DO35552	PBCA-DE	SP78673	SA413326	ICGC_MB17	PedBrainWGBS_2013_8	1	91852991	91852992	1	GRCh37	0.14	780	4792	Illumina HiSeq	WGBS	Bisulfite-Seq	bwa-0.6.1	methylCtools-0.9.3
DO35552	PBCA-DE	SP78673	SA413326	ICGC_MB17	PedBrainWGBS_2013_8	1	91852991	91852992	1	GRCh37	0.14	780	4792	Illumina HiSeq	WGBS	Bisulfite-Seq	bwa-0.6.1	methylCtools-0.9.3
DO35550	PBCA-DE	SP78671	SA413318	ICGC_MB15	PedBrainWGBS_2013_8	1	91852991	91852992	1	GRCh37	0.58	2190	1597	Illumina HiSeq	WGBS	Bisulfite-Seq	bwa-0.6.1	methylCtools-0.9.3
DO35550	PBCA-DE	SP78671	SA413318	ICGC_MB15	PedBrainWGBS_2013_8	1	91852991	91852992	1	GRCh37	0.58	2190	1597	Illumina HiSeq	WGBS	Bisulfite-Seq	bwa-0.6.1	methylCtools-0.9.3
DO35569	PBCA-DE	SP78714	SA413492	ICGC_MB32	PedBrainWGBS_2013_8	1	91852991	91852992	1	GRCh37	0.21	1088	4113	Illumina HiSeq	WGBS	Bisulfite-Seq	bwa-0.6.1	methylCtools-0.9.3
DO35569	PBCA-DE	SP78714	SA413492	ICGC_MB32	PedBrainWGBS_2013_8	1	91852991	91852992	1	GRCh37	0.21	1088	4113	Illumina HiSeq	WGBS	Bisulfite-Seq	bwa-0.6.1	methylCtools-0.9.3
DO35566	PBCA-DE	SP78711	SA413480	ICGC_MB28	PedBrainWGBS_2013_8	1	91852991	91852992	1	GRCh37	0.39	2228	3474	Illumina HiSeq	WGBS	Bisulfite-Seq	bwa-0.6.1	methylCtools-0.9.3
DO35566	PBCA-DE	SP78711	SA413480	ICGC_MB28	PedBrainWGBS_2013_8	1	91852991	91852992	1	GRCh37	0.39	2228	3474	Illumina HiSeq	WGBS	Bisulfite-Seq	bwa-0.6.1	methylCtools-0.9.3
DO35564	PBCA-DE	SP78709	SA413472	ICGC_MB26	PedBrainWGBS_2013_8	1	91852991	91852992	1	GRCh37	0.32	1355	2903	Illumina HiSeq	WGBS	Bisulfite-Seq	bwa-0.6.1	methylCtools-0.9.3
DO35564	PBCA-DE	SP78709	SA413472	ICGC_MB26	PedBrainWGBS_2013_8	1	91852991	91852992	1	GRCh37	0.32	1355	2903	Illumina HiSeq	WGBS	Bisulfite-Seq	bwa-0.6.1	methylCtools-0.9.3
DO35539	PBCA-DE	SP78660	SA413275	ICGC_MB2	PedBrainWGBS_2013_8	1	91852991	91852992	1	GRCh37	0.28	1157	2931	Illumina HiSeq	WGBS	Bisulfite-Seq	bwa-0.6.1	methylCtools-0.9.3
DO35539	PBCA-DE	SP78660	SA413275	ICGC_MB2	PedBrainWGBS_2013_8	1	91852991	91852992	1	GRCh37	0.28	1157	2931	Illumina HiSeq	WGBS	Bisulfite-Seq	bwa-0.6.1	methylCtools-0.9.3
DO35538	PBCA-DE	SP78659	SA413272	ICGC_MB1	PedBrainWGBS_2013_8	1	91852991	91852992	1	GRCh37	0.57	3394	2542	Illumina HiSeq	WGBS	Bisulfite-Seq	bwa-0.6.1	methylCtools-0.9.3
DO35538	PBCA-DE	SP78659	SA413272	ICGC_MB1	PedBrainWGBS_2013_8	1	91852991	91852992	1	GRCh37	0.57	3394	2542	Illumina HiSeq	WGBS	Bisulfite-Seq	bwa-0.6.1	methylCtools-0.9.3
DO35549	PBCA-DE	SP78670	SA413314	ICGC_MB14	PedBrainWGBS_2013_8	1	91852991	91852992	1	GRCh37	0.51	2803	2737	Illumina HiSeq	WGBS	Bisulfite-Seq	bwa-0.6.1	methylCtools-0.9.3
DO35549	PBCA-DE	SP78670	SA413314	ICGC_MB14	PedBrainWGBS_2013_8	1	91852991	91852992	1	GRCh37	0.51	2803	2737	Illumina HiSeq	WGBS	Bisulfite-Seq	bwa-0.6.1	methylCtools-0.9.3
DO35545	PBCA-DE	SP78666	SA413298	ICGC_MB9	PedBrainWGBS_2013_8	1	91852991	91852992	1	GRCh37	0.43	1349	1787	Illumina HiSeq	WGBS	Bisulfite-Seq	bwa-0.6.1	methylCtools-0.9.3
DO35545	PBCA-DE	SP78666	SA413298	ICGC_MB9	PedBrainWGBS_2013_8	1	91852991	91852992	1	GRCh37	0.43	1349	1787	Illumina HiSeq	WGBS	Bisulfite-Seq	bwa-0.6.1	methylCtools-0.9.3
DO35542	PBCA-DE	SP78663	SA413286	ICGC_MB6	PedBrainWGBS_2013_8	1	91852991	91852992	1	GRCh37	0.44	1978	2491	Illumina HiSeq	WGBS	Bisulfite-Seq	bwa-0.6.1	methylCtools-0.9.3
DO35542	PBCA-DE	SP78663	SA413286	ICGC_MB6	PedBrainWGBS_2013_8	1	91852991	91852992	1	GRCh37	0.44	1978	2491	Illumina HiSeq	WGBS	Bisulfite-Seq	bwa-0.6.1	methylCtools-0.9.3
DO35543	PBCA-DE	SP78664	SA413290	ICGC_MB7	PedBrainWGBS_2013_8	1	91852991	91852992	1	GRCh37	0.29	1385	3425	Illumina HiSeq	WGBS	Bisulfite-Seq	bwa-0.6.1	methylCtools-0.9.3
DO35543	PBCA-DE	SP78664	SA413290	ICGC_MB7	PedBrainWGBS_2013_8	1	91852991	91852992	1	GRCh37	0.29	1385	3425	Illumina HiSeq	WGBS	Bisulfite-Seq	bwa-0.6.1	methylCtools-0.9.3
DO35541	PBCA-DE	SP78662	SA413282	ICGC_MB5	PedBrainWGBS_2013_8	1	91852991	91852992	1	GRCh37	0.29	1139	2794	Illumina HiSeq	WGBS	Bisulfite-Seq	bwa-0.6.1	methylCtools-0.9.3
DO35541	PBCA-DE	SP78662	SA413282	ICGC_MB5	PedBrainWGBS_2013_8	1	91852991	91852992	1	GRCh37	0.29	1139	2794	Illumina HiSeq	WGBS	Bisulfite-Seq	bwa-0.6.1	methylCtools-0.9.3
DO35779	PBCA-DE	SP79082	SA413386	ICGC_A4	PedBrainWGBS_2013_8	1	91853002	91853003	1	GRCh37	0.28	1514	3804	Illumina HiSeq	WGBS	Bisulfite-Seq	bwa-0.6.1	methylCtools-0.9.3
DO35779	PBCA-DE	SP79082	SA413386	ICGC_A4	PedBrainWGBS_2013_8	1	91853002	91853003	1	GRCh37	0.28	1514	3804	Illumina HiSeq	WGBS	Bisulfite-Seq	bwa-0.6.1	methylCtools-0.9.3
DO35777	PBCA-DE	SP79080	SA413382	ICGC_A3	PedBrainWGBS_2013_8	1	91853002	91853003	1	GRCh37	0.32	1659	3526	Illumina HiSeq	WGBS	Bisulfite-Seq	bwa-0.6.1	methylCtools-0.9.3
DO35777	PBCA-DE	SP79080	SA413382	ICGC_A3	PedBrainWGBS_2013_8	1	91853002	91853003	1	GRCh37	0.32	1659	3526	Illumina HiSeq	WGBS	Bisulfite-Seq	bwa-0.6.1	methylCtools-0.9.3
DO35775	PBCA-DE	SP79078	SA413378	ICGC_A2	PedBrainWGBS_2013_8	1	91853002	91853003	1	GRCh37	0.17	901	4357	Illumina HiSeq	WGBS	Bisulfite-Seq	bwa-0.6.1	methylCtools-0.9.3
DO35775	PBCA-DE	SP79078	SA413378	ICGC_A2	PedBrainWGBS_2013_8	1	91853002	91853003	1	GRCh37	0.17	901	4357	Illumina HiSeq	WGBS	Bisulfite-Seq	bwa-0.6.1	methylCtools-0.9.3
DO35773	PBCA-DE	SP79076	SA413374	ICGC_A1	PedBrainWGBS_2013_8	1	91853002	91853003	1	GRCh37	0.2	922	3798	Illumina HiSeq	WGBS	Bisulfite-Seq	bwa-0.6.1	methylCtools-0.9.3
DO35773	PBCA-DE	SP79076	SA413374	ICGC_A1	PedBrainWGBS_2013_8	1	91853002	91853003	1	GRCh37	0.2	922	3798	Illumina HiSeq	WGBS	Bisulfite-Seq	bwa-0.6.1	methylCtools-0.9.3
DO35771	PBCA-DE	SP79074	SA413370	ICGC_F4	PedBrainWGBS_2013_8	1	91853002	91853003	1	GRCh37	0.2	944	3655	Illumina HiSeq	WGBS	Bisulfite-Seq	bwa-0.6.1	methylCtools-0.9.3
DO35771	PBCA-DE	SP79074	SA413370	ICGC_F4	PedBrainWGBS_2013_8	1	91853002	91853003	1	GRCh37	0.2	944	3655	Illumina HiSeq	WGBS	Bisulfite-Seq	bwa-0.6.1	methylCtools-0.9.3
DO35769	PBCA-DE	SP79072	SA413366	ICGC_F3	PedBrainWGBS_2013_8	1	91853002	91853003	1	GRCh37	0.38	1040	1670	Illumina HiSeq	WGBS	Bisulfite-Seq	bwa-0.6.1	methylCtools-0.9.3
DO35769	PBCA-DE	SP79072	SA413366	ICGC_F3	PedBrainWGBS_2013_8	1	91853002	91853003	1	GRCh37	0.38	1040	1670	Illumina HiSeq	WGBS	Bisulfite-Seq	bwa-0.6.1	methylCtools-0.9.3
DO35767	PBCA-DE	SP79070	SA413364	ICGC_F2	PedBrainWGBS_2013_8	1	91853002	91853003	1	GRCh37	0.29	1553	3816	Illumina HiSeq	WGBS	Bisulfite-Seq	bwa-0.6.1	methylCtools-0.9.3
DO35767	PBCA-DE	SP79070	SA413364	ICGC_F2	PedBrainWGBS_2013_8	1	91853002	91853003	1	GRCh37	0.29	1553	3816	Illumina HiSeq	WGBS	Bisulfite-Seq	bwa-0.6.1	methylCtools-0.9.3
DO35765	PBCA-DE	SP79068	SA413360	ICGC_F1	PedBrainWGBS_2013_8	1	91853002	91853003	1	GRCh37	0.3	1642	3806	Illumina HiSeq	WGBS	Bisulfite-Seq	bwa-0.6.1	methylCtools-0.9.3
DO35765	PBCA-DE	SP79068	SA413360	ICGC_F1	PedBrainWGBS_2013_8	1	91853002	91853003	1	GRCh37	0.3	1642	3806	Illumina HiSeq	WGBS	Bisulfite-Seq	bwa-0.6.1	methylCtools-0.9.3
DO35735	PBCA-DE	SP78933	SA414163	ICGC_MB107	PedBrainWGBS_2013_8	1	91853002	91853003	1	GRCh37	0.53	2544	2293	Illumina HiSeq	WGBS	Bisulfite-Seq	bwa-0.6.1	methylCtools-0.9.3
DO35735	PBCA-DE	SP78933	SA414163	ICGC_MB107	PedBrainWGBS_2013_8	1	91853002	91853003	1	GRCh37	0.53	2544	2293	Illumina HiSeq	WGBS	Bisulfite-Seq	bwa-0.6.1	methylCtools-0.9.3
DO35745	PBCA-DE	SP78943	SA414183	ICGC_MB113	PedBrainWGBS_2013_8	1	91853002	91853003	1	GRCh37	0.51	2452	2373	Illumina HiSeq	WGBS	Bisulfite-Seq	bwa-0.6.1	methylCtools-0.9.3
DO35745	PBCA-DE	SP78943	SA414183	ICGC_MB113	PedBrainWGBS_2013_8	1	91853002	91853003	1	GRCh37	0.51	2452	2373	Illumina HiSeq	WGBS	Bisulfite-Seq	bwa-0.6.1	methylCtools-0.9.3
DO35743	PBCA-DE	SP78941	SA414179	ICGC_MB112	PedBrainWGBS_2013_8	1	91853002	91853003	1	GRCh37	0.46	2539	2953	Illumina HiSeq	WGBS	Bisulfite-Seq	bwa-0.6.1	methylCtools-0.9.3
DO35743	PBCA-DE	SP78941	SA414179	ICGC_MB112	PedBrainWGBS_2013_8	1	91853002	91853003	1	GRCh37	0.46	2539	2953	Illumina HiSeq	WGBS	Bisulfite-Seq	bwa-0.6.1	methylCtools-0.9.3
DO35626	PBCA-DE	SP78823	SA413926	ICGC_MB95	PedBrainWGBS_2013_8	1	91853002	91853003	1	GRCh37	0.32	1513	3236	Illumina HiSeq	WGBS	Bisulfite-Seq	bwa-0.6.1	methylCtools-0.9.3
DO35626	PBCA-DE	SP78823	SA413926	ICGC_MB95	PedBrainWGBS_2013_8	1	91853002	91853003	1	GRCh37	0.32	1513	3236	Illumina HiSeq	WGBS	Bisulfite-Seq	bwa-0.6.1	methylCtools-0.9.3
DO35622	PBCA-DE	SP78819	SA413910	ICGC_MB90	PedBrainWGBS_2013_8	1	91853002	91853003	1	GRCh37	0.23	1253	4188	Illumina HiSeq	WGBS	Bisulfite-Seq	bwa-0.6.1	methylCtools-0.9.3
DO35622	PBCA-DE	SP78819	SA413910	ICGC_MB90	PedBrainWGBS_2013_8	1	91853002	91853003	1	GRCh37	0.23	1253	4188	Illumina HiSeq	WGBS	Bisulfite-Seq	bwa-0.6.1	methylCtools-0.9.3
DO35620	PBCA-DE	SP78817	SA413902	ICGC_MB88	PedBrainWGBS_2013_8	1	91853002	91853003	1	GRCh37	0.53	2592	2305	Illumina HiSeq	WGBS	Bisulfite-Seq	bwa-0.6.1	methylCtools-0.9.3
DO35620	PBCA-DE	SP78817	SA413902	ICGC_MB88	PedBrainWGBS_2013_8	1	91853002	91853003	1	GRCh37	0.53	2592	2305	Illumina HiSeq	WGBS	Bisulfite-Seq	bwa-0.6.1	methylCtools-0.9.3
DO35577	PBCA-DE	SP78722	SA413524	ICGC_MB40	PedBrainWGBS_2013_8	1	91853002	91853003	1	GRCh37	0.39	2046	3186	Illumina HiSeq	WGBS	Bisulfite-Seq	bwa-0.6.1	methylCtools-0.9.3
DO35577	PBCA-DE	SP78722	SA413524	ICGC_MB40	PedBrainWGBS_2013_8	1	91853002	91853003	1	GRCh37	0.39	2046	3186	Illumina HiSeq	WGBS	Bisulfite-Seq	bwa-0.6.1	methylCtools-0.9.3
DO35575	PBCA-DE	SP78720	SA413516	ICGC_MB38	PedBrainWGBS_2013_8	1	91853002	91853003	1	GRCh37	0.51	1890	1793	Illumina HiSeq	WGBS	Bisulfite-Seq	bwa-0.6.1	methylCtools-0.9.3
DO35575	PBCA-DE	SP78720	SA413516	ICGC_MB38	PedBrainWGBS_2013_8	1	91853002	91853003	1	GRCh37	0.51	1890	1793	Illumina HiSeq	WGBS	Bisulfite-Seq	bwa-0.6.1	methylCtools-0.9.3
DO35576	PBCA-DE	SP78721	SA413520	ICGC_MB39	PedBrainWGBS_2013_8	1	91853002	91853003	1	GRCh37	0.47	2071	2319	Illumina HiSeq	WGBS	Bisulfite-Seq	bwa-0.6.1	methylCtools-0.9.3
DO35576	PBCA-DE	SP78721	SA413520	ICGC_MB39	PedBrainWGBS_2013_8	1	91853002	91853003	1	GRCh37	0.47	2071	2319	Illumina HiSeq	WGBS	Bisulfite-Seq	bwa-0.6.1	methylCtools-0.9.3
DO35573	PBCA-DE	SP78718	SA413508	ICGC_MB36	PedBrainWGBS_2013_8	1	91853002	91853003	1	GRCh37	0.46	1086	1258	Illumina HiSeq	WGBS	Bisulfite-Seq	bwa-0.6.1	methylCtools-0.9.3
DO35573	PBCA-DE	SP78718	SA413508	ICGC_MB36	PedBrainWGBS_2013_8	1	91853002	91853003	1	GRCh37	0.46	1086	1258	Illumina HiSeq	WGBS	Bisulfite-Seq	bwa-0.6.1	methylCtools-0.9.3
DO35574	PBCA-DE	SP78719	SA413512	ICGC_MB37	PedBrainWGBS_2013_8	1	91853002	91853003	1	GRCh37	0.21	1052	3882	Illumina HiSeq	WGBS	Bisulfite-Seq	bwa-0.6.1	methylCtools-0.9.3
DO35574	PBCA-DE	SP78719	SA413512	ICGC_MB37	PedBrainWGBS_2013_8	1	91853002	91853003	1	GRCh37	0.21	1052	3882	Illumina HiSeq	WGBS	Bisulfite-Seq	bwa-0.6.1	methylCtools-0.9.3
DO35571	PBCA-DE	SP78716	SA413500	ICGC_MB34	PedBrainWGBS_2013_8	1	91853002	91853003	1	GRCh37	0.41	1635	2316	Illumina HiSeq	WGBS	Bisulfite-Seq	bwa-0.6.1	methylCtools-0.9.3
DO35571	PBCA-DE	SP78716	SA413500	ICGC_MB34	PedBrainWGBS_2013_8	1	91853002	91853003	1	GRCh37	0.41	1635	2316	Illumina HiSeq	WGBS	Bisulfite-Seq	bwa-0.6.1	methylCtools-0.9.3
DO35572	PBCA-DE	SP78717	SA413504	ICGC_MB35	PedBrainWGBS_2013_8	1	91853002	91853003	1	GRCh37	0.53	2398	2156	Illumina HiSeq	WGBS	Bisulfite-Seq	bwa-0.6.1	methylCtools-0.9.3
DO35572	PBCA-DE	SP78717	SA413504	ICGC_MB35	PedBrainWGBS_2013_8	1	91853002	91853003	1	GRCh37	0.53	2398	2156	Illumina HiSeq	WGBS	Bisulfite-Seq	bwa-0.6.1	methylCtools-0.9.3
DO35586	PBCA-DE	SP78731	SA413560	ICGC_MB51	PedBrainWGBS_2013_8	1	91853002	91853003	1	GRCh37	0.26	1143	3226	Illumina HiSeq	WGBS	Bisulfite-Seq	bwa-0.6.1	methylCtools-0.9.3
DO35586	PBCA-DE	SP78731	SA413560	ICGC_MB51	PedBrainWGBS_2013_8	1	91853002	91853003	1	GRCh37	0.26	1143	3226	Illumina HiSeq	WGBS	Bisulfite-Seq	bwa-0.6.1	methylCtools-0.9.3
DO35584	PBCA-DE	SP78729	SA413552	ICGC_MB49	PedBrainWGBS_2013_8	1	91853002	91853003	1	GRCh37	0.49	2382	2468	Illumina HiSeq	WGBS	Bisulfite-Seq	bwa-0.6.1	methylCtools-0.9.3
DO35584	PBCA-DE	SP78729	SA413552	ICGC_MB49	PedBrainWGBS_2013_8	1	91853002	91853003	1	GRCh37	0.49	2382	2468	Illumina HiSeq	WGBS	Bisulfite-Seq	bwa-0.6.1	methylCtools-0.9.3
DO35585	PBCA-DE	SP78730	SA413556	ICGC_MB50	PedBrainWGBS_2013_8	1	91853002	91853003	1	GRCh37	0.56	2305	1821	Illumina HiSeq	WGBS	Bisulfite-Seq	bwa-0.6.1	methylCtools-0.9.3
DO35585	PBCA-DE	SP78730	SA413556	ICGC_MB50	PedBrainWGBS_2013_8	1	91853002	91853003	1	GRCh37	0.56	2305	1821	Illumina HiSeq	WGBS	Bisulfite-Seq	bwa-0.6.1	methylCtools-0.9.3
DO35582	PBCA-DE	SP78727	SA413544	ICGC_MB46	PedBrainWGBS_2013_8	1	91853002	91853003	1	GRCh37	0.24	1088	3375	Illumina HiSeq	WGBS	Bisulfite-Seq	bwa-0.6.1	methylCtools-0.9.3
DO35582	PBCA-DE	SP78727	SA413544	ICGC_MB46	PedBrainWGBS_2013_8	1	91853002	91853003	1	GRCh37	0.24	1088	3375	Illumina HiSeq	WGBS	Bisulfite-Seq	bwa-0.6.1	methylCtools-0.9.3
DO35581	PBCA-DE	SP78726	SA413540	ICGC_MB45	PedBrainWGBS_2013_8	1	91853002	91853003	1	GRCh37	0.33	979	2032	Illumina HiSeq	WGBS	Bisulfite-Seq	bwa-0.6.1	methylCtools-0.9.3
DO35581	PBCA-DE	SP78726	SA413540	ICGC_MB45	PedBrainWGBS_2013_8	1	91853002	91853003	1	GRCh37	0.33	979	2032	Illumina HiSeq	WGBS	Bisulfite-Seq	bwa-0.6.1	methylCtools-0.9.3
DO35559	PBCA-DE	SP78680	SA413354	ICGC_MB24	PedBrainWGBS_2013_8	1	91853002	91853003	1	GRCh37	0.4	1570	2372	Illumina HiSeq	WGBS	Bisulfite-Seq	bwa-0.6.1	methylCtools-0.9.3
DO35559	PBCA-DE	SP78680	SA413354	ICGC_MB24	PedBrainWGBS_2013_8	1	91853002	91853003	1	GRCh37	0.4	1570	2372	Illumina HiSeq	WGBS	Bisulfite-Seq	bwa-0.6.1	methylCtools-0.9.3
DO35553	PBCA-DE	SP78674	SA413330	ICGC_MB18	PedBrainWGBS_2013_8	1	91853002	91853003	1	GRCh37	0.47	2654	3029	Illumina HiSeq	WGBS	Bisulfite-Seq	bwa-0.6.1	methylCtools-0.9.3
DO35553	PBCA-DE	SP78674	SA413330	ICGC_MB18	PedBrainWGBS_2013_8	1	91853002	91853003	1	GRCh37	0.47	2654	3029	Illumina HiSeq	WGBS	Bisulfite-Seq	bwa-0.6.1	methylCtools-0.9.3
DO35554	PBCA-DE	SP78675	SA413334	ICGC_MB19	PedBrainWGBS_2013_8	1	91853002	91853003	1	GRCh37	0.27	1171	3251	Illumina HiSeq	WGBS	Bisulfite-Seq	bwa-0.6.1	methylCtools-0.9.3
DO35554	PBCA-DE	SP78675	SA413334	ICGC_MB19	PedBrainWGBS_2013_8	1	91853002	91853003	1	GRCh37	0.27	1171	3251	Illumina HiSeq	WGBS	Bisulfite-Seq	bwa-0.6.1	methylCtools-0.9.3
DO35551	PBCA-DE	SP78672	SA413322	ICGC_MB16	PedBrainWGBS_2013_8	1	91853002	91853003	1	GRCh37	0.39	1640	2602	Illumina HiSeq	WGBS	Bisulfite-Seq	bwa-0.6.1	methylCtools-0.9.3
DO35551	PBCA-DE	SP78672	SA413322	ICGC_MB16	PedBrainWGBS_2013_8	1	91853002	91853003	1	GRCh37	0.39	1640	2602	Illumina HiSeq	WGBS	Bisulfite-Seq	bwa-0.6.1	methylCtools-0.9.3
DO35552	PBCA-DE	SP78673	SA413326	ICGC_MB17	PedBrainWGBS_2013_8	1	91853002	91853003	1	GRCh37	0.15	797	4512	Illumina HiSeq	WGBS	Bisulfite-Seq	bwa-0.6.1	methylCtools-0.9.3
DO35552	PBCA-DE	SP78673	SA413326	ICGC_MB17	PedBrainWGBS_2013_8	1	91853002	91853003	1	GRCh37	0.15	797	4512	Illumina HiSeq	WGBS	Bisulfite-Seq	bwa-0.6.1	methylCtools-0.9.3
DO35550	PBCA-DE	SP78671	SA413318	ICGC_MB15	PedBrainWGBS_2013_8	1	91853002	91853003	1	GRCh37	0.7	2763	1163	Illumina HiSeq	WGBS	Bisulfite-Seq	bwa-0.6.1	methylCtools-0.9.3
DO35550	PBCA-DE	SP78671	SA413318	ICGC_MB15	PedBrainWGBS_2013_8	1	91853002	91853003	1	GRCh37	0.7	2763	1163	Illumina HiSeq	WGBS	Bisulfite-Seq	bwa-0.6.1	methylCtools-0.9.3
DO35569	PBCA-DE	SP78714	SA413492	ICGC_MB32	PedBrainWGBS_2013_8	1	91853002	91853003	1	GRCh37	0.29	1469	3518	Illumina HiSeq	WGBS	Bisulfite-Seq	bwa-0.6.1	methylCtools-0.9.3
DO35569	PBCA-DE	SP78714	SA413492	ICGC_MB32	PedBrainWGBS_2013_8	1	91853002	91853003	1	GRCh37	0.29	1469	3518	Illumina HiSeq	WGBS	Bisulfite-Seq	bwa-0.6.1	methylCtools-0.9.3
DO35566	PBCA-DE	SP78711	SA413480	ICGC_MB28	PedBrainWGBS_2013_8	1	91853002	91853003	1	GRCh37	0.42	2293	3098	Illumina HiSeq	WGBS	Bisulfite-Seq	bwa-0.6.1	methylCtools-0.9.3
DO35566	PBCA-DE	SP78711	SA413480	ICGC_MB28	PedBrainWGBS_2013_8	1	91853002	91853003	1	GRCh37	0.42	2293	3098	Illumina HiSeq	WGBS	Bisulfite-Seq	bwa-0.6.1	methylCtools-0.9.3
DO35564	PBCA-DE	SP78709	SA413472	ICGC_MB26	PedBrainWGBS_2013_8	1	91853002	91853003	1	GRCh37	0.41	1659	2418	Illumina HiSeq	WGBS	Bisulfite-Seq	bwa-0.6.1	methylCtools-0.9.3
DO35564	PBCA-DE	SP78709	SA413472	ICGC_MB26	PedBrainWGBS_2013_8	1	91853002	91853003	1	GRCh37	0.41	1659	2418	Illumina HiSeq	WGBS	Bisulfite-Seq	bwa-0.6.1	methylCtools-0.9.3
DO35539	PBCA-DE	SP78660	SA413275	ICGC_MB2	PedBrainWGBS_2013_8	1	91853002	91853003	1	GRCh37	0.4	1632	2433	Illumina HiSeq	WGBS	Bisulfite-Seq	bwa-0.6.1	methylCtools-0.9.3
DO35539	PBCA-DE	SP78660	SA413275	ICGC_MB2	PedBrainWGBS_2013_8	1	91853002	91853003	1	GRCh37	0.4	1632	2433	Illumina HiSeq	WGBS	Bisulfite-Seq	bwa-0.6.1	methylCtools-0.9.3
DO35538	PBCA-DE	SP78659	SA413272	ICGC_MB1	PedBrainWGBS_2013_8	1	91853002	91853003	1	GRCh37	0.62	3560	2208	Illumina HiSeq	WGBS	Bisulfite-Seq	bwa-0.6.1	methylCtools-0.9.3
DO35538	PBCA-DE	SP78659	SA413272	ICGC_MB1	PedBrainWGBS_2013_8	1	91853002	91853003	1	GRCh37	0.62	3560	2208	Illumina HiSeq	WGBS	Bisulfite-Seq	bwa-0.6.1	methylCtools-0.9.3
DO35549	PBCA-DE	SP78670	SA413314	ICGC_MB14	PedBrainWGBS_2013_8	1	91853002	91853003	1	GRCh37	0.53	2882	2514	Illumina HiSeq	WGBS	Bisulfite-Seq	bwa-0.6.1	methylCtools-0.9.3
DO35549	PBCA-DE	SP78670	SA413314	ICGC_MB14	PedBrainWGBS_2013_8	1	91853002	91853003	1	GRCh37	0.53	2882	2514	Illumina HiSeq	WGBS	Bisulfite-Seq	bwa-0.6.1	methylCtools-0.9.3
DO35545	PBCA-DE	SP78666	SA413298	ICGC_MB9	PedBrainWGBS_2013_8	1	91853002	91853003	1	GRCh37	0.5	1685	1700	Illumina HiSeq	WGBS	Bisulfite-Seq	bwa-0.6.1	methylCtools-0.9.3
DO35545	PBCA-DE	SP78666	SA413298	ICGC_MB9	PedBrainWGBS_2013_8	1	91853002	91853003	1	GRCh37	0.5	1685	1700	Illumina HiSeq	WGBS	Bisulfite-Seq	bwa-0.6.1	methylCtools-0.9.3
DO35542	PBCA-DE	SP78663	SA413286	ICGC_MB6	PedBrainWGBS_2013_8	1	91853002	91853003	1	GRCh37	0.52	2308	2167	Illumina HiSeq	WGBS	Bisulfite-Seq	bwa-0.6.1	methylCtools-0.9.3
DO35542	PBCA-DE	SP78663	SA413286	ICGC_MB6	PedBrainWGBS_2013_8	1	91853002	91853003	1	GRCh37	0.52	2308	2167	Illumina HiSeq	WGBS	Bisulfite-Seq	bwa-0.6.1	methylCtools-0.9.3
DO35543	PBCA-DE	SP78664	SA413290	ICGC_MB7	PedBrainWGBS_2013_8	1	91853002	91853003	1	GRCh37	0.37	1685	2877	Illumina HiSeq	WGBS	Bisulfite-Seq	bwa-0.6.1	methylCtools-0.9.3
DO35543	PBCA-DE	SP78664	SA413290	ICGC_MB7	PedBrainWGBS_2013_8	1	91853002	91853003	1	GRCh37	0.37	1685	2877	Illumina HiSeq	WGBS	Bisulfite-Seq	bwa-0.6.1	methylCtools-0.9.3
DO35541	PBCA-DE	SP78662	SA413282	ICGC_MB5	PedBrainWGBS_2013_8	1	91853002	91853003	1	GRCh37	0.38	1427	2363	Illumina HiSeq	WGBS	Bisulfite-Seq	bwa-0.6.1	methylCtools-0.9.3
DO35541	PBCA-DE	SP78662	SA413282	ICGC_MB5	PedBrainWGBS_2013_8	1	91853002	91853003	1	GRCh37	0.38	1427	2363	Illumina HiSeq	WGBS	Bisulfite-Seq	bwa-0.6.1	methylCtools-0.9.3
DO35779	PBCA-DE	SP79082	SA413386	ICGC_A4	PedBrainWGBS_2013_8	1	91853024	91853025	1	GRCh37	0.22	1043	3604	Illumina HiSeq	WGBS	Bisulfite-Seq	bwa-0.6.1	methylCtools-0.9.3
DO35779	PBCA-DE	SP79082	SA413386	ICGC_A4	PedBrainWGBS_2013_8	1	91853024	91853025	1	GRCh37	0.22	1043	3604	Illumina HiSeq	WGBS	Bisulfite-Seq	bwa-0.6.1	methylCtools-0.9.3
DO35777	PBCA-DE	SP79080	SA413382	ICGC_A3	PedBrainWGBS_2013_8	1	91853024	91853025	1	GRCh37	0.25	1270	3735	Illumina HiSeq	WGBS	Bisulfite-Seq	bwa-0.6.1	methylCtools-0.9.3
DO35777	PBCA-DE	SP79080	SA413382	ICGC_A3	PedBrainWGBS_2013_8	1	91853024	91853025	1	GRCh37	0.25	1270	3735	Illumina HiSeq	WGBS	Bisulfite-Seq	bwa-0.6.1	methylCtools-0.9.3
DO35775	PBCA-DE	SP79078	SA413378	ICGC_A2	PedBrainWGBS_2013_8	1	91853024	91853025	1	GRCh37	0.13	583	3960	Illumina HiSeq	WGBS	Bisulfite-Seq	bwa-0.6.1	methylCtools-0.9.3
DO35773	PBCA-DE	SP79076	SA413374	ICGC_A1	PedBrainWGBS_2013_8	1	91853024	91853025	1	GRCh37	0.14	658	3979	Illumina HiSeq	WGBS	Bisulfite-Seq	bwa-0.6.1	methylCtools-0.9.3
DO35771	PBCA-DE	SP79074	SA413370	ICGC_F4	PedBrainWGBS_2013_8	1	91853024	91853025	1	GRCh37	0.17	736	3615	Illumina HiSeq	WGBS	Bisulfite-Seq	bwa-0.6.1	methylCtools-0.9.3
DO35771	PBCA-DE	SP79074	SA413370	ICGC_F4	PedBrainWGBS_2013_8	1	91853024	91853025	1	GRCh37	0.17	736	3615	Illumina HiSeq	WGBS	Bisulfite-Seq	bwa-0.6.1	methylCtools-0.9.3
DO35769	PBCA-DE	SP79072	SA413366	ICGC_F3	PedBrainWGBS_2013_8	1	91853024	91853025	1	GRCh37	0.32	1027	2196	Illumina HiSeq	WGBS	Bisulfite-Seq	bwa-0.6.1	methylCtools-0.9.3
DO35769	PBCA-DE	SP79072	SA413366	ICGC_F3	PedBrainWGBS_2013_8	1	91853024	91853025	1	GRCh37	0.32	1027	2196	Illumina HiSeq	WGBS	Bisulfite-Seq	bwa-0.6.1	methylCtools-0.9.3
DO35767	PBCA-DE	SP79070	SA413364	ICGC_F2	PedBrainWGBS_2013_8	1	91853024	91853025	1	GRCh37	0.23	1132	3679	Illumina HiSeq	WGBS	Bisulfite-Seq	bwa-0.6.1	methylCtools-0.9.3
DO35767	PBCA-DE	SP79070	SA413364	ICGC_F2	PedBrainWGBS_2013_8	1	91853024	91853025	1	GRCh37	0.23	1132	3679	Illumina HiSeq	WGBS	Bisulfite-Seq	bwa-0.6.1	methylCtools-0.9.3
DO35765	PBCA-DE	SP79068	SA413360	ICGC_F1	PedBrainWGBS_2013_8	1	91853024	91853025	1	GRCh37	0.23	1154	3819	Illumina HiSeq	WGBS	Bisulfite-Seq	bwa-0.6.1	methylCtools-0.9.3
DO35765	PBCA-DE	SP79068	SA413360	ICGC_F1	PedBrainWGBS_2013_8	1	91853024	91853025	1	GRCh37	0.23	1154	3819	Illumina HiSeq	WGBS	Bisulfite-Seq	bwa-0.6.1	methylCtools-0.9.3
DO35735	PBCA-DE	SP78933	SA414163	ICGC_MB107	PedBrainWGBS_2013_8	1	91853024	91853025	1	GRCh37	0.5	2118	2147	Illumina HiSeq	WGBS	Bisulfite-Seq	bwa-0.6.1	methylCtools-0.9.3
DO35735	PBCA-DE	SP78933	SA414163	ICGC_MB107	PedBrainWGBS_2013_8	1	91853024	91853025	1	GRCh37	0.5	2118	2147	Illumina HiSeq	WGBS	Bisulfite-Seq	bwa-0.6.1	methylCtools-0.9.3
DO35745	PBCA-DE	SP78943	SA414183	ICGC_MB113	PedBrainWGBS_2013_8	1	91853024	91853025	1	GRCh37	0.47	2024	2286	Illumina HiSeq	WGBS	Bisulfite-Seq	bwa-0.6.1	methylCtools-0.9.3
DO35745	PBCA-DE	SP78943	SA414183	ICGC_MB113	PedBrainWGBS_2013_8	1	91853024	91853025	1	GRCh37	0.47	2024	2286	Illumina HiSeq	WGBS	Bisulfite-Seq	bwa-0.6.1	methylCtools-0.9.3
DO35743	PBCA-DE	SP78941	SA414179	ICGC_MB112	PedBrainWGBS_2013_8	1	91853024	91853025	1	GRCh37	0.44	2208	2766	Illumina HiSeq	WGBS	Bisulfite-Seq	bwa-0.6.1	methylCtools-0.9.3
DO35743	PBCA-DE	SP78941	SA414179	ICGC_MB112	PedBrainWGBS_2013_8	1	91853024	91853025	1	GRCh37	0.44	2208	2766	Illumina HiSeq	WGBS	Bisulfite-Seq	bwa-0.6.1	methylCtools-0.9.3
DO35626	PBCA-DE	SP78823	SA413926	ICGC_MB95	PedBrainWGBS_2013_8	1	91853024	91853025	1	GRCh37	0.23	939	3177	Illumina HiSeq	WGBS	Bisulfite-Seq	bwa-0.6.1	methylCtools-0.9.3
DO35626	PBCA-DE	SP78823	SA413926	ICGC_MB95	PedBrainWGBS_2013_8	1	91853024	91853025	1	GRCh37	0.23	939	3177	Illumina HiSeq	WGBS	Bisulfite-Seq	bwa-0.6.1	methylCtools-0.9.3
DO35622	PBCA-DE	SP78819	SA413910	ICGC_MB90	PedBrainWGBS_2013_8	1	91853024	91853025	1	GRCh37	0.19	1010	4201	Illumina HiSeq	WGBS	Bisulfite-Seq	bwa-0.6.1	methylCtools-0.9.3
DO35622	PBCA-DE	SP78819	SA413910	ICGC_MB90	PedBrainWGBS_2013_8	1	91853024	91853025	1	GRCh37	0.19	1010	4201	Illumina HiSeq	WGBS	Bisulfite-Seq	bwa-0.6.1	methylCtools-0.9.3
DO35620	PBCA-DE	SP78817	SA413902	ICGC_MB88	PedBrainWGBS_2013_8	1	91853024	91853025	1	GRCh37	0.4	1979	2937	Illumina HiSeq	WGBS	Bisulfite-Seq	bwa-0.6.1	methylCtools-0.9.3
DO35620	PBCA-DE	SP78817	SA413902	ICGC_MB88	PedBrainWGBS_2013_8	1	91853024	91853025	1	GRCh37	0.4	1979	2937	Illumina HiSeq	WGBS	Bisulfite-Seq	bwa-0.6.1	methylCtools-0.9.3
DO35577	PBCA-DE	SP78722	SA413524	ICGC_MB40	PedBrainWGBS_2013_8	1	91853024	91853025	1	GRCh37	0.35	1734	3188	Illumina HiSeq	WGBS	Bisulfite-Seq	bwa-0.6.1	methylCtools-0.9.3
DO35577	PBCA-DE	SP78722	SA413524	ICGC_MB40	PedBrainWGBS_2013_8	1	91853024	91853025	1	GRCh37	0.35	1734	3188	Illumina HiSeq	WGBS	Bisulfite-Seq	bwa-0.6.1	methylCtools-0.9.3
DO35575	PBCA-DE	SP78720	SA413516	ICGC_MB38	PedBrainWGBS_2013_8	1	91853024	91853025	1	GRCh37	0.4	1517	2282	Illumina HiSeq	WGBS	Bisulfite-Seq	bwa-0.6.1	methylCtools-0.9.3
DO35575	PBCA-DE	SP78720	SA413516	ICGC_MB38	PedBrainWGBS_2013_8	1	91853024	91853025	1	GRCh37	0.4	1517	2282	Illumina HiSeq	WGBS	Bisulfite-Seq	bwa-0.6.1	methylCtools-0.9.3
DO35576	PBCA-DE	SP78721	SA413520	ICGC_MB39	PedBrainWGBS_2013_8	1	91853024	91853025	1	GRCh37	0.35	1511	2844	Illumina HiSeq	WGBS	Bisulfite-Seq	bwa-0.6.1	methylCtools-0.9.3
DO35576	PBCA-DE	SP78721	SA413520	ICGC_MB39	PedBrainWGBS_2013_8	1	91853024	91853025	1	GRCh37	0.35	1511	2844	Illumina HiSeq	WGBS	Bisulfite-Seq	bwa-0.6.1	methylCtools-0.9.3
DO35573	PBCA-DE	SP78718	SA413508	ICGC_MB36	PedBrainWGBS_2013_8	1	91853024	91853025	1	GRCh37	0.37	949	1638	Illumina HiSeq	WGBS	Bisulfite-Seq	bwa-0.6.1	methylCtools-0.9.3
DO35573	PBCA-DE	SP78718	SA413508	ICGC_MB36	PedBrainWGBS_2013_8	1	91853024	91853025	1	GRCh37	0.37	949	1638	Illumina HiSeq	WGBS	Bisulfite-Seq	bwa-0.6.1	methylCtools-0.9.3
DO35574	PBCA-DE	SP78719	SA413512	ICGC_MB37	PedBrainWGBS_2013_8	1	91853024	91853025	1	GRCh37	0.13	616	3977	Illumina HiSeq	WGBS	Bisulfite-Seq	bwa-0.6.1	methylCtools-0.9.3
DO35571	PBCA-DE	SP78716	SA413500	ICGC_MB34	PedBrainWGBS_2013_8	1	91853024	91853025	1	GRCh37	0.39	1331	2090	Illumina HiSeq	WGBS	Bisulfite-Seq	bwa-0.6.1	methylCtools-0.9.3
DO35571	PBCA-DE	SP78716	SA413500	ICGC_MB34	PedBrainWGBS_2013_8	1	91853024	91853025	1	GRCh37	0.39	1331	2090	Illumina HiSeq	WGBS	Bisulfite-Seq	bwa-0.6.1	methylCtools-0.9.3
DO35572	PBCA-DE	SP78717	SA413504	ICGC_MB35	PedBrainWGBS_2013_8	1	91853024	91853025	1	GRCh37	0.42	1782	2434	Illumina HiSeq	WGBS	Bisulfite-Seq	bwa-0.6.1	methylCtools-0.9.3
DO35572	PBCA-DE	SP78717	SA413504	ICGC_MB35	PedBrainWGBS_2013_8	1	91853024	91853025	1	GRCh37	0.42	1782	2434	Illumina HiSeq	WGBS	Bisulfite-Seq	bwa-0.6.1	methylCtools-0.9.3
DO35586	PBCA-DE	SP78731	SA413560	ICGC_MB51	PedBrainWGBS_2013_8	1	91853024	91853025	1	GRCh37	0.17	668	3173	Illumina HiSeq	WGBS	Bisulfite-Seq	bwa-0.6.1	methylCtools-0.9.3
DO35584	PBCA-DE	SP78729	SA413552	ICGC_MB49	PedBrainWGBS_2013_8	1	91853024	91853025	1	GRCh37	0.33	1579	3236	Illumina HiSeq	WGBS	Bisulfite-Seq	bwa-0.6.1	methylCtools-0.9.3
DO35584	PBCA-DE	SP78729	SA413552	ICGC_MB49	PedBrainWGBS_2013_8	1	91853024	91853025	1	GRCh37	0.33	1579	3236	Illumina HiSeq	WGBS	Bisulfite-Seq	bwa-0.6.1	methylCtools-0.9.3
DO35585	PBCA-DE	SP78730	SA413556	ICGC_MB50	PedBrainWGBS_2013_8	1	91853024	91853025	1	GRCh37	0.46	1810	2134	Illumina HiSeq	WGBS	Bisulfite-Seq	bwa-0.6.1	methylCtools-0.9.3
DO35585	PBCA-DE	SP78730	SA413556	ICGC_MB50	PedBrainWGBS_2013_8	1	91853024	91853025	1	GRCh37	0.46	1810	2134	Illumina HiSeq	WGBS	Bisulfite-Seq	bwa-0.6.1	methylCtools-0.9.3
DO35582	PBCA-DE	SP78727	SA413544	ICGC_MB46	PedBrainWGBS_2013_8	1	91853024	91853025	1	GRCh37	0.19	819	3401	Illumina HiSeq	WGBS	Bisulfite-Seq	bwa-0.6.1	methylCtools-0.9.3
DO35582	PBCA-DE	SP78727	SA413544	ICGC_MB46	PedBrainWGBS_2013_8	1	91853024	91853025	1	GRCh37	0.19	819	3401	Illumina HiSeq	WGBS	Bisulfite-Seq	bwa-0.6.1	methylCtools-0.9.3
DO35581	PBCA-DE	SP78726	SA413540	ICGC_MB45	PedBrainWGBS_2013_8	1	91853024	91853025	1	GRCh37	0.25	668	1974	Illumina HiSeq	WGBS	Bisulfite-Seq	bwa-0.6.1	methylCtools-0.9.3
DO35559	PBCA-DE	SP78680	SA413354	ICGC_MB24	PedBrainWGBS_2013_8	1	91853024	91853025	1	GRCh37	0.32	1402	3028	Illumina HiSeq	WGBS	Bisulfite-Seq	bwa-0.6.1	methylCtools-0.9.3
DO35559	PBCA-DE	SP78680	SA413354	ICGC_MB24	PedBrainWGBS_2013_8	1	91853024	91853025	1	GRCh37	0.32	1402	3028	Illumina HiSeq	WGBS	Bisulfite-Seq	bwa-0.6.1	methylCtools-0.9.3
DO35553	PBCA-DE	SP78674	SA413330	ICGC_MB18	PedBrainWGBS_2013_8	1	91853024	91853025	1	GRCh37	0.42	2235	3053	Illumina HiSeq	WGBS	Bisulfite-Seq	bwa-0.6.1	methylCtools-0.9.3
DO35553	PBCA-DE	SP78674	SA413330	ICGC_MB18	PedBrainWGBS_2013_8	1	91853024	91853025	1	GRCh37	0.42	2235	3053	Illumina HiSeq	WGBS	Bisulfite-Seq	bwa-0.6.1	methylCtools-0.9.3
DO35554	PBCA-DE	SP78675	SA413334	ICGC_MB19	PedBrainWGBS_2013_8	1	91853024	91853025	1	GRCh37	0.23	937	3214	Illumina HiSeq	WGBS	Bisulfite-Seq	bwa-0.6.1	methylCtools-0.9.3
DO35554	PBCA-DE	SP78675	SA413334	ICGC_MB19	PedBrainWGBS_2013_8	1	91853024	91853025	1	GRCh37	0.23	937	3214	Illumina HiSeq	WGBS	Bisulfite-Seq	bwa-0.6.1	methylCtools-0.9.3
DO35551	PBCA-DE	SP78672	SA413322	ICGC_MB16	PedBrainWGBS_2013_8	1	91853024	91853025	1	GRCh37	0.33	1389	2818	Illumina HiSeq	WGBS	Bisulfite-Seq	bwa-0.6.1	methylCtools-0.9.3
DO35551	PBCA-DE	SP78672	SA413322	ICGC_MB16	PedBrainWGBS_2013_8	1	91853024	91853025	1	GRCh37	0.33	1389	2818	Illumina HiSeq	WGBS	Bisulfite-Seq	bwa-0.6.1	methylCtools-0.9.3
DO35552	PBCA-DE	SP78673	SA413326	ICGC_MB17	PedBrainWGBS_2013_8	1	91853024	91853025	1	GRCh37	0.12	530	3980	Illumina HiSeq	WGBS	Bisulfite-Seq	bwa-0.6.1	methylCtools-0.9.3
DO35550	PBCA-DE	SP78671	SA413318	ICGC_MB15	PedBrainWGBS_2013_8	1	91853024	91853025	1	GRCh37	0.56	2319	1857	Illumina HiSeq	WGBS	Bisulfite-Seq	bwa-0.6.1	methylCtools-0.9.3
DO35550	PBCA-DE	SP78671	SA413318	ICGC_MB15	PedBrainWGBS_2013_8	1	91853024	91853025	1	GRCh37	0.56	2319	1857	Illumina HiSeq	WGBS	Bisulfite-Seq	bwa-0.6.1	methylCtools-0.9.3
DO35569	PBCA-DE	SP78714	SA413492	ICGC_MB32	PedBrainWGBS_2013_8	1	91853024	91853025	1	GRCh37	0.22	988	3515	Illumina HiSeq	WGBS	Bisulfite-Seq	bwa-0.6.1	methylCtools-0.9.3
DO35569	PBCA-DE	SP78714	SA413492	ICGC_MB32	PedBrainWGBS_2013_8	1	91853024	91853025	1	GRCh37	0.22	988	3515	Illumina HiSeq	WGBS	Bisulfite-Seq	bwa-0.6.1	methylCtools-0.9.3
DO35566	PBCA-DE	SP78711	SA413480	ICGC_MB28	PedBrainWGBS_2013_8	1	91853024	91853025	1	GRCh37	0.37	1703	2948	Illumina HiSeq	WGBS	Bisulfite-Seq	bwa-0.6.1	methylCtools-0.9.3
DO35566	PBCA-DE	SP78711	SA413480	ICGC_MB28	PedBrainWGBS_2013_8	1	91853024	91853025	1	GRCh37	0.37	1703	2948	Illumina HiSeq	WGBS	Bisulfite-Seq	bwa-0.6.1	methylCtools-0.9.3
DO35564	PBCA-DE	SP78709	SA413472	ICGC_MB26	PedBrainWGBS_2013_8	1	91853024	91853025	1	GRCh37	0.35	1254	2313	Illumina HiSeq	WGBS	Bisulfite-Seq	bwa-0.6.1	methylCtools-0.9.3
DO35564	PBCA-DE	SP78709	SA413472	ICGC_MB26	PedBrainWGBS_2013_8	1	91853024	91853025	1	GRCh37	0.35	1254	2313	Illumina HiSeq	WGBS	Bisulfite-Seq	bwa-0.6.1	methylCtools-0.9.3
DO35539	PBCA-DE	SP78660	SA413275	ICGC_MB2	PedBrainWGBS_2013_8	1	91853024	91853025	1	GRCh37	0.33	1299	2614	Illumina HiSeq	WGBS	Bisulfite-Seq	bwa-0.6.1	methylCtools-0.9.3
DO35539	PBCA-DE	SP78660	SA413275	ICGC_MB2	PedBrainWGBS_2013_8	1	91853024	91853025	1	GRCh37	0.33	1299	2614	Illumina HiSeq	WGBS	Bisulfite-Seq	bwa-0.6.1	methylCtools-0.9.3
DO35538	PBCA-DE	SP78659	SA413272	ICGC_MB1	PedBrainWGBS_2013_8	1	91853024	91853025	1	GRCh37	0.57	2949	2264	Illumina HiSeq	WGBS	Bisulfite-Seq	bwa-0.6.1	methylCtools-0.9.3
DO35538	PBCA-DE	SP78659	SA413272	ICGC_MB1	PedBrainWGBS_2013_8	1	91853024	91853025	1	GRCh37	0.57	2949	2264	Illumina HiSeq	WGBS	Bisulfite-Seq	bwa-0.6.1	methylCtools-0.9.3
DO35549	PBCA-DE	SP78670	SA413314	ICGC_MB14	PedBrainWGBS_2013_8	1	91853024	91853025	1	GRCh37	0.51	2570	2498	Illumina HiSeq	WGBS	Bisulfite-Seq	bwa-0.6.1	methylCtools-0.9.3
DO35549	PBCA-DE	SP78670	SA413314	ICGC_MB14	PedBrainWGBS_2013_8	1	91853024	91853025	1	GRCh37	0.51	2570	2498	Illumina HiSeq	WGBS	Bisulfite-Seq	bwa-0.6.1	methylCtools-0.9.3
DO35545	PBCA-DE	SP78666	SA413298	ICGC_MB9	PedBrainWGBS_2013_8	1	91853024	91853025	1	GRCh37	0.42	1596	2217	Illumina HiSeq	WGBS	Bisulfite-Seq	bwa-0.6.1	methylCtools-0.9.3
DO35545	PBCA-DE	SP78666	SA413298	ICGC_MB9	PedBrainWGBS_2013_8	1	91853024	91853025	1	GRCh37	0.42	1596	2217	Illumina HiSeq	WGBS	Bisulfite-Seq	bwa-0.6.1	methylCtools-0.9.3
DO35542	PBCA-DE	SP78663	SA413286	ICGC_MB6	PedBrainWGBS_2013_8	1	91853024	91853025	1	GRCh37	0.41	1743	2540	Illumina HiSeq	WGBS	Bisulfite-Seq	bwa-0.6.1	methylCtools-0.9.3
DO35542	PBCA-DE	SP78663	SA413286	ICGC_MB6	PedBrainWGBS_2013_8	1	91853024	91853025	1	GRCh37	0.41	1743	2540	Illumina HiSeq	WGBS	Bisulfite-Seq	bwa-0.6.1	methylCtools-0.9.3
DO35543	PBCA-DE	SP78664	SA413290	ICGC_MB7	PedBrainWGBS_2013_8	1	91853024	91853025	1	GRCh37	0.3	1215	2815	Illumina HiSeq	WGBS	Bisulfite-Seq	bwa-0.6.1	methylCtools-0.9.3
DO35543	PBCA-DE	SP78664	SA413290	ICGC_MB7	PedBrainWGBS_2013_8	1	91853024	91853025	1	GRCh37	0.3	1215	2815	Illumina HiSeq	WGBS	Bisulfite-Seq	bwa-0.6.1	methylCtools-0.9.3
DO35541	PBCA-DE	SP78662	SA413282	ICGC_MB5	PedBrainWGBS_2013_8	1	91853024	91853025	1	GRCh37	0.32	1132	2397	Illumina HiSeq	WGBS	Bisulfite-Seq	bwa-0.6.1	methylCtools-0.9.3
DO35541	PBCA-DE	SP78662	SA413282	ICGC_MB5	PedBrainWGBS_2013_8	1	91853024	91853025	1	GRCh37	0.32	1132	2397	Illumina HiSeq	WGBS	Bisulfite-Seq	bwa-0.6.1	methylCtools-0.9.3
DO35779	PBCA-DE	SP79082	SA413386	ICGC_A4	PedBrainWGBS_2013_8	1	91853047	91853048	1	GRCh37	0.28	1280	3229	Illumina HiSeq	WGBS	Bisulfite-Seq	bwa-0.6.1	methylCtools-0.9.3
DO35779	PBCA-DE	SP79082	SA413386	ICGC_A4	PedBrainWGBS_2013_8	1	91853047	91853048	1	GRCh37	0.28	1280	3229	Illumina HiSeq	WGBS	Bisulfite-Seq	bwa-0.6.1	methylCtools-0.9.3
DO35777	PBCA-DE	SP79080	SA413382	ICGC_A3	PedBrainWGBS_2013_8	1	91853047	91853048	1	GRCh37	0.3	1415	3251	Illumina HiSeq	WGBS	Bisulfite-Seq	bwa-0.6.1	methylCtools-0.9.3
DO35777	PBCA-DE	SP79080	SA413382	ICGC_A3	PedBrainWGBS_2013_8	1	91853047	91853048	1	GRCh37	0.3	1415	3251	Illumina HiSeq	WGBS	Bisulfite-Seq	bwa-0.6.1	methylCtools-0.9.3
DO35775	PBCA-DE	SP79078	SA413378	ICGC_A2	PedBrainWGBS_2013_8	1	91853047	91853048	1	GRCh37	0.17	658	3284	Illumina HiSeq	WGBS	Bisulfite-Seq	bwa-0.6.1	methylCtools-0.9.3
DO35773	PBCA-DE	SP79076	SA413374	ICGC_A1	PedBrainWGBS_2013_8	1	91853047	91853048	1	GRCh37	0.2	860	3532	Illumina HiSeq	WGBS	Bisulfite-Seq	bwa-0.6.1	methylCtools-0.9.3
DO35773	PBCA-DE	SP79076	SA413374	ICGC_A1	PedBrainWGBS_2013_8	1	91853047	91853048	1	GRCh37	0.2	860	3532	Illumina HiSeq	WGBS	Bisulfite-Seq	bwa-0.6.1	methylCtools-0.9.3
DO35771	PBCA-DE	SP79074	SA413370	ICGC_F4	PedBrainWGBS_2013_8	1	91853047	91853048	1	GRCh37	0.21	826	3033	Illumina HiSeq	WGBS	Bisulfite-Seq	bwa-0.6.1	methylCtools-0.9.3
DO35771	PBCA-DE	SP79074	SA413370	ICGC_F4	PedBrainWGBS_2013_8	1	91853047	91853048	1	GRCh37	0.21	826	3033	Illumina HiSeq	WGBS	Bisulfite-Seq	bwa-0.6.1	methylCtools-0.9.3
DO35769	PBCA-DE	SP79072	SA413366	ICGC_F3	PedBrainWGBS_2013_8	1	91853047	91853048	1	GRCh37	0.36	1272	2253	Illumina HiSeq	WGBS	Bisulfite-Seq	bwa-0.6.1	methylCtools-0.9.3
DO35769	PBCA-DE	SP79072	SA413366	ICGC_F3	PedBrainWGBS_2013_8	1	91853047	91853048	1	GRCh37	0.36	1272	2253	Illumina HiSeq	WGBS	Bisulfite-Seq	bwa-0.6.1	methylCtools-0.9.3
DO35767	PBCA-DE	SP79070	SA413364	ICGC_F2	PedBrainWGBS_2013_8	1	91853047	91853048	1	GRCh37	0.3	1271	2938	Illumina HiSeq	WGBS	Bisulfite-Seq	bwa-0.6.1	methylCtools-0.9.3
DO35767	PBCA-DE	SP79070	SA413364	ICGC_F2	PedBrainWGBS_2013_8	1	91853047	91853048	1	GRCh37	0.3	1271	2938	Illumina HiSeq	WGBS	Bisulfite-Seq	bwa-0.6.1	methylCtools-0.9.3
DO35765	PBCA-DE	SP79068	SA413360	ICGC_F1	PedBrainWGBS_2013_8	1	91853047	91853048	1	GRCh37	0.28	1267	3174	Illumina HiSeq	WGBS	Bisulfite-Seq	bwa-0.6.1	methylCtools-0.9.3
DO35765	PBCA-DE	SP79068	SA413360	ICGC_F1	PedBrainWGBS_2013_8	1	91853047	91853048	1	GRCh37	0.28	1267	3174	Illumina HiSeq	WGBS	Bisulfite-Seq	bwa-0.6.1	methylCtools-0.9.3
DO35735	PBCA-DE	SP78933	SA414163	ICGC_MB107	PedBrainWGBS_2013_8	1	91853047	91853048	1	GRCh37	0.37	1544	2654	Illumina HiSeq	WGBS	Bisulfite-Seq	bwa-0.6.1	methylCtools-0.9.3
DO35735	PBCA-DE	SP78933	SA414163	ICGC_MB107	PedBrainWGBS_2013_8	1	91853047	91853048	1	GRCh37	0.37	1544	2654	Illumina HiSeq	WGBS	Bisulfite-Seq	bwa-0.6.1	methylCtools-0.9.3
DO35745	PBCA-DE	SP78943	SA414183	ICGC_MB113	PedBrainWGBS_2013_8	1	91853047	91853048	1	GRCh37	0.37	1621	2708	Illumina HiSeq	WGBS	Bisulfite-Seq	bwa-0.6.1	methylCtools-0.9.3
DO35745	PBCA-DE	SP78943	SA414183	ICGC_MB113	PedBrainWGBS_2013_8	1	91853047	91853048	1	GRCh37	0.37	1621	2708	Illumina HiSeq	WGBS	Bisulfite-Seq	bwa-0.6.1	methylCtools-0.9.3
DO35743	PBCA-DE	SP78941	SA414179	ICGC_MB112	PedBrainWGBS_2013_8	1	91853047	91853048	1	GRCh37	0.34	1491	2880	Illumina HiSeq	WGBS	Bisulfite-Seq	bwa-0.6.1	methylCtools-0.9.3
DO35743	PBCA-DE	SP78941	SA414179	ICGC_MB112	PedBrainWGBS_2013_8	1	91853047	91853048	1	GRCh37	0.34	1491	2880	Illumina HiSeq	WGBS	Bisulfite-Seq	bwa-0.6.1	methylCtools-0.9.3
DO35626	PBCA-DE	SP78823	SA413926	ICGC_MB95	PedBrainWGBS_2013_8	1	91853047	91853048	1	GRCh37	0.18	604	2727	Illumina HiSeq	WGBS	Bisulfite-Seq	bwa-0.6.1	methylCtools-0.9.3
DO35622	PBCA-DE	SP78819	SA413910	ICGC_MB90	PedBrainWGBS_2013_8	1	91853047	91853048	1	GRCh37	0.16	789	4212	Illumina HiSeq	WGBS	Bisulfite-Seq	bwa-0.6.1	methylCtools-0.9.3
DO35622	PBCA-DE	SP78819	SA413910	ICGC_MB90	PedBrainWGBS_2013_8	1	91853047	91853048	1	GRCh37	0.16	789	4212	Illumina HiSeq	WGBS	Bisulfite-Seq	bwa-0.6.1	methylCtools-0.9.3
DO35620	PBCA-DE	SP78817	SA413902	ICGC_MB88	PedBrainWGBS_2013_8	1	91853047	91853048	1	GRCh37	0.28	1331	3473	Illumina HiSeq	WGBS	Bisulfite-Seq	bwa-0.6.1	methylCtools-0.9.3
DO35620	PBCA-DE	SP78817	SA413902	ICGC_MB88	PedBrainWGBS_2013_8	1	91853047	91853048	1	GRCh37	0.28	1331	3473	Illumina HiSeq	WGBS	Bisulfite-Seq	bwa-0.6.1	methylCtools-0.9.3
DO35577	PBCA-DE	SP78722	SA413524	ICGC_MB40	PedBrainWGBS_2013_8	1	91853047	91853048	1	GRCh37	0.37	1763	2972	Illumina HiSeq	WGBS	Bisulfite-Seq	bwa-0.6.1	methylCtools-0.9.3
DO35577	PBCA-DE	SP78722	SA413524	ICGC_MB40	PedBrainWGBS_2013_8	1	91853047	91853048	1	GRCh37	0.37	1763	2972	Illumina HiSeq	WGBS	Bisulfite-Seq	bwa-0.6.1	methylCtools-0.9.3
DO35575	PBCA-DE	SP78720	SA413516	ICGC_MB38	PedBrainWGBS_2013_8	1	91853047	91853048	1	GRCh37	0.31	1118	2470	Illumina HiSeq	WGBS	Bisulfite-Seq	bwa-0.6.1	methylCtools-0.9.3
DO35575	PBCA-DE	SP78720	SA413516	ICGC_MB38	PedBrainWGBS_2013_8	1	91853047	91853048	1	GRCh37	0.31	1118	2470	Illumina HiSeq	WGBS	Bisulfite-Seq	bwa-0.6.1	methylCtools-0.9.3
DO35576	PBCA-DE	SP78721	SA413520	ICGC_MB39	PedBrainWGBS_2013_8	1	91853047	91853048	1	GRCh37	0.32	1297	2817	Illumina HiSeq	WGBS	Bisulfite-Seq	bwa-0.6.1	methylCtools-0.9.3
DO35576	PBCA-DE	SP78721	SA413520	ICGC_MB39	PedBrainWGBS_2013_8	1	91853047	91853048	1	GRCh37	0.32	1297	2817	Illumina HiSeq	WGBS	Bisulfite-Seq	bwa-0.6.1	methylCtools-0.9.3
DO35573	PBCA-DE	SP78718	SA413508	ICGC_MB36	PedBrainWGBS_2013_8	1	91853047	91853048	1	GRCh37	0.25	636	1940	Illumina HiSeq	WGBS	Bisulfite-Seq	bwa-0.6.1	methylCtools-0.9.3
DO35574	PBCA-DE	SP78719	SA413512	ICGC_MB37	PedBrainWGBS_2013_8	1	91853047	91853048	1	GRCh37	0.14	574	3427	Illumina HiSeq	WGBS	Bisulfite-Seq	bwa-0.6.1	methylCtools-0.9.3
DO35571	PBCA-DE	SP78716	SA413500	ICGC_MB34	PedBrainWGBS_2013_8	1	91853047	91853048	1	GRCh37	0.26	752	2191	Illumina HiSeq	WGBS	Bisulfite-Seq	bwa-0.6.1	methylCtools-0.9.3
DO35571	PBCA-DE	SP78716	SA413500	ICGC_MB34	PedBrainWGBS_2013_8	1	91853047	91853048	1	GRCh37	0.26	752	2191	Illumina HiSeq	WGBS	Bisulfite-Seq	bwa-0.6.1	methylCtools-0.9.3
DO35572	PBCA-DE	SP78717	SA413504	ICGC_MB35	PedBrainWGBS_2013_8	1	91853047	91853048	1	GRCh37	0.33	1267	2565	Illumina HiSeq	WGBS	Bisulfite-Seq	bwa-0.6.1	methylCtools-0.9.3
DO35572	PBCA-DE	SP78717	SA413504	ICGC_MB35	PedBrainWGBS_2013_8	1	91853047	91853048	1	GRCh37	0.33	1267	2565	Illumina HiSeq	WGBS	Bisulfite-Seq	bwa-0.6.1	methylCtools-0.9.3
DO35586	PBCA-DE	SP78731	SA413560	ICGC_MB51	PedBrainWGBS_2013_8	1	91853047	91853048	1	GRCh37	0.15	484	2764	Illumina HiSeq	WGBS	Bisulfite-Seq	bwa-0.6.1	methylCtools-0.9.3
DO35584	PBCA-DE	SP78729	SA413552	ICGC_MB49	PedBrainWGBS_2013_8	1	91853047	91853048	1	GRCh37	0.29	1322	3232	Illumina HiSeq	WGBS	Bisulfite-Seq	bwa-0.6.1	methylCtools-0.9.3
DO35584	PBCA-DE	SP78729	SA413552	ICGC_MB49	PedBrainWGBS_2013_8	1	91853047	91853048	1	GRCh37	0.29	1322	3232	Illumina HiSeq	WGBS	Bisulfite-Seq	bwa-0.6.1	methylCtools-0.9.3
DO35585	PBCA-DE	SP78730	SA413556	ICGC_MB50	PedBrainWGBS_2013_8	1	91853047	91853048	1	GRCh37	0.34	1221	2338	Illumina HiSeq	WGBS	Bisulfite-Seq	bwa-0.6.1	methylCtools-0.9.3
DO35585	PBCA-DE	SP78730	SA413556	ICGC_MB50	PedBrainWGBS_2013_8	1	91853047	91853048	1	GRCh37	0.34	1221	2338	Illumina HiSeq	WGBS	Bisulfite-Seq	bwa-0.6.1	methylCtools-0.9.3
DO35582	PBCA-DE	SP78727	SA413544	ICGC_MB46	PedBrainWGBS_2013_8	1	91853047	91853048	1	GRCh37	0.14	530	3211	Illumina HiSeq	WGBS	Bisulfite-Seq	bwa-0.6.1	methylCtools-0.9.3
DO35581	PBCA-DE	SP78726	SA413540	ICGC_MB45	PedBrainWGBS_2013_8	1	91853047	91853048	1	GRCh37	0.12	272	1952	Illumina HiSeq	WGBS	Bisulfite-Seq	bwa-0.6.1	methylCtools-0.9.3
DO35559	PBCA-DE	SP78680	SA413354	ICGC_MB24	PedBrainWGBS_2013_8	1	91853047	91853048	1	GRCh37	0.31	1373	3094	Illumina HiSeq	WGBS	Bisulfite-Seq	bwa-0.6.1	methylCtools-0.9.3
DO35559	PBCA-DE	SP78680	SA413354	ICGC_MB24	PedBrainWGBS_2013_8	1	91853047	91853048	1	GRCh37	0.31	1373	3094	Illumina HiSeq	WGBS	Bisulfite-Seq	bwa-0.6.1	methylCtools-0.9.3
DO35553	PBCA-DE	SP78674	SA413330	ICGC_MB18	PedBrainWGBS_2013_8	1	91853047	91853048	1	GRCh37	0.28	1341	3429	Illumina HiSeq	WGBS	Bisulfite-Seq	bwa-0.6.1	methylCtools-0.9.3
DO35553	PBCA-DE	SP78674	SA413330	ICGC_MB18	PedBrainWGBS_2013_8	1	91853047	91853048	1	GRCh37	0.28	1341	3429	Illumina HiSeq	WGBS	Bisulfite-Seq	bwa-0.6.1	methylCtools-0.9.3
DO35554	PBCA-DE	SP78675	SA413334	ICGC_MB19	PedBrainWGBS_2013_8	1	91853047	91853048	1	GRCh37	0.21	755	2915	Illumina HiSeq	WGBS	Bisulfite-Seq	bwa-0.6.1	methylCtools-0.9.3
DO35554	PBCA-DE	SP78675	SA413334	ICGC_MB19	PedBrainWGBS_2013_8	1	91853047	91853048	1	GRCh37	0.21	755	2915	Illumina HiSeq	WGBS	Bisulfite-Seq	bwa-0.6.1	methylCtools-0.9.3
DO35551	PBCA-DE	SP78672	SA413322	ICGC_MB16	PedBrainWGBS_2013_8	1	91853047	91853048	1	GRCh37	0.25	981	2890	Illumina HiSeq	WGBS	Bisulfite-Seq	bwa-0.6.1	methylCtools-0.9.3
DO35551	PBCA-DE	SP78672	SA413322	ICGC_MB16	PedBrainWGBS_2013_8	1	91853047	91853048	1	GRCh37	0.25	981	2890	Illumina HiSeq	WGBS	Bisulfite-Seq	bwa-0.6.1	methylCtools-0.9.3
DO35552	PBCA-DE	SP78673	SA413326	ICGC_MB17	PedBrainWGBS_2013_8	1	91853047	91853048	1	GRCh37	0.11	392	3219	Illumina HiSeq	WGBS	Bisulfite-Seq	bwa-0.6.1	methylCtools-0.9.3
DO35550	PBCA-DE	SP78671	SA413318	ICGC_MB15	PedBrainWGBS_2013_8	1	91853047	91853048	1	GRCh37	0.38	1565	2518	Illumina HiSeq	WGBS	Bisulfite-Seq	bwa-0.6.1	methylCtools-0.9.3
DO35550	PBCA-DE	SP78671	SA413318	ICGC_MB15	PedBrainWGBS_2013_8	1	91853047	91853048	1	GRCh37	0.38	1565	2518	Illumina HiSeq	WGBS	Bisulfite-Seq	bwa-0.6.1	methylCtools-0.9.3
DO35569	PBCA-DE	SP78714	SA413492	ICGC_MB32	PedBrainWGBS_2013_8	1	91853047	91853048	1	GRCh37	0.17	661	3212	Illumina HiSeq	WGBS	Bisulfite-Seq	bwa-0.6.1	methylCtools-0.9.3
DO35566	PBCA-DE	SP78711	SA413480	ICGC_MB28	PedBrainWGBS_2013_8	1	91853047	91853048	1	GRCh37	0.37	1391	2372	Illumina HiSeq	WGBS	Bisulfite-Seq	bwa-0.6.1	methylCtools-0.9.3
DO35566	PBCA-DE	SP78711	SA413480	ICGC_MB28	PedBrainWGBS_2013_8	1	91853047	91853048	1	GRCh37	0.37	1391	2372	Illumina HiSeq	WGBS	Bisulfite-Seq	bwa-0.6.1	methylCtools-0.9.3
DO35564	PBCA-DE	SP78709	SA413472	ICGC_MB26	PedBrainWGBS_2013_8	1	91853047	91853048	1	GRCh37	0.24	749	2387	Illumina HiSeq	WGBS	Bisulfite-Seq	bwa-0.6.1	methylCtools-0.9.3
DO35564	PBCA-DE	SP78709	SA413472	ICGC_MB26	PedBrainWGBS_2013_8	1	91853047	91853048	1	GRCh37	0.24	749	2387	Illumina HiSeq	WGBS	Bisulfite-Seq	bwa-0.6.1	methylCtools-0.9.3
DO35539	PBCA-DE	SP78660	SA413275	ICGC_MB2	PedBrainWGBS_2013_8	1	91853047	91853048	1	GRCh37	0.26	919	2618	Illumina HiSeq	WGBS	Bisulfite-Seq	bwa-0.6.1	methylCtools-0.9.3
DO35539	PBCA-DE	SP78660	SA413275	ICGC_MB2	PedBrainWGBS_2013_8	1	91853047	91853048	1	GRCh37	0.26	919	2618	Illumina HiSeq	WGBS	Bisulfite-Seq	bwa-0.6.1	methylCtools-0.9.3
DO35538	PBCA-DE	SP78659	SA413272	ICGC_MB1	PedBrainWGBS_2013_8	1	91853047	91853048	1	GRCh37	0.47	2243	2530	Illumina HiSeq	WGBS	Bisulfite-Seq	bwa-0.6.1	methylCtools-0.9.3
DO35538	PBCA-DE	SP78659	SA413272	ICGC_MB1	PedBrainWGBS_2013_8	1	91853047	91853048	1	GRCh37	0.47	2243	2530	Illumina HiSeq	WGBS	Bisulfite-Seq	bwa-0.6.1	methylCtools-0.9.3
DO35549	PBCA-DE	SP78670	SA413314	ICGC_MB14	PedBrainWGBS_2013_8	1	91853047	91853048	1	GRCh37	0.41	1973	2782	Illumina HiSeq	WGBS	Bisulfite-Seq	bwa-0.6.1	methylCtools-0.9.3
DO35549	PBCA-DE	SP78670	SA413314	ICGC_MB14	PedBrainWGBS_2013_8	1	91853047	91853048	1	GRCh37	0.41	1973	2782	Illumina HiSeq	WGBS	Bisulfite-Seq	bwa-0.6.1	methylCtools-0.9.3
DO35545	PBCA-DE	SP78666	SA413298	ICGC_MB9	PedBrainWGBS_2013_8	1	91853047	91853048	1	GRCh37	0.31	1198	2689	Illumina HiSeq	WGBS	Bisulfite-Seq	bwa-0.6.1	methylCtools-0.9.3
DO35545	PBCA-DE	SP78666	SA413298	ICGC_MB9	PedBrainWGBS_2013_8	1	91853047	91853048	1	GRCh37	0.31	1198	2689	Illumina HiSeq	WGBS	Bisulfite-Seq	bwa-0.6.1	methylCtools-0.9.3
DO35542	PBCA-DE	SP78663	SA413286	ICGC_MB6	PedBrainWGBS_2013_8	1	91853047	91853048	1	GRCh37	0.3	1215	2851	Illumina HiSeq	WGBS	Bisulfite-Seq	bwa-0.6.1	methylCtools-0.9.3
DO35542	PBCA-DE	SP78663	SA413286	ICGC_MB6	PedBrainWGBS_2013_8	1	91853047	91853048	1	GRCh37	0.3	1215	2851	Illumina HiSeq	WGBS	Bisulfite-Seq	bwa-0.6.1	methylCtools-0.9.3
DO35543	PBCA-DE	SP78664	SA413290	ICGC_MB7	PedBrainWGBS_2013_8	1	91853047	91853048	1	GRCh37	0.27	925	2477	Illumina HiSeq	WGBS	Bisulfite-Seq	bwa-0.6.1	methylCtools-0.9.3
DO35543	PBCA-DE	SP78664	SA413290	ICGC_MB7	PedBrainWGBS_2013_8	1	91853047	91853048	1	GRCh37	0.27	925	2477	Illumina HiSeq	WGBS	Bisulfite-Seq	bwa-0.6.1	methylCtools-0.9.3
DO35541	PBCA-DE	SP78662	SA413282	ICGC_MB5	PedBrainWGBS_2013_8	1	91853047	91853048	1	GRCh37	0.22	691	2433	Illumina HiSeq	WGBS	Bisulfite-Seq	bwa-0.6.1	methylCtools-0.9.3
DO35779	PBCA-DE	SP79082	SA413386	ICGC_A4	PedBrainWGBS_2013_8	1	91853073	91853074	1	GRCh37	0.2	695	2823	Illumina HiSeq	WGBS	Bisulfite-Seq	bwa-0.6.1	methylCtools-0.9.3
DO35777	PBCA-DE	SP79080	SA413382	ICGC_A3	PedBrainWGBS_2013_8	1	91853073	91853074	1	GRCh37	0.23	867	2868	Illumina HiSeq	WGBS	Bisulfite-Seq	bwa-0.6.1	methylCtools-0.9.3
DO35777	PBCA-DE	SP79080	SA413382	ICGC_A3	PedBrainWGBS_2013_8	1	91853073	91853074	1	GRCh37	0.23	867	2868	Illumina HiSeq	WGBS	Bisulfite-Seq	bwa-0.6.1	methylCtools-0.9.3
DO35775	PBCA-DE	SP79078	SA413378	ICGC_A2	PedBrainWGBS_2013_8	1	91853073	91853074	1	GRCh37	0.11	319	2642	Illumina HiSeq	WGBS	Bisulfite-Seq	bwa-0.6.1	methylCtools-0.9.3
DO35773	PBCA-DE	SP79076	SA413374	ICGC_A1	PedBrainWGBS_2013_8	1	91853073	91853074	1	GRCh37	0.13	446	3042	Illumina HiSeq	WGBS	Bisulfite-Seq	bwa-0.6.1	methylCtools-0.9.3
DO35771	PBCA-DE	SP79074	SA413370	ICGC_F4	PedBrainWGBS_2013_8	1	91853073	91853074	1	GRCh37	0.16	468	2485	Illumina HiSeq	WGBS	Bisulfite-Seq	bwa-0.6.1	methylCtools-0.9.3
DO35769	PBCA-DE	SP79072	SA413366	ICGC_F3	PedBrainWGBS_2013_8	1	91853073	91853074	1	GRCh37	0.29	889	2146	Illumina HiSeq	WGBS	Bisulfite-Seq	bwa-0.6.1	methylCtools-0.9.3
DO35769	PBCA-DE	SP79072	SA413366	ICGC_F3	PedBrainWGBS_2013_8	1	91853073	91853074	1	GRCh37	0.29	889	2146	Illumina HiSeq	WGBS	Bisulfite-Seq	bwa-0.6.1	methylCtools-0.9.3
DO35767	PBCA-DE	SP79070	SA413364	ICGC_F2	PedBrainWGBS_2013_8	1	91853073	91853074	1	GRCh37	0.23	729	2488	Illumina HiSeq	WGBS	Bisulfite-Seq	bwa-0.6.1	methylCtools-0.9.3
DO35767	PBCA-DE	SP79070	SA413364	ICGC_F2	PedBrainWGBS_2013_8	1	91853073	91853074	1	GRCh37	0.23	729	2488	Illumina HiSeq	WGBS	Bisulfite-Seq	bwa-0.6.1	methylCtools-0.9.3
DO35765	PBCA-DE	SP79068	SA413360	ICGC_F1	PedBrainWGBS_2013_8	1	91853073	91853074	1	GRCh37	0.2	719	2795	Illumina HiSeq	WGBS	Bisulfite-Seq	bwa-0.6.1	methylCtools-0.9.3
DO35765	PBCA-DE	SP79068	SA413360	ICGC_F1	PedBrainWGBS_2013_8	1	91853073	91853074	1	GRCh37	0.2	719	2795	Illumina HiSeq	WGBS	Bisulfite-Seq	bwa-0.6.1	methylCtools-0.9.3
DO35735	PBCA-DE	SP78933	SA414163	ICGC_MB107	PedBrainWGBS_2013_8	1	91853073	91853074	1	GRCh37	0.37	1369	2301	Illumina HiSeq	WGBS	Bisulfite-Seq	bwa-0.6.1	methylCtools-0.9.3
DO35735	PBCA-DE	SP78933	SA414163	ICGC_MB107	PedBrainWGBS_2013_8	1	91853073	91853074	1	GRCh37	0.37	1369	2301	Illumina HiSeq	WGBS	Bisulfite-Seq	bwa-0.6.1	methylCtools-0.9.3
DO35745	PBCA-DE	SP78943	SA414183	ICGC_MB113	PedBrainWGBS_2013_8	1	91853073	91853074	1	GRCh37	0.32	1300	2721	Illumina HiSeq	WGBS	Bisulfite-Seq	bwa-0.6.1	methylCtools-0.9.3
DO35745	PBCA-DE	SP78943	SA414183	ICGC_MB113	PedBrainWGBS_2013_8	1	91853073	91853074	1	GRCh37	0.32	1300	2721	Illumina HiSeq	WGBS	Bisulfite-Seq	bwa-0.6.1	methylCtools-0.9.3
DO35743	PBCA-DE	SP78941	SA414179	ICGC_MB112	PedBrainWGBS_2013_8	1	91853073	91853074	1	GRCh37	0.3	914	2080	Illumina HiSeq	WGBS	Bisulfite-Seq	bwa-0.6.1	methylCtools-0.9.3
DO35743	PBCA-DE	SP78941	SA414179	ICGC_MB112	PedBrainWGBS_2013_8	1	91853073	91853074	1	GRCh37	0.3	914	2080	Illumina HiSeq	WGBS	Bisulfite-Seq	bwa-0.6.1	methylCtools-0.9.3
DO35626	PBCA-DE	SP78823	SA413926	ICGC_MB95	PedBrainWGBS_2013_8	1	91853073	91853074	1	GRCh37	0.19	439	1911	Illumina HiSeq	WGBS	Bisulfite-Seq	bwa-0.6.1	methylCtools-0.9.3
DO35622	PBCA-DE	SP78819	SA413910	ICGC_MB90	PedBrainWGBS_2013_8	1	91853073	91853074	1	GRCh37	0.15	483	2807	Illumina HiSeq	WGBS	Bisulfite-Seq	bwa-0.6.1	methylCtools-0.9.3
DO35620	PBCA-DE	SP78817	SA413902	ICGC_MB88	PedBrainWGBS_2013_8	1	91853073	91853074	1	GRCh37	0.28	968	2451	Illumina HiSeq	WGBS	Bisulfite-Seq	bwa-0.6.1	methylCtools-0.9.3
DO35620	PBCA-DE	SP78817	SA413902	ICGC_MB88	PedBrainWGBS_2013_8	1	91853073	91853074	1	GRCh37	0.28	968	2451	Illumina HiSeq	WGBS	Bisulfite-Seq	bwa-0.6.1	methylCtools-0.9.3
DO35577	PBCA-DE	SP78722	SA413524	ICGC_MB40	PedBrainWGBS_2013_8	1	91853073	91853074	1	GRCh37	0.29	1078	2632	Illumina HiSeq	WGBS	Bisulfite-Seq	bwa-0.6.1	methylCtools-0.9.3
DO35577	PBCA-DE	SP78722	SA413524	ICGC_MB40	PedBrainWGBS_2013_8	1	91853073	91853074	1	GRCh37	0.29	1078	2632	Illumina HiSeq	WGBS	Bisulfite-Seq	bwa-0.6.1	methylCtools-0.9.3
DO35575	PBCA-DE	SP78720	SA413516	ICGC_MB38	PedBrainWGBS_2013_8	1	91853073	91853074	1	GRCh37	0.33	907	1830	Illumina HiSeq	WGBS	Bisulfite-Seq	bwa-0.6.1	methylCtools-0.9.3
DO35575	PBCA-DE	SP78720	SA413516	ICGC_MB38	PedBrainWGBS_2013_8	1	91853073	91853074	1	GRCh37	0.33	907	1830	Illumina HiSeq	WGBS	Bisulfite-Seq	bwa-0.6.1	methylCtools-0.9.3
DO35576	PBCA-DE	SP78721	SA413520	ICGC_MB39	PedBrainWGBS_2013_8	1	91853073	91853074	1	GRCh37	0.31	1036	2283	Illumina HiSeq	WGBS	Bisulfite-Seq	bwa-0.6.1	methylCtools-0.9.3
DO35576	PBCA-DE	SP78721	SA413520	ICGC_MB39	PedBrainWGBS_2013_8	1	91853073	91853074	1	GRCh37	0.31	1036	2283	Illumina HiSeq	WGBS	Bisulfite-Seq	bwa-0.6.1	methylCtools-0.9.3
DO35573	PBCA-DE	SP78718	SA413508	ICGC_MB36	PedBrainWGBS_2013_8	1	91853073	91853074	1	GRCh37	0.18	376	1680	Illumina HiSeq	WGBS	Bisulfite-Seq	bwa-0.6.1	methylCtools-0.9.3
DO35574	PBCA-DE	SP78719	SA413512	ICGC_MB37	PedBrainWGBS_2013_8	1	91853073	91853074	1	GRCh37	0.11	311	2611	Illumina HiSeq	WGBS	Bisulfite-Seq	bwa-0.6.1	methylCtools-0.9.3
DO35571	PBCA-DE	SP78716	SA413500	ICGC_MB34	PedBrainWGBS_2013_8	1	91853073	91853074	1	GRCh37	0.18	399	1849	Illumina HiSeq	WGBS	Bisulfite-Seq	bwa-0.6.1	methylCtools-0.9.3
DO35572	PBCA-DE	SP78717	SA413504	ICGC_MB35	PedBrainWGBS_2013_8	1	91853073	91853074	1	GRCh37	0.28	855	2201	Illumina HiSeq	WGBS	Bisulfite-Seq	bwa-0.6.1	methylCtools-0.9.3
DO35572	PBCA-DE	SP78717	SA413504	ICGC_MB35	PedBrainWGBS_2013_8	1	91853073	91853074	1	GRCh37	0.28	855	2201	Illumina HiSeq	WGBS	Bisulfite-Seq	bwa-0.6.1	methylCtools-0.9.3
DO35586	PBCA-DE	SP78731	SA413560	ICGC_MB51	PedBrainWGBS_2013_8	1	91853073	91853074	1	GRCh37	0.13	337	2186	Illumina HiSeq	WGBS	Bisulfite-Seq	bwa-0.6.1	methylCtools-0.9.3
DO35584	PBCA-DE	SP78729	SA413552	ICGC_MB49	PedBrainWGBS_2013_8	1	91853073	91853074	1	GRCh37	0.29	1072	2580	Illumina HiSeq	WGBS	Bisulfite-Seq	bwa-0.6.1	methylCtools-0.9.3
DO35584	PBCA-DE	SP78729	SA413552	ICGC_MB49	PedBrainWGBS_2013_8	1	91853073	91853074	1	GRCh37	0.29	1072	2580	Illumina HiSeq	WGBS	Bisulfite-Seq	bwa-0.6.1	methylCtools-0.9.3
DO35585	PBCA-DE	SP78730	SA413556	ICGC_MB50	PedBrainWGBS_2013_8	1	91853073	91853074	1	GRCh37	0.26	708	2058	Illumina HiSeq	WGBS	Bisulfite-Seq	bwa-0.6.1	methylCtools-0.9.3
DO35585	PBCA-DE	SP78730	SA413556	ICGC_MB50	PedBrainWGBS_2013_8	1	91853073	91853074	1	GRCh37	0.26	708	2058	Illumina HiSeq	WGBS	Bisulfite-Seq	bwa-0.6.1	methylCtools-0.9.3
DO35582	PBCA-DE	SP78727	SA413544	ICGC_MB46	PedBrainWGBS_2013_8	1	91853073	91853074	1	GRCh37	0.13	389	2584	Illumina HiSeq	WGBS	Bisulfite-Seq	bwa-0.6.1	methylCtools-0.9.3
DO35581	PBCA-DE	SP78726	SA413540	ICGC_MB45	PedBrainWGBS_2013_8	1	91853073	91853074	1	GRCh37	0.15	256	1439	Illumina HiSeq	WGBS	Bisulfite-Seq	bwa-0.6.1	methylCtools-0.9.3
DO35559	PBCA-DE	SP78680	SA413354	ICGC_MB24	PedBrainWGBS_2013_8	1	91853073	91853074	1	GRCh37	0.25	952	2856	Illumina HiSeq	WGBS	Bisulfite-Seq	bwa-0.6.1	methylCtools-0.9.3
DO35559	PBCA-DE	SP78680	SA413354	ICGC_MB24	PedBrainWGBS_2013_8	1	91853073	91853074	1	GRCh37	0.25	952	2856	Illumina HiSeq	WGBS	Bisulfite-Seq	bwa-0.6.1	methylCtools-0.9.3
DO35553	PBCA-DE	SP78674	SA413330	ICGC_MB18	PedBrainWGBS_2013_8	1	91853073	91853074	1	GRCh37	0.2	736	2857	Illumina HiSeq	WGBS	Bisulfite-Seq	bwa-0.6.1	methylCtools-0.9.3
DO35553	PBCA-DE	SP78674	SA413330	ICGC_MB18	PedBrainWGBS_2013_8	1	91853073	91853074	1	GRCh37	0.2	736	2857	Illumina HiSeq	WGBS	Bisulfite-Seq	bwa-0.6.1	methylCtools-0.9.3
DO35554	PBCA-DE	SP78675	SA413334	ICGC_MB19	PedBrainWGBS_2013_8	1	91853073	91853074	1	GRCh37	0.17	468	2343	Illumina HiSeq	WGBS	Bisulfite-Seq	bwa-0.6.1	methylCtools-0.9.3
DO35551	PBCA-DE	SP78672	SA413322	ICGC_MB16	PedBrainWGBS_2013_8	1	91853073	91853074	1	GRCh37	0.22	682	2385	Illumina HiSeq	WGBS	Bisulfite-Seq	bwa-0.6.1	methylCtools-0.9.3
DO35552	PBCA-DE	SP78673	SA413326	ICGC_MB17	PedBrainWGBS_2013_8	1	91853073	91853074	1	GRCh37	0.1	284	2570	Illumina HiSeq	WGBS	Bisulfite-Seq	bwa-0.6.1	methylCtools-0.9.3
DO35550	PBCA-DE	SP78671	SA413318	ICGC_MB15	PedBrainWGBS_2013_8	1	91853073	91853074	1	GRCh37	0.41	1269	1861	Illumina HiSeq	WGBS	Bisulfite-Seq	bwa-0.6.1	methylCtools-0.9.3
DO35550	PBCA-DE	SP78671	SA413318	ICGC_MB15	PedBrainWGBS_2013_8	1	91853073	91853074	1	GRCh37	0.41	1269	1861	Illumina HiSeq	WGBS	Bisulfite-Seq	bwa-0.6.1	methylCtools-0.9.3
DO35569	PBCA-DE	SP78714	SA413492	ICGC_MB32	PedBrainWGBS_2013_8	1	91853073	91853074	1	GRCh37	0.16	469	2472	Illumina HiSeq	WGBS	Bisulfite-Seq	bwa-0.6.1	methylCtools-0.9.3
DO35566	PBCA-DE	SP78711	SA413480	ICGC_MB28	PedBrainWGBS_2013_8	1	91853073	91853074	1	GRCh37	0.29	855	2078	Illumina HiSeq	WGBS	Bisulfite-Seq	bwa-0.6.1	methylCtools-0.9.3
DO35566	PBCA-DE	SP78711	SA413480	ICGC_MB28	PedBrainWGBS_2013_8	1	91853073	91853074	1	GRCh37	0.29	855	2078	Illumina HiSeq	WGBS	Bisulfite-Seq	bwa-0.6.1	methylCtools-0.9.3
DO35564	PBCA-DE	SP78709	SA413472	ICGC_MB26	PedBrainWGBS_2013_8	1	91853073	91853074	1	GRCh37	0.2	481	1925	Illumina HiSeq	WGBS	Bisulfite-Seq	bwa-0.6.1	methylCtools-0.9.3
DO35539	PBCA-DE	SP78660	SA413275	ICGC_MB2	PedBrainWGBS_2013_8	1	91853073	91853074	1	GRCh37	0.24	652	2079	Illumina HiSeq	WGBS	Bisulfite-Seq	bwa-0.6.1	methylCtools-0.9.3
DO35538	PBCA-DE	SP78659	SA413272	ICGC_MB1	PedBrainWGBS_2013_8	1	91853073	91853074	1	GRCh37	0.37	1281	2201	Illumina HiSeq	WGBS	Bisulfite-Seq	bwa-0.6.1	methylCtools-0.9.3
DO35538	PBCA-DE	SP78659	SA413272	ICGC_MB1	PedBrainWGBS_2013_8	1	91853073	91853074	1	GRCh37	0.37	1281	2201	Illumina HiSeq	WGBS	Bisulfite-Seq	bwa-0.6.1	methylCtools-0.9.3
DO35549	PBCA-DE	SP78670	SA413314	ICGC_MB14	PedBrainWGBS_2013_8	1	91853073	91853074	1	GRCh37	0.39	1588	2522	Illumina HiSeq	WGBS	Bisulfite-Seq	bwa-0.6.1	methylCtools-0.9.3
DO35549	PBCA-DE	SP78670	SA413314	ICGC_MB14	PedBrainWGBS_2013_8	1	91853073	91853074	1	GRCh37	0.39	1588	2522	Illumina HiSeq	WGBS	Bisulfite-Seq	bwa-0.6.1	methylCtools-0.9.3
DO35545	PBCA-DE	SP78666	SA413298	ICGC_MB9	PedBrainWGBS_2013_8	1	91853073	91853074	1	GRCh37	0.27	827	2292	Illumina HiSeq	WGBS	Bisulfite-Seq	bwa-0.6.1	methylCtools-0.9.3
DO35545	PBCA-DE	SP78666	SA413298	ICGC_MB9	PedBrainWGBS_2013_8	1	91853073	91853074	1	GRCh37	0.27	827	2292	Illumina HiSeq	WGBS	Bisulfite-Seq	bwa-0.6.1	methylCtools-0.9.3
DO35542	PBCA-DE	SP78663	SA413286	ICGC_MB6	PedBrainWGBS_2013_8	1	91853073	91853074	1	GRCh37	0.34	1011	2005	Illumina HiSeq	WGBS	Bisulfite-Seq	bwa-0.6.1	methylCtools-0.9.3
DO35542	PBCA-DE	SP78663	SA413286	ICGC_MB6	PedBrainWGBS_2013_8	1	91853073	91853074	1	GRCh37	0.34	1011	2005	Illumina HiSeq	WGBS	Bisulfite-Seq	bwa-0.6.1	methylCtools-0.9.3
DO35543	PBCA-DE	SP78664	SA413290	ICGC_MB7	PedBrainWGBS_2013_8	1	91853073	91853074	1	GRCh37	0.23	597	2000	Illumina HiSeq	WGBS	Bisulfite-Seq	bwa-0.6.1	methylCtools-0.9.3
DO35541	PBCA-DE	SP78662	SA413282	ICGC_MB5	PedBrainWGBS_2013_8	1	91853073	91853074	1	GRCh37	0.21	484	1810	Illumina HiSeq	WGBS	Bisulfite-Seq	bwa-0.6.1	methylCtools-0.9.3
DO35779	PBCA-DE	SP79082	SA413386	ICGC_A4	PedBrainWGBS_2013_8	1	91853089	91853090	1	GRCh37	0.24	690	2178	Illumina HiSeq	WGBS	Bisulfite-Seq	bwa-0.6.1	methylCtools-0.9.3
DO35777	PBCA-DE	SP79080	SA413382	ICGC_A3	PedBrainWGBS_2013_8	1	91853089	91853090	1	GRCh37	0.28	813	2129	Illumina HiSeq	WGBS	Bisulfite-Seq	bwa-0.6.1	methylCtools-0.9.3
DO35777	PBCA-DE	SP79080	SA413382	ICGC_A3	PedBrainWGBS_2013_8	1	91853089	91853090	1	GRCh37	0.28	813	2129	Illumina HiSeq	WGBS	Bisulfite-Seq	bwa-0.6.1	methylCtools-0.9.3
DO35775	PBCA-DE	SP79078	SA413378	ICGC_A2	PedBrainWGBS_2013_8	1	91853089	91853090	1	GRCh37	0.13	320	2076	Illumina HiSeq	WGBS	Bisulfite-Seq	bwa-0.6.1	methylCtools-0.9.3
DO35773	PBCA-DE	SP79076	SA413374	ICGC_A1	PedBrainWGBS_2013_8	1	91853089	91853090	1	GRCh37	0.17	470	2210	Illumina HiSeq	WGBS	Bisulfite-Seq	bwa-0.6.1	methylCtools-0.9.3
DO35771	PBCA-DE	SP79074	SA413370	ICGC_F4	PedBrainWGBS_2013_8	1	91853089	91853090	1	GRCh37	0.19	451	1884	Illumina HiSeq	WGBS	Bisulfite-Seq	bwa-0.6.1	methylCtools-0.9.3
DO35769	PBCA-DE	SP79072	SA413366	ICGC_F3	PedBrainWGBS_2013_8	1	91853089	91853090	1	GRCh37	0.35	867	1618	Illumina HiSeq	WGBS	Bisulfite-Seq	bwa-0.6.1	methylCtools-0.9.3
DO35769	PBCA-DE	SP79072	SA413366	ICGC_F3	PedBrainWGBS_2013_8	1	91853089	91853090	1	GRCh37	0.35	867	1618	Illumina HiSeq	WGBS	Bisulfite-Seq	bwa-0.6.1	methylCtools-0.9.3
DO35767	PBCA-DE	SP79070	SA413364	ICGC_F2	PedBrainWGBS_2013_8	1	91853089	91853090	1	GRCh37	0.27	697	1907	Illumina HiSeq	WGBS	Bisulfite-Seq	bwa-0.6.1	methylCtools-0.9.3
DO35765	PBCA-DE	SP79068	SA413360	ICGC_F1	PedBrainWGBS_2013_8	1	91853089	91853090	1	GRCh37	0.25	723	2136	Illumina HiSeq	WGBS	Bisulfite-Seq	bwa-0.6.1	methylCtools-0.9.3
DO35765	PBCA-DE	SP79068	SA413360	ICGC_F1	PedBrainWGBS_2013_8	1	91853089	91853090	1	GRCh37	0.25	723	2136	Illumina HiSeq	WGBS	Bisulfite-Seq	bwa-0.6.1	methylCtools-0.9.3
DO35735	PBCA-DE	SP78933	SA414163	ICGC_MB107	PedBrainWGBS_2013_8	1	91853089	91853090	1	GRCh37	0.5	1513	1538	Illumina HiSeq	WGBS	Bisulfite-Seq	bwa-0.6.1	methylCtools-0.9.3
DO35735	PBCA-DE	SP78933	SA414163	ICGC_MB107	PedBrainWGBS_2013_8	1	91853089	91853090	1	GRCh37	0.5	1513	1538	Illumina HiSeq	WGBS	Bisulfite-Seq	bwa-0.6.1	methylCtools-0.9.3
DO35745	PBCA-DE	SP78943	SA414183	ICGC_MB113	PedBrainWGBS_2013_8	1	91853089	91853090	1	GRCh37	0.44	1453	1883	Illumina HiSeq	WGBS	Bisulfite-Seq	bwa-0.6.1	methylCtools-0.9.3
DO35745	PBCA-DE	SP78943	SA414183	ICGC_MB113	PedBrainWGBS_2013_8	1	91853089	91853090	1	GRCh37	0.44	1453	1883	Illumina HiSeq	WGBS	Bisulfite-Seq	bwa-0.6.1	methylCtools-0.9.3
DO35743	PBCA-DE	SP78941	SA414179	ICGC_MB112	PedBrainWGBS_2013_8	1	91853089	91853090	1	GRCh37	0.41	1147	1621	Illumina HiSeq	WGBS	Bisulfite-Seq	bwa-0.6.1	methylCtools-0.9.3
DO35743	PBCA-DE	SP78941	SA414179	ICGC_MB112	PedBrainWGBS_2013_8	1	91853089	91853090	1	GRCh37	0.41	1147	1621	Illumina HiSeq	WGBS	Bisulfite-Seq	bwa-0.6.1	methylCtools-0.9.3
DO35626	PBCA-DE	SP78823	SA413926	ICGC_MB95	PedBrainWGBS_2013_8	1	91853089	91853090	1	GRCh37	0.25	532	1570	Illumina HiSeq	WGBS	Bisulfite-Seq	bwa-0.6.1	methylCtools-0.9.3
DO35622	PBCA-DE	SP78819	SA413910	ICGC_MB90	PedBrainWGBS_2013_8	1	91853089	91853090	1	GRCh37	0.22	699	2536	Illumina HiSeq	WGBS	Bisulfite-Seq	bwa-0.6.1	methylCtools-0.9.3
DO35620	PBCA-DE	SP78817	SA413902	ICGC_MB88	PedBrainWGBS_2013_8	1	91853089	91853090	1	GRCh37	0.42	1390	1903	Illumina HiSeq	WGBS	Bisulfite-Seq	bwa-0.6.1	methylCtools-0.9.3
DO35620	PBCA-DE	SP78817	SA413902	ICGC_MB88	PedBrainWGBS_2013_8	1	91853089	91853090	1	GRCh37	0.42	1390	1903	Illumina HiSeq	WGBS	Bisulfite-Seq	bwa-0.6.1	methylCtools-0.9.3
DO35577	PBCA-DE	SP78722	SA413524	ICGC_MB40	PedBrainWGBS_2013_8	1	91853089	91853090	1	GRCh37	0.35	1031	1914	Illumina HiSeq	WGBS	Bisulfite-Seq	bwa-0.6.1	methylCtools-0.9.3
DO35577	PBCA-DE	SP78722	SA413524	ICGC_MB40	PedBrainWGBS_2013_8	1	91853089	91853090	1	GRCh37	0.35	1031	1914	Illumina HiSeq	WGBS	Bisulfite-Seq	bwa-0.6.1	methylCtools-0.9.3
DO35575	PBCA-DE	SP78720	SA413516	ICGC_MB38	PedBrainWGBS_2013_8	1	91853089	91853090	1	GRCh37	0.46	1004	1170	Illumina HiSeq	WGBS	Bisulfite-Seq	bwa-0.6.1	methylCtools-0.9.3
DO35575	PBCA-DE	SP78720	SA413516	ICGC_MB38	PedBrainWGBS_2013_8	1	91853089	91853090	1	GRCh37	0.46	1004	1170	Illumina HiSeq	WGBS	Bisulfite-Seq	bwa-0.6.1	methylCtools-0.9.3
DO35576	PBCA-DE	SP78721	SA413520	ICGC_MB39	PedBrainWGBS_2013_8	1	91853089	91853090	1	GRCh37	0.4	1059	1579	Illumina HiSeq	WGBS	Bisulfite-Seq	bwa-0.6.1	methylCtools-0.9.3
DO35576	PBCA-DE	SP78721	SA413520	ICGC_MB39	PedBrainWGBS_2013_8	1	91853089	91853090	1	GRCh37	0.4	1059	1579	Illumina HiSeq	WGBS	Bisulfite-Seq	bwa-0.6.1	methylCtools-0.9.3
DO35573	PBCA-DE	SP78718	SA413508	ICGC_MB36	PedBrainWGBS_2013_8	1	91853089	91853090	1	GRCh37	0.38	654	1050	Illumina HiSeq	WGBS	Bisulfite-Seq	bwa-0.6.1	methylCtools-0.9.3
DO35574	PBCA-DE	SP78719	SA413512	ICGC_MB37	PedBrainWGBS_2013_8	1	91853089	91853090	1	GRCh37	0.17	395	1915	Illumina HiSeq	WGBS	Bisulfite-Seq	bwa-0.6.1	methylCtools-0.9.3
DO35571	PBCA-DE	SP78716	SA413500	ICGC_MB34	PedBrainWGBS_2013_8	1	91853089	91853090	1	GRCh37	0.34	629	1216	Illumina HiSeq	WGBS	Bisulfite-Seq	bwa-0.6.1	methylCtools-0.9.3
DO35572	PBCA-DE	SP78717	SA413504	ICGC_MB35	PedBrainWGBS_2013_8	1	91853089	91853090	1	GRCh37	0.43	1069	1424	Illumina HiSeq	WGBS	Bisulfite-Seq	bwa-0.6.1	methylCtools-0.9.3
DO35572	PBCA-DE	SP78717	SA413504	ICGC_MB35	PedBrainWGBS_2013_8	1	91853089	91853090	1	GRCh37	0.43	1069	1424	Illumina HiSeq	WGBS	Bisulfite-Seq	bwa-0.6.1	methylCtools-0.9.3
DO35586	PBCA-DE	SP78731	SA413560	ICGC_MB51	PedBrainWGBS_2013_8	1	91853089	91853090	1	GRCh37	0.21	422	1569	Illumina HiSeq	WGBS	Bisulfite-Seq	bwa-0.6.1	methylCtools-0.9.3
DO35584	PBCA-DE	SP78729	SA413552	ICGC_MB49	PedBrainWGBS_2013_8	1	91853089	91853090	1	GRCh37	0.38	1115	1812	Illumina HiSeq	WGBS	Bisulfite-Seq	bwa-0.6.1	methylCtools-0.9.3
DO35584	PBCA-DE	SP78729	SA413552	ICGC_MB49	PedBrainWGBS_2013_8	1	91853089	91853090	1	GRCh37	0.38	1115	1812	Illumina HiSeq	WGBS	Bisulfite-Seq	bwa-0.6.1	methylCtools-0.9.3
DO35585	PBCA-DE	SP78730	SA413556	ICGC_MB50	PedBrainWGBS_2013_8	1	91853089	91853090	1	GRCh37	0.44	967	1221	Illumina HiSeq	WGBS	Bisulfite-Seq	bwa-0.6.1	methylCtools-0.9.3
DO35585	PBCA-DE	SP78730	SA413556	ICGC_MB50	PedBrainWGBS_2013_8	1	91853089	91853090	1	GRCh37	0.44	967	1221	Illumina HiSeq	WGBS	Bisulfite-Seq	bwa-0.6.1	methylCtools-0.9.3
DO35582	PBCA-DE	SP78727	SA413544	ICGC_MB46	PedBrainWGBS_2013_8	1	91853089	91853090	1	GRCh37	0.2	466	1907	Illumina HiSeq	WGBS	Bisulfite-Seq	bwa-0.6.1	methylCtools-0.9.3
DO35581	PBCA-DE	SP78726	SA413540	ICGC_MB45	PedBrainWGBS_2013_8	1	91853089	91853090	1	GRCh37	0.29	408	993	Illumina HiSeq	WGBS	Bisulfite-Seq	bwa-0.6.1	methylCtools-0.9.3
DO35559	PBCA-DE	SP78680	SA413354	ICGC_MB24	PedBrainWGBS_2013_8	1	91853089	91853090	1	GRCh37	0.34	1035	2044	Illumina HiSeq	WGBS	Bisulfite-Seq	bwa-0.6.1	methylCtools-0.9.3
DO35559	PBCA-DE	SP78680	SA413354	ICGC_MB24	PedBrainWGBS_2013_8	1	91853089	91853090	1	GRCh37	0.34	1035	2044	Illumina HiSeq	WGBS	Bisulfite-Seq	bwa-0.6.1	methylCtools-0.9.3
DO35553	PBCA-DE	SP78674	SA413330	ICGC_MB18	PedBrainWGBS_2013_8	1	91853089	91853090	1	GRCh37	0.42	1317	1839	Illumina HiSeq	WGBS	Bisulfite-Seq	bwa-0.6.1	methylCtools-0.9.3
DO35553	PBCA-DE	SP78674	SA413330	ICGC_MB18	PedBrainWGBS_2013_8	1	91853089	91853090	1	GRCh37	0.42	1317	1839	Illumina HiSeq	WGBS	Bisulfite-Seq	bwa-0.6.1	methylCtools-0.9.3
DO35554	PBCA-DE	SP78675	SA413334	ICGC_MB19	PedBrainWGBS_2013_8	1	91853089	91853090	1	GRCh37	0.23	509	1748	Illumina HiSeq	WGBS	Bisulfite-Seq	bwa-0.6.1	methylCtools-0.9.3
DO35551	PBCA-DE	SP78672	SA413322	ICGC_MB16	PedBrainWGBS_2013_8	1	91853089	91853090	1	GRCh37	0.35	853	1578	Illumina HiSeq	WGBS	Bisulfite-Seq	bwa-0.6.1	methylCtools-0.9.3
DO35551	PBCA-DE	SP78672	SA413322	ICGC_MB16	PedBrainWGBS_2013_8	1	91853089	91853090	1	GRCh37	0.35	853	1578	Illumina HiSeq	WGBS	Bisulfite-Seq	bwa-0.6.1	methylCtools-0.9.3
DO35552	PBCA-DE	SP78673	SA413326	ICGC_MB17	PedBrainWGBS_2013_8	1	91853089	91853090	1	GRCh37	0.14	318	1989	Illumina HiSeq	WGBS	Bisulfite-Seq	bwa-0.6.1	methylCtools-0.9.3
DO35550	PBCA-DE	SP78671	SA413318	ICGC_MB15	PedBrainWGBS_2013_8	1	91853089	91853090	1	GRCh37	0.57	1444	1084	Illumina HiSeq	WGBS	Bisulfite-Seq	bwa-0.6.1	methylCtools-0.9.3
DO35550	PBCA-DE	SP78671	SA413318	ICGC_MB15	PedBrainWGBS_2013_8	1	91853089	91853090	1	GRCh37	0.57	1444	1084	Illumina HiSeq	WGBS	Bisulfite-Seq	bwa-0.6.1	methylCtools-0.9.3
DO35569	PBCA-DE	SP78714	SA413492	ICGC_MB32	PedBrainWGBS_2013_8	1	91853089	91853090	1	GRCh37	0.24	605	1865	Illumina HiSeq	WGBS	Bisulfite-Seq	bwa-0.6.1	methylCtools-0.9.3
DO35566	PBCA-DE	SP78711	SA413480	ICGC_MB28	PedBrainWGBS_2013_8	1	91853089	91853090	1	GRCh37	0.38	890	1453	Illumina HiSeq	WGBS	Bisulfite-Seq	bwa-0.6.1	methylCtools-0.9.3
DO35566	PBCA-DE	SP78711	SA413480	ICGC_MB28	PedBrainWGBS_2013_8	1	91853089	91853090	1	GRCh37	0.38	890	1453	Illumina HiSeq	WGBS	Bisulfite-Seq	bwa-0.6.1	methylCtools-0.9.3
DO35564	PBCA-DE	SP78709	SA413472	ICGC_MB26	PedBrainWGBS_2013_8	1	91853089	91853090	1	GRCh37	0.33	645	1306	Illumina HiSeq	WGBS	Bisulfite-Seq	bwa-0.6.1	methylCtools-0.9.3
DO35539	PBCA-DE	SP78660	SA413275	ICGC_MB2	PedBrainWGBS_2013_8	1	91853089	91853090	1	GRCh37	0.38	811	1347	Illumina HiSeq	WGBS	Bisulfite-Seq	bwa-0.6.1	methylCtools-0.9.3
DO35539	PBCA-DE	SP78660	SA413275	ICGC_MB2	PedBrainWGBS_2013_8	1	91853089	91853090	1	GRCh37	0.38	811	1347	Illumina HiSeq	WGBS	Bisulfite-Seq	bwa-0.6.1	methylCtools-0.9.3
DO35538	PBCA-DE	SP78659	SA413272	ICGC_MB1	PedBrainWGBS_2013_8	1	91853089	91853090	1	GRCh37	0.58	1848	1351	Illumina HiSeq	WGBS	Bisulfite-Seq	bwa-0.6.1	methylCtools-0.9.3
DO35538	PBCA-DE	SP78659	SA413272	ICGC_MB1	PedBrainWGBS_2013_8	1	91853089	91853090	1	GRCh37	0.58	1848	1351	Illumina HiSeq	WGBS	Bisulfite-Seq	bwa-0.6.1	methylCtools-0.9.3
DO35549	PBCA-DE	SP78670	SA413314	ICGC_MB14	PedBrainWGBS_2013_8	1	91853089	91853090	1	GRCh37	0.49	1716	1769	Illumina HiSeq	WGBS	Bisulfite-Seq	bwa-0.6.1	methylCtools-0.9.3
DO35549	PBCA-DE	SP78670	SA413314	ICGC_MB14	PedBrainWGBS_2013_8	1	91853089	91853090	1	GRCh37	0.49	1716	1769	Illumina HiSeq	WGBS	Bisulfite-Seq	bwa-0.6.1	methylCtools-0.9.3
DO35545	PBCA-DE	SP78666	SA413298	ICGC_MB9	PedBrainWGBS_2013_8	1	91853089	91853090	1	GRCh37	0.41	1010	1427	Illumina HiSeq	WGBS	Bisulfite-Seq	bwa-0.6.1	methylCtools-0.9.3
DO35545	PBCA-DE	SP78666	SA413298	ICGC_MB9	PedBrainWGBS_2013_8	1	91853089	91853090	1	GRCh37	0.41	1010	1427	Illumina HiSeq	WGBS	Bisulfite-Seq	bwa-0.6.1	methylCtools-0.9.3
DO35542	PBCA-DE	SP78663	SA413286	ICGC_MB6	PedBrainWGBS_2013_8	1	91853089	91853090	1	GRCh37	0.47	1051	1198	Illumina HiSeq	WGBS	Bisulfite-Seq	bwa-0.6.1	methylCtools-0.9.3
DO35542	PBCA-DE	SP78663	SA413286	ICGC_MB6	PedBrainWGBS_2013_8	1	91853089	91853090	1	GRCh37	0.47	1051	1198	Illumina HiSeq	WGBS	Bisulfite-Seq	bwa-0.6.1	methylCtools-0.9.3
DO35543	PBCA-DE	SP78664	SA413290	ICGC_MB7	PedBrainWGBS_2013_8	1	91853089	91853090	1	GRCh37	0.3	628	1432	Illumina HiSeq	WGBS	Bisulfite-Seq	bwa-0.6.1	methylCtools-0.9.3
DO35541	PBCA-DE	SP78662	SA413282	ICGC_MB5	PedBrainWGBS_2013_8	1	91853089	91853090	1	GRCh37	0.35	652	1216	Illumina HiSeq	WGBS	Bisulfite-Seq	bwa-0.6.1	methylCtools-0.9.3
DO35779	PBCA-DE	SP79082	SA413386	ICGC_A4	PedBrainWGBS_2013_8	1	91853095	91853096	1	GRCh37	0.26	663	1897	Illumina HiSeq	WGBS	Bisulfite-Seq	bwa-0.6.1	methylCtools-0.9.3
DO35777	PBCA-DE	SP79080	SA413382	ICGC_A3	PedBrainWGBS_2013_8	1	91853095	91853096	1	GRCh37	0.3	778	1848	Illumina HiSeq	WGBS	Bisulfite-Seq	bwa-0.6.1	methylCtools-0.9.3
DO35777	PBCA-DE	SP79080	SA413382	ICGC_A3	PedBrainWGBS_2013_8	1	91853095	91853096	1	GRCh37	0.3	778	1848	Illumina HiSeq	WGBS	Bisulfite-Seq	bwa-0.6.1	methylCtools-0.9.3
DO35775	PBCA-DE	SP79078	SA413378	ICGC_A2	PedBrainWGBS_2013_8	1	91853095	91853096	1	GRCh37	0.14	295	1821	Illumina HiSeq	WGBS	Bisulfite-Seq	bwa-0.6.1	methylCtools-0.9.3
DO35773	PBCA-DE	SP79076	SA413374	ICGC_A1	PedBrainWGBS_2013_8	1	91853095	91853096	1	GRCh37	0.17	423	2052	Illumina HiSeq	WGBS	Bisulfite-Seq	bwa-0.6.1	methylCtools-0.9.3
DO35771	PBCA-DE	SP79074	SA413370	ICGC_F4	PedBrainWGBS_2013_8	1	91853095	91853096	1	GRCh37	0.21	431	1620	Illumina HiSeq	WGBS	Bisulfite-Seq	bwa-0.6.1	methylCtools-0.9.3
DO35769	PBCA-DE	SP79072	SA413366	ICGC_F3	PedBrainWGBS_2013_8	1	91853095	91853096	1	GRCh37	0.37	799	1380	Illumina HiSeq	WGBS	Bisulfite-Seq	bwa-0.6.1	methylCtools-0.9.3
DO35769	PBCA-DE	SP79072	SA413366	ICGC_F3	PedBrainWGBS_2013_8	1	91853095	91853096	1	GRCh37	0.37	799	1380	Illumina HiSeq	WGBS	Bisulfite-Seq	bwa-0.6.1	methylCtools-0.9.3
DO35767	PBCA-DE	SP79070	SA413364	ICGC_F2	PedBrainWGBS_2013_8	1	91853095	91853096	1	GRCh37	0.3	690	1613	Illumina HiSeq	WGBS	Bisulfite-Seq	bwa-0.6.1	methylCtools-0.9.3
DO35765	PBCA-DE	SP79068	SA413360	ICGC_F1	PedBrainWGBS_2013_8	1	91853095	91853096	1	GRCh37	0.27	687	1860	Illumina HiSeq	WGBS	Bisulfite-Seq	bwa-0.6.1	methylCtools-0.9.3
DO35735	PBCA-DE	SP78933	SA414163	ICGC_MB107	PedBrainWGBS_2013_8	1	91853095	91853096	1	GRCh37	0.47	1296	1437	Illumina HiSeq	WGBS	Bisulfite-Seq	bwa-0.6.1	methylCtools-0.9.3
DO35735	PBCA-DE	SP78933	SA414163	ICGC_MB107	PedBrainWGBS_2013_8	1	91853095	91853096	1	GRCh37	0.47	1296	1437	Illumina HiSeq	WGBS	Bisulfite-Seq	bwa-0.6.1	methylCtools-0.9.3
DO35745	PBCA-DE	SP78943	SA414183	ICGC_MB113	PedBrainWGBS_2013_8	1	91853095	91853096	1	GRCh37	0.44	1298	1650	Illumina HiSeq	WGBS	Bisulfite-Seq	bwa-0.6.1	methylCtools-0.9.3
DO35745	PBCA-DE	SP78943	SA414183	ICGC_MB113	PedBrainWGBS_2013_8	1	91853095	91853096	1	GRCh37	0.44	1298	1650	Illumina HiSeq	WGBS	Bisulfite-Seq	bwa-0.6.1	methylCtools-0.9.3
DO35743	PBCA-DE	SP78941	SA414179	ICGC_MB112	PedBrainWGBS_2013_8	1	91853095	91853096	1	GRCh37	0.4	1018	1554	Illumina HiSeq	WGBS	Bisulfite-Seq	bwa-0.6.1	methylCtools-0.9.3
DO35743	PBCA-DE	SP78941	SA414179	ICGC_MB112	PedBrainWGBS_2013_8	1	91853095	91853096	1	GRCh37	0.4	1018	1554	Illumina HiSeq	WGBS	Bisulfite-Seq	bwa-0.6.1	methylCtools-0.9.3
DO35626	PBCA-DE	SP78823	SA413926	ICGC_MB95	PedBrainWGBS_2013_8	1	91853095	91853096	1	GRCh37	0.22	409	1469	Illumina HiSeq	WGBS	Bisulfite-Seq	bwa-0.6.1	methylCtools-0.9.3
DO35622	PBCA-DE	SP78819	SA413910	ICGC_MB90	PedBrainWGBS_2013_8	1	91853095	91853096	1	GRCh37	0.18	526	2361	Illumina HiSeq	WGBS	Bisulfite-Seq	bwa-0.6.1	methylCtools-0.9.3
DO35620	PBCA-DE	SP78817	SA413902	ICGC_MB88	PedBrainWGBS_2013_8	1	91853095	91853096	1	GRCh37	0.39	1152	1836	Illumina HiSeq	WGBS	Bisulfite-Seq	bwa-0.6.1	methylCtools-0.9.3
DO35620	PBCA-DE	SP78817	SA413902	ICGC_MB88	PedBrainWGBS_2013_8	1	91853095	91853096	1	GRCh37	0.39	1152	1836	Illumina HiSeq	WGBS	Bisulfite-Seq	bwa-0.6.1	methylCtools-0.9.3
DO35577	PBCA-DE	SP78722	SA413524	ICGC_MB40	PedBrainWGBS_2013_8	1	91853095	91853096	1	GRCh37	0.37	958	1652	Illumina HiSeq	WGBS	Bisulfite-Seq	bwa-0.6.1	methylCtools-0.9.3
DO35577	PBCA-DE	SP78722	SA413524	ICGC_MB40	PedBrainWGBS_2013_8	1	91853095	91853096	1	GRCh37	0.37	958	1652	Illumina HiSeq	WGBS	Bisulfite-Seq	bwa-0.6.1	methylCtools-0.9.3
DO35575	PBCA-DE	SP78720	SA413516	ICGC_MB38	PedBrainWGBS_2013_8	1	91853095	91853096	1	GRCh37	0.42	805	1109	Illumina HiSeq	WGBS	Bisulfite-Seq	bwa-0.6.1	methylCtools-0.9.3
DO35575	PBCA-DE	SP78720	SA413516	ICGC_MB38	PedBrainWGBS_2013_8	1	91853095	91853096	1	GRCh37	0.42	805	1109	Illumina HiSeq	WGBS	Bisulfite-Seq	bwa-0.6.1	methylCtools-0.9.3
DO35576	PBCA-DE	SP78721	SA413520	ICGC_MB39	PedBrainWGBS_2013_8	1	91853095	91853096	1	GRCh37	0.38	900	1460	Illumina HiSeq	WGBS	Bisulfite-Seq	bwa-0.6.1	methylCtools-0.9.3
DO35576	PBCA-DE	SP78721	SA413520	ICGC_MB39	PedBrainWGBS_2013_8	1	91853095	91853096	1	GRCh37	0.38	900	1460	Illumina HiSeq	WGBS	Bisulfite-Seq	bwa-0.6.1	methylCtools-0.9.3
DO35573	PBCA-DE	SP78718	SA413508	ICGC_MB36	PedBrainWGBS_2013_8	1	91853095	91853096	1	GRCh37	0.36	549	961	Illumina HiSeq	WGBS	Bisulfite-Seq	bwa-0.6.1	methylCtools-0.9.3
DO35574	PBCA-DE	SP78719	SA413512	ICGC_MB37	PedBrainWGBS_2013_8	1	91853095	91853096	1	GRCh37	0.16	326	1691	Illumina HiSeq	WGBS	Bisulfite-Seq	bwa-0.6.1	methylCtools-0.9.3
DO35571	PBCA-DE	SP78716	SA413500	ICGC_MB34	PedBrainWGBS_2013_8	1	91853095	91853096	1	GRCh37	0.28	452	1179	Illumina HiSeq	WGBS	Bisulfite-Seq	bwa-0.6.1	methylCtools-0.9.3
DO35572	PBCA-DE	SP78717	SA413504	ICGC_MB35	PedBrainWGBS_2013_8	1	91853095	91853096	1	GRCh37	0.38	843	1370	Illumina HiSeq	WGBS	Bisulfite-Seq	bwa-0.6.1	methylCtools-0.9.3
DO35572	PBCA-DE	SP78717	SA413504	ICGC_MB35	PedBrainWGBS_2013_8	1	91853095	91853096	1	GRCh37	0.38	843	1370	Illumina HiSeq	WGBS	Bisulfite-Seq	bwa-0.6.1	methylCtools-0.9.3
DO35586	PBCA-DE	SP78731	SA413560	ICGC_MB51	PedBrainWGBS_2013_8	1	91853095	91853096	1	GRCh37	0.17	305	1453	Illumina HiSeq	WGBS	Bisulfite-Seq	bwa-0.6.1	methylCtools-0.9.3
DO35584	PBCA-DE	SP78729	SA413552	ICGC_MB49	PedBrainWGBS_2013_8	1	91853095	91853096	1	GRCh37	0.32	831	1745	Illumina HiSeq	WGBS	Bisulfite-Seq	bwa-0.6.1	methylCtools-0.9.3
DO35584	PBCA-DE	SP78729	SA413552	ICGC_MB49	PedBrainWGBS_2013_8	1	91853095	91853096	1	GRCh37	0.32	831	1745	Illumina HiSeq	WGBS	Bisulfite-Seq	bwa-0.6.1	methylCtools-0.9.3
DO35585	PBCA-DE	SP78730	SA413556	ICGC_MB50	PedBrainWGBS_2013_8	1	91853095	91853096	1	GRCh37	0.39	768	1187	Illumina HiSeq	WGBS	Bisulfite-Seq	bwa-0.6.1	methylCtools-0.9.3
DO35585	PBCA-DE	SP78730	SA413556	ICGC_MB50	PedBrainWGBS_2013_8	1	91853095	91853096	1	GRCh37	0.39	768	1187	Illumina HiSeq	WGBS	Bisulfite-Seq	bwa-0.6.1	methylCtools-0.9.3
DO35582	PBCA-DE	SP78727	SA413544	ICGC_MB46	PedBrainWGBS_2013_8	1	91853095	91853096	1	GRCh37	0.18	371	1719	Illumina HiSeq	WGBS	Bisulfite-Seq	bwa-0.6.1	methylCtools-0.9.3
DO35581	PBCA-DE	SP78726	SA413540	ICGC_MB45	PedBrainWGBS_2013_8	1	91853095	91853096	1	GRCh37	0.24	302	947	Illumina HiSeq	WGBS	Bisulfite-Seq	bwa-0.6.1	methylCtools-0.9.3
DO35559	PBCA-DE	SP78680	SA413354	ICGC_MB24	PedBrainWGBS_2013_8	1	91853095	91853096	1	GRCh37	0.29	801	1941	Illumina HiSeq	WGBS	Bisulfite-Seq	bwa-0.6.1	methylCtools-0.9.3
DO35559	PBCA-DE	SP78680	SA413354	ICGC_MB24	PedBrainWGBS_2013_8	1	91853095	91853096	1	GRCh37	0.29	801	1941	Illumina HiSeq	WGBS	Bisulfite-Seq	bwa-0.6.1	methylCtools-0.9.3
DO35553	PBCA-DE	SP78674	SA413330	ICGC_MB18	PedBrainWGBS_2013_8	1	91853095	91853096	1	GRCh37	0.4	1136	1714	Illumina HiSeq	WGBS	Bisulfite-Seq	bwa-0.6.1	methylCtools-0.9.3
DO35553	PBCA-DE	SP78674	SA413330	ICGC_MB18	PedBrainWGBS_2013_8	1	91853095	91853096	1	GRCh37	0.4	1136	1714	Illumina HiSeq	WGBS	Bisulfite-Seq	bwa-0.6.1	methylCtools-0.9.3
DO35554	PBCA-DE	SP78675	SA413334	ICGC_MB19	PedBrainWGBS_2013_8	1	91853095	91853096	1	GRCh37	0.2	401	1631	Illumina HiSeq	WGBS	Bisulfite-Seq	bwa-0.6.1	methylCtools-0.9.3
DO35551	PBCA-DE	SP78672	SA413322	ICGC_MB16	PedBrainWGBS_2013_8	1	91853095	91853096	1	GRCh37	0.33	718	1447	Illumina HiSeq	WGBS	Bisulfite-Seq	bwa-0.6.1	methylCtools-0.9.3
DO35551	PBCA-DE	SP78672	SA413322	ICGC_MB16	PedBrainWGBS_2013_8	1	91853095	91853096	1	GRCh37	0.33	718	1447	Illumina HiSeq	WGBS	Bisulfite-Seq	bwa-0.6.1	methylCtools-0.9.3
DO35552	PBCA-DE	SP78673	SA413326	ICGC_MB17	PedBrainWGBS_2013_8	1	91853095	91853096	1	GRCh37	0.14	295	1777	Illumina HiSeq	WGBS	Bisulfite-Seq	bwa-0.6.1	methylCtools-0.9.3
DO35550	PBCA-DE	SP78671	SA413318	ICGC_MB15	PedBrainWGBS_2013_8	1	91853095	91853096	1	GRCh37	0.52	1139	1074	Illumina HiSeq	WGBS	Bisulfite-Seq	bwa-0.6.1	methylCtools-0.9.3
DO35550	PBCA-DE	SP78671	SA413318	ICGC_MB15	PedBrainWGBS_2013_8	1	91853095	91853096	1	GRCh37	0.52	1139	1074	Illumina HiSeq	WGBS	Bisulfite-Seq	bwa-0.6.1	methylCtools-0.9.3
DO35569	PBCA-DE	SP78714	SA413492	ICGC_MB32	PedBrainWGBS_2013_8	1	91853095	91853096	1	GRCh37	0.21	453	1747	Illumina HiSeq	WGBS	Bisulfite-Seq	bwa-0.6.1	methylCtools-0.9.3
DO35566	PBCA-DE	SP78711	SA413480	ICGC_MB28	PedBrainWGBS_2013_8	1	91853095	91853096	1	GRCh37	0.37	769	1328	Illumina HiSeq	WGBS	Bisulfite-Seq	bwa-0.6.1	methylCtools-0.9.3
DO35566	PBCA-DE	SP78711	SA413480	ICGC_MB28	PedBrainWGBS_2013_8	1	91853095	91853096	1	GRCh37	0.37	769	1328	Illumina HiSeq	WGBS	Bisulfite-Seq	bwa-0.6.1	methylCtools-0.9.3
DO35564	PBCA-DE	SP78709	SA413472	ICGC_MB26	PedBrainWGBS_2013_8	1	91853095	91853096	1	GRCh37	0.31	528	1200	Illumina HiSeq	WGBS	Bisulfite-Seq	bwa-0.6.1	methylCtools-0.9.3
DO35539	PBCA-DE	SP78660	SA413275	ICGC_MB2	PedBrainWGBS_2013_8	1	91853095	91853096	1	GRCh37	0.29	554	1349	Illumina HiSeq	WGBS	Bisulfite-Seq	bwa-0.6.1	methylCtools-0.9.3
DO35538	PBCA-DE	SP78659	SA413272	ICGC_MB1	PedBrainWGBS_2013_8	1	91853095	91853096	1	GRCh37	0.55	1612	1336	Illumina HiSeq	WGBS	Bisulfite-Seq	bwa-0.6.1	methylCtools-0.9.3
DO35538	PBCA-DE	SP78659	SA413272	ICGC_MB1	PedBrainWGBS_2013_8	1	91853095	91853096	1	GRCh37	0.55	1612	1336	Illumina HiSeq	WGBS	Bisulfite-Seq	bwa-0.6.1	methylCtools-0.9.3
DO35549	PBCA-DE	SP78670	SA413314	ICGC_MB14	PedBrainWGBS_2013_8	1	91853095	91853096	1	GRCh37	0.47	1460	1644	Illumina HiSeq	WGBS	Bisulfite-Seq	bwa-0.6.1	methylCtools-0.9.3
DO35549	PBCA-DE	SP78670	SA413314	ICGC_MB14	PedBrainWGBS_2013_8	1	91853095	91853096	1	GRCh37	0.47	1460	1644	Illumina HiSeq	WGBS	Bisulfite-Seq	bwa-0.6.1	methylCtools-0.9.3
DO35545	PBCA-DE	SP78666	SA413298	ICGC_MB9	PedBrainWGBS_2013_8	1	91853095	91853096	1	GRCh37	0.38	826	1335	Illumina HiSeq	WGBS	Bisulfite-Seq	bwa-0.6.1	methylCtools-0.9.3
DO35545	PBCA-DE	SP78666	SA413298	ICGC_MB9	PedBrainWGBS_2013_8	1	91853095	91853096	1	GRCh37	0.38	826	1335	Illumina HiSeq	WGBS	Bisulfite-Seq	bwa-0.6.1	methylCtools-0.9.3
DO35542	PBCA-DE	SP78663	SA413286	ICGC_MB6	PedBrainWGBS_2013_8	1	91853095	91853096	1	GRCh37	0.42	870	1181	Illumina HiSeq	WGBS	Bisulfite-Seq	bwa-0.6.1	methylCtools-0.9.3
DO35542	PBCA-DE	SP78663	SA413286	ICGC_MB6	PedBrainWGBS_2013_8	1	91853095	91853096	1	GRCh37	0.42	870	1181	Illumina HiSeq	WGBS	Bisulfite-Seq	bwa-0.6.1	methylCtools-0.9.3
DO35543	PBCA-DE	SP78664	SA413290	ICGC_MB7	PedBrainWGBS_2013_8	1	91853095	91853096	1	GRCh37	0.29	530	1299	Illumina HiSeq	WGBS	Bisulfite-Seq	bwa-0.6.1	methylCtools-0.9.3
DO35541	PBCA-DE	SP78662	SA413282	ICGC_MB5	PedBrainWGBS_2013_8	1	91853095	91853096	1	GRCh37	0.31	524	1152	Illumina HiSeq	WGBS	Bisulfite-Seq	bwa-0.6.1	methylCtools-0.9.3
DO35735	PBCA-DE	SP78933	SA414163	ICGC_MB107	PedBrainWGBS_2013_8	1	121351763	121351764	1	GRCh37	0.12	102	788	Illumina HiSeq	WGBS	Bisulfite-Seq	bwa-0.6.1	methylCtools-0.9.3
DO35735	PBCA-DE	SP78933	SA414163	ICGC_MB107	PedBrainWGBS_2013_8	1	121351985	121351986	1	GRCh37	0.25	240	719	Illumina HiSeq	WGBS	Bisulfite-Seq	bwa-0.6.1	methylCtools-0.9.3
DO35585	PBCA-DE	SP78730	SA413556	ICGC_MB50	PedBrainWGBS_2013_8	1	121354385	121354386	1	GRCh37	0.16	153	807	Illumina HiSeq	WGBS	Bisulfite-Seq	bwa-0.6.1	methylCtools-0.9.3
DO35581	PBCA-DE	SP78726	SA413540	ICGC_MB45	PedBrainWGBS_2013_8	1	121354385	121354386	1	GRCh37	0.09	84	869	Illumina HiSeq	WGBS	Bisulfite-Seq	bwa-0.6.1	methylCtools-0.9.3
DO35554	PBCA-DE	SP78675	SA413334	ICGC_MB19	PedBrainWGBS_2013_8	1	121354385	121354386	1	GRCh37	0.11	102	800	Illumina HiSeq	WGBS	Bisulfite-Seq	bwa-0.6.1	methylCtools-0.9.3
DO35538	PBCA-DE	SP78659	SA413272	ICGC_MB1	PedBrainWGBS_2013_8	1	121354385	121354386	1	GRCh37	0.08	62	730	Illumina HiSeq	WGBS	Bisulfite-Seq	bwa-0.6.1	methylCtools-0.9.3
DO35541	PBCA-DE	SP78662	SA413282	ICGC_MB5	PedBrainWGBS_2013_8	1	121354385	121354386	1	GRCh37	0.1	92	842	Illumina HiSeq	WGBS	Bisulfite-Seq	bwa-0.6.1	methylCtools-0.9.3
DO35767	PBCA-DE	SP79070	SA413364	ICGC_F2	PedBrainWGBS_2013_8	1	121355037	121355038	1	GRCh37	0.59	1030	704	Illumina HiSeq	WGBS	Bisulfite-Seq	bwa-0.6.1	methylCtools-0.9.3
DO35767	PBCA-DE	SP79070	SA413364	ICGC_F2	PedBrainWGBS_2013_8	1	121355037	121355038	1	GRCh37	0.59	1030	704	Illumina HiSeq	WGBS	Bisulfite-Seq	bwa-0.6.1	methylCtools-0.9.3
DO35735	PBCA-DE	SP78933	SA414163	ICGC_MB107	PedBrainWGBS_2013_8	1	121355037	121355038	1	GRCh37	0.34	500	972	Illumina HiSeq	WGBS	Bisulfite-Seq	bwa-0.6.1	methylCtools-0.9.3
DO35745	PBCA-DE	SP78943	SA414183	ICGC_MB113	PedBrainWGBS_2013_8	1	121355037	121355038	1	GRCh37	0.23	328	1083	Illumina HiSeq	WGBS	Bisulfite-Seq	bwa-0.6.1	methylCtools-0.9.3
DO35743	PBCA-DE	SP78941	SA414179	ICGC_MB112	PedBrainWGBS_2013_8	1	121355037	121355038	1	GRCh37	0.24	297	936	Illumina HiSeq	WGBS	Bisulfite-Seq	bwa-0.6.1	methylCtools-0.9.3
DO35622	PBCA-DE	SP78819	SA413910	ICGC_MB90	PedBrainWGBS_2013_8	1	121355037	121355038	1	GRCh37	0.23	481	1569	Illumina HiSeq	WGBS	Bisulfite-Seq	bwa-0.6.1	methylCtools-0.9.3
DO35620	PBCA-DE	SP78817	SA413902	ICGC_MB88	PedBrainWGBS_2013_8	1	121355037	121355038	1	GRCh37	0.24	240	771	Illumina HiSeq	WGBS	Bisulfite-Seq	bwa-0.6.1	methylCtools-0.9.3
DO35575	PBCA-DE	SP78720	SA413516	ICGC_MB38	PedBrainWGBS_2013_8	1	121355037	121355038	1	GRCh37	0.27	392	1040	Illumina HiSeq	WGBS	Bisulfite-Seq	bwa-0.6.1	methylCtools-0.9.3
DO35576	PBCA-DE	SP78721	SA413520	ICGC_MB39	PedBrainWGBS_2013_8	1	121355037	121355038	1	GRCh37	0.38	606	971	Illumina HiSeq	WGBS	Bisulfite-Seq	bwa-0.6.1	methylCtools-0.9.3
DO35573	PBCA-DE	SP78718	SA413508	ICGC_MB36	PedBrainWGBS_2013_8	1	121355037	121355038	1	GRCh37	0.13	153	1057	Illumina HiSeq	WGBS	Bisulfite-Seq	bwa-0.6.1	methylCtools-0.9.3
DO35574	PBCA-DE	SP78719	SA413512	ICGC_MB37	PedBrainWGBS_2013_8	1	121355037	121355038	1	GRCh37	0.32	497	1036	Illumina HiSeq	WGBS	Bisulfite-Seq	bwa-0.6.1	methylCtools-0.9.3
DO35571	PBCA-DE	SP78716	SA413500	ICGC_MB34	PedBrainWGBS_2013_8	1	121355037	121355038	1	GRCh37	0.12	169	1237	Illumina HiSeq	WGBS	Bisulfite-Seq	bwa-0.6.1	methylCtools-0.9.3
DO35572	PBCA-DE	SP78717	SA413504	ICGC_MB35	PedBrainWGBS_2013_8	1	121355037	121355038	1	GRCh37	0.33	437	902	Illumina HiSeq	WGBS	Bisulfite-Seq	bwa-0.6.1	methylCtools-0.9.3
DO35586	PBCA-DE	SP78731	SA413560	ICGC_MB51	PedBrainWGBS_2013_8	1	121355037	121355038	1	GRCh37	0.18	297	1305	Illumina HiSeq	WGBS	Bisulfite-Seq	bwa-0.6.1	methylCtools-0.9.3
DO35584	PBCA-DE	SP78729	SA413552	ICGC_MB49	PedBrainWGBS_2013_8	1	121355037	121355038	1	GRCh37	0.35	660	1202	Illumina HiSeq	WGBS	Bisulfite-Seq	bwa-0.6.1	methylCtools-0.9.3
DO35585	PBCA-DE	SP78730	SA413556	ICGC_MB50	PedBrainWGBS_2013_8	1	121355037	121355038	1	GRCh37	0.15	322	1827	Illumina HiSeq	WGBS	Bisulfite-Seq	bwa-0.6.1	methylCtools-0.9.3
DO35582	PBCA-DE	SP78727	SA413544	ICGC_MB46	PedBrainWGBS_2013_8	1	121355037	121355038	1	GRCh37	0.39	627	989	Illumina HiSeq	WGBS	Bisulfite-Seq	bwa-0.6.1	methylCtools-0.9.3
DO35581	PBCA-DE	SP78726	SA413540	ICGC_MB45	PedBrainWGBS_2013_8	1	121355037	121355038	1	GRCh37	0.1	171	1539	Illumina HiSeq	WGBS	Bisulfite-Seq	bwa-0.6.1	methylCtools-0.9.3
DO35559	PBCA-DE	SP78680	SA413354	ICGC_MB24	PedBrainWGBS_2013_8	1	121355037	121355038	1	GRCh37	0.4	779	1175	Illumina HiSeq	WGBS	Bisulfite-Seq	bwa-0.6.1	methylCtools-0.9.3
DO35559	PBCA-DE	SP78680	SA413354	ICGC_MB24	PedBrainWGBS_2013_8	1	121355037	121355038	1	GRCh37	0.4	779	1175	Illumina HiSeq	WGBS	Bisulfite-Seq	bwa-0.6.1	methylCtools-0.9.3
DO35553	PBCA-DE	SP78674	SA413330	ICGC_MB18	PedBrainWGBS_2013_8	1	121355037	121355038	1	GRCh37	0.06	71	1043	Illumina HiSeq	WGBS	Bisulfite-Seq	bwa-0.6.1	methylCtools-0.9.3
DO35554	PBCA-DE	SP78675	SA413334	ICGC_MB19	PedBrainWGBS_2013_8	1	121355037	121355038	1	GRCh37	0.13	226	1507	Illumina HiSeq	WGBS	Bisulfite-Seq	bwa-0.6.1	methylCtools-0.9.3
DO35551	PBCA-DE	SP78672	SA413322	ICGC_MB16	PedBrainWGBS_2013_8	1	121355037	121355038	1	GRCh37	0.07	128	1673	Illumina HiSeq	WGBS	Bisulfite-Seq	bwa-0.6.1	methylCtools-0.9.3
DO35552	PBCA-DE	SP78673	SA413326	ICGC_MB17	PedBrainWGBS_2013_8	1	121355037	121355038	1	GRCh37	0.31	406	915	Illumina HiSeq	WGBS	Bisulfite-Seq	bwa-0.6.1	methylCtools-0.9.3
DO35550	PBCA-DE	SP78671	SA413318	ICGC_MB15	PedBrainWGBS_2013_8	1	121355037	121355038	1	GRCh37	0.36	584	1039	Illumina HiSeq	WGBS	Bisulfite-Seq	bwa-0.6.1	methylCtools-0.9.3
DO35569	PBCA-DE	SP78714	SA413492	ICGC_MB32	PedBrainWGBS_2013_8	1	121355037	121355038	1	GRCh37	0.23	297	1021	Illumina HiSeq	WGBS	Bisulfite-Seq	bwa-0.6.1	methylCtools-0.9.3
DO35564	PBCA-DE	SP78709	SA413472	ICGC_MB26	PedBrainWGBS_2013_8	1	121355037	121355038	1	GRCh37	0.19	186	814	Illumina HiSeq	WGBS	Bisulfite-Seq	bwa-0.6.1	methylCtools-0.9.3
DO35539	PBCA-DE	SP78660	SA413275	ICGC_MB2	PedBrainWGBS_2013_8	1	121355037	121355038	1	GRCh37	0.28	414	1071	Illumina HiSeq	WGBS	Bisulfite-Seq	bwa-0.6.1	methylCtools-0.9.3
DO35538	PBCA-DE	SP78659	SA413272	ICGC_MB1	PedBrainWGBS_2013_8	1	121355037	121355038	1	GRCh37	0.13	193	1323	Illumina HiSeq	WGBS	Bisulfite-Seq	bwa-0.6.1	methylCtools-0.9.3
DO35549	PBCA-DE	SP78670	SA413314	ICGC_MB14	PedBrainWGBS_2013_8	1	121355037	121355038	1	GRCh37	0.26	348	1018	Illumina HiSeq	WGBS	Bisulfite-Seq	bwa-0.6.1	methylCtools-0.9.3
DO35545	PBCA-DE	SP78666	SA413298	ICGC_MB9	PedBrainWGBS_2013_8	1	121355037	121355038	1	GRCh37	0.3	508	1179	Illumina HiSeq	WGBS	Bisulfite-Seq	bwa-0.6.1	methylCtools-0.9.3
DO35542	PBCA-DE	SP78663	SA413286	ICGC_MB6	PedBrainWGBS_2013_8	1	121355037	121355038	1	GRCh37	0.2	441	1721	Illumina HiSeq	WGBS	Bisulfite-Seq	bwa-0.6.1	methylCtools-0.9.3
DO35543	PBCA-DE	SP78664	SA413290	ICGC_MB7	PedBrainWGBS_2013_8	1	121355037	121355038	1	GRCh37	0.19	236	983	Illumina HiSeq	WGBS	Bisulfite-Seq	bwa-0.6.1	methylCtools-0.9.3
DO35541	PBCA-DE	SP78662	SA413282	ICGC_MB5	PedBrainWGBS_2013_8	1	121355037	121355038	1	GRCh37	0.13	236	1536	Illumina HiSeq	WGBS	Bisulfite-Seq	bwa-0.6.1	methylCtools-0.9.3
DO35771	PBCA-DE	SP79074	SA413370	ICGC_F4	PedBrainWGBS_2013_8	1	121355042	121355043	1	GRCh37	0.8	927	229	Illumina HiSeq	WGBS	Bisulfite-Seq	bwa-0.6.1	methylCtools-0.9.3
DO35767	PBCA-DE	SP79070	SA413364	ICGC_F2	PedBrainWGBS_2013_8	1	121355042	121355043	1	GRCh37	0.77	1400	429	Illumina HiSeq	WGBS	Bisulfite-Seq	bwa-0.6.1	methylCtools-0.9.3
DO35765	PBCA-DE	SP79068	SA413360	ICGC_F1	PedBrainWGBS_2013_8	1	121355042	121355043	1	GRCh37	0.78	727	206	Illumina HiSeq	WGBS	Bisulfite-Seq	bwa-0.6.1	methylCtools-0.9.3
DO35735	PBCA-DE	SP78933	SA414163	ICGC_MB107	PedBrainWGBS_2013_8	1	121355042	121355043	1	GRCh37	0.57	905	679	Illumina HiSeq	WGBS	Bisulfite-Seq	bwa-0.6.1	methylCtools-0.9.3
DO35745	PBCA-DE	SP78943	SA414183	ICGC_MB113	PedBrainWGBS_2013_8	1	121355042	121355043	1	GRCh37	0.43	655	857	Illumina HiSeq	WGBS	Bisulfite-Seq	bwa-0.6.1	methylCtools-0.9.3
DO35743	PBCA-DE	SP78941	SA414179	ICGC_MB112	PedBrainWGBS_2013_8	1	121355042	121355043	1	GRCh37	0.44	574	739	Illumina HiSeq	WGBS	Bisulfite-Seq	bwa-0.6.1	methylCtools-0.9.3
DO35622	PBCA-DE	SP78819	SA413910	ICGC_MB90	PedBrainWGBS_2013_8	1	121355042	121355043	1	GRCh37	0.37	802	1341	Illumina HiSeq	WGBS	Bisulfite-Seq	bwa-0.6.1	methylCtools-0.9.3
DO35622	PBCA-DE	SP78819	SA413910	ICGC_MB90	PedBrainWGBS_2013_8	1	121355042	121355043	1	GRCh37	0.37	802	1341	Illumina HiSeq	WGBS	Bisulfite-Seq	bwa-0.6.1	methylCtools-0.9.3
DO35577	PBCA-DE	SP78722	SA413524	ICGC_MB40	PedBrainWGBS_2013_8	1	121355042	121355043	1	GRCh37	0.7	813	343	Illumina HiSeq	WGBS	Bisulfite-Seq	bwa-0.6.1	methylCtools-0.9.3
DO35575	PBCA-DE	SP78720	SA413516	ICGC_MB38	PedBrainWGBS_2013_8	1	121355042	121355043	1	GRCh37	0.49	707	740	Illumina HiSeq	WGBS	Bisulfite-Seq	bwa-0.6.1	methylCtools-0.9.3
DO35575	PBCA-DE	SP78720	SA413516	ICGC_MB38	PedBrainWGBS_2013_8	1	121355042	121355043	1	GRCh37	0.49	707	740	Illumina HiSeq	WGBS	Bisulfite-Seq	bwa-0.6.1	methylCtools-0.9.3
DO35576	PBCA-DE	SP78721	SA413520	ICGC_MB39	PedBrainWGBS_2013_8	1	121355042	121355043	1	GRCh37	0.69	1125	517	Illumina HiSeq	WGBS	Bisulfite-Seq	bwa-0.6.1	methylCtools-0.9.3
DO35573	PBCA-DE	SP78718	SA413508	ICGC_MB36	PedBrainWGBS_2013_8	1	121355042	121355043	1	GRCh37	0.27	338	915	Illumina HiSeq	WGBS	Bisulfite-Seq	bwa-0.6.1	methylCtools-0.9.3
DO35574	PBCA-DE	SP78719	SA413512	ICGC_MB37	PedBrainWGBS_2013_8	1	121355042	121355043	1	GRCh37	0.51	810	795	Illumina HiSeq	WGBS	Bisulfite-Seq	bwa-0.6.1	methylCtools-0.9.3
DO35574	PBCA-DE	SP78719	SA413512	ICGC_MB37	PedBrainWGBS_2013_8	1	121355042	121355043	1	GRCh37	0.51	810	795	Illumina HiSeq	WGBS	Bisulfite-Seq	bwa-0.6.1	methylCtools-0.9.3
DO35571	PBCA-DE	SP78716	SA413500	ICGC_MB34	PedBrainWGBS_2013_8	1	121355042	121355043	1	GRCh37	0.21	320	1178	Illumina HiSeq	WGBS	Bisulfite-Seq	bwa-0.6.1	methylCtools-0.9.3
DO35572	PBCA-DE	SP78717	SA413504	ICGC_MB35	PedBrainWGBS_2013_8	1	121355042	121355043	1	GRCh37	0.49	688	718	Illumina HiSeq	WGBS	Bisulfite-Seq	bwa-0.6.1	methylCtools-0.9.3
DO35586	PBCA-DE	SP78731	SA413560	ICGC_MB51	PedBrainWGBS_2013_8	1	121355042	121355043	1	GRCh37	0.39	655	1039	Illumina HiSeq	WGBS	Bisulfite-Seq	bwa-0.6.1	methylCtools-0.9.3
DO35584	PBCA-DE	SP78729	SA413552	ICGC_MB49	PedBrainWGBS_2013_8	1	121355042	121355043	1	GRCh37	0.65	1216	649	Illumina HiSeq	WGBS	Bisulfite-Seq	bwa-0.6.1	methylCtools-0.9.3
DO35585	PBCA-DE	SP78730	SA413556	ICGC_MB50	PedBrainWGBS_2013_8	1	121355042	121355043	1	GRCh37	0.36	804	1425	Illumina HiSeq	WGBS	Bisulfite-Seq	bwa-0.6.1	methylCtools-0.9.3
DO35585	PBCA-DE	SP78730	SA413556	ICGC_MB50	PedBrainWGBS_2013_8	1	121355042	121355043	1	GRCh37	0.36	804	1425	Illumina HiSeq	WGBS	Bisulfite-Seq	bwa-0.6.1	methylCtools-0.9.3
DO35582	PBCA-DE	SP78727	SA413544	ICGC_MB46	PedBrainWGBS_2013_8	1	121355042	121355043	1	GRCh37	0.64	1088	618	Illumina HiSeq	WGBS	Bisulfite-Seq	bwa-0.6.1	methylCtools-0.9.3
DO35581	PBCA-DE	SP78726	SA413540	ICGC_MB45	PedBrainWGBS_2013_8	1	121355042	121355043	1	GRCh37	0.21	374	1426	Illumina HiSeq	WGBS	Bisulfite-Seq	bwa-0.6.1	methylCtools-0.9.3
DO35559	PBCA-DE	SP78680	SA413354	ICGC_MB24	PedBrainWGBS_2013_8	1	121355042	121355043	1	GRCh37	0.67	1327	664	Illumina HiSeq	WGBS	Bisulfite-Seq	bwa-0.6.1	methylCtools-0.9.3
DO35553	PBCA-DE	SP78674	SA413330	ICGC_MB18	PedBrainWGBS_2013_8	1	121355042	121355043	1	GRCh37	0.13	159	1032	Illumina HiSeq	WGBS	Bisulfite-Seq	bwa-0.6.1	methylCtools-0.9.3
DO35554	PBCA-DE	SP78675	SA413334	ICGC_MB19	PedBrainWGBS_2013_8	1	121355042	121355043	1	GRCh37	0.36	645	1137	Illumina HiSeq	WGBS	Bisulfite-Seq	bwa-0.6.1	methylCtools-0.9.3
DO35551	PBCA-DE	SP78672	SA413322	ICGC_MB16	PedBrainWGBS_2013_8	1	121355042	121355043	1	GRCh37	0.17	319	1560	Illumina HiSeq	WGBS	Bisulfite-Seq	bwa-0.6.1	methylCtools-0.9.3
DO35552	PBCA-DE	SP78673	SA413326	ICGC_MB17	PedBrainWGBS_2013_8	1	121355042	121355043	1	GRCh37	0.42	598	817	Illumina HiSeq	WGBS	Bisulfite-Seq	bwa-0.6.1	methylCtools-0.9.3
DO35550	PBCA-DE	SP78671	SA413318	ICGC_MB15	PedBrainWGBS_2013_8	1	121355042	121355043	1	GRCh37	0.64	1046	579	Illumina HiSeq	WGBS	Bisulfite-Seq	bwa-0.6.1	methylCtools-0.9.3
DO35569	PBCA-DE	SP78714	SA413492	ICGC_MB32	PedBrainWGBS_2013_8	1	121355042	121355043	1	GRCh37	0.39	567	878	Illumina HiSeq	WGBS	Bisulfite-Seq	bwa-0.6.1	methylCtools-0.9.3
DO35539	PBCA-DE	SP78660	SA413275	ICGC_MB2	PedBrainWGBS_2013_8	1	121355042	121355043	1	GRCh37	0.49	733	750	Illumina HiSeq	WGBS	Bisulfite-Seq	bwa-0.6.1	methylCtools-0.9.3
DO35539	PBCA-DE	SP78660	SA413275	ICGC_MB2	PedBrainWGBS_2013_8	1	121355042	121355043	1	GRCh37	0.49	733	750	Illumina HiSeq	WGBS	Bisulfite-Seq	bwa-0.6.1	methylCtools-0.9.3
DO35538	PBCA-DE	SP78659	SA413272	ICGC_MB1	PedBrainWGBS_2013_8	1	121355042	121355043	1	GRCh37	0.26	413	1197	Illumina HiSeq	WGBS	Bisulfite-Seq	bwa-0.6.1	methylCtools-0.9.3
DO35549	PBCA-DE	SP78670	SA413314	ICGC_MB14	PedBrainWGBS_2013_8	1	121355042	121355043	1	GRCh37	0.46	638	762	Illumina HiSeq	WGBS	Bisulfite-Seq	bwa-0.6.1	methylCtools-0.9.3
DO35545	PBCA-DE	SP78666	SA413298	ICGC_MB9	PedBrainWGBS_2013_8	1	121355042	121355043	1	GRCh37	0.52	885	830	Illumina HiSeq	WGBS	Bisulfite-Seq	bwa-0.6.1	methylCtools-0.9.3
DO35545	PBCA-DE	SP78666	SA413298	ICGC_MB9	PedBrainWGBS_2013_8	1	121355042	121355043	1	GRCh37	0.52	885	830	Illumina HiSeq	WGBS	Bisulfite-Seq	bwa-0.6.1	methylCtools-0.9.3
DO35542	PBCA-DE	SP78663	SA413286	ICGC_MB6	PedBrainWGBS_2013_8	1	121355042	121355043	1	GRCh37	0.37	774	1334	Illumina HiSeq	WGBS	Bisulfite-Seq	bwa-0.6.1	methylCtools-0.9.3
DO35542	PBCA-DE	SP78663	SA413286	ICGC_MB6	PedBrainWGBS_2013_8	1	121355042	121355043	1	GRCh37	0.37	774	1334	Illumina HiSeq	WGBS	Bisulfite-Seq	bwa-0.6.1	methylCtools-0.9.3
DO35543	PBCA-DE	SP78664	SA413290	ICGC_MB7	PedBrainWGBS_2013_8	1	121355042	121355043	1	GRCh37	0.35	448	838	Illumina HiSeq	WGBS	Bisulfite-Seq	bwa-0.6.1	methylCtools-0.9.3
DO35541	PBCA-DE	SP78662	SA413282	ICGC_MB5	PedBrainWGBS_2013_8	1	121355042	121355043	1	GRCh37	0.25	469	1394	Illumina HiSeq	WGBS	Bisulfite-Seq	bwa-0.6.1	methylCtools-0.9.3
DO35771	PBCA-DE	SP79074	SA413370	ICGC_F4	PedBrainWGBS_2013_8	1	121355046	121355047	1	GRCh37	0.76	883	277	Illumina HiSeq	WGBS	Bisulfite-Seq	bwa-0.6.1	methylCtools-0.9.3
DO35767	PBCA-DE	SP79070	SA413364	ICGC_F2	PedBrainWGBS_2013_8	1	121355046	121355047	1	GRCh37	0.72	1335	517	Illumina HiSeq	WGBS	Bisulfite-Seq	bwa-0.6.1	methylCtools-0.9.3
DO35735	PBCA-DE	SP78933	SA414163	ICGC_MB107	PedBrainWGBS_2013_8	1	121355046	121355047	1	GRCh37	0.58	931	683	Illumina HiSeq	WGBS	Bisulfite-Seq	bwa-0.6.1	methylCtools-0.9.3
DO35745	PBCA-DE	SP78943	SA414183	ICGC_MB113	PedBrainWGBS_2013_8	1	121355046	121355047	1	GRCh37	0.4	598	916	Illumina HiSeq	WGBS	Bisulfite-Seq	bwa-0.6.1	methylCtools-0.9.3
DO35743	PBCA-DE	SP78941	SA414179	ICGC_MB112	PedBrainWGBS_2013_8	1	121355046	121355047	1	GRCh37	0.41	554	800	Illumina HiSeq	WGBS	Bisulfite-Seq	bwa-0.6.1	methylCtools-0.9.3
DO35622	PBCA-DE	SP78819	SA413910	ICGC_MB90	PedBrainWGBS_2013_8	1	121355046	121355047	1	GRCh37	0.35	786	1432	Illumina HiSeq	WGBS	Bisulfite-Seq	bwa-0.6.1	methylCtools-0.9.3
DO35622	PBCA-DE	SP78819	SA413910	ICGC_MB90	PedBrainWGBS_2013_8	1	121355046	121355047	1	GRCh37	0.35	786	1432	Illumina HiSeq	WGBS	Bisulfite-Seq	bwa-0.6.1	methylCtools-0.9.3
DO35620	PBCA-DE	SP78817	SA413902	ICGC_MB88	PedBrainWGBS_2013_8	1	121355046	121355047	1	GRCh37	0.34	366	726	Illumina HiSeq	WGBS	Bisulfite-Seq	bwa-0.6.1	methylCtools-0.9.3
DO35577	PBCA-DE	SP78722	SA413524	ICGC_MB40	PedBrainWGBS_2013_8	1	121355046	121355047	1	GRCh37	0.6	712	468	Illumina HiSeq	WGBS	Bisulfite-Seq	bwa-0.6.1	methylCtools-0.9.3
DO35575	PBCA-DE	SP78720	SA413516	ICGC_MB38	PedBrainWGBS_2013_8	1	121355046	121355047	1	GRCh37	0.47	684	776	Illumina HiSeq	WGBS	Bisulfite-Seq	bwa-0.6.1	methylCtools-0.9.3
DO35576	PBCA-DE	SP78721	SA413520	ICGC_MB39	PedBrainWGBS_2013_8	1	121355046	121355047	1	GRCh37	0.65	1081	573	Illumina HiSeq	WGBS	Bisulfite-Seq	bwa-0.6.1	methylCtools-0.9.3
DO35573	PBCA-DE	SP78718	SA413508	ICGC_MB36	PedBrainWGBS_2013_8	1	121355046	121355047	1	GRCh37	0.31	376	847	Illumina HiSeq	WGBS	Bisulfite-Seq	bwa-0.6.1	methylCtools-0.9.3
DO35574	PBCA-DE	SP78719	SA413512	ICGC_MB37	PedBrainWGBS_2013_8	1	121355046	121355047	1	GRCh37	0.48	779	837	Illumina HiSeq	WGBS	Bisulfite-Seq	bwa-0.6.1	methylCtools-0.9.3
DO35574	PBCA-DE	SP78719	SA413512	ICGC_MB37	PedBrainWGBS_2013_8	1	121355046	121355047	1	GRCh37	0.48	779	837	Illumina HiSeq	WGBS	Bisulfite-Seq	bwa-0.6.1	methylCtools-0.9.3
DO35571	PBCA-DE	SP78716	SA413500	ICGC_MB34	PedBrainWGBS_2013_8	1	121355046	121355047	1	GRCh37	0.2	304	1234	Illumina HiSeq	WGBS	Bisulfite-Seq	bwa-0.6.1	methylCtools-0.9.3
DO35572	PBCA-DE	SP78717	SA413504	ICGC_MB35	PedBrainWGBS_2013_8	1	121355046	121355047	1	GRCh37	0.46	663	786	Illumina HiSeq	WGBS	Bisulfite-Seq	bwa-0.6.1	methylCtools-0.9.3
DO35586	PBCA-DE	SP78731	SA413560	ICGC_MB51	PedBrainWGBS_2013_8	1	121355046	121355047	1	GRCh37	0.38	657	1067	Illumina HiSeq	WGBS	Bisulfite-Seq	bwa-0.6.1	methylCtools-0.9.3
DO35584	PBCA-DE	SP78729	SA413552	ICGC_MB49	PedBrainWGBS_2013_8	1	121355046	121355047	1	GRCh37	0.66	1221	623	Illumina HiSeq	WGBS	Bisulfite-Seq	bwa-0.6.1	methylCtools-0.9.3
DO35585	PBCA-DE	SP78730	SA413556	ICGC_MB50	PedBrainWGBS_2013_8	1	121355046	121355047	1	GRCh37	0.37	841	1420	Illumina HiSeq	WGBS	Bisulfite-Seq	bwa-0.6.1	methylCtools-0.9.3
DO35585	PBCA-DE	SP78730	SA413556	ICGC_MB50	PedBrainWGBS_2013_8	1	121355046	121355047	1	GRCh37	0.37	841	1420	Illumina HiSeq	WGBS	Bisulfite-Seq	bwa-0.6.1	methylCtools-0.9.3
DO35582	PBCA-DE	SP78727	SA413544	ICGC_MB46	PedBrainWGBS_2013_8	1	121355046	121355047	1	GRCh37	0.59	1033	727	Illumina HiSeq	WGBS	Bisulfite-Seq	bwa-0.6.1	methylCtools-0.9.3
DO35582	PBCA-DE	SP78727	SA413544	ICGC_MB46	PedBrainWGBS_2013_8	1	121355046	121355047	1	GRCh37	0.59	1033	727	Illumina HiSeq	WGBS	Bisulfite-Seq	bwa-0.6.1	methylCtools-0.9.3
DO35581	PBCA-DE	SP78726	SA413540	ICGC_MB45	PedBrainWGBS_2013_8	1	121355046	121355047	1	GRCh37	0.23	420	1429	Illumina HiSeq	WGBS	Bisulfite-Seq	bwa-0.6.1	methylCtools-0.9.3
DO35559	PBCA-DE	SP78680	SA413354	ICGC_MB24	PedBrainWGBS_2013_8	1	121355046	121355047	1	GRCh37	0.62	1201	741	Illumina HiSeq	WGBS	Bisulfite-Seq	bwa-0.6.1	methylCtools-0.9.3
DO35559	PBCA-DE	SP78680	SA413354	ICGC_MB24	PedBrainWGBS_2013_8	1	121355046	121355047	1	GRCh37	0.62	1201	741	Illumina HiSeq	WGBS	Bisulfite-Seq	bwa-0.6.1	methylCtools-0.9.3
DO35553	PBCA-DE	SP78674	SA413330	ICGC_MB18	PedBrainWGBS_2013_8	1	121355046	121355047	1	GRCh37	0.15	175	1026	Illumina HiSeq	WGBS	Bisulfite-Seq	bwa-0.6.1	methylCtools-0.9.3
DO35554	PBCA-DE	SP78675	SA413334	ICGC_MB19	PedBrainWGBS_2013_8	1	121355046	121355047	1	GRCh37	0.32	584	1239	Illumina HiSeq	WGBS	Bisulfite-Seq	bwa-0.6.1	methylCtools-0.9.3
DO35551	PBCA-DE	SP78672	SA413322	ICGC_MB16	PedBrainWGBS_2013_8	1	121355046	121355047	1	GRCh37	0.17	321	1584	Illumina HiSeq	WGBS	Bisulfite-Seq	bwa-0.6.1	methylCtools-0.9.3
DO35552	PBCA-DE	SP78673	SA413326	ICGC_MB17	PedBrainWGBS_2013_8	1	121355046	121355047	1	GRCh37	0.43	625	838	Illumina HiSeq	WGBS	Bisulfite-Seq	bwa-0.6.1	methylCtools-0.9.3
DO35550	PBCA-DE	SP78671	SA413318	ICGC_MB15	PedBrainWGBS_2013_8	1	121355046	121355047	1	GRCh37	0.66	1047	550	Illumina HiSeq	WGBS	Bisulfite-Seq	bwa-0.6.1	methylCtools-0.9.3
DO35569	PBCA-DE	SP78714	SA413492	ICGC_MB32	PedBrainWGBS_2013_8	1	121355046	121355047	1	GRCh37	0.36	539	962	Illumina HiSeq	WGBS	Bisulfite-Seq	bwa-0.6.1	methylCtools-0.9.3
DO35539	PBCA-DE	SP78660	SA413275	ICGC_MB2	PedBrainWGBS_2013_8	1	121355046	121355047	1	GRCh37	0.49	727	769	Illumina HiSeq	WGBS	Bisulfite-Seq	bwa-0.6.1	methylCtools-0.9.3
DO35539	PBCA-DE	SP78660	SA413275	ICGC_MB2	PedBrainWGBS_2013_8	1	121355046	121355047	1	GRCh37	0.49	727	769	Illumina HiSeq	WGBS	Bisulfite-Seq	bwa-0.6.1	methylCtools-0.9.3
DO35538	PBCA-DE	SP78659	SA413272	ICGC_MB1	PedBrainWGBS_2013_8	1	121355046	121355047	1	GRCh37	0.25	427	1275	Illumina HiSeq	WGBS	Bisulfite-Seq	bwa-0.6.1	methylCtools-0.9.3
DO35549	PBCA-DE	SP78670	SA413314	ICGC_MB14	PedBrainWGBS_2013_8	1	121355046	121355047	1	GRCh37	0.46	661	775	Illumina HiSeq	WGBS	Bisulfite-Seq	bwa-0.6.1	methylCtools-0.9.3
DO35545	PBCA-DE	SP78666	SA413298	ICGC_MB9	PedBrainWGBS_2013_8	1	121355046	121355047	1	GRCh37	0.47	796	894	Illumina HiSeq	WGBS	Bisulfite-Seq	bwa-0.6.1	methylCtools-0.9.3
DO35545	PBCA-DE	SP78666	SA413298	ICGC_MB9	PedBrainWGBS_2013_8	1	121355046	121355047	1	GRCh37	0.47	796	894	Illumina HiSeq	WGBS	Bisulfite-Seq	bwa-0.6.1	methylCtools-0.9.3
DO35542	PBCA-DE	SP78663	SA413286	ICGC_MB6	PedBrainWGBS_2013_8	1	121355046	121355047	1	GRCh37	0.37	774	1296	Illumina HiSeq	WGBS	Bisulfite-Seq	bwa-0.6.1	methylCtools-0.9.3
DO35542	PBCA-DE	SP78663	SA413286	ICGC_MB6	PedBrainWGBS_2013_8	1	121355046	121355047	1	GRCh37	0.37	774	1296	Illumina HiSeq	WGBS	Bisulfite-Seq	bwa-0.6.1	methylCtools-0.9.3
DO35543	PBCA-DE	SP78664	SA413290	ICGC_MB7	PedBrainWGBS_2013_8	1	121355046	121355047	1	GRCh37	0.33	427	878	Illumina HiSeq	WGBS	Bisulfite-Seq	bwa-0.6.1	methylCtools-0.9.3
DO35541	PBCA-DE	SP78662	SA413282	ICGC_MB5	PedBrainWGBS_2013_8	1	121355046	121355047	1	GRCh37	0.25	480	1416	Illumina HiSeq	WGBS	Bisulfite-Seq	bwa-0.6.1	methylCtools-0.9.3
DO35779	PBCA-DE	SP79082	SA413386	ICGC_A4	PedBrainWGBS_2013_8	1	121355170	121355171	1	GRCh37	0.85	710	126	Illumina HiSeq	WGBS	Bisulfite-Seq	bwa-0.6.1	methylCtools-0.9.3
DO35775	PBCA-DE	SP79078	SA413378	ICGC_A2	PedBrainWGBS_2013_8	1	121355170	121355171	1	GRCh37	0.89	900	114	Illumina HiSeq	WGBS	Bisulfite-Seq	bwa-0.6.1	methylCtools-0.9.3
DO35771	PBCA-DE	SP79074	SA413370	ICGC_F4	PedBrainWGBS_2013_8	1	121355170	121355171	1	GRCh37	0.84	1028	196	Illumina HiSeq	WGBS	Bisulfite-Seq	bwa-0.6.1	methylCtools-0.9.3
DO35767	PBCA-DE	SP79070	SA413364	ICGC_F2	PedBrainWGBS_2013_8	1	121355170	121355171	1	GRCh37	0.8	1765	430	Illumina HiSeq	WGBS	Bisulfite-Seq	bwa-0.6.1	methylCtools-0.9.3
DO35765	PBCA-DE	SP79068	SA413360	ICGC_F1	PedBrainWGBS_2013_8	1	121355170	121355171	1	GRCh37	0.89	839	101	Illumina HiSeq	WGBS	Bisulfite-Seq	bwa-0.6.1	methylCtools-0.9.3
DO35735	PBCA-DE	SP78933	SA414163	ICGC_MB107	PedBrainWGBS_2013_8	1	121355170	121355171	1	GRCh37	0.82	2573	555	Illumina HiSeq	WGBS	Bisulfite-Seq	bwa-0.6.1	methylCtools-0.9.3
DO35745	PBCA-DE	SP78943	SA414183	ICGC_MB113	PedBrainWGBS_2013_8	1	121355170	121355171	1	GRCh37	0.84	1768	343	Illumina HiSeq	WGBS	Bisulfite-Seq	bwa-0.6.1	methylCtools-0.9.3
DO35743	PBCA-DE	SP78941	SA414179	ICGC_MB112	PedBrainWGBS_2013_8	1	121355170	121355171	1	GRCh37	0.86	1756	285	Illumina HiSeq	WGBS	Bisulfite-Seq	bwa-0.6.1	methylCtools-0.9.3
DO35626	PBCA-DE	SP78823	SA413926	ICGC_MB95	PedBrainWGBS_2013_8	1	121355170	121355171	1	GRCh37	0.88	1286	168	Illumina HiSeq	WGBS	Bisulfite-Seq	bwa-0.6.1	methylCtools-0.9.3
DO35622	PBCA-DE	SP78819	SA413910	ICGC_MB90	PedBrainWGBS_2013_8	1	121355170	121355171	1	GRCh37	0.73	1784	642	Illumina HiSeq	WGBS	Bisulfite-Seq	bwa-0.6.1	methylCtools-0.9.3
DO35620	PBCA-DE	SP78817	SA413902	ICGC_MB88	PedBrainWGBS_2013_8	1	121355170	121355171	1	GRCh37	0.84	1001	189	Illumina HiSeq	WGBS	Bisulfite-Seq	bwa-0.6.1	methylCtools-0.9.3
DO35577	PBCA-DE	SP78722	SA413524	ICGC_MB40	PedBrainWGBS_2013_8	1	121355170	121355171	1	GRCh37	0.88	1051	144	Illumina HiSeq	WGBS	Bisulfite-Seq	bwa-0.6.1	methylCtools-0.9.3
DO35575	PBCA-DE	SP78720	SA413516	ICGC_MB38	PedBrainWGBS_2013_8	1	121355170	121355171	1	GRCh37	0.81	1130	261	Illumina HiSeq	WGBS	Bisulfite-Seq	bwa-0.6.1	methylCtools-0.9.3
DO35576	PBCA-DE	SP78721	SA413520	ICGC_MB39	PedBrainWGBS_2013_8	1	121355170	121355171	1	GRCh37	0.81	1287	299	Illumina HiSeq	WGBS	Bisulfite-Seq	bwa-0.6.1	methylCtools-0.9.3
DO35573	PBCA-DE	SP78718	SA413508	ICGC_MB36	PedBrainWGBS_2013_8	1	121355170	121355171	1	GRCh37	0.66	839	424	Illumina HiSeq	WGBS	Bisulfite-Seq	bwa-0.6.1	methylCtools-0.9.3
DO35574	PBCA-DE	SP78719	SA413512	ICGC_MB37	PedBrainWGBS_2013_8	1	121355170	121355171	1	GRCh37	0.84	1431	262	Illumina HiSeq	WGBS	Bisulfite-Seq	bwa-0.6.1	methylCtools-0.9.3
DO35571	PBCA-DE	SP78716	SA413500	ICGC_MB34	PedBrainWGBS_2013_8	1	121355170	121355171	1	GRCh37	0.76	1142	353	Illumina HiSeq	WGBS	Bisulfite-Seq	bwa-0.6.1	methylCtools-0.9.3
DO35572	PBCA-DE	SP78717	SA413504	ICGC_MB35	PedBrainWGBS_2013_8	1	121355170	121355171	1	GRCh37	0.82	1162	256	Illumina HiSeq	WGBS	Bisulfite-Seq	bwa-0.6.1	methylCtools-0.9.3
DO35586	PBCA-DE	SP78731	SA413560	ICGC_MB51	PedBrainWGBS_2013_8	1	121355170	121355171	1	GRCh37	0.79	1439	387	Illumina HiSeq	WGBS	Bisulfite-Seq	bwa-0.6.1	methylCtools-0.9.3
DO35584	PBCA-DE	SP78729	SA413552	ICGC_MB49	PedBrainWGBS_2013_8	1	121355170	121355171	1	GRCh37	0.78	1422	399	Illumina HiSeq	WGBS	Bisulfite-Seq	bwa-0.6.1	methylCtools-0.9.3
DO35585	PBCA-DE	SP78730	SA413556	ICGC_MB50	PedBrainWGBS_2013_8	1	121355170	121355171	1	GRCh37	0.81	1993	454	Illumina HiSeq	WGBS	Bisulfite-Seq	bwa-0.6.1	methylCtools-0.9.3
DO35582	PBCA-DE	SP78727	SA413544	ICGC_MB46	PedBrainWGBS_2013_8	1	121355170	121355171	1	GRCh37	0.88	1622	213	Illumina HiSeq	WGBS	Bisulfite-Seq	bwa-0.6.1	methylCtools-0.9.3
DO35581	PBCA-DE	SP78726	SA413540	ICGC_MB45	PedBrainWGBS_2013_8	1	121355170	121355171	1	GRCh37	0.66	1321	676	Illumina HiSeq	WGBS	Bisulfite-Seq	bwa-0.6.1	methylCtools-0.9.3
DO35559	PBCA-DE	SP78680	SA413354	ICGC_MB24	PedBrainWGBS_2013_8	1	121355170	121355171	1	GRCh37	0.85	1686	300	Illumina HiSeq	WGBS	Bisulfite-Seq	bwa-0.6.1	methylCtools-0.9.3
DO35554	PBCA-DE	SP78675	SA413334	ICGC_MB19	PedBrainWGBS_2013_8	1	121355170	121355171	1	GRCh37	0.78	1439	407	Illumina HiSeq	WGBS	Bisulfite-Seq	bwa-0.6.1	methylCtools-0.9.3
DO35551	PBCA-DE	SP78672	SA413322	ICGC_MB16	PedBrainWGBS_2013_8	1	121355170	121355171	1	GRCh37	0.49	932	980	Illumina HiSeq	WGBS	Bisulfite-Seq	bwa-0.6.1	methylCtools-0.9.3
DO35551	PBCA-DE	SP78672	SA413322	ICGC_MB16	PedBrainWGBS_2013_8	1	121355170	121355171	1	GRCh37	0.49	932	980	Illumina HiSeq	WGBS	Bisulfite-Seq	bwa-0.6.1	methylCtools-0.9.3
DO35552	PBCA-DE	SP78673	SA413326	ICGC_MB17	PedBrainWGBS_2013_8	1	121355170	121355171	1	GRCh37	0.48	904	985	Illumina HiSeq	WGBS	Bisulfite-Seq	bwa-0.6.1	methylCtools-0.9.3
DO35552	PBCA-DE	SP78673	SA413326	ICGC_MB17	PedBrainWGBS_2013_8	1	121355170	121355171	1	GRCh37	0.48	904	985	Illumina HiSeq	WGBS	Bisulfite-Seq	bwa-0.6.1	methylCtools-0.9.3
DO35550	PBCA-DE	SP78671	SA413318	ICGC_MB15	PedBrainWGBS_2013_8	1	121355170	121355171	1	GRCh37	0.8	1384	350	Illumina HiSeq	WGBS	Bisulfite-Seq	bwa-0.6.1	methylCtools-0.9.3
DO35569	PBCA-DE	SP78714	SA413492	ICGC_MB32	PedBrainWGBS_2013_8	1	121355170	121355171	1	GRCh37	0.81	1384	328	Illumina HiSeq	WGBS	Bisulfite-Seq	bwa-0.6.1	methylCtools-0.9.3
DO35566	PBCA-DE	SP78711	SA413480	ICGC_MB28	PedBrainWGBS_2013_8	1	121355170	121355171	1	GRCh37	0.85	827	149	Illumina HiSeq	WGBS	Bisulfite-Seq	bwa-0.6.1	methylCtools-0.9.3
DO35564	PBCA-DE	SP78709	SA413472	ICGC_MB26	PedBrainWGBS_2013_8	1	121355170	121355171	1	GRCh37	0.82	816	183	Illumina HiSeq	WGBS	Bisulfite-Seq	bwa-0.6.1	methylCtools-0.9.3
DO35539	PBCA-DE	SP78660	SA413275	ICGC_MB2	PedBrainWGBS_2013_8	1	121355170	121355171	1	GRCh37	0.78	1145	321	Illumina HiSeq	WGBS	Bisulfite-Seq	bwa-0.6.1	methylCtools-0.9.3
DO35538	PBCA-DE	SP78659	SA413272	ICGC_MB1	PedBrainWGBS_2013_8	1	121355170	121355171	1	GRCh37	0.76	1579	512	Illumina HiSeq	WGBS	Bisulfite-Seq	bwa-0.6.1	methylCtools-0.9.3
DO35549	PBCA-DE	SP78670	SA413314	ICGC_MB14	PedBrainWGBS_2013_8	1	121355170	121355171	1	GRCh37	0.84	1323	253	Illumina HiSeq	WGBS	Bisulfite-Seq	bwa-0.6.1	methylCtools-0.9.3
DO35545	PBCA-DE	SP78666	SA413298	ICGC_MB9	PedBrainWGBS_2013_8	1	121355170	121355171	1	GRCh37	0.83	1320	274	Illumina HiSeq	WGBS	Bisulfite-Seq	bwa-0.6.1	methylCtools-0.9.3
DO35542	PBCA-DE	SP78663	SA413286	ICGC_MB6	PedBrainWGBS_2013_8	1	121355170	121355171	1	GRCh37	0.67	1353	680	Illumina HiSeq	WGBS	Bisulfite-Seq	bwa-0.6.1	methylCtools-0.9.3
DO35543	PBCA-DE	SP78664	SA413290	ICGC_MB7	PedBrainWGBS_2013_8	1	121355170	121355171	1	GRCh37	0.81	1099	263	Illumina HiSeq	WGBS	Bisulfite-Seq	bwa-0.6.1	methylCtools-0.9.3
DO35541	PBCA-DE	SP78662	SA413282	ICGC_MB5	PedBrainWGBS_2013_8	1	121355170	121355171	1	GRCh37	0.62	1216	733	Illumina HiSeq	WGBS	Bisulfite-Seq	bwa-0.6.1	methylCtools-0.9.3
DO35541	PBCA-DE	SP78662	SA413282	ICGC_MB5	PedBrainWGBS_2013_8	1	121355170	121355171	1	GRCh37	0.62	1216	733	Illumina HiSeq	WGBS	Bisulfite-Seq	bwa-0.6.1	methylCtools-0.9.3
DO35775	PBCA-DE	SP79078	SA413378	ICGC_A2	PedBrainWGBS_2013_8	1	121355195	121355196	1	GRCh37	0.85	818	148	Illumina HiSeq	WGBS	Bisulfite-Seq	bwa-0.6.1	methylCtools-0.9.3
DO35771	PBCA-DE	SP79074	SA413370	ICGC_F4	PedBrainWGBS_2013_8	1	121355195	121355196	1	GRCh37	0.86	1013	160	Illumina HiSeq	WGBS	Bisulfite-Seq	bwa-0.6.1	methylCtools-0.9.3
DO35769	PBCA-DE	SP79072	SA413366	ICGC_F3	PedBrainWGBS_2013_8	1	121355195	121355196	1	GRCh37	0.83	758	152	Illumina HiSeq	WGBS	Bisulfite-Seq	bwa-0.6.1	methylCtools-0.9.3
DO35767	PBCA-DE	SP79070	SA413364	ICGC_F2	PedBrainWGBS_2013_8	1	121355195	121355196	1	GRCh37	0.82	1677	377	Illumina HiSeq	WGBS	Bisulfite-Seq	bwa-0.6.1	methylCtools-0.9.3
DO35765	PBCA-DE	SP79068	SA413360	ICGC_F1	PedBrainWGBS_2013_8	1	121355195	121355196	1	GRCh37	0.84	761	140	Illumina HiSeq	WGBS	Bisulfite-Seq	bwa-0.6.1	methylCtools-0.9.3
DO35735	PBCA-DE	SP78933	SA414163	ICGC_MB107	PedBrainWGBS_2013_8	1	121355195	121355196	1	GRCh37	0.59	1661	1155	Illumina HiSeq	WGBS	Bisulfite-Seq	bwa-0.6.1	methylCtools-0.9.3
DO35735	PBCA-DE	SP78933	SA414163	ICGC_MB107	PedBrainWGBS_2013_8	1	121355195	121355196	1	GRCh37	0.59	1661	1155	Illumina HiSeq	WGBS	Bisulfite-Seq	bwa-0.6.1	methylCtools-0.9.3
DO35745	PBCA-DE	SP78943	SA414183	ICGC_MB113	PedBrainWGBS_2013_8	1	121355195	121355196	1	GRCh37	0.62	1392	851	Illumina HiSeq	WGBS	Bisulfite-Seq	bwa-0.6.1	methylCtools-0.9.3
DO35745	PBCA-DE	SP78943	SA414183	ICGC_MB113	PedBrainWGBS_2013_8	1	121355195	121355196	1	GRCh37	0.62	1392	851	Illumina HiSeq	WGBS	Bisulfite-Seq	bwa-0.6.1	methylCtools-0.9.3
DO35743	PBCA-DE	SP78941	SA414179	ICGC_MB112	PedBrainWGBS_2013_8	1	121355195	121355196	1	GRCh37	0.63	1161	678	Illumina HiSeq	WGBS	Bisulfite-Seq	bwa-0.6.1	methylCtools-0.9.3
DO35626	PBCA-DE	SP78823	SA413926	ICGC_MB95	PedBrainWGBS_2013_8	1	121355195	121355196	1	GRCh37	0.67	876	429	Illumina HiSeq	WGBS	Bisulfite-Seq	bwa-0.6.1	methylCtools-0.9.3
DO35622	PBCA-DE	SP78819	SA413910	ICGC_MB90	PedBrainWGBS_2013_8	1	121355195	121355196	1	GRCh37	0.5	1205	1202	Illumina HiSeq	WGBS	Bisulfite-Seq	bwa-0.6.1	methylCtools-0.9.3
DO35622	PBCA-DE	SP78819	SA413910	ICGC_MB90	PedBrainWGBS_2013_8	1	121355195	121355196	1	GRCh37	0.5	1205	1202	Illumina HiSeq	WGBS	Bisulfite-Seq	bwa-0.6.1	methylCtools-0.9.3
DO35577	PBCA-DE	SP78722	SA413524	ICGC_MB40	PedBrainWGBS_2013_8	1	121355195	121355196	1	GRCh37	0.76	866	280	Illumina HiSeq	WGBS	Bisulfite-Seq	bwa-0.6.1	methylCtools-0.9.3
DO35575	PBCA-DE	SP78720	SA413516	ICGC_MB38	PedBrainWGBS_2013_8	1	121355195	121355196	1	GRCh37	0.55	820	675	Illumina HiSeq	WGBS	Bisulfite-Seq	bwa-0.6.1	methylCtools-0.9.3
DO35576	PBCA-DE	SP78721	SA413520	ICGC_MB39	PedBrainWGBS_2013_8	1	121355195	121355196	1	GRCh37	0.75	1250	411	Illumina HiSeq	WGBS	Bisulfite-Seq	bwa-0.6.1	methylCtools-0.9.3
DO35573	PBCA-DE	SP78718	SA413508	ICGC_MB36	PedBrainWGBS_2013_8	1	121355195	121355196	1	GRCh37	0.36	476	858	Illumina HiSeq	WGBS	Bisulfite-Seq	bwa-0.6.1	methylCtools-0.9.3
DO35574	PBCA-DE	SP78719	SA413512	ICGC_MB37	PedBrainWGBS_2013_8	1	121355195	121355196	1	GRCh37	0.66	1078	554	Illumina HiSeq	WGBS	Bisulfite-Seq	bwa-0.6.1	methylCtools-0.9.3
DO35571	PBCA-DE	SP78716	SA413500	ICGC_MB34	PedBrainWGBS_2013_8	1	121355195	121355196	1	GRCh37	0.38	556	915	Illumina HiSeq	WGBS	Bisulfite-Seq	bwa-0.6.1	methylCtools-0.9.3
DO35572	PBCA-DE	SP78717	SA413504	ICGC_MB35	PedBrainWGBS_2013_8	1	121355195	121355196	1	GRCh37	0.68	1024	473	Illumina HiSeq	WGBS	Bisulfite-Seq	bwa-0.6.1	methylCtools-0.9.3
DO35586	PBCA-DE	SP78731	SA413560	ICGC_MB51	PedBrainWGBS_2013_8	1	121355195	121355196	1	GRCh37	0.53	917	815	Illumina HiSeq	WGBS	Bisulfite-Seq	bwa-0.6.1	methylCtools-0.9.3
DO35586	PBCA-DE	SP78731	SA413560	ICGC_MB51	PedBrainWGBS_2013_8	1	121355195	121355196	1	GRCh37	0.53	917	815	Illumina HiSeq	WGBS	Bisulfite-Seq	bwa-0.6.1	methylCtools-0.9.3
DO35584	PBCA-DE	SP78729	SA413552	ICGC_MB49	PedBrainWGBS_2013_8	1	121355195	121355196	1	GRCh37	0.58	1173	862	Illumina HiSeq	WGBS	Bisulfite-Seq	bwa-0.6.1	methylCtools-0.9.3
DO35584	PBCA-DE	SP78729	SA413552	ICGC_MB49	PedBrainWGBS_2013_8	1	121355195	121355196	1	GRCh37	0.58	1173	862	Illumina HiSeq	WGBS	Bisulfite-Seq	bwa-0.6.1	methylCtools-0.9.3
DO35585	PBCA-DE	SP78730	SA413556	ICGC_MB50	PedBrainWGBS_2013_8	1	121355195	121355196	1	GRCh37	0.5	1189	1168	Illumina HiSeq	WGBS	Bisulfite-Seq	bwa-0.6.1	methylCtools-0.9.3
DO35585	PBCA-DE	SP78730	SA413556	ICGC_MB50	PedBrainWGBS_2013_8	1	121355195	121355196	1	GRCh37	0.5	1189	1168	Illumina HiSeq	WGBS	Bisulfite-Seq	bwa-0.6.1	methylCtools-0.9.3
DO35582	PBCA-DE	SP78727	SA413544	ICGC_MB46	PedBrainWGBS_2013_8	1	121355195	121355196	1	GRCh37	0.79	1530	396	Illumina HiSeq	WGBS	Bisulfite-Seq	bwa-0.6.1	methylCtools-0.9.3
DO35581	PBCA-DE	SP78726	SA413540	ICGC_MB45	PedBrainWGBS_2013_8	1	121355195	121355196	1	GRCh37	0.29	546	1358	Illumina HiSeq	WGBS	Bisulfite-Seq	bwa-0.6.1	methylCtools-0.9.3
DO35559	PBCA-DE	SP78680	SA413354	ICGC_MB24	PedBrainWGBS_2013_8	1	121355195	121355196	1	GRCh37	0.67	1570	774	Illumina HiSeq	WGBS	Bisulfite-Seq	bwa-0.6.1	methylCtools-0.9.3
DO35559	PBCA-DE	SP78680	SA413354	ICGC_MB24	PedBrainWGBS_2013_8	1	121355195	121355196	1	GRCh37	0.67	1570	774	Illumina HiSeq	WGBS	Bisulfite-Seq	bwa-0.6.1	methylCtools-0.9.3
DO35553	PBCA-DE	SP78674	SA413330	ICGC_MB18	PedBrainWGBS_2013_8	1	121355195	121355196	1	GRCh37	0.16	192	1010	Illumina HiSeq	WGBS	Bisulfite-Seq	bwa-0.6.1	methylCtools-0.9.3
DO35554	PBCA-DE	SP78675	SA413334	ICGC_MB19	PedBrainWGBS_2013_8	1	121355195	121355196	1	GRCh37	0.41	771	1088	Illumina HiSeq	WGBS	Bisulfite-Seq	bwa-0.6.1	methylCtools-0.9.3
DO35554	PBCA-DE	SP78675	SA413334	ICGC_MB19	PedBrainWGBS_2013_8	1	121355195	121355196	1	GRCh37	0.41	771	1088	Illumina HiSeq	WGBS	Bisulfite-Seq	bwa-0.6.1	methylCtools-0.9.3
DO35551	PBCA-DE	SP78672	SA413322	ICGC_MB16	PedBrainWGBS_2013_8	1	121355195	121355196	1	GRCh37	0.18	372	1713	Illumina HiSeq	WGBS	Bisulfite-Seq	bwa-0.6.1	methylCtools-0.9.3
DO35552	PBCA-DE	SP78673	SA413326	ICGC_MB17	PedBrainWGBS_2013_8	1	121355195	121355196	1	GRCh37	0.34	602	1157	Illumina HiSeq	WGBS	Bisulfite-Seq	bwa-0.6.1	methylCtools-0.9.3
DO35550	PBCA-DE	SP78671	SA413318	ICGC_MB15	PedBrainWGBS_2013_8	1	121355195	121355196	1	GRCh37	0.65	1233	652	Illumina HiSeq	WGBS	Bisulfite-Seq	bwa-0.6.1	methylCtools-0.9.3
DO35569	PBCA-DE	SP78714	SA413492	ICGC_MB32	PedBrainWGBS_2013_8	1	121355195	121355196	1	GRCh37	0.52	886	830	Illumina HiSeq	WGBS	Bisulfite-Seq	bwa-0.6.1	methylCtools-0.9.3
DO35569	PBCA-DE	SP78714	SA413492	ICGC_MB32	PedBrainWGBS_2013_8	1	121355195	121355196	1	GRCh37	0.52	886	830	Illumina HiSeq	WGBS	Bisulfite-Seq	bwa-0.6.1	methylCtools-0.9.3
DO35566	PBCA-DE	SP78711	SA413480	ICGC_MB28	PedBrainWGBS_2013_8	1	121355195	121355196	1	GRCh37	0.79	741	199	Illumina HiSeq	WGBS	Bisulfite-Seq	bwa-0.6.1	methylCtools-0.9.3
DO35539	PBCA-DE	SP78660	SA413275	ICGC_MB2	PedBrainWGBS_2013_8	1	121355195	121355196	1	GRCh37	0.53	793	694	Illumina HiSeq	WGBS	Bisulfite-Seq	bwa-0.6.1	methylCtools-0.9.3
DO35538	PBCA-DE	SP78659	SA413272	ICGC_MB1	PedBrainWGBS_2013_8	1	121355195	121355196	1	GRCh37	0.4	761	1123	Illumina HiSeq	WGBS	Bisulfite-Seq	bwa-0.6.1	methylCtools-0.9.3
DO35538	PBCA-DE	SP78659	SA413272	ICGC_MB1	PedBrainWGBS_2013_8	1	121355195	121355196	1	GRCh37	0.4	761	1123	Illumina HiSeq	WGBS	Bisulfite-Seq	bwa-0.6.1	methylCtools-0.9.3
DO35549	PBCA-DE	SP78670	SA413314	ICGC_MB14	PedBrainWGBS_2013_8	1	121355195	121355196	1	GRCh37	0.68	1089	509	Illumina HiSeq	WGBS	Bisulfite-Seq	bwa-0.6.1	methylCtools-0.9.3
DO35545	PBCA-DE	SP78666	SA413298	ICGC_MB9	PedBrainWGBS_2013_8	1	121355195	121355196	1	GRCh37	0.67	1184	594	Illumina HiSeq	WGBS	Bisulfite-Seq	bwa-0.6.1	methylCtools-0.9.3
DO35542	PBCA-DE	SP78663	SA413286	ICGC_MB6	PedBrainWGBS_2013_8	1	121355195	121355196	1	GRCh37	0.31	774	1718	Illumina HiSeq	WGBS	Bisulfite-Seq	bwa-0.6.1	methylCtools-0.9.3
DO35542	PBCA-DE	SP78663	SA413286	ICGC_MB6	PedBrainWGBS_2013_8	1	121355195	121355196	1	GRCh37	0.31	774	1718	Illumina HiSeq	WGBS	Bisulfite-Seq	bwa-0.6.1	methylCtools-0.9.3
DO35543	PBCA-DE	SP78664	SA413290	ICGC_MB7	PedBrainWGBS_2013_8	1	121355195	121355196	1	GRCh37	0.37	487	845	Illumina HiSeq	WGBS	Bisulfite-Seq	bwa-0.6.1	methylCtools-0.9.3
DO35541	PBCA-DE	SP78662	SA413282	ICGC_MB5	PedBrainWGBS_2013_8	1	121355195	121355196	1	GRCh37	0.28	541	1363	Illumina HiSeq	WGBS	Bisulfite-Seq	bwa-0.6.1	methylCtools-0.9.3
DO35775	PBCA-DE	SP79078	SA413378	ICGC_A2	PedBrainWGBS_2013_8	1	121355203	121355204	1	GRCh37	0.85	750	135	Illumina HiSeq	WGBS	Bisulfite-Seq	bwa-0.6.1	methylCtools-0.9.3
DO35771	PBCA-DE	SP79074	SA413370	ICGC_F4	PedBrainWGBS_2013_8	1	121355203	121355204	1	GRCh37	0.83	927	189	Illumina HiSeq	WGBS	Bisulfite-Seq	bwa-0.6.1	methylCtools-0.9.3
DO35769	PBCA-DE	SP79072	SA413366	ICGC_F3	PedBrainWGBS_2013_8	1	121355203	121355204	1	GRCh37	0.84	824	151	Illumina HiSeq	WGBS	Bisulfite-Seq	bwa-0.6.1	methylCtools-0.9.3
DO35767	PBCA-DE	SP79070	SA413364	ICGC_F2	PedBrainWGBS_2013_8	1	121355203	121355204	1	GRCh37	0.83	1625	330	Illumina HiSeq	WGBS	Bisulfite-Seq	bwa-0.6.1	methylCtools-0.9.3
DO35765	PBCA-DE	SP79068	SA413360	ICGC_F1	PedBrainWGBS_2013_8	1	121355203	121355204	1	GRCh37	0.82	702	157	Illumina HiSeq	WGBS	Bisulfite-Seq	bwa-0.6.1	methylCtools-0.9.3
DO35735	PBCA-DE	SP78933	SA414163	ICGC_MB107	PedBrainWGBS_2013_8	1	121355203	121355204	1	GRCh37	0.51	1411	1353	Illumina HiSeq	WGBS	Bisulfite-Seq	bwa-0.6.1	methylCtools-0.9.3
DO35735	PBCA-DE	SP78933	SA414163	ICGC_MB107	PedBrainWGBS_2013_8	1	121355203	121355204	1	GRCh37	0.51	1411	1353	Illumina HiSeq	WGBS	Bisulfite-Seq	bwa-0.6.1	methylCtools-0.9.3
DO35745	PBCA-DE	SP78943	SA414183	ICGC_MB113	PedBrainWGBS_2013_8	1	121355203	121355204	1	GRCh37	0.55	1297	1074	Illumina HiSeq	WGBS	Bisulfite-Seq	bwa-0.6.1	methylCtools-0.9.3
DO35745	PBCA-DE	SP78943	SA414183	ICGC_MB113	PedBrainWGBS_2013_8	1	121355203	121355204	1	GRCh37	0.55	1297	1074	Illumina HiSeq	WGBS	Bisulfite-Seq	bwa-0.6.1	methylCtools-0.9.3
DO35743	PBCA-DE	SP78941	SA414179	ICGC_MB112	PedBrainWGBS_2013_8	1	121355203	121355204	1	GRCh37	0.54	958	808	Illumina HiSeq	WGBS	Bisulfite-Seq	bwa-0.6.1	methylCtools-0.9.3
DO35743	PBCA-DE	SP78941	SA414179	ICGC_MB112	PedBrainWGBS_2013_8	1	121355203	121355204	1	GRCh37	0.54	958	808	Illumina HiSeq	WGBS	Bisulfite-Seq	bwa-0.6.1	methylCtools-0.9.3
DO35626	PBCA-DE	SP78823	SA413926	ICGC_MB95	PedBrainWGBS_2013_8	1	121355203	121355204	1	GRCh37	0.58	709	513	Illumina HiSeq	WGBS	Bisulfite-Seq	bwa-0.6.1	methylCtools-0.9.3
DO35622	PBCA-DE	SP78819	SA413910	ICGC_MB90	PedBrainWGBS_2013_8	1	121355203	121355204	1	GRCh37	0.43	1007	1355	Illumina HiSeq	WGBS	Bisulfite-Seq	bwa-0.6.1	methylCtools-0.9.3
DO35622	PBCA-DE	SP78819	SA413910	ICGC_MB90	PedBrainWGBS_2013_8	1	121355203	121355204	1	GRCh37	0.43	1007	1355	Illumina HiSeq	WGBS	Bisulfite-Seq	bwa-0.6.1	methylCtools-0.9.3
DO35577	PBCA-DE	SP78722	SA413524	ICGC_MB40	PedBrainWGBS_2013_8	1	121355203	121355204	1	GRCh37	0.68	734	341	Illumina HiSeq	WGBS	Bisulfite-Seq	bwa-0.6.1	methylCtools-0.9.3
DO35575	PBCA-DE	SP78720	SA413516	ICGC_MB38	PedBrainWGBS_2013_8	1	121355203	121355204	1	GRCh37	0.47	678	755	Illumina HiSeq	WGBS	Bisulfite-Seq	bwa-0.6.1	methylCtools-0.9.3
DO35576	PBCA-DE	SP78721	SA413520	ICGC_MB39	PedBrainWGBS_2013_8	1	121355203	121355204	1	GRCh37	0.7	1146	494	Illumina HiSeq	WGBS	Bisulfite-Seq	bwa-0.6.1	methylCtools-0.9.3
DO35573	PBCA-DE	SP78718	SA413508	ICGC_MB36	PedBrainWGBS_2013_8	1	121355203	121355204	1	GRCh37	0.31	441	995	Illumina HiSeq	WGBS	Bisulfite-Seq	bwa-0.6.1	methylCtools-0.9.3
DO35574	PBCA-DE	SP78719	SA413512	ICGC_MB37	PedBrainWGBS_2013_8	1	121355203	121355204	1	GRCh37	0.61	942	608	Illumina HiSeq	WGBS	Bisulfite-Seq	bwa-0.6.1	methylCtools-0.9.3
DO35571	PBCA-DE	SP78716	SA413500	ICGC_MB34	PedBrainWGBS_2013_8	1	121355203	121355204	1	GRCh37	0.26	358	1043	Illumina HiSeq	WGBS	Bisulfite-Seq	bwa-0.6.1	methylCtools-0.9.3
DO35572	PBCA-DE	SP78717	SA413504	ICGC_MB35	PedBrainWGBS_2013_8	1	121355203	121355204	1	GRCh37	0.64	932	525	Illumina HiSeq	WGBS	Bisulfite-Seq	bwa-0.6.1	methylCtools-0.9.3
DO35586	PBCA-DE	SP78731	SA413560	ICGC_MB51	PedBrainWGBS_2013_8	1	121355203	121355204	1	GRCh37	0.42	695	957	Illumina HiSeq	WGBS	Bisulfite-Seq	bwa-0.6.1	methylCtools-0.9.3
DO35584	PBCA-DE	SP78729	SA413552	ICGC_MB49	PedBrainWGBS_2013_8	1	121355203	121355204	1	GRCh37	0.5	1108	1127	Illumina HiSeq	WGBS	Bisulfite-Seq	bwa-0.6.1	methylCtools-0.9.3
DO35584	PBCA-DE	SP78729	SA413552	ICGC_MB49	PedBrainWGBS_2013_8	1	121355203	121355204	1	GRCh37	0.5	1108	1127	Illumina HiSeq	WGBS	Bisulfite-Seq	bwa-0.6.1	methylCtools-0.9.3
DO35585	PBCA-DE	SP78730	SA413556	ICGC_MB50	PedBrainWGBS_2013_8	1	121355203	121355204	1	GRCh37	0.38	885	1424	Illumina HiSeq	WGBS	Bisulfite-Seq	bwa-0.6.1	methylCtools-0.9.3
DO35585	PBCA-DE	SP78730	SA413556	ICGC_MB50	PedBrainWGBS_2013_8	1	121355203	121355204	1	GRCh37	0.38	885	1424	Illumina HiSeq	WGBS	Bisulfite-Seq	bwa-0.6.1	methylCtools-0.9.3
DO35582	PBCA-DE	SP78727	SA413544	ICGC_MB46	PedBrainWGBS_2013_8	1	121355203	121355204	1	GRCh37	0.71	1329	539	Illumina HiSeq	WGBS	Bisulfite-Seq	bwa-0.6.1	methylCtools-0.9.3
DO35581	PBCA-DE	SP78726	SA413540	ICGC_MB45	PedBrainWGBS_2013_8	1	121355203	121355204	1	GRCh37	0.21	393	1454	Illumina HiSeq	WGBS	Bisulfite-Seq	bwa-0.6.1	methylCtools-0.9.3
DO35559	PBCA-DE	SP78680	SA413354	ICGC_MB24	PedBrainWGBS_2013_8	1	121355203	121355204	1	GRCh37	0.58	1449	1039	Illumina HiSeq	WGBS	Bisulfite-Seq	bwa-0.6.1	methylCtools-0.9.3
DO35559	PBCA-DE	SP78680	SA413354	ICGC_MB24	PedBrainWGBS_2013_8	1	121355203	121355204	1	GRCh37	0.58	1449	1039	Illumina HiSeq	WGBS	Bisulfite-Seq	bwa-0.6.1	methylCtools-0.9.3
DO35553	PBCA-DE	SP78674	SA413330	ICGC_MB18	PedBrainWGBS_2013_8	1	121355203	121355204	1	GRCh37	0.11	135	1055	Illumina HiSeq	WGBS	Bisulfite-Seq	bwa-0.6.1	methylCtools-0.9.3
DO35554	PBCA-DE	SP78675	SA413334	ICGC_MB19	PedBrainWGBS_2013_8	1	121355203	121355204	1	GRCh37	0.34	612	1198	Illumina HiSeq	WGBS	Bisulfite-Seq	bwa-0.6.1	methylCtools-0.9.3
DO35551	PBCA-DE	SP78672	SA413322	ICGC_MB16	PedBrainWGBS_2013_8	1	121355203	121355204	1	GRCh37	0.13	268	1747	Illumina HiSeq	WGBS	Bisulfite-Seq	bwa-0.6.1	methylCtools-0.9.3
DO35552	PBCA-DE	SP78673	SA413326	ICGC_MB17	PedBrainWGBS_2013_8	1	121355203	121355204	1	GRCh37	0.34	587	1138	Illumina HiSeq	WGBS	Bisulfite-Seq	bwa-0.6.1	methylCtools-0.9.3
DO35550	PBCA-DE	SP78671	SA413318	ICGC_MB15	PedBrainWGBS_2013_8	1	121355203	121355204	1	GRCh37	0.54	1023	878	Illumina HiSeq	WGBS	Bisulfite-Seq	bwa-0.6.1	methylCtools-0.9.3
DO35550	PBCA-DE	SP78671	SA413318	ICGC_MB15	PedBrainWGBS_2013_8	1	121355203	121355204	1	GRCh37	0.54	1023	878	Illumina HiSeq	WGBS	Bisulfite-Seq	bwa-0.6.1	methylCtools-0.9.3
DO35569	PBCA-DE	SP78714	SA413492	ICGC_MB32	PedBrainWGBS_2013_8	1	121355203	121355204	1	GRCh37	0.44	739	931	Illumina HiSeq	WGBS	Bisulfite-Seq	bwa-0.6.1	methylCtools-0.9.3
DO35569	PBCA-DE	SP78714	SA413492	ICGC_MB32	PedBrainWGBS_2013_8	1	121355203	121355204	1	GRCh37	0.44	739	931	Illumina HiSeq	WGBS	Bisulfite-Seq	bwa-0.6.1	methylCtools-0.9.3
DO35539	PBCA-DE	SP78660	SA413275	ICGC_MB2	PedBrainWGBS_2013_8	1	121355203	121355204	1	GRCh37	0.47	675	753	Illumina HiSeq	WGBS	Bisulfite-Seq	bwa-0.6.1	methylCtools-0.9.3
DO35538	PBCA-DE	SP78659	SA413272	ICGC_MB1	PedBrainWGBS_2013_8	1	121355203	121355204	1	GRCh37	0.33	584	1201	Illumina HiSeq	WGBS	Bisulfite-Seq	bwa-0.6.1	methylCtools-0.9.3
DO35549	PBCA-DE	SP78670	SA413314	ICGC_MB14	PedBrainWGBS_2013_8	1	121355203	121355204	1	GRCh37	0.57	866	658	Illumina HiSeq	WGBS	Bisulfite-Seq	bwa-0.6.1	methylCtools-0.9.3
DO35545	PBCA-DE	SP78666	SA413298	ICGC_MB9	PedBrainWGBS_2013_8	1	121355203	121355204	1	GRCh37	0.59	1033	719	Illumina HiSeq	WGBS	Bisulfite-Seq	bwa-0.6.1	methylCtools-0.9.3
DO35545	PBCA-DE	SP78666	SA413298	ICGC_MB9	PedBrainWGBS_2013_8	1	121355203	121355204	1	GRCh37	0.59	1033	719	Illumina HiSeq	WGBS	Bisulfite-Seq	bwa-0.6.1	methylCtools-0.9.3
DO35542	PBCA-DE	SP78663	SA413286	ICGC_MB6	PedBrainWGBS_2013_8	1	121355203	121355204	1	GRCh37	0.29	738	1820	Illumina HiSeq	WGBS	Bisulfite-Seq	bwa-0.6.1	methylCtools-0.9.3
DO35542	PBCA-DE	SP78663	SA413286	ICGC_MB6	PedBrainWGBS_2013_8	1	121355203	121355204	1	GRCh37	0.29	738	1820	Illumina HiSeq	WGBS	Bisulfite-Seq	bwa-0.6.1	methylCtools-0.9.3
DO35543	PBCA-DE	SP78664	SA413290	ICGC_MB7	PedBrainWGBS_2013_8	1	121355203	121355204	1	GRCh37	0.27	339	911	Illumina HiSeq	WGBS	Bisulfite-Seq	bwa-0.6.1	methylCtools-0.9.3
DO35541	PBCA-DE	SP78662	SA413282	ICGC_MB5	PedBrainWGBS_2013_8	1	121355203	121355204	1	GRCh37	0.24	429	1369	Illumina HiSeq	WGBS	Bisulfite-Seq	bwa-0.6.1	methylCtools-0.9.3
DO35771	PBCA-DE	SP79074	SA413370	ICGC_F4	PedBrainWGBS_2013_8	1	121355212	121355213	1	GRCh37	0.74	742	256	Illumina HiSeq	WGBS	Bisulfite-Seq	bwa-0.6.1	methylCtools-0.9.3
DO35767	PBCA-DE	SP79070	SA413364	ICGC_F2	PedBrainWGBS_2013_8	1	121355212	121355213	1	GRCh37	0.78	1389	386	Illumina HiSeq	WGBS	Bisulfite-Seq	bwa-0.6.1	methylCtools-0.9.3
DO35735	PBCA-DE	SP78933	SA414163	ICGC_MB107	PedBrainWGBS_2013_8	1	121355212	121355213	1	GRCh37	0.55	1422	1144	Illumina HiSeq	WGBS	Bisulfite-Seq	bwa-0.6.1	methylCtools-0.9.3
DO35735	PBCA-DE	SP78933	SA414163	ICGC_MB107	PedBrainWGBS_2013_8	1	121355212	121355213	1	GRCh37	0.55	1422	1144	Illumina HiSeq	WGBS	Bisulfite-Seq	bwa-0.6.1	methylCtools-0.9.3
DO35745	PBCA-DE	SP78943	SA414183	ICGC_MB113	PedBrainWGBS_2013_8	1	121355212	121355213	1	GRCh37	0.54	1355	1178	Illumina HiSeq	WGBS	Bisulfite-Seq	bwa-0.6.1	methylCtools-0.9.3
DO35745	PBCA-DE	SP78943	SA414183	ICGC_MB113	PedBrainWGBS_2013_8	1	121355212	121355213	1	GRCh37	0.54	1355	1178	Illumina HiSeq	WGBS	Bisulfite-Seq	bwa-0.6.1	methylCtools-0.9.3
DO35743	PBCA-DE	SP78941	SA414179	ICGC_MB112	PedBrainWGBS_2013_8	1	121355212	121355213	1	GRCh37	0.56	913	707	Illumina HiSeq	WGBS	Bisulfite-Seq	bwa-0.6.1	methylCtools-0.9.3
DO35743	PBCA-DE	SP78941	SA414179	ICGC_MB112	PedBrainWGBS_2013_8	1	121355212	121355213	1	GRCh37	0.56	913	707	Illumina HiSeq	WGBS	Bisulfite-Seq	bwa-0.6.1	methylCtools-0.9.3
DO35622	PBCA-DE	SP78819	SA413910	ICGC_MB90	PedBrainWGBS_2013_8	1	121355212	121355213	1	GRCh37	0.41	880	1294	Illumina HiSeq	WGBS	Bisulfite-Seq	bwa-0.6.1	methylCtools-0.9.3
DO35622	PBCA-DE	SP78819	SA413910	ICGC_MB90	PedBrainWGBS_2013_8	1	121355212	121355213	1	GRCh37	0.41	880	1294	Illumina HiSeq	WGBS	Bisulfite-Seq	bwa-0.6.1	methylCtools-0.9.3
DO35576	PBCA-DE	SP78721	SA413520	ICGC_MB39	PedBrainWGBS_2013_8	1	121355212	121355213	1	GRCh37	0.68	1014	487	Illumina HiSeq	WGBS	Bisulfite-Seq	bwa-0.6.1	methylCtools-0.9.3
DO35573	PBCA-DE	SP78718	SA413508	ICGC_MB36	PedBrainWGBS_2013_8	1	121355212	121355213	1	GRCh37	0.32	473	1022	Illumina HiSeq	WGBS	Bisulfite-Seq	bwa-0.6.1	methylCtools-0.9.3
DO35574	PBCA-DE	SP78719	SA413512	ICGC_MB37	PedBrainWGBS_2013_8	1	121355212	121355213	1	GRCh37	0.5	700	702	Illumina HiSeq	WGBS	Bisulfite-Seq	bwa-0.6.1	methylCtools-0.9.3
DO35574	PBCA-DE	SP78719	SA413512	ICGC_MB37	PedBrainWGBS_2013_8	1	121355212	121355213	1	GRCh37	0.5	700	702	Illumina HiSeq	WGBS	Bisulfite-Seq	bwa-0.6.1	methylCtools-0.9.3
DO35571	PBCA-DE	SP78716	SA413500	ICGC_MB34	PedBrainWGBS_2013_8	1	121355212	121355213	1	GRCh37	0.25	315	939	Illumina HiSeq	WGBS	Bisulfite-Seq	bwa-0.6.1	methylCtools-0.9.3
DO35572	PBCA-DE	SP78717	SA413504	ICGC_MB35	PedBrainWGBS_2013_8	1	121355212	121355213	1	GRCh37	0.56	743	580	Illumina HiSeq	WGBS	Bisulfite-Seq	bwa-0.6.1	methylCtools-0.9.3
DO35586	PBCA-DE	SP78731	SA413560	ICGC_MB51	PedBrainWGBS_2013_8	1	121355212	121355213	1	GRCh37	0.41	623	884	Illumina HiSeq	WGBS	Bisulfite-Seq	bwa-0.6.1	methylCtools-0.9.3
DO35584	PBCA-DE	SP78729	SA413552	ICGC_MB49	PedBrainWGBS_2013_8	1	121355212	121355213	1	GRCh37	0.55	1317	1070	Illumina HiSeq	WGBS	Bisulfite-Seq	bwa-0.6.1	methylCtools-0.9.3
DO35584	PBCA-DE	SP78729	SA413552	ICGC_MB49	PedBrainWGBS_2013_8	1	121355212	121355213	1	GRCh37	0.55	1317	1070	Illumina HiSeq	WGBS	Bisulfite-Seq	bwa-0.6.1	methylCtools-0.9.3
DO35585	PBCA-DE	SP78730	SA413556	ICGC_MB50	PedBrainWGBS_2013_8	1	121355212	121355213	1	GRCh37	0.41	859	1233	Illumina HiSeq	WGBS	Bisulfite-Seq	bwa-0.6.1	methylCtools-0.9.3
DO35585	PBCA-DE	SP78730	SA413556	ICGC_MB50	PedBrainWGBS_2013_8	1	121355212	121355213	1	GRCh37	0.41	859	1233	Illumina HiSeq	WGBS	Bisulfite-Seq	bwa-0.6.1	methylCtools-0.9.3
DO35582	PBCA-DE	SP78727	SA413544	ICGC_MB46	PedBrainWGBS_2013_8	1	121355212	121355213	1	GRCh37	0.7	1182	508	Illumina HiSeq	WGBS	Bisulfite-Seq	bwa-0.6.1	methylCtools-0.9.3
DO35581	PBCA-DE	SP78726	SA413540	ICGC_MB45	PedBrainWGBS_2013_8	1	121355212	121355213	1	GRCh37	0.21	360	1330	Illumina HiSeq	WGBS	Bisulfite-Seq	bwa-0.6.1	methylCtools-0.9.3
DO35559	PBCA-DE	SP78680	SA413354	ICGC_MB24	PedBrainWGBS_2013_8	1	121355212	121355213	1	GRCh37	0.57	1434	1062	Illumina HiSeq	WGBS	Bisulfite-Seq	bwa-0.6.1	methylCtools-0.9.3
DO35559	PBCA-DE	SP78680	SA413354	ICGC_MB24	PedBrainWGBS_2013_8	1	121355212	121355213	1	GRCh37	0.57	1434	1062	Illumina HiSeq	WGBS	Bisulfite-Seq	bwa-0.6.1	methylCtools-0.9.3
DO35553	PBCA-DE	SP78674	SA413330	ICGC_MB18	PedBrainWGBS_2013_8	1	121355212	121355213	1	GRCh37	0.09	98	990	Illumina HiSeq	WGBS	Bisulfite-Seq	bwa-0.6.1	methylCtools-0.9.3
DO35554	PBCA-DE	SP78675	SA413334	ICGC_MB19	PedBrainWGBS_2013_8	1	121355212	121355213	1	GRCh37	0.33	534	1107	Illumina HiSeq	WGBS	Bisulfite-Seq	bwa-0.6.1	methylCtools-0.9.3
DO35551	PBCA-DE	SP78672	SA413322	ICGC_MB16	PedBrainWGBS_2013_8	1	121355212	121355213	1	GRCh37	0.14	252	1564	Illumina HiSeq	WGBS	Bisulfite-Seq	bwa-0.6.1	methylCtools-0.9.3
DO35552	PBCA-DE	SP78673	SA413326	ICGC_MB17	PedBrainWGBS_2013_8	1	121355212	121355213	1	GRCh37	0.33	522	1041	Illumina HiSeq	WGBS	Bisulfite-Seq	bwa-0.6.1	methylCtools-0.9.3
DO35550	PBCA-DE	SP78671	SA413318	ICGC_MB15	PedBrainWGBS_2013_8	1	121355212	121355213	1	GRCh37	0.61	1070	689	Illumina HiSeq	WGBS	Bisulfite-Seq	bwa-0.6.1	methylCtools-0.9.3
DO35569	PBCA-DE	SP78714	SA413492	ICGC_MB32	PedBrainWGBS_2013_8	1	121355212	121355213	1	GRCh37	0.43	647	848	Illumina HiSeq	WGBS	Bisulfite-Seq	bwa-0.6.1	methylCtools-0.9.3
DO35538	PBCA-DE	SP78659	SA413272	ICGC_MB1	PedBrainWGBS_2013_8	1	121355212	121355213	1	GRCh37	0.29	482	1152	Illumina HiSeq	WGBS	Bisulfite-Seq	bwa-0.6.1	methylCtools-0.9.3
DO35549	PBCA-DE	SP78670	SA413314	ICGC_MB14	PedBrainWGBS_2013_8	1	121355212	121355213	1	GRCh37	0.57	802	603	Illumina HiSeq	WGBS	Bisulfite-Seq	bwa-0.6.1	methylCtools-0.9.3
DO35545	PBCA-DE	SP78666	SA413298	ICGC_MB9	PedBrainWGBS_2013_8	1	121355212	121355213	1	GRCh37	0.58	914	665	Illumina HiSeq	WGBS	Bisulfite-Seq	bwa-0.6.1	methylCtools-0.9.3
DO35542	PBCA-DE	SP78663	SA413286	ICGC_MB6	PedBrainWGBS_2013_8	1	121355212	121355213	1	GRCh37	0.3	744	1752	Illumina HiSeq	WGBS	Bisulfite-Seq	bwa-0.6.1	methylCtools-0.9.3
DO35542	PBCA-DE	SP78663	SA413286	ICGC_MB6	PedBrainWGBS_2013_8	1	121355212	121355213	1	GRCh37	0.3	744	1752	Illumina HiSeq	WGBS	Bisulfite-Seq	bwa-0.6.1	methylCtools-0.9.3
DO35543	PBCA-DE	SP78664	SA413290	ICGC_MB7	PedBrainWGBS_2013_8	1	121355212	121355213	1	GRCh37	0.28	318	817	Illumina HiSeq	WGBS	Bisulfite-Seq	bwa-0.6.1	methylCtools-0.9.3
DO35541	PBCA-DE	SP78662	SA413282	ICGC_MB5	PedBrainWGBS_2013_8	1	121355212	121355213	1	GRCh37	0.24	398	1239	Illumina HiSeq	WGBS	Bisulfite-Seq	bwa-0.6.1	methylCtools-0.9.3
DO35735	PBCA-DE	SP78933	SA414163	ICGC_MB107	PedBrainWGBS_2013_8	1	121356803	121356804	1	GRCh37	0.11	126	991	Illumina HiSeq	WGBS	Bisulfite-Seq	bwa-0.6.1	methylCtools-0.9.3
DO35779	PBCA-DE	SP79082	SA413386	ICGC_A4	PedBrainWGBS_2013_8	1	121357925	121357926	1	GRCh37	0.66	1147	601	Illumina HiSeq	WGBS	Bisulfite-Seq	bwa-0.6.1	methylCtools-0.9.3
DO35775	PBCA-DE	SP79078	SA413378	ICGC_A2	PedBrainWGBS_2013_8	1	121357925	121357926	1	GRCh37	0.68	1544	738	Illumina HiSeq	WGBS	Bisulfite-Seq	bwa-0.6.1	methylCtools-0.9.3
DO35775	PBCA-DE	SP79078	SA413378	ICGC_A2	PedBrainWGBS_2013_8	1	121357925	121357926	1	GRCh37	0.68	1544	738	Illumina HiSeq	WGBS	Bisulfite-Seq	bwa-0.6.1	methylCtools-0.9.3
DO35771	PBCA-DE	SP79074	SA413370	ICGC_F4	PedBrainWGBS_2013_8	1	121357925	121357926	1	GRCh37	0.71	1650	669	Illumina HiSeq	WGBS	Bisulfite-Seq	bwa-0.6.1	methylCtools-0.9.3
DO35769	PBCA-DE	SP79072	SA413366	ICGC_F3	PedBrainWGBS_2013_8	1	121357925	121357926	1	GRCh37	0.7	746	315	Illumina HiSeq	WGBS	Bisulfite-Seq	bwa-0.6.1	methylCtools-0.9.3
DO35767	PBCA-DE	SP79070	SA413364	ICGC_F2	PedBrainWGBS_2013_8	1	121357925	121357926	1	GRCh37	0.69	2132	943	Illumina HiSeq	WGBS	Bisulfite-Seq	bwa-0.6.1	methylCtools-0.9.3
DO35767	PBCA-DE	SP79070	SA413364	ICGC_F2	PedBrainWGBS_2013_8	1	121357925	121357926	1	GRCh37	0.69	2132	943	Illumina HiSeq	WGBS	Bisulfite-Seq	bwa-0.6.1	methylCtools-0.9.3
DO35765	PBCA-DE	SP79068	SA413360	ICGC_F1	PedBrainWGBS_2013_8	1	121357925	121357926	1	GRCh37	0.67	1230	603	Illumina HiSeq	WGBS	Bisulfite-Seq	bwa-0.6.1	methylCtools-0.9.3
DO35735	PBCA-DE	SP78933	SA414163	ICGC_MB107	PedBrainWGBS_2013_8	1	121357925	121357926	1	GRCh37	0.35	884	1669	Illumina HiSeq	WGBS	Bisulfite-Seq	bwa-0.6.1	methylCtools-0.9.3
DO35735	PBCA-DE	SP78933	SA414163	ICGC_MB107	PedBrainWGBS_2013_8	1	121357925	121357926	1	GRCh37	0.35	884	1669	Illumina HiSeq	WGBS	Bisulfite-Seq	bwa-0.6.1	methylCtools-0.9.3
DO35745	PBCA-DE	SP78943	SA414183	ICGC_MB113	PedBrainWGBS_2013_8	1	121357925	121357926	1	GRCh37	0.32	860	1847	Illumina HiSeq	WGBS	Bisulfite-Seq	bwa-0.6.1	methylCtools-0.9.3
DO35745	PBCA-DE	SP78943	SA414183	ICGC_MB113	PedBrainWGBS_2013_8	1	121357925	121357926	1	GRCh37	0.32	860	1847	Illumina HiSeq	WGBS	Bisulfite-Seq	bwa-0.6.1	methylCtools-0.9.3
DO35743	PBCA-DE	SP78941	SA414179	ICGC_MB112	PedBrainWGBS_2013_8	1	121357925	121357926	1	GRCh37	0.29	811	1981	Illumina HiSeq	WGBS	Bisulfite-Seq	bwa-0.6.1	methylCtools-0.9.3
DO35743	PBCA-DE	SP78941	SA414179	ICGC_MB112	PedBrainWGBS_2013_8	1	121357925	121357926	1	GRCh37	0.29	811	1981	Illumina HiSeq	WGBS	Bisulfite-Seq	bwa-0.6.1	methylCtools-0.9.3
DO35626	PBCA-DE	SP78823	SA413926	ICGC_MB95	PedBrainWGBS_2013_8	1	121357925	121357926	1	GRCh37	0.38	1059	1759	Illumina HiSeq	WGBS	Bisulfite-Seq	bwa-0.6.1	methylCtools-0.9.3
DO35626	PBCA-DE	SP78823	SA413926	ICGC_MB95	PedBrainWGBS_2013_8	1	121357925	121357926	1	GRCh37	0.38	1059	1759	Illumina HiSeq	WGBS	Bisulfite-Seq	bwa-0.6.1	methylCtools-0.9.3
DO35622	PBCA-DE	SP78819	SA413910	ICGC_MB90	PedBrainWGBS_2013_8	1	121357925	121357926	1	GRCh37	0.22	610	2123	Illumina HiSeq	WGBS	Bisulfite-Seq	bwa-0.6.1	methylCtools-0.9.3
DO35620	PBCA-DE	SP78817	SA413902	ICGC_MB88	PedBrainWGBS_2013_8	1	121357925	121357926	1	GRCh37	0.27	660	1778	Illumina HiSeq	WGBS	Bisulfite-Seq	bwa-0.6.1	methylCtools-0.9.3
DO35577	PBCA-DE	SP78722	SA413524	ICGC_MB40	PedBrainWGBS_2013_8	1	121357925	121357926	1	GRCh37	0.46	1260	1476	Illumina HiSeq	WGBS	Bisulfite-Seq	bwa-0.6.1	methylCtools-0.9.3
DO35577	PBCA-DE	SP78722	SA413524	ICGC_MB40	PedBrainWGBS_2013_8	1	121357925	121357926	1	GRCh37	0.46	1260	1476	Illumina HiSeq	WGBS	Bisulfite-Seq	bwa-0.6.1	methylCtools-0.9.3
DO35575	PBCA-DE	SP78720	SA413516	ICGC_MB38	PedBrainWGBS_2013_8	1	121357925	121357926	1	GRCh37	0.29	705	1737	Illumina HiSeq	WGBS	Bisulfite-Seq	bwa-0.6.1	methylCtools-0.9.3
DO35575	PBCA-DE	SP78720	SA413516	ICGC_MB38	PedBrainWGBS_2013_8	1	121357925	121357926	1	GRCh37	0.29	705	1737	Illumina HiSeq	WGBS	Bisulfite-Seq	bwa-0.6.1	methylCtools-0.9.3
DO35576	PBCA-DE	SP78721	SA413520	ICGC_MB39	PedBrainWGBS_2013_8	1	121357925	121357926	1	GRCh37	0.46	1127	1335	Illumina HiSeq	WGBS	Bisulfite-Seq	bwa-0.6.1	methylCtools-0.9.3
DO35576	PBCA-DE	SP78721	SA413520	ICGC_MB39	PedBrainWGBS_2013_8	1	121357925	121357926	1	GRCh37	0.46	1127	1335	Illumina HiSeq	WGBS	Bisulfite-Seq	bwa-0.6.1	methylCtools-0.9.3
DO35573	PBCA-DE	SP78718	SA413508	ICGC_MB36	PedBrainWGBS_2013_8	1	121357925	121357926	1	GRCh37	0.18	297	1335	Illumina HiSeq	WGBS	Bisulfite-Seq	bwa-0.6.1	methylCtools-0.9.3
DO35574	PBCA-DE	SP78719	SA413512	ICGC_MB37	PedBrainWGBS_2013_8	1	121357925	121357926	1	GRCh37	0.46	1246	1472	Illumina HiSeq	WGBS	Bisulfite-Seq	bwa-0.6.1	methylCtools-0.9.3
DO35574	PBCA-DE	SP78719	SA413512	ICGC_MB37	PedBrainWGBS_2013_8	1	121357925	121357926	1	GRCh37	0.46	1246	1472	Illumina HiSeq	WGBS	Bisulfite-Seq	bwa-0.6.1	methylCtools-0.9.3
DO35571	PBCA-DE	SP78716	SA413500	ICGC_MB34	PedBrainWGBS_2013_8	1	121357925	121357926	1	GRCh37	0.22	653	2319	Illumina HiSeq	WGBS	Bisulfite-Seq	bwa-0.6.1	methylCtools-0.9.3
DO35572	PBCA-DE	SP78717	SA413504	ICGC_MB35	PedBrainWGBS_2013_8	1	121357925	121357926	1	GRCh37	0.39	1032	1647	Illumina HiSeq	WGBS	Bisulfite-Seq	bwa-0.6.1	methylCtools-0.9.3
DO35572	PBCA-DE	SP78717	SA413504	ICGC_MB35	PedBrainWGBS_2013_8	1	121357925	121357926	1	GRCh37	0.39	1032	1647	Illumina HiSeq	WGBS	Bisulfite-Seq	bwa-0.6.1	methylCtools-0.9.3
DO35586	PBCA-DE	SP78731	SA413560	ICGC_MB51	PedBrainWGBS_2013_8	1	121357925	121357926	1	GRCh37	0.23	651	2115	Illumina HiSeq	WGBS	Bisulfite-Seq	bwa-0.6.1	methylCtools-0.9.3
DO35584	PBCA-DE	SP78729	SA413552	ICGC_MB49	PedBrainWGBS_2013_8	1	121357925	121357926	1	GRCh37	0.33	654	1326	Illumina HiSeq	WGBS	Bisulfite-Seq	bwa-0.6.1	methylCtools-0.9.3
DO35585	PBCA-DE	SP78730	SA413556	ICGC_MB50	PedBrainWGBS_2013_8	1	121357925	121357926	1	GRCh37	0.2	628	2503	Illumina HiSeq	WGBS	Bisulfite-Seq	bwa-0.6.1	methylCtools-0.9.3
DO35582	PBCA-DE	SP78727	SA413544	ICGC_MB46	PedBrainWGBS_2013_8	1	121357925	121357926	1	GRCh37	0.53	1628	1471	Illumina HiSeq	WGBS	Bisulfite-Seq	bwa-0.6.1	methylCtools-0.9.3
DO35582	PBCA-DE	SP78727	SA413544	ICGC_MB46	PedBrainWGBS_2013_8	1	121357925	121357926	1	GRCh37	0.53	1628	1471	Illumina HiSeq	WGBS	Bisulfite-Seq	bwa-0.6.1	methylCtools-0.9.3
DO35581	PBCA-DE	SP78726	SA413540	ICGC_MB45	PedBrainWGBS_2013_8	1	121357925	121357926	1	GRCh37	0.1	305	2617	Illumina HiSeq	WGBS	Bisulfite-Seq	bwa-0.6.1	methylCtools-0.9.3
DO35559	PBCA-DE	SP78680	SA413354	ICGC_MB24	PedBrainWGBS_2013_8	1	121357925	121357926	1	GRCh37	0.45	950	1142	Illumina HiSeq	WGBS	Bisulfite-Seq	bwa-0.6.1	methylCtools-0.9.3
DO35559	PBCA-DE	SP78680	SA413354	ICGC_MB24	PedBrainWGBS_2013_8	1	121357925	121357926	1	GRCh37	0.45	950	1142	Illumina HiSeq	WGBS	Bisulfite-Seq	bwa-0.6.1	methylCtools-0.9.3
DO35553	PBCA-DE	SP78674	SA413330	ICGC_MB18	PedBrainWGBS_2013_8	1	121357925	121357926	1	GRCh37	0.03	73	2210	Illumina HiSeq	WGBS	Bisulfite-Seq	bwa-0.6.1	methylCtools-0.9.3
DO35554	PBCA-DE	SP78675	SA413334	ICGC_MB19	PedBrainWGBS_2013_8	1	121357925	121357926	1	GRCh37	0.16	419	2214	Illumina HiSeq	WGBS	Bisulfite-Seq	bwa-0.6.1	methylCtools-0.9.3
DO35551	PBCA-DE	SP78672	SA413322	ICGC_MB16	PedBrainWGBS_2013_8	1	121357925	121357926	1	GRCh37	0.1	281	2479	Illumina HiSeq	WGBS	Bisulfite-Seq	bwa-0.6.1	methylCtools-0.9.3
DO35552	PBCA-DE	SP78673	SA413326	ICGC_MB17	PedBrainWGBS_2013_8	1	121357925	121357926	1	GRCh37	0.32	918	1930	Illumina HiSeq	WGBS	Bisulfite-Seq	bwa-0.6.1	methylCtools-0.9.3
DO35552	PBCA-DE	SP78673	SA413326	ICGC_MB17	PedBrainWGBS_2013_8	1	121357925	121357926	1	GRCh37	0.32	918	1930	Illumina HiSeq	WGBS	Bisulfite-Seq	bwa-0.6.1	methylCtools-0.9.3
DO35550	PBCA-DE	SP78671	SA413318	ICGC_MB15	PedBrainWGBS_2013_8	1	121357925	121357926	1	GRCh37	0.37	838	1428	Illumina HiSeq	WGBS	Bisulfite-Seq	bwa-0.6.1	methylCtools-0.9.3
DO35550	PBCA-DE	SP78671	SA413318	ICGC_MB15	PedBrainWGBS_2013_8	1	121357925	121357926	1	GRCh37	0.37	838	1428	Illumina HiSeq	WGBS	Bisulfite-Seq	bwa-0.6.1	methylCtools-0.9.3
DO35569	PBCA-DE	SP78714	SA413492	ICGC_MB32	PedBrainWGBS_2013_8	1	121357925	121357926	1	GRCh37	0.25	595	1821	Illumina HiSeq	WGBS	Bisulfite-Seq	bwa-0.6.1	methylCtools-0.9.3
DO35566	PBCA-DE	SP78711	SA413480	ICGC_MB28	PedBrainWGBS_2013_8	1	121357925	121357926	1	GRCh37	0.59	1349	947	Illumina HiSeq	WGBS	Bisulfite-Seq	bwa-0.6.1	methylCtools-0.9.3
DO35566	PBCA-DE	SP78711	SA413480	ICGC_MB28	PedBrainWGBS_2013_8	1	121357925	121357926	1	GRCh37	0.59	1349	947	Illumina HiSeq	WGBS	Bisulfite-Seq	bwa-0.6.1	methylCtools-0.9.3
DO35564	PBCA-DE	SP78709	SA413472	ICGC_MB26	PedBrainWGBS_2013_8	1	121357925	121357926	1	GRCh37	0.16	359	1910	Illumina HiSeq	WGBS	Bisulfite-Seq	bwa-0.6.1	methylCtools-0.9.3
DO35539	PBCA-DE	SP78660	SA413275	ICGC_MB2	PedBrainWGBS_2013_8	1	121357925	121357926	1	GRCh37	0.28	626	1637	Illumina HiSeq	WGBS	Bisulfite-Seq	bwa-0.6.1	methylCtools-0.9.3
DO35538	PBCA-DE	SP78659	SA413272	ICGC_MB1	PedBrainWGBS_2013_8	1	121357925	121357926	1	GRCh37	0.15	464	2689	Illumina HiSeq	WGBS	Bisulfite-Seq	bwa-0.6.1	methylCtools-0.9.3
DO35549	PBCA-DE	SP78670	SA413314	ICGC_MB14	PedBrainWGBS_2013_8	1	121357925	121357926	1	GRCh37	0.33	874	1795	Illumina HiSeq	WGBS	Bisulfite-Seq	bwa-0.6.1	methylCtools-0.9.3
DO35549	PBCA-DE	SP78670	SA413314	ICGC_MB14	PedBrainWGBS_2013_8	1	121357925	121357926	1	GRCh37	0.33	874	1795	Illumina HiSeq	WGBS	Bisulfite-Seq	bwa-0.6.1	methylCtools-0.9.3
DO35545	PBCA-DE	SP78666	SA413298	ICGC_MB9	PedBrainWGBS_2013_8	1	121357925	121357926	1	GRCh37	0.37	746	1247	Illumina HiSeq	WGBS	Bisulfite-Seq	bwa-0.6.1	methylCtools-0.9.3
DO35545	PBCA-DE	SP78666	SA413298	ICGC_MB9	PedBrainWGBS_2013_8	1	121357925	121357926	1	GRCh37	0.37	746	1247	Illumina HiSeq	WGBS	Bisulfite-Seq	bwa-0.6.1	methylCtools-0.9.3
DO35542	PBCA-DE	SP78663	SA413286	ICGC_MB6	PedBrainWGBS_2013_8	1	121357925	121357926	1	GRCh37	0.19	407	1734	Illumina HiSeq	WGBS	Bisulfite-Seq	bwa-0.6.1	methylCtools-0.9.3
DO35543	PBCA-DE	SP78664	SA413290	ICGC_MB7	PedBrainWGBS_2013_8	1	121357925	121357926	1	GRCh37	0.18	471	2185	Illumina HiSeq	WGBS	Bisulfite-Seq	bwa-0.6.1	methylCtools-0.9.3
DO35541	PBCA-DE	SP78662	SA413282	ICGC_MB5	PedBrainWGBS_2013_8	1	121357925	121357926	1	GRCh37	0.12	329	2427	Illumina HiSeq	WGBS	Bisulfite-Seq	bwa-0.6.1	methylCtools-0.9.3
DO35779	PBCA-DE	SP79082	SA413386	ICGC_A4	PedBrainWGBS_2013_8	1	121357930	121357931	1	GRCh37	0.83	1486	293	Illumina HiSeq	WGBS	Bisulfite-Seq	bwa-0.6.1	methylCtools-0.9.3
DO35775	PBCA-DE	SP79078	SA413378	ICGC_A2	PedBrainWGBS_2013_8	1	121357930	121357931	1	GRCh37	0.84	1922	370	Illumina HiSeq	WGBS	Bisulfite-Seq	bwa-0.6.1	methylCtools-0.9.3
DO35773	PBCA-DE	SP79076	SA413374	ICGC_A1	PedBrainWGBS_2013_8	1	121357930	121357931	1	GRCh37	0.83	863	174	Illumina HiSeq	WGBS	Bisulfite-Seq	bwa-0.6.1	methylCtools-0.9.3
DO35771	PBCA-DE	SP79074	SA413370	ICGC_F4	PedBrainWGBS_2013_8	1	121357930	121357931	1	GRCh37	0.85	1976	344	Illumina HiSeq	WGBS	Bisulfite-Seq	bwa-0.6.1	methylCtools-0.9.3
DO35769	PBCA-DE	SP79072	SA413366	ICGC_F3	PedBrainWGBS_2013_8	1	121357930	121357931	1	GRCh37	0.84	880	168	Illumina HiSeq	WGBS	Bisulfite-Seq	bwa-0.6.1	methylCtools-0.9.3
DO35767	PBCA-DE	SP79070	SA413364	ICGC_F2	PedBrainWGBS_2013_8	1	121357930	121357931	1	GRCh37	0.83	2532	506	Illumina HiSeq	WGBS	Bisulfite-Seq	bwa-0.6.1	methylCtools-0.9.3
DO35765	PBCA-DE	SP79068	SA413360	ICGC_F1	PedBrainWGBS_2013_8	1	121357930	121357931	1	GRCh37	0.82	1500	324	Illumina HiSeq	WGBS	Bisulfite-Seq	bwa-0.6.1	methylCtools-0.9.3
DO35735	PBCA-DE	SP78933	SA414163	ICGC_MB107	PedBrainWGBS_2013_8	1	121357930	121357931	1	GRCh37	0.65	1648	894	Illumina HiSeq	WGBS	Bisulfite-Seq	bwa-0.6.1	methylCtools-0.9.3
DO35735	PBCA-DE	SP78933	SA414163	ICGC_MB107	PedBrainWGBS_2013_8	1	121357930	121357931	1	GRCh37	0.65	1648	894	Illumina HiSeq	WGBS	Bisulfite-Seq	bwa-0.6.1	methylCtools-0.9.3
DO35745	PBCA-DE	SP78943	SA414183	ICGC_MB113	PedBrainWGBS_2013_8	1	121357930	121357931	1	GRCh37	0.59	1608	1118	Illumina HiSeq	WGBS	Bisulfite-Seq	bwa-0.6.1	methylCtools-0.9.3
DO35745	PBCA-DE	SP78943	SA414183	ICGC_MB113	PedBrainWGBS_2013_8	1	121357930	121357931	1	GRCh37	0.59	1608	1118	Illumina HiSeq	WGBS	Bisulfite-Seq	bwa-0.6.1	methylCtools-0.9.3
DO35743	PBCA-DE	SP78941	SA414179	ICGC_MB112	PedBrainWGBS_2013_8	1	121357930	121357931	1	GRCh37	0.59	1620	1145	Illumina HiSeq	WGBS	Bisulfite-Seq	bwa-0.6.1	methylCtools-0.9.3
DO35743	PBCA-DE	SP78941	SA414179	ICGC_MB112	PedBrainWGBS_2013_8	1	121357930	121357931	1	GRCh37	0.59	1620	1145	Illumina HiSeq	WGBS	Bisulfite-Seq	bwa-0.6.1	methylCtools-0.9.3
DO35626	PBCA-DE	SP78823	SA413926	ICGC_MB95	PedBrainWGBS_2013_8	1	121357930	121357931	1	GRCh37	0.6	1741	1170	Illumina HiSeq	WGBS	Bisulfite-Seq	bwa-0.6.1	methylCtools-0.9.3
DO35626	PBCA-DE	SP78823	SA413926	ICGC_MB95	PedBrainWGBS_2013_8	1	121357930	121357931	1	GRCh37	0.6	1741	1170	Illumina HiSeq	WGBS	Bisulfite-Seq	bwa-0.6.1	methylCtools-0.9.3
DO35622	PBCA-DE	SP78819	SA413910	ICGC_MB90	PedBrainWGBS_2013_8	1	121357930	121357931	1	GRCh37	0.45	1216	1505	Illumina HiSeq	WGBS	Bisulfite-Seq	bwa-0.6.1	methylCtools-0.9.3
DO35622	PBCA-DE	SP78819	SA413910	ICGC_MB90	PedBrainWGBS_2013_8	1	121357930	121357931	1	GRCh37	0.45	1216	1505	Illumina HiSeq	WGBS	Bisulfite-Seq	bwa-0.6.1	methylCtools-0.9.3
DO35620	PBCA-DE	SP78817	SA413902	ICGC_MB88	PedBrainWGBS_2013_8	1	121357930	121357931	1	GRCh37	0.43	1053	1384	Illumina HiSeq	WGBS	Bisulfite-Seq	bwa-0.6.1	methylCtools-0.9.3
DO35620	PBCA-DE	SP78817	SA413902	ICGC_MB88	PedBrainWGBS_2013_8	1	121357930	121357931	1	GRCh37	0.43	1053	1384	Illumina HiSeq	WGBS	Bisulfite-Seq	bwa-0.6.1	methylCtools-0.9.3
DO35577	PBCA-DE	SP78722	SA413524	ICGC_MB40	PedBrainWGBS_2013_8	1	121357930	121357931	1	GRCh37	0.73	2006	734	Illumina HiSeq	WGBS	Bisulfite-Seq	bwa-0.6.1	methylCtools-0.9.3
DO35577	PBCA-DE	SP78722	SA413524	ICGC_MB40	PedBrainWGBS_2013_8	1	121357930	121357931	1	GRCh37	0.73	2006	734	Illumina HiSeq	WGBS	Bisulfite-Seq	bwa-0.6.1	methylCtools-0.9.3
DO35575	PBCA-DE	SP78720	SA413516	ICGC_MB38	PedBrainWGBS_2013_8	1	121357930	121357931	1	GRCh37	0.6	1460	952	Illumina HiSeq	WGBS	Bisulfite-Seq	bwa-0.6.1	methylCtools-0.9.3
DO35575	PBCA-DE	SP78720	SA413516	ICGC_MB38	PedBrainWGBS_2013_8	1	121357930	121357931	1	GRCh37	0.6	1460	952	Illumina HiSeq	WGBS	Bisulfite-Seq	bwa-0.6.1	methylCtools-0.9.3
DO35576	PBCA-DE	SP78721	SA413520	ICGC_MB39	PedBrainWGBS_2013_8	1	121357930	121357931	1	GRCh37	0.75	1833	599	Illumina HiSeq	WGBS	Bisulfite-Seq	bwa-0.6.1	methylCtools-0.9.3
DO35573	PBCA-DE	SP78718	SA413508	ICGC_MB36	PedBrainWGBS_2013_8	1	121357930	121357931	1	GRCh37	0.34	543	1061	Illumina HiSeq	WGBS	Bisulfite-Seq	bwa-0.6.1	methylCtools-0.9.3
DO35574	PBCA-DE	SP78719	SA413512	ICGC_MB37	PedBrainWGBS_2013_8	1	121357930	121357931	1	GRCh37	0.71	1919	800	Illumina HiSeq	WGBS	Bisulfite-Seq	bwa-0.6.1	methylCtools-0.9.3
DO35574	PBCA-DE	SP78719	SA413512	ICGC_MB37	PedBrainWGBS_2013_8	1	121357930	121357931	1	GRCh37	0.71	1919	800	Illumina HiSeq	WGBS	Bisulfite-Seq	bwa-0.6.1	methylCtools-0.9.3
DO35571	PBCA-DE	SP78716	SA413500	ICGC_MB34	PedBrainWGBS_2013_8	1	121357930	121357931	1	GRCh37	0.43	1276	1659	Illumina HiSeq	WGBS	Bisulfite-Seq	bwa-0.6.1	methylCtools-0.9.3
DO35571	PBCA-DE	SP78716	SA413500	ICGC_MB34	PedBrainWGBS_2013_8	1	121357930	121357931	1	GRCh37	0.43	1276	1659	Illumina HiSeq	WGBS	Bisulfite-Seq	bwa-0.6.1	methylCtools-0.9.3
DO35572	PBCA-DE	SP78717	SA413504	ICGC_MB35	PedBrainWGBS_2013_8	1	121357930	121357931	1	GRCh37	0.6	1596	1046	Illumina HiSeq	WGBS	Bisulfite-Seq	bwa-0.6.1	methylCtools-0.9.3
DO35572	PBCA-DE	SP78717	SA413504	ICGC_MB35	PedBrainWGBS_2013_8	1	121357930	121357931	1	GRCh37	0.6	1596	1046	Illumina HiSeq	WGBS	Bisulfite-Seq	bwa-0.6.1	methylCtools-0.9.3
DO35586	PBCA-DE	SP78731	SA413560	ICGC_MB51	PedBrainWGBS_2013_8	1	121357930	121357931	1	GRCh37	0.51	1421	1376	Illumina HiSeq	WGBS	Bisulfite-Seq	bwa-0.6.1	methylCtools-0.9.3
DO35586	PBCA-DE	SP78731	SA413560	ICGC_MB51	PedBrainWGBS_2013_8	1	121357930	121357931	1	GRCh37	0.51	1421	1376	Illumina HiSeq	WGBS	Bisulfite-Seq	bwa-0.6.1	methylCtools-0.9.3
DO35584	PBCA-DE	SP78729	SA413552	ICGC_MB49	PedBrainWGBS_2013_8	1	121357930	121357931	1	GRCh37	0.68	1361	637	Illumina HiSeq	WGBS	Bisulfite-Seq	bwa-0.6.1	methylCtools-0.9.3
DO35585	PBCA-DE	SP78730	SA413556	ICGC_MB50	PedBrainWGBS_2013_8	1	121357930	121357931	1	GRCh37	0.45	1376	1668	Illumina HiSeq	WGBS	Bisulfite-Seq	bwa-0.6.1	methylCtools-0.9.3
DO35585	PBCA-DE	SP78730	SA413556	ICGC_MB50	PedBrainWGBS_2013_8	1	121357930	121357931	1	GRCh37	0.45	1376	1668	Illumina HiSeq	WGBS	Bisulfite-Seq	bwa-0.6.1	methylCtools-0.9.3
DO35582	PBCA-DE	SP78727	SA413544	ICGC_MB46	PedBrainWGBS_2013_8	1	121357930	121357931	1	GRCh37	0.8	2449	602	Illumina HiSeq	WGBS	Bisulfite-Seq	bwa-0.6.1	methylCtools-0.9.3
DO35581	PBCA-DE	SP78726	SA413540	ICGC_MB45	PedBrainWGBS_2013_8	1	121357930	121357931	1	GRCh37	0.25	706	2159	Illumina HiSeq	WGBS	Bisulfite-Seq	bwa-0.6.1	methylCtools-0.9.3
DO35581	PBCA-DE	SP78726	SA413540	ICGC_MB45	PedBrainWGBS_2013_8	1	121357930	121357931	1	GRCh37	0.25	706	2159	Illumina HiSeq	WGBS	Bisulfite-Seq	bwa-0.6.1	methylCtools-0.9.3
DO35559	PBCA-DE	SP78680	SA413354	ICGC_MB24	PedBrainWGBS_2013_8	1	121357930	121357931	1	GRCh37	0.75	1530	503	Illumina HiSeq	WGBS	Bisulfite-Seq	bwa-0.6.1	methylCtools-0.9.3
DO35553	PBCA-DE	SP78674	SA413330	ICGC_MB18	PedBrainWGBS_2013_8	1	121357930	121357931	1	GRCh37	0.1	232	2065	Illumina HiSeq	WGBS	Bisulfite-Seq	bwa-0.6.1	methylCtools-0.9.3
DO35554	PBCA-DE	SP78675	SA413334	ICGC_MB19	PedBrainWGBS_2013_8	1	121357930	121357931	1	GRCh37	0.47	1228	1384	Illumina HiSeq	WGBS	Bisulfite-Seq	bwa-0.6.1	methylCtools-0.9.3
DO35554	PBCA-DE	SP78675	SA413334	ICGC_MB19	PedBrainWGBS_2013_8	1	121357930	121357931	1	GRCh37	0.47	1228	1384	Illumina HiSeq	WGBS	Bisulfite-Seq	bwa-0.6.1	methylCtools-0.9.3
DO35551	PBCA-DE	SP78672	SA413322	ICGC_MB16	PedBrainWGBS_2013_8	1	121357930	121357931	1	GRCh37	0.26	696	2023	Illumina HiSeq	WGBS	Bisulfite-Seq	bwa-0.6.1	methylCtools-0.9.3
DO35552	PBCA-DE	SP78673	SA413326	ICGC_MB17	PedBrainWGBS_2013_8	1	121357930	121357931	1	GRCh37	0.46	1336	1600	Illumina HiSeq	WGBS	Bisulfite-Seq	bwa-0.6.1	methylCtools-0.9.3
DO35552	PBCA-DE	SP78673	SA413326	ICGC_MB17	PedBrainWGBS_2013_8	1	121357930	121357931	1	GRCh37	0.46	1336	1600	Illumina HiSeq	WGBS	Bisulfite-Seq	bwa-0.6.1	methylCtools-0.9.3
DO35550	PBCA-DE	SP78671	SA413318	ICGC_MB15	PedBrainWGBS_2013_8	1	121357930	121357931	1	GRCh37	0.73	1623	584	Illumina HiSeq	WGBS	Bisulfite-Seq	bwa-0.6.1	methylCtools-0.9.3
DO35569	PBCA-DE	SP78714	SA413492	ICGC_MB32	PedBrainWGBS_2013_8	1	121357930	121357931	1	GRCh37	0.5	1205	1218	Illumina HiSeq	WGBS	Bisulfite-Seq	bwa-0.6.1	methylCtools-0.9.3
DO35569	PBCA-DE	SP78714	SA413492	ICGC_MB32	PedBrainWGBS_2013_8	1	121357930	121357931	1	GRCh37	0.5	1205	1218	Illumina HiSeq	WGBS	Bisulfite-Seq	bwa-0.6.1	methylCtools-0.9.3
DO35566	PBCA-DE	SP78711	SA413480	ICGC_MB28	PedBrainWGBS_2013_8	1	121357930	121357931	1	GRCh37	0.8	1890	472	Illumina HiSeq	WGBS	Bisulfite-Seq	bwa-0.6.1	methylCtools-0.9.3
DO35564	PBCA-DE	SP78709	SA413472	ICGC_MB26	PedBrainWGBS_2013_8	1	121357930	121357931	1	GRCh37	0.44	1004	1258	Illumina HiSeq	WGBS	Bisulfite-Seq	bwa-0.6.1	methylCtools-0.9.3
DO35564	PBCA-DE	SP78709	SA413472	ICGC_MB26	PedBrainWGBS_2013_8	1	121357930	121357931	1	GRCh37	0.44	1004	1258	Illumina HiSeq	WGBS	Bisulfite-Seq	bwa-0.6.1	methylCtools-0.9.3
DO35539	PBCA-DE	SP78660	SA413275	ICGC_MB2	PedBrainWGBS_2013_8	1	121357930	121357931	1	GRCh37	0.6	1343	897	Illumina HiSeq	WGBS	Bisulfite-Seq	bwa-0.6.1	methylCtools-0.9.3
DO35539	PBCA-DE	SP78660	SA413275	ICGC_MB2	PedBrainWGBS_2013_8	1	121357930	121357931	1	GRCh37	0.6	1343	897	Illumina HiSeq	WGBS	Bisulfite-Seq	bwa-0.6.1	methylCtools-0.9.3
DO35538	PBCA-DE	SP78659	SA413272	ICGC_MB1	PedBrainWGBS_2013_8	1	121357930	121357931	1	GRCh37	0.33	1047	2086	Illumina HiSeq	WGBS	Bisulfite-Seq	bwa-0.6.1	methylCtools-0.9.3
DO35538	PBCA-DE	SP78659	SA413272	ICGC_MB1	PedBrainWGBS_2013_8	1	121357930	121357931	1	GRCh37	0.33	1047	2086	Illumina HiSeq	WGBS	Bisulfite-Seq	bwa-0.6.1	methylCtools-0.9.3
DO35549	PBCA-DE	SP78670	SA413314	ICGC_MB14	PedBrainWGBS_2013_8	1	121357930	121357931	1	GRCh37	0.63	1653	984	Illumina HiSeq	WGBS	Bisulfite-Seq	bwa-0.6.1	methylCtools-0.9.3
DO35549	PBCA-DE	SP78670	SA413314	ICGC_MB14	PedBrainWGBS_2013_8	1	121357930	121357931	1	GRCh37	0.63	1653	984	Illumina HiSeq	WGBS	Bisulfite-Seq	bwa-0.6.1	methylCtools-0.9.3
DO35545	PBCA-DE	SP78666	SA413298	ICGC_MB9	PedBrainWGBS_2013_8	1	121357930	121357931	1	GRCh37	0.68	1333	621	Illumina HiSeq	WGBS	Bisulfite-Seq	bwa-0.6.1	methylCtools-0.9.3
DO35542	PBCA-DE	SP78663	SA413286	ICGC_MB6	PedBrainWGBS_2013_8	1	121357930	121357931	1	GRCh37	0.42	887	1219	Illumina HiSeq	WGBS	Bisulfite-Seq	bwa-0.6.1	methylCtools-0.9.3
DO35542	PBCA-DE	SP78663	SA413286	ICGC_MB6	PedBrainWGBS_2013_8	1	121357930	121357931	1	GRCh37	0.42	887	1219	Illumina HiSeq	WGBS	Bisulfite-Seq	bwa-0.6.1	methylCtools-0.9.3
DO35543	PBCA-DE	SP78664	SA413290	ICGC_MB7	PedBrainWGBS_2013_8	1	121357930	121357931	1	GRCh37	0.45	1204	1489	Illumina HiSeq	WGBS	Bisulfite-Seq	bwa-0.6.1	methylCtools-0.9.3
DO35543	PBCA-DE	SP78664	SA413290	ICGC_MB7	PedBrainWGBS_2013_8	1	121357930	121357931	1	GRCh37	0.45	1204	1489	Illumina HiSeq	WGBS	Bisulfite-Seq	bwa-0.6.1	methylCtools-0.9.3
DO35541	PBCA-DE	SP78662	SA413282	ICGC_MB5	PedBrainWGBS_2013_8	1	121357930	121357931	1	GRCh37	0.3	821	1897	Illumina HiSeq	WGBS	Bisulfite-Seq	bwa-0.6.1	methylCtools-0.9.3
DO35541	PBCA-DE	SP78662	SA413282	ICGC_MB5	PedBrainWGBS_2013_8	1	121357930	121357931	1	GRCh37	0.3	821	1897	Illumina HiSeq	WGBS	Bisulfite-Seq	bwa-0.6.1	methylCtools-0.9.3
DO35735	PBCA-DE	SP78933	SA414163	ICGC_MB107	PedBrainWGBS_2013_8	1	121357934	121357935	1	GRCh37	0.55	1398	1135	Illumina HiSeq	WGBS	Bisulfite-Seq	bwa-0.6.1	methylCtools-0.9.3
DO35735	PBCA-DE	SP78933	SA414163	ICGC_MB107	PedBrainWGBS_2013_8	1	121357934	121357935	1	GRCh37	0.55	1398	1135	Illumina HiSeq	WGBS	Bisulfite-Seq	bwa-0.6.1	methylCtools-0.9.3
DO35745	PBCA-DE	SP78943	SA414183	ICGC_MB113	PedBrainWGBS_2013_8	1	121357934	121357935	1	GRCh37	0.49	1346	1375	Illumina HiSeq	WGBS	Bisulfite-Seq	bwa-0.6.1	methylCtools-0.9.3
DO35745	PBCA-DE	SP78943	SA414183	ICGC_MB113	PedBrainWGBS_2013_8	1	121357934	121357935	1	GRCh37	0.49	1346	1375	Illumina HiSeq	WGBS	Bisulfite-Seq	bwa-0.6.1	methylCtools-0.9.3
DO35743	PBCA-DE	SP78941	SA414179	ICGC_MB112	PedBrainWGBS_2013_8	1	121357934	121357935	1	GRCh37	0.51	1414	1366	Illumina HiSeq	WGBS	Bisulfite-Seq	bwa-0.6.1	methylCtools-0.9.3
DO35743	PBCA-DE	SP78941	SA414179	ICGC_MB112	PedBrainWGBS_2013_8	1	121357934	121357935	1	GRCh37	0.51	1414	1366	Illumina HiSeq	WGBS	Bisulfite-Seq	bwa-0.6.1	methylCtools-0.9.3
DO35622	PBCA-DE	SP78819	SA413910	ICGC_MB90	PedBrainWGBS_2013_8	1	121357934	121357935	1	GRCh37	0.37	1003	1725	Illumina HiSeq	WGBS	Bisulfite-Seq	bwa-0.6.1	methylCtools-0.9.3
DO35622	PBCA-DE	SP78819	SA413910	ICGC_MB90	PedBrainWGBS_2013_8	1	121357934	121357935	1	GRCh37	0.37	1003	1725	Illumina HiSeq	WGBS	Bisulfite-Seq	bwa-0.6.1	methylCtools-0.9.3
DO35575	PBCA-DE	SP78720	SA413516	ICGC_MB38	PedBrainWGBS_2013_8	1	121357934	121357935	1	GRCh37	0.5	1178	1191	Illumina HiSeq	WGBS	Bisulfite-Seq	bwa-0.6.1	methylCtools-0.9.3
DO35575	PBCA-DE	SP78720	SA413516	ICGC_MB38	PedBrainWGBS_2013_8	1	121357934	121357935	1	GRCh37	0.5	1178	1191	Illumina HiSeq	WGBS	Bisulfite-Seq	bwa-0.6.1	methylCtools-0.9.3
DO35572	PBCA-DE	SP78717	SA413504	ICGC_MB35	PedBrainWGBS_2013_8	1	121357934	121357935	1	GRCh37	0.52	1362	1279	Illumina HiSeq	WGBS	Bisulfite-Seq	bwa-0.6.1	methylCtools-0.9.3
DO35572	PBCA-DE	SP78717	SA413504	ICGC_MB35	PedBrainWGBS_2013_8	1	121357934	121357935	1	GRCh37	0.52	1362	1279	Illumina HiSeq	WGBS	Bisulfite-Seq	bwa-0.6.1	methylCtools-0.9.3
DO35584	PBCA-DE	SP78729	SA413552	ICGC_MB49	PedBrainWGBS_2013_8	1	121357934	121357935	1	GRCh37	0.62	1226	752	Illumina HiSeq	WGBS	Bisulfite-Seq	bwa-0.6.1	methylCtools-0.9.3
DO35584	PBCA-DE	SP78729	SA413552	ICGC_MB49	PedBrainWGBS_2013_8	1	121357934	121357935	1	GRCh37	0.62	1226	752	Illumina HiSeq	WGBS	Bisulfite-Seq	bwa-0.6.1	methylCtools-0.9.3
DO35585	PBCA-DE	SP78730	SA413556	ICGC_MB50	PedBrainWGBS_2013_8	1	121357934	121357935	1	GRCh37	0.44	1304	1658	Illumina HiSeq	WGBS	Bisulfite-Seq	bwa-0.6.1	methylCtools-0.9.3
DO35585	PBCA-DE	SP78730	SA413556	ICGC_MB50	PedBrainWGBS_2013_8	1	121357934	121357935	1	GRCh37	0.44	1304	1658	Illumina HiSeq	WGBS	Bisulfite-Seq	bwa-0.6.1	methylCtools-0.9.3
DO35550	PBCA-DE	SP78671	SA413318	ICGC_MB15	PedBrainWGBS_2013_8	1	121357934	121357935	1	GRCh37	0.61	1303	843	Illumina HiSeq	WGBS	Bisulfite-Seq	bwa-0.6.1	methylCtools-0.9.3
DO35550	PBCA-DE	SP78671	SA413318	ICGC_MB15	PedBrainWGBS_2013_8	1	121357934	121357935	1	GRCh37	0.61	1303	843	Illumina HiSeq	WGBS	Bisulfite-Seq	bwa-0.6.1	methylCtools-0.9.3
DO35779	PBCA-DE	SP79082	SA413386	ICGC_A4	PedBrainWGBS_2013_8	1	121357994	121357995	1	GRCh37	0.23	485	1606	Illumina HiSeq	WGBS	Bisulfite-Seq	bwa-0.6.1	methylCtools-0.9.3
DO35775	PBCA-DE	SP79078	SA413378	ICGC_A2	PedBrainWGBS_2013_8	1	121357994	121357995	1	GRCh37	0.14	358	2214	Illumina HiSeq	WGBS	Bisulfite-Seq	bwa-0.6.1	methylCtools-0.9.3
DO35773	PBCA-DE	SP79076	SA413374	ICGC_A1	PedBrainWGBS_2013_8	1	121357994	121357995	1	GRCh37	0.16	239	1270	Illumina HiSeq	WGBS	Bisulfite-Seq	bwa-0.6.1	methylCtools-0.9.3
DO35771	PBCA-DE	SP79074	SA413370	ICGC_F4	PedBrainWGBS_2013_8	1	121357994	121357995	1	GRCh37	0.2	524	2141	Illumina HiSeq	WGBS	Bisulfite-Seq	bwa-0.6.1	methylCtools-0.9.3
DO35769	PBCA-DE	SP79072	SA413366	ICGC_F3	PedBrainWGBS_2013_8	1	121357994	121357995	1	GRCh37	0.16	287	1472	Illumina HiSeq	WGBS	Bisulfite-Seq	bwa-0.6.1	methylCtools-0.9.3
DO35767	PBCA-DE	SP79070	SA413364	ICGC_F2	PedBrainWGBS_2013_8	1	121357994	121357995	1	GRCh37	0.16	570	2916	Illumina HiSeq	WGBS	Bisulfite-Seq	bwa-0.6.1	methylCtools-0.9.3
DO35765	PBCA-DE	SP79068	SA413360	ICGC_F1	PedBrainWGBS_2013_8	1	121357994	121357995	1	GRCh37	0.16	335	1737	Illumina HiSeq	WGBS	Bisulfite-Seq	bwa-0.6.1	methylCtools-0.9.3
DO35735	PBCA-DE	SP78933	SA414163	ICGC_MB107	PedBrainWGBS_2013_8	1	121357994	121357995	1	GRCh37	0.11	460	3575	Illumina HiSeq	WGBS	Bisulfite-Seq	bwa-0.6.1	methylCtools-0.9.3
DO35745	PBCA-DE	SP78943	SA414183	ICGC_MB113	PedBrainWGBS_2013_8	1	121357994	121357995	1	GRCh37	0.03	129	3717	Illumina HiSeq	WGBS	Bisulfite-Seq	bwa-0.6.1	methylCtools-0.9.3
DO35743	PBCA-DE	SP78941	SA414179	ICGC_MB112	PedBrainWGBS_2013_8	1	121357994	121357995	1	GRCh37	0.05	175	3521	Illumina HiSeq	WGBS	Bisulfite-Seq	bwa-0.6.1	methylCtools-0.9.3
DO35626	PBCA-DE	SP78823	SA413926	ICGC_MB95	PedBrainWGBS_2013_8	1	121357994	121357995	1	GRCh37	0.08	315	3551	Illumina HiSeq	WGBS	Bisulfite-Seq	bwa-0.6.1	methylCtools-0.9.3
DO35622	PBCA-DE	SP78819	SA413910	ICGC_MB90	PedBrainWGBS_2013_8	1	121357994	121357995	1	GRCh37	0.03	104	3986	Illumina HiSeq	WGBS	Bisulfite-Seq	bwa-0.6.1	methylCtools-0.9.3
DO35620	PBCA-DE	SP78817	SA413902	ICGC_MB88	PedBrainWGBS_2013_8	1	121357994	121357995	1	GRCh37	0.05	146	3056	Illumina HiSeq	WGBS	Bisulfite-Seq	bwa-0.6.1	methylCtools-0.9.3
DO35577	PBCA-DE	SP78722	SA413524	ICGC_MB40	PedBrainWGBS_2013_8	1	121357994	121357995	1	GRCh37	0.09	271	2917	Illumina HiSeq	WGBS	Bisulfite-Seq	bwa-0.6.1	methylCtools-0.9.3
DO35575	PBCA-DE	SP78720	SA413516	ICGC_MB38	PedBrainWGBS_2013_8	1	121357994	121357995	1	GRCh37	0.09	264	2649	Illumina HiSeq	WGBS	Bisulfite-Seq	bwa-0.6.1	methylCtools-0.9.3
DO35576	PBCA-DE	SP78721	SA413520	ICGC_MB39	PedBrainWGBS_2013_8	1	121357994	121357995	1	GRCh37	0.15	476	2675	Illumina HiSeq	WGBS	Bisulfite-Seq	bwa-0.6.1	methylCtools-0.9.3
DO35573	PBCA-DE	SP78718	SA413508	ICGC_MB36	PedBrainWGBS_2013_8	1	121357994	121357995	1	GRCh37	0.03	62	2414	Illumina HiSeq	WGBS	Bisulfite-Seq	bwa-0.6.1	methylCtools-0.9.3
DO35574	PBCA-DE	SP78719	SA413512	ICGC_MB37	PedBrainWGBS_2013_8	1	121357994	121357995	1	GRCh37	0.07	221	2883	Illumina HiSeq	WGBS	Bisulfite-Seq	bwa-0.6.1	methylCtools-0.9.3
DO35571	PBCA-DE	SP78716	SA413500	ICGC_MB34	PedBrainWGBS_2013_8	1	121357994	121357995	1	GRCh37	0.04	120	3011	Illumina HiSeq	WGBS	Bisulfite-Seq	bwa-0.6.1	methylCtools-0.9.3
DO35572	PBCA-DE	SP78717	SA413504	ICGC_MB35	PedBrainWGBS_2013_8	1	121357994	121357995	1	GRCh37	0.07	219	2924	Illumina HiSeq	WGBS	Bisulfite-Seq	bwa-0.6.1	methylCtools-0.9.3
DO35586	PBCA-DE	SP78731	SA413560	ICGC_MB51	PedBrainWGBS_2013_8	1	121357994	121357995	1	GRCh37	0.08	251	2914	Illumina HiSeq	WGBS	Bisulfite-Seq	bwa-0.6.1	methylCtools-0.9.3
DO35584	PBCA-DE	SP78729	SA413552	ICGC_MB49	PedBrainWGBS_2013_8	1	121357994	121357995	1	GRCh37	0.13	506	3303	Illumina HiSeq	WGBS	Bisulfite-Seq	bwa-0.6.1	methylCtools-0.9.3
DO35585	PBCA-DE	SP78730	SA413556	ICGC_MB50	PedBrainWGBS_2013_8	1	121357994	121357995	1	GRCh37	0.09	325	3388	Illumina HiSeq	WGBS	Bisulfite-Seq	bwa-0.6.1	methylCtools-0.9.3
DO35582	PBCA-DE	SP78727	SA413544	ICGC_MB46	PedBrainWGBS_2013_8	1	121357994	121357995	1	GRCh37	0.15	585	3221	Illumina HiSeq	WGBS	Bisulfite-Seq	bwa-0.6.1	methylCtools-0.9.3
DO35581	PBCA-DE	SP78726	SA413540	ICGC_MB45	PedBrainWGBS_2013_8	1	121357994	121357995	1	GRCh37	0.02	66	3050	Illumina HiSeq	WGBS	Bisulfite-Seq	bwa-0.6.1	methylCtools-0.9.3
DO35559	PBCA-DE	SP78680	SA413354	ICGC_MB24	PedBrainWGBS_2013_8	1	121357994	121357995	1	GRCh37	0.1	370	3321	Illumina HiSeq	WGBS	Bisulfite-Seq	bwa-0.6.1	methylCtools-0.9.3
DO35553	PBCA-DE	SP78674	SA413330	ICGC_MB18	PedBrainWGBS_2013_8	1	121357994	121357995	1	GRCh37	0.01	31	2836	Illumina HiSeq	WGBS	Bisulfite-Seq	bwa-0.6.1	methylCtools-0.9.3
DO35554	PBCA-DE	SP78675	SA413334	ICGC_MB19	PedBrainWGBS_2013_8	1	121357994	121357995	1	GRCh37	0.05	162	3124	Illumina HiSeq	WGBS	Bisulfite-Seq	bwa-0.6.1	methylCtools-0.9.3
DO35551	PBCA-DE	SP78672	SA413322	ICGC_MB16	PedBrainWGBS_2013_8	1	121357994	121357995	1	GRCh37	0.03	94	3407	Illumina HiSeq	WGBS	Bisulfite-Seq	bwa-0.6.1	methylCtools-0.9.3
DO35552	PBCA-DE	SP78673	SA413326	ICGC_MB17	PedBrainWGBS_2013_8	1	121357994	121357995	1	GRCh37	0.13	452	3018	Illumina HiSeq	WGBS	Bisulfite-Seq	bwa-0.6.1	methylCtools-0.9.3
DO35550	PBCA-DE	SP78671	SA413318	ICGC_MB15	PedBrainWGBS_2013_8	1	121357994	121357995	1	GRCh37	0.13	464	3002	Illumina HiSeq	WGBS	Bisulfite-Seq	bwa-0.6.1	methylCtools-0.9.3
DO35569	PBCA-DE	SP78714	SA413492	ICGC_MB32	PedBrainWGBS_2013_8	1	121357994	121357995	1	GRCh37	0.07	226	2874	Illumina HiSeq	WGBS	Bisulfite-Seq	bwa-0.6.1	methylCtools-0.9.3
DO35566	PBCA-DE	SP78711	SA413480	ICGC_MB28	PedBrainWGBS_2013_8	1	121357994	121357995	1	GRCh37	0.12	330	2428	Illumina HiSeq	WGBS	Bisulfite-Seq	bwa-0.6.1	methylCtools-0.9.3
DO35564	PBCA-DE	SP78709	SA413472	ICGC_MB26	PedBrainWGBS_2013_8	1	121357994	121357995	1	GRCh37	0.04	96	2439	Illumina HiSeq	WGBS	Bisulfite-Seq	bwa-0.6.1	methylCtools-0.9.3
DO35539	PBCA-DE	SP78660	SA413275	ICGC_MB2	PedBrainWGBS_2013_8	1	121357994	121357995	1	GRCh37	0.08	248	2886	Illumina HiSeq	WGBS	Bisulfite-Seq	bwa-0.6.1	methylCtools-0.9.3
DO35538	PBCA-DE	SP78659	SA413272	ICGC_MB1	PedBrainWGBS_2013_8	1	121357994	121357995	1	GRCh37	0.03	124	4211	Illumina HiSeq	WGBS	Bisulfite-Seq	bwa-0.6.1	methylCtools-0.9.3
DO35549	PBCA-DE	SP78670	SA413314	ICGC_MB14	PedBrainWGBS_2013_8	1	121357994	121357995	1	GRCh37	0.08	245	2979	Illumina HiSeq	WGBS	Bisulfite-Seq	bwa-0.6.1	methylCtools-0.9.3
DO35545	PBCA-DE	SP78666	SA413298	ICGC_MB9	PedBrainWGBS_2013_8	1	121357994	121357995	1	GRCh37	0.07	215	2647	Illumina HiSeq	WGBS	Bisulfite-Seq	bwa-0.6.1	methylCtools-0.9.3
DO35542	PBCA-DE	SP78663	SA413286	ICGC_MB6	PedBrainWGBS_2013_8	1	121357994	121357995	1	GRCh37	0.07	255	3405	Illumina HiSeq	WGBS	Bisulfite-Seq	bwa-0.6.1	methylCtools-0.9.3
DO35543	PBCA-DE	SP78664	SA413290	ICGC_MB7	PedBrainWGBS_2013_8	1	121357994	121357995	1	GRCh37	0.06	199	2897	Illumina HiSeq	WGBS	Bisulfite-Seq	bwa-0.6.1	methylCtools-0.9.3
DO35541	PBCA-DE	SP78662	SA413282	ICGC_MB5	PedBrainWGBS_2013_8	1	121357994	121357995	1	GRCh37	0.03	109	3081	Illumina HiSeq	WGBS	Bisulfite-Seq	bwa-0.6.1	methylCtools-0.9.3
DO35779	PBCA-DE	SP79082	SA413386	ICGC_A4	PedBrainWGBS_2013_8	1	121358039	121358040	1	GRCh37	0.73	1262	458	Illumina HiSeq	WGBS	Bisulfite-Seq	bwa-0.6.1	methylCtools-0.9.3
DO35775	PBCA-DE	SP79078	SA413378	ICGC_A2	PedBrainWGBS_2013_8	1	121358039	121358040	1	GRCh37	0.66	1409	712	Illumina HiSeq	WGBS	Bisulfite-Seq	bwa-0.6.1	methylCtools-0.9.3
DO35775	PBCA-DE	SP79078	SA413378	ICGC_A2	PedBrainWGBS_2013_8	1	121358039	121358040	1	GRCh37	0.66	1409	712	Illumina HiSeq	WGBS	Bisulfite-Seq	bwa-0.6.1	methylCtools-0.9.3
DO35773	PBCA-DE	SP79076	SA413374	ICGC_A1	PedBrainWGBS_2013_8	1	121358039	121358040	1	GRCh37	0.69	962	442	Illumina HiSeq	WGBS	Bisulfite-Seq	bwa-0.6.1	methylCtools-0.9.3
DO35771	PBCA-DE	SP79074	SA413370	ICGC_F4	PedBrainWGBS_2013_8	1	121358039	121358040	1	GRCh37	0.72	1598	621	Illumina HiSeq	WGBS	Bisulfite-Seq	bwa-0.6.1	methylCtools-0.9.3
DO35769	PBCA-DE	SP79072	SA413366	ICGC_F3	PedBrainWGBS_2013_8	1	121358039	121358040	1	GRCh37	0.73	1248	459	Illumina HiSeq	WGBS	Bisulfite-Seq	bwa-0.6.1	methylCtools-0.9.3
DO35767	PBCA-DE	SP79070	SA413364	ICGC_F2	PedBrainWGBS_2013_8	1	121358039	121358040	1	GRCh37	0.71	2383	993	Illumina HiSeq	WGBS	Bisulfite-Seq	bwa-0.6.1	methylCtools-0.9.3
DO35767	PBCA-DE	SP79070	SA413364	ICGC_F2	PedBrainWGBS_2013_8	1	121358039	121358040	1	GRCh37	0.71	2383	993	Illumina HiSeq	WGBS	Bisulfite-Seq	bwa-0.6.1	methylCtools-0.9.3
DO35765	PBCA-DE	SP79068	SA413360	ICGC_F1	PedBrainWGBS_2013_8	1	121358039	121358040	1	GRCh37	0.73	1266	477	Illumina HiSeq	WGBS	Bisulfite-Seq	bwa-0.6.1	methylCtools-0.9.3
DO35735	PBCA-DE	SP78933	SA414163	ICGC_MB107	PedBrainWGBS_2013_8	1	121358039	121358040	1	GRCh37	0.6	1851	1227	Illumina HiSeq	WGBS	Bisulfite-Seq	bwa-0.6.1	methylCtools-0.9.3
DO35735	PBCA-DE	SP78933	SA414163	ICGC_MB107	PedBrainWGBS_2013_8	1	121358039	121358040	1	GRCh37	0.6	1851	1227	Illumina HiSeq	WGBS	Bisulfite-Seq	bwa-0.6.1	methylCtools-0.9.3
DO35745	PBCA-DE	SP78943	SA414183	ICGC_MB113	PedBrainWGBS_2013_8	1	121358039	121358040	1	GRCh37	0.47	1486	1680	Illumina HiSeq	WGBS	Bisulfite-Seq	bwa-0.6.1	methylCtools-0.9.3
DO35745	PBCA-DE	SP78943	SA414183	ICGC_MB113	PedBrainWGBS_2013_8	1	121358039	121358040	1	GRCh37	0.47	1486	1680	Illumina HiSeq	WGBS	Bisulfite-Seq	bwa-0.6.1	methylCtools-0.9.3
DO35743	PBCA-DE	SP78941	SA414179	ICGC_MB112	PedBrainWGBS_2013_8	1	121358039	121358040	1	GRCh37	0.49	1652	1728	Illumina HiSeq	WGBS	Bisulfite-Seq	bwa-0.6.1	methylCtools-0.9.3
DO35743	PBCA-DE	SP78941	SA414179	ICGC_MB112	PedBrainWGBS_2013_8	1	121358039	121358040	1	GRCh37	0.49	1652	1728	Illumina HiSeq	WGBS	Bisulfite-Seq	bwa-0.6.1	methylCtools-0.9.3
DO35626	PBCA-DE	SP78823	SA413926	ICGC_MB95	PedBrainWGBS_2013_8	1	121358039	121358040	1	GRCh37	0.58	1874	1372	Illumina HiSeq	WGBS	Bisulfite-Seq	bwa-0.6.1	methylCtools-0.9.3
DO35626	PBCA-DE	SP78823	SA413926	ICGC_MB95	PedBrainWGBS_2013_8	1	121358039	121358040	1	GRCh37	0.58	1874	1372	Illumina HiSeq	WGBS	Bisulfite-Seq	bwa-0.6.1	methylCtools-0.9.3
DO35622	PBCA-DE	SP78819	SA413910	ICGC_MB90	PedBrainWGBS_2013_8	1	121358039	121358040	1	GRCh37	0.34	973	1891	Illumina HiSeq	WGBS	Bisulfite-Seq	bwa-0.6.1	methylCtools-0.9.3
DO35622	PBCA-DE	SP78819	SA413910	ICGC_MB90	PedBrainWGBS_2013_8	1	121358039	121358040	1	GRCh37	0.34	973	1891	Illumina HiSeq	WGBS	Bisulfite-Seq	bwa-0.6.1	methylCtools-0.9.3
DO35620	PBCA-DE	SP78817	SA413902	ICGC_MB88	PedBrainWGBS_2013_8	1	121358039	121358040	1	GRCh37	0.44	1268	1624	Illumina HiSeq	WGBS	Bisulfite-Seq	bwa-0.6.1	methylCtools-0.9.3
DO35620	PBCA-DE	SP78817	SA413902	ICGC_MB88	PedBrainWGBS_2013_8	1	121358039	121358040	1	GRCh37	0.44	1268	1624	Illumina HiSeq	WGBS	Bisulfite-Seq	bwa-0.6.1	methylCtools-0.9.3
DO35577	PBCA-DE	SP78722	SA413524	ICGC_MB40	PedBrainWGBS_2013_8	1	121358039	121358040	1	GRCh37	0.63	1625	942	Illumina HiSeq	WGBS	Bisulfite-Seq	bwa-0.6.1	methylCtools-0.9.3
DO35577	PBCA-DE	SP78722	SA413524	ICGC_MB40	PedBrainWGBS_2013_8	1	121358039	121358040	1	GRCh37	0.63	1625	942	Illumina HiSeq	WGBS	Bisulfite-Seq	bwa-0.6.1	methylCtools-0.9.3
DO35575	PBCA-DE	SP78720	SA413516	ICGC_MB38	PedBrainWGBS_2013_8	1	121358039	121358040	1	GRCh37	0.47	1161	1338	Illumina HiSeq	WGBS	Bisulfite-Seq	bwa-0.6.1	methylCtools-0.9.3
DO35575	PBCA-DE	SP78720	SA413516	ICGC_MB38	PedBrainWGBS_2013_8	1	121358039	121358040	1	GRCh37	0.47	1161	1338	Illumina HiSeq	WGBS	Bisulfite-Seq	bwa-0.6.1	methylCtools-0.9.3
DO35576	PBCA-DE	SP78721	SA413520	ICGC_MB39	PedBrainWGBS_2013_8	1	121358039	121358040	1	GRCh37	0.68	1890	894	Illumina HiSeq	WGBS	Bisulfite-Seq	bwa-0.6.1	methylCtools-0.9.3
DO35576	PBCA-DE	SP78721	SA413520	ICGC_MB39	PedBrainWGBS_2013_8	1	121358039	121358040	1	GRCh37	0.68	1890	894	Illumina HiSeq	WGBS	Bisulfite-Seq	bwa-0.6.1	methylCtools-0.9.3
DO35573	PBCA-DE	SP78718	SA413508	ICGC_MB36	PedBrainWGBS_2013_8	1	121358039	121358040	1	GRCh37	0.35	864	1568	Illumina HiSeq	WGBS	Bisulfite-Seq	bwa-0.6.1	methylCtools-0.9.3
DO35573	PBCA-DE	SP78718	SA413508	ICGC_MB36	PedBrainWGBS_2013_8	1	121358039	121358040	1	GRCh37	0.35	864	1568	Illumina HiSeq	WGBS	Bisulfite-Seq	bwa-0.6.1	methylCtools-0.9.3
DO35574	PBCA-DE	SP78719	SA413512	ICGC_MB37	PedBrainWGBS_2013_8	1	121358039	121358040	1	GRCh37	0.54	1498	1276	Illumina HiSeq	WGBS	Bisulfite-Seq	bwa-0.6.1	methylCtools-0.9.3
DO35574	PBCA-DE	SP78719	SA413512	ICGC_MB37	PedBrainWGBS_2013_8	1	121358039	121358040	1	GRCh37	0.54	1498	1276	Illumina HiSeq	WGBS	Bisulfite-Seq	bwa-0.6.1	methylCtools-0.9.3
DO35571	PBCA-DE	SP78716	SA413500	ICGC_MB34	PedBrainWGBS_2013_8	1	121358039	121358040	1	GRCh37	0.35	986	1795	Illumina HiSeq	WGBS	Bisulfite-Seq	bwa-0.6.1	methylCtools-0.9.3
DO35571	PBCA-DE	SP78716	SA413500	ICGC_MB34	PedBrainWGBS_2013_8	1	121358039	121358040	1	GRCh37	0.35	986	1795	Illumina HiSeq	WGBS	Bisulfite-Seq	bwa-0.6.1	methylCtools-0.9.3
DO35572	PBCA-DE	SP78717	SA413504	ICGC_MB35	PedBrainWGBS_2013_8	1	121358039	121358040	1	GRCh37	0.58	1558	1128	Illumina HiSeq	WGBS	Bisulfite-Seq	bwa-0.6.1	methylCtools-0.9.3
DO35572	PBCA-DE	SP78717	SA413504	ICGC_MB35	PedBrainWGBS_2013_8	1	121358039	121358040	1	GRCh37	0.58	1558	1128	Illumina HiSeq	WGBS	Bisulfite-Seq	bwa-0.6.1	methylCtools-0.9.3
DO35586	PBCA-DE	SP78731	SA413560	ICGC_MB51	PedBrainWGBS_2013_8	1	121358039	121358040	1	GRCh37	0.45	1181	1469	Illumina HiSeq	WGBS	Bisulfite-Seq	bwa-0.6.1	methylCtools-0.9.3
DO35586	PBCA-DE	SP78731	SA413560	ICGC_MB51	PedBrainWGBS_2013_8	1	121358039	121358040	1	GRCh37	0.45	1181	1469	Illumina HiSeq	WGBS	Bisulfite-Seq	bwa-0.6.1	methylCtools-0.9.3
DO35584	PBCA-DE	SP78729	SA413552	ICGC_MB49	PedBrainWGBS_2013_8	1	121358039	121358040	1	GRCh37	0.53	1669	1480	Illumina HiSeq	WGBS	Bisulfite-Seq	bwa-0.6.1	methylCtools-0.9.3
DO35584	PBCA-DE	SP78729	SA413552	ICGC_MB49	PedBrainWGBS_2013_8	1	121358039	121358040	1	GRCh37	0.53	1669	1480	Illumina HiSeq	WGBS	Bisulfite-Seq	bwa-0.6.1	methylCtools-0.9.3
DO35585	PBCA-DE	SP78730	SA413556	ICGC_MB50	PedBrainWGBS_2013_8	1	121358039	121358040	1	GRCh37	0.47	1572	1750	Illumina HiSeq	WGBS	Bisulfite-Seq	bwa-0.6.1	methylCtools-0.9.3
DO35585	PBCA-DE	SP78730	SA413556	ICGC_MB50	PedBrainWGBS_2013_8	1	121358039	121358040	1	GRCh37	0.47	1572	1750	Illumina HiSeq	WGBS	Bisulfite-Seq	bwa-0.6.1	methylCtools-0.9.3
DO35582	PBCA-DE	SP78727	SA413544	ICGC_MB46	PedBrainWGBS_2013_8	1	121358039	121358040	1	GRCh37	0.65	1957	1045	Illumina HiSeq	WGBS	Bisulfite-Seq	bwa-0.6.1	methylCtools-0.9.3
DO35582	PBCA-DE	SP78727	SA413544	ICGC_MB46	PedBrainWGBS_2013_8	1	121358039	121358040	1	GRCh37	0.65	1957	1045	Illumina HiSeq	WGBS	Bisulfite-Seq	bwa-0.6.1	methylCtools-0.9.3
DO35581	PBCA-DE	SP78726	SA413540	ICGC_MB45	PedBrainWGBS_2013_8	1	121358039	121358040	1	GRCh37	0.23	657	2215	Illumina HiSeq	WGBS	Bisulfite-Seq	bwa-0.6.1	methylCtools-0.9.3
DO35559	PBCA-DE	SP78680	SA413354	ICGC_MB24	PedBrainWGBS_2013_8	1	121358039	121358040	1	GRCh37	0.58	1821	1328	Illumina HiSeq	WGBS	Bisulfite-Seq	bwa-0.6.1	methylCtools-0.9.3
DO35559	PBCA-DE	SP78680	SA413354	ICGC_MB24	PedBrainWGBS_2013_8	1	121358039	121358040	1	GRCh37	0.58	1821	1328	Illumina HiSeq	WGBS	Bisulfite-Seq	bwa-0.6.1	methylCtools-0.9.3
DO35553	PBCA-DE	SP78674	SA413330	ICGC_MB18	PedBrainWGBS_2013_8	1	121358039	121358040	1	GRCh37	0.2	493	1979	Illumina HiSeq	WGBS	Bisulfite-Seq	bwa-0.6.1	methylCtools-0.9.3
DO35554	PBCA-DE	SP78675	SA413334	ICGC_MB19	PedBrainWGBS_2013_8	1	121358039	121358040	1	GRCh37	0.41	1282	1841	Illumina HiSeq	WGBS	Bisulfite-Seq	bwa-0.6.1	methylCtools-0.9.3
DO35554	PBCA-DE	SP78675	SA413334	ICGC_MB19	PedBrainWGBS_2013_8	1	121358039	121358040	1	GRCh37	0.41	1282	1841	Illumina HiSeq	WGBS	Bisulfite-Seq	bwa-0.6.1	methylCtools-0.9.3
DO35551	PBCA-DE	SP78672	SA413322	ICGC_MB16	PedBrainWGBS_2013_8	1	121358039	121358040	1	GRCh37	0.23	714	2349	Illumina HiSeq	WGBS	Bisulfite-Seq	bwa-0.6.1	methylCtools-0.9.3
DO35551	PBCA-DE	SP78672	SA413322	ICGC_MB16	PedBrainWGBS_2013_8	1	121358039	121358040	1	GRCh37	0.23	714	2349	Illumina HiSeq	WGBS	Bisulfite-Seq	bwa-0.6.1	methylCtools-0.9.3
DO35552	PBCA-DE	SP78673	SA413326	ICGC_MB17	PedBrainWGBS_2013_8	1	121358039	121358040	1	GRCh37	0.28	789	2045	Illumina HiSeq	WGBS	Bisulfite-Seq	bwa-0.6.1	methylCtools-0.9.3
DO35552	PBCA-DE	SP78673	SA413326	ICGC_MB17	PedBrainWGBS_2013_8	1	121358039	121358040	1	GRCh37	0.28	789	2045	Illumina HiSeq	WGBS	Bisulfite-Seq	bwa-0.6.1	methylCtools-0.9.3
DO35550	PBCA-DE	SP78671	SA413318	ICGC_MB15	PedBrainWGBS_2013_8	1	121358039	121358040	1	GRCh37	0.56	1766	1380	Illumina HiSeq	WGBS	Bisulfite-Seq	bwa-0.6.1	methylCtools-0.9.3
DO35550	PBCA-DE	SP78671	SA413318	ICGC_MB15	PedBrainWGBS_2013_8	1	121358039	121358040	1	GRCh37	0.56	1766	1380	Illumina HiSeq	WGBS	Bisulfite-Seq	bwa-0.6.1	methylCtools-0.9.3
DO35569	PBCA-DE	SP78714	SA413492	ICGC_MB32	PedBrainWGBS_2013_8	1	121358039	121358040	1	GRCh37	0.48	1228	1345	Illumina HiSeq	WGBS	Bisulfite-Seq	bwa-0.6.1	methylCtools-0.9.3
DO35569	PBCA-DE	SP78714	SA413492	ICGC_MB32	PedBrainWGBS_2013_8	1	121358039	121358040	1	GRCh37	0.48	1228	1345	Illumina HiSeq	WGBS	Bisulfite-Seq	bwa-0.6.1	methylCtools-0.9.3
DO35566	PBCA-DE	SP78711	SA413480	ICGC_MB28	PedBrainWGBS_2013_8	1	121358039	121358040	1	GRCh37	0.66	1475	770	Illumina HiSeq	WGBS	Bisulfite-Seq	bwa-0.6.1	methylCtools-0.9.3
DO35566	PBCA-DE	SP78711	SA413480	ICGC_MB28	PedBrainWGBS_2013_8	1	121358039	121358040	1	GRCh37	0.66	1475	770	Illumina HiSeq	WGBS	Bisulfite-Seq	bwa-0.6.1	methylCtools-0.9.3
DO35564	PBCA-DE	SP78709	SA413472	ICGC_MB26	PedBrainWGBS_2013_8	1	121358039	121358040	1	GRCh37	0.44	899	1137	Illumina HiSeq	WGBS	Bisulfite-Seq	bwa-0.6.1	methylCtools-0.9.3
DO35564	PBCA-DE	SP78709	SA413472	ICGC_MB26	PedBrainWGBS_2013_8	1	121358039	121358040	1	GRCh37	0.44	899	1137	Illumina HiSeq	WGBS	Bisulfite-Seq	bwa-0.6.1	methylCtools-0.9.3
DO35539	PBCA-DE	SP78660	SA413275	ICGC_MB2	PedBrainWGBS_2013_8	1	121358039	121358040	1	GRCh37	0.48	1366	1498	Illumina HiSeq	WGBS	Bisulfite-Seq	bwa-0.6.1	methylCtools-0.9.3
DO35539	PBCA-DE	SP78660	SA413275	ICGC_MB2	PedBrainWGBS_2013_8	1	121358039	121358040	1	GRCh37	0.48	1366	1498	Illumina HiSeq	WGBS	Bisulfite-Seq	bwa-0.6.1	methylCtools-0.9.3
DO35538	PBCA-DE	SP78659	SA413272	ICGC_MB1	PedBrainWGBS_2013_8	1	121358039	121358040	1	GRCh37	0.3	1108	2539	Illumina HiSeq	WGBS	Bisulfite-Seq	bwa-0.6.1	methylCtools-0.9.3
DO35538	PBCA-DE	SP78659	SA413272	ICGC_MB1	PedBrainWGBS_2013_8	1	121358039	121358040	1	GRCh37	0.3	1108	2539	Illumina HiSeq	WGBS	Bisulfite-Seq	bwa-0.6.1	methylCtools-0.9.3
DO35549	PBCA-DE	SP78670	SA413314	ICGC_MB14	PedBrainWGBS_2013_8	1	121358039	121358040	1	GRCh37	0.52	1490	1358	Illumina HiSeq	WGBS	Bisulfite-Seq	bwa-0.6.1	methylCtools-0.9.3
DO35549	PBCA-DE	SP78670	SA413314	ICGC_MB14	PedBrainWGBS_2013_8	1	121358039	121358040	1	GRCh37	0.52	1490	1358	Illumina HiSeq	WGBS	Bisulfite-Seq	bwa-0.6.1	methylCtools-0.9.3
DO35545	PBCA-DE	SP78666	SA413298	ICGC_MB9	PedBrainWGBS_2013_8	1	121358039	121358040	1	GRCh37	0.6	1638	1077	Illumina HiSeq	WGBS	Bisulfite-Seq	bwa-0.6.1	methylCtools-0.9.3
DO35545	PBCA-DE	SP78666	SA413298	ICGC_MB9	PedBrainWGBS_2013_8	1	121358039	121358040	1	GRCh37	0.6	1638	1077	Illumina HiSeq	WGBS	Bisulfite-Seq	bwa-0.6.1	methylCtools-0.9.3
DO35542	PBCA-DE	SP78663	SA413286	ICGC_MB6	PedBrainWGBS_2013_8	1	121358039	121358040	1	GRCh37	0.3	949	2216	Illumina HiSeq	WGBS	Bisulfite-Seq	bwa-0.6.1	methylCtools-0.9.3
DO35542	PBCA-DE	SP78663	SA413286	ICGC_MB6	PedBrainWGBS_2013_8	1	121358039	121358040	1	GRCh37	0.3	949	2216	Illumina HiSeq	WGBS	Bisulfite-Seq	bwa-0.6.1	methylCtools-0.9.3
DO35543	PBCA-DE	SP78664	SA413290	ICGC_MB7	PedBrainWGBS_2013_8	1	121358039	121358040	1	GRCh37	0.37	962	1625	Illumina HiSeq	WGBS	Bisulfite-Seq	bwa-0.6.1	methylCtools-0.9.3
DO35543	PBCA-DE	SP78664	SA413290	ICGC_MB7	PedBrainWGBS_2013_8	1	121358039	121358040	1	GRCh37	0.37	962	1625	Illumina HiSeq	WGBS	Bisulfite-Seq	bwa-0.6.1	methylCtools-0.9.3
DO35541	PBCA-DE	SP78662	SA413282	ICGC_MB5	PedBrainWGBS_2013_8	1	121358039	121358040	1	GRCh37	0.23	686	2295	Illumina HiSeq	WGBS	Bisulfite-Seq	bwa-0.6.1	methylCtools-0.9.3
DO35779	PBCA-DE	SP79082	SA413386	ICGC_A4	PedBrainWGBS_2013_8	1	121358058	121358059	1	GRCh37	0.92	1291	116	Illumina HiSeq	WGBS	Bisulfite-Seq	bwa-0.6.1	methylCtools-0.9.3
DO35775	PBCA-DE	SP79078	SA413378	ICGC_A2	PedBrainWGBS_2013_8	1	121358058	121358059	1	GRCh37	0.93	1642	129	Illumina HiSeq	WGBS	Bisulfite-Seq	bwa-0.6.1	methylCtools-0.9.3
DO35773	PBCA-DE	SP79076	SA413374	ICGC_A1	PedBrainWGBS_2013_8	1	121358058	121358059	1	GRCh37	0.92	1097	97	Illumina HiSeq	WGBS	Bisulfite-Seq	bwa-0.6.1	methylCtools-0.9.3
DO35771	PBCA-DE	SP79074	SA413370	ICGC_F4	PedBrainWGBS_2013_8	1	121358058	121358059	1	GRCh37	0.9	1691	184	Illumina HiSeq	WGBS	Bisulfite-Seq	bwa-0.6.1	methylCtools-0.9.3
DO35769	PBCA-DE	SP79072	SA413366	ICGC_F3	PedBrainWGBS_2013_8	1	121358058	121358059	1	GRCh37	0.92	1289	112	Illumina HiSeq	WGBS	Bisulfite-Seq	bwa-0.6.1	methylCtools-0.9.3
DO35767	PBCA-DE	SP79070	SA413364	ICGC_F2	PedBrainWGBS_2013_8	1	121358058	121358059	1	GRCh37	0.91	2651	271	Illumina HiSeq	WGBS	Bisulfite-Seq	bwa-0.6.1	methylCtools-0.9.3
DO35765	PBCA-DE	SP79068	SA413360	ICGC_F1	PedBrainWGBS_2013_8	1	121358058	121358059	1	GRCh37	0.91	1330	137	Illumina HiSeq	WGBS	Bisulfite-Seq	bwa-0.6.1	methylCtools-0.9.3
DO35735	PBCA-DE	SP78933	SA414163	ICGC_MB107	PedBrainWGBS_2013_8	1	121358058	121358059	1	GRCh37	0.9	1728	186	Illumina HiSeq	WGBS	Bisulfite-Seq	bwa-0.6.1	methylCtools-0.9.3
DO35745	PBCA-DE	SP78943	SA414183	ICGC_MB113	PedBrainWGBS_2013_8	1	121358058	121358059	1	GRCh37	0.91	2128	216	Illumina HiSeq	WGBS	Bisulfite-Seq	bwa-0.6.1	methylCtools-0.9.3
DO35743	PBCA-DE	SP78941	SA414179	ICGC_MB112	PedBrainWGBS_2013_8	1	121358058	121358059	1	GRCh37	0.88	2416	329	Illumina HiSeq	WGBS	Bisulfite-Seq	bwa-0.6.1	methylCtools-0.9.3
DO35626	PBCA-DE	SP78823	SA413926	ICGC_MB95	PedBrainWGBS_2013_8	1	121358058	121358059	1	GRCh37	0.9	2447	269	Illumina HiSeq	WGBS	Bisulfite-Seq	bwa-0.6.1	methylCtools-0.9.3
DO35622	PBCA-DE	SP78819	SA413910	ICGC_MB90	PedBrainWGBS_2013_8	1	121358058	121358059	1	GRCh37	0.74	1564	541	Illumina HiSeq	WGBS	Bisulfite-Seq	bwa-0.6.1	methylCtools-0.9.3
DO35620	PBCA-DE	SP78817	SA413902	ICGC_MB88	PedBrainWGBS_2013_8	1	121358058	121358059	1	GRCh37	0.84	2024	376	Illumina HiSeq	WGBS	Bisulfite-Seq	bwa-0.6.1	methylCtools-0.9.3
DO35577	PBCA-DE	SP78722	SA413524	ICGC_MB40	PedBrainWGBS_2013_8	1	121358058	121358059	1	GRCh37	0.92	1953	180	Illumina HiSeq	WGBS	Bisulfite-Seq	bwa-0.6.1	methylCtools-0.9.3
DO35575	PBCA-DE	SP78720	SA413516	ICGC_MB38	PedBrainWGBS_2013_8	1	121358058	121358059	1	GRCh37	0.84	1811	347	Illumina HiSeq	WGBS	Bisulfite-Seq	bwa-0.6.1	methylCtools-0.9.3
DO35576	PBCA-DE	SP78721	SA413520	ICGC_MB39	PedBrainWGBS_2013_8	1	121358058	121358059	1	GRCh37	0.94	2231	142	Illumina HiSeq	WGBS	Bisulfite-Seq	bwa-0.6.1	methylCtools-0.9.3
DO35573	PBCA-DE	SP78718	SA413508	ICGC_MB36	PedBrainWGBS_2013_8	1	121358058	121358059	1	GRCh37	0.75	1494	492	Illumina HiSeq	WGBS	Bisulfite-Seq	bwa-0.6.1	methylCtools-0.9.3
DO35574	PBCA-DE	SP78719	SA413512	ICGC_MB37	PedBrainWGBS_2013_8	1	121358058	121358059	1	GRCh37	0.88	2046	289	Illumina HiSeq	WGBS	Bisulfite-Seq	bwa-0.6.1	methylCtools-0.9.3
DO35571	PBCA-DE	SP78716	SA413500	ICGC_MB34	PedBrainWGBS_2013_8	1	121358058	121358059	1	GRCh37	0.87	2069	301	Illumina HiSeq	WGBS	Bisulfite-Seq	bwa-0.6.1	methylCtools-0.9.3
DO35572	PBCA-DE	SP78717	SA413504	ICGC_MB35	PedBrainWGBS_2013_8	1	121358058	121358059	1	GRCh37	0.88	2012	267	Illumina HiSeq	WGBS	Bisulfite-Seq	bwa-0.6.1	methylCtools-0.9.3
DO35586	PBCA-DE	SP78731	SA413560	ICGC_MB51	PedBrainWGBS_2013_8	1	121358058	121358059	1	GRCh37	0.81	1869	438	Illumina HiSeq	WGBS	Bisulfite-Seq	bwa-0.6.1	methylCtools-0.9.3
DO35584	PBCA-DE	SP78729	SA413552	ICGC_MB49	PedBrainWGBS_2013_8	1	121358058	121358059	1	GRCh37	0.85	2031	352	Illumina HiSeq	WGBS	Bisulfite-Seq	bwa-0.6.1	methylCtools-0.9.3
DO35585	PBCA-DE	SP78730	SA413556	ICGC_MB50	PedBrainWGBS_2013_8	1	121358058	121358059	1	GRCh37	0.88	2481	336	Illumina HiSeq	WGBS	Bisulfite-Seq	bwa-0.6.1	methylCtools-0.9.3
DO35582	PBCA-DE	SP78727	SA413544	ICGC_MB46	PedBrainWGBS_2013_8	1	121358058	121358059	1	GRCh37	0.93	2377	187	Illumina HiSeq	WGBS	Bisulfite-Seq	bwa-0.6.1	methylCtools-0.9.3
DO35581	PBCA-DE	SP78726	SA413540	ICGC_MB45	PedBrainWGBS_2013_8	1	121358058	121358059	1	GRCh37	0.57	1396	1044	Illumina HiSeq	WGBS	Bisulfite-Seq	bwa-0.6.1	methylCtools-0.9.3
DO35581	PBCA-DE	SP78726	SA413540	ICGC_MB45	PedBrainWGBS_2013_8	1	121358058	121358059	1	GRCh37	0.57	1396	1044	Illumina HiSeq	WGBS	Bisulfite-Seq	bwa-0.6.1	methylCtools-0.9.3
DO35559	PBCA-DE	SP78680	SA413354	ICGC_MB24	PedBrainWGBS_2013_8	1	121358058	121358059	1	GRCh37	0.91	2256	226	Illumina HiSeq	WGBS	Bisulfite-Seq	bwa-0.6.1	methylCtools-0.9.3
DO35553	PBCA-DE	SP78674	SA413330	ICGC_MB18	PedBrainWGBS_2013_8	1	121358058	121358059	1	GRCh37	0.59	1266	882	Illumina HiSeq	WGBS	Bisulfite-Seq	bwa-0.6.1	methylCtools-0.9.3
DO35553	PBCA-DE	SP78674	SA413330	ICGC_MB18	PedBrainWGBS_2013_8	1	121358058	121358059	1	GRCh37	0.59	1266	882	Illumina HiSeq	WGBS	Bisulfite-Seq	bwa-0.6.1	methylCtools-0.9.3
DO35554	PBCA-DE	SP78675	SA413334	ICGC_MB19	PedBrainWGBS_2013_8	1	121358058	121358059	1	GRCh37	0.83	2224	444	Illumina HiSeq	WGBS	Bisulfite-Seq	bwa-0.6.1	methylCtools-0.9.3
DO35551	PBCA-DE	SP78672	SA413322	ICGC_MB16	PedBrainWGBS_2013_8	1	121358058	121358059	1	GRCh37	0.51	1321	1250	Illumina HiSeq	WGBS	Bisulfite-Seq	bwa-0.6.1	methylCtools-0.9.3
DO35551	PBCA-DE	SP78672	SA413322	ICGC_MB16	PedBrainWGBS_2013_8	1	121358058	121358059	1	GRCh37	0.51	1321	1250	Illumina HiSeq	WGBS	Bisulfite-Seq	bwa-0.6.1	methylCtools-0.9.3
DO35552	PBCA-DE	SP78673	SA413326	ICGC_MB17	PedBrainWGBS_2013_8	1	121358058	121358059	1	GRCh37	0.48	1163	1273	Illumina HiSeq	WGBS	Bisulfite-Seq	bwa-0.6.1	methylCtools-0.9.3
[truncated: 156,528 more rows]

## Sheet: BOCA-FR RC>=700
icgc_donor_id	project_code	icgc_specimen_id	icgc_sample_id	submitted_sample_id	analysis_id	chromosome	chromosome_start	chromosome_end	chromosome_strand	assembly_version	methylation_ratio	methylated_read_count	unmethylated_read_count	sequencing_platform	experimental_protocol	sequencing_strategy	alignment_algorithm
DO50633	BOCA-FR	SP195650	SA529113	IC280T_WGS	IC280T_RRBS	1	565262	565263	1	GRCh37	0.03	31	995	Illumina HiSeq	Single read http://www.illumina.com/technology/next-generation-sequencing/single-read-sequencing-assay.html	Bisulfite-Seq	bsmap 2.0 https://code.google.com/archive/p/bsmap/ -RRBS mode -equal_best_hits 100 -mismatch rate .08 -report_repeat 1 -seed_size 12 -random_number 0 -filter 5 -quality_threshold 0
DO50636	BOCA-FR	SP195654	SA529023	IC044T_WGS	IC044T_RRBS	1	565262	565263	1	GRCh37	0.014	21	1509	Illumina HiSeq	Single read http://www.illumina.com/technology/next-generation-sequencing/single-read-sequencing-assay.html	Bisulfite-Seq	bsmap 2.0 https://code.google.com/archive/p/bsmap/ -RRBS mode -equal_best_hits 100 -mismatch rate .08 -report_repeat 1 -seed_size 12 -random_number 0 -filter 5 -quality_threshold 0
DO50630	BOCA-FR	SP195646	SA529181	IC300T_WGS	IC300T_RRBS	1	565262	565263	1	GRCh37	0.028	44	1529	Illumina HiSeq	Single read http://www.illumina.com/technology/next-generation-sequencing/single-read-sequencing-assay.html	Bisulfite-Seq	bsmap 2.0 https://code.google.com/archive/p/bsmap/ -RRBS mode -equal_best_hits 100 -mismatch rate .08 -report_repeat 1 -seed_size 12 -random_number 0 -filter 5 -quality_threshold 0
DO50625	BOCA-FR	SP195638	SA529251	IC204T_WGS	IC204T_RRBS	1	565262	565263	1	GRCh37	0.017	58	3394	Illumina HiSeq	Single read http://www.illumina.com/technology/next-generation-sequencing/single-read-sequencing-assay.html	Bisulfite-Seq	bsmap 2.0 https://code.google.com/archive/p/bsmap/ -RRBS mode -equal_best_hits 100 -mismatch rate .08 -report_repeat 1 -seed_size 12 -random_number 0 -filter 5 -quality_threshold 0
DO50621	BOCA-FR	SP195630	SA529057	IC270T_WGS	IC270T_RRBS	1	565262	565263	1	GRCh37	0.019	14	733	Illumina HiSeq	Single read http://www.illumina.com/technology/next-generation-sequencing/single-read-sequencing-assay.html	Bisulfite-Seq	bsmap 2.0 https://code.google.com/archive/p/bsmap/ -RRBS mode -equal_best_hits 100 -mismatch rate .08 -report_repeat 1 -seed_size 12 -random_number 0 -filter 5 -quality_threshold 0
DO50612	BOCA-FR	SP195618	SA529013	IC024T_WGS	IC024T_RRBS	1	565262	565263	1	GRCh37	0.028	27	943	Illumina HiSeq	Single read http://www.illumina.com/technology/next-generation-sequencing/single-read-sequencing-assay.html	Bisulfite-Seq	bsmap 2.0 https://code.google.com/archive/p/bsmap/ -RRBS mode -equal_best_hits 100 -mismatch rate .08 -report_repeat 1 -seed_size 12 -random_number 0 -filter 5 -quality_threshold 0
DO50615	BOCA-FR	SP195622	SA529039	IC264T_WGS	IC264T_RRBS	1	565262	565263	1	GRCh37	0.029	64	2148	Illumina HiSeq	Single read http://www.illumina.com/technology/next-generation-sequencing/single-read-sequencing-assay.html	Bisulfite-Seq	bsmap 2.0 https://code.google.com/archive/p/bsmap/ -RRBS mode -equal_best_hits 100 -mismatch rate .08 -report_repeat 1 -seed_size 12 -random_number 0 -filter 5 -quality_threshold 0
DO50604	BOCA-FR	SP195606	SA529133	IC284T_WGS	IC284T_RRBS	1	565262	565263	1	GRCh37	0.027	48	1755	Illumina HiSeq	Single read http://www.illumina.com/technology/next-generation-sequencing/single-read-sequencing-assay.html	Bisulfite-Seq	bsmap 2.0 https://code.google.com/archive/p/bsmap/ -RRBS mode -equal_best_hits 100 -mismatch rate .08 -report_repeat 1 -seed_size 12 -random_number 0 -filter 5 -quality_threshold 0
DO50607	BOCA-FR	SP195610	SA529058	IC058T_WGS	IC058T_RRBS	1	565262	565263	1	GRCh37	0.019	73	3858	Illumina HiSeq	Single read http://www.illumina.com/technology/next-generation-sequencing/single-read-sequencing-assay.html	Bisulfite-Seq	bsmap 2.0 https://code.google.com/archive/p/bsmap/ -RRBS mode -equal_best_hits 100 -mismatch rate .08 -report_repeat 1 -seed_size 12 -random_number 0 -filter 5 -quality_threshold 0
DO50644	BOCA-FR	SP195666	SA529075	IC273T_WGS	IC273T_RRBS	1	565262	565263	1	GRCh37	0.017	49	2781	Illumina HiSeq	Single read http://www.illumina.com/technology/next-generation-sequencing/single-read-sequencing-assay.html	Bisulfite-Seq	bsmap 2.0 https://code.google.com/archive/p/bsmap/ -RRBS mode -equal_best_hits 100 -mismatch rate .08 -report_repeat 1 -seed_size 12 -random_number 0 -filter 5 -quality_threshold 0
DO50513	BOCA-FR	SP195436	SA529119	IC282T_WGS	IC282T_RRBS	1	565262	565263	1	GRCh37	0.019	50	2643	Illumina HiSeq	Single read http://www.illumina.com/technology/next-generation-sequencing/single-read-sequencing-assay.html	Bisulfite-Seq	bsmap 2.0 https://code.google.com/archive/p/bsmap/ -RRBS mode -equal_best_hits 100 -mismatch rate .08 -report_repeat 1 -seed_size 12 -random_number 0 -filter 5 -quality_threshold 0
DO50514	BOCA-FR	SP195438	SA529020	IC254T_WGS	IC254T_RRBS	1	565262	565263	1	GRCh37	0.018	36	1930	Illumina HiSeq	Single read http://www.illumina.com/technology/next-generation-sequencing/single-read-sequencing-assay.html	Bisulfite-Seq	bsmap 2.0 https://code.google.com/archive/p/bsmap/ -RRBS mode -equal_best_hits 100 -mismatch rate .08 -report_repeat 1 -seed_size 12 -random_number 0 -filter 5 -quality_threshold 0
DO50516	BOCA-FR	SP195440	SA529046	IC054T_WGS	IC054T_RRBS	1	565262	565263	1	GRCh37	0.036	46	1216	Illumina HiSeq	Single read http://www.illumina.com/technology/next-generation-sequencing/single-read-sequencing-assay.html	Bisulfite-Seq	bsmap 2.0 https://code.google.com/archive/p/bsmap/ -RRBS mode -equal_best_hits 100 -mismatch rate .08 -report_repeat 1 -seed_size 12 -random_number 0 -filter 5 -quality_threshold 0
DO50518	BOCA-FR	SP195442	SA529087	IC275T_WGS	IC275T_RRBS	1	565262	565263	1	GRCh37	0.021	16	740	Illumina HiSeq	Single read http://www.illumina.com/technology/next-generation-sequencing/single-read-sequencing-assay.html	Bisulfite-Seq	bsmap 2.0 https://code.google.com/archive/p/bsmap/ -RRBS mode -equal_best_hits 100 -mismatch rate .08 -report_repeat 1 -seed_size 12 -random_number 0 -filter 5 -quality_threshold 0
DO50509	BOCA-FR	SP195432	SA529224	IC174T_WGS	IC174T_RRBS	1	565262	565263	1	GRCh37	0.02	93	4448	Illumina HiSeq	Single read http://www.illumina.com/technology/next-generation-sequencing/single-read-sequencing-assay.html	Bisulfite-Seq	bsmap 2.0 https://code.google.com/archive/p/bsmap/ -RRBS mode -equal_best_hits 100 -mismatch rate .08 -report_repeat 1 -seed_size 12 -random_number 0 -filter 5 -quality_threshold 0
DO50501	BOCA-FR	SP195424	SA529040	IC053T_WGS	IC053T_RRBS	1	565262	565263	1	GRCh37	0.027	22	779	Illumina HiSeq	Single read http://www.illumina.com/technology/next-generation-sequencing/single-read-sequencing-assay.html	Bisulfite-Seq	bsmap 2.0 https://code.google.com/archive/p/bsmap/ -RRBS mode -equal_best_hits 100 -mismatch rate .08 -report_repeat 1 -seed_size 12 -random_number 0 -filter 5 -quality_threshold 0
DO50503	BOCA-FR	SP195426	SA529125	IC283T_WGS	IC283T_RRBS	1	565262	565263	1	GRCh37	0.013	16	1238	Illumina HiSeq	Single read http://www.illumina.com/technology/next-generation-sequencing/single-read-sequencing-assay.html	Bisulfite-Seq	bsmap 2.0 https://code.google.com/archive/p/bsmap/ -RRBS mode -equal_best_hits 100 -mismatch rate .08 -report_repeat 1 -seed_size 12 -random_number 0 -filter 5 -quality_threshold 0
DO50507	BOCA-FR	SP195430	SA529268	IC224T_WGS	IC224T_RRBS	1	565262	565263	1	GRCh37	0.018	22	1214	Illumina HiSeq	Single read http://www.illumina.com/technology/next-generation-sequencing/single-read-sequencing-assay.html	Bisulfite-Seq	bsmap 2.0 https://code.google.com/archive/p/bsmap/ -RRBS mode -equal_best_hits 100 -mismatch rate .08 -report_repeat 1 -seed_size 12 -random_number 0 -filter 5 -quality_threshold 0
DO50597	BOCA-FR	SP195594	SA529285	IC973T_WGS	IC973T_RRBS	1	565262	565263	1	GRCh37	0.023	26	1119	Illumina HiSeq	Single read http://www.illumina.com/technology/next-generation-sequencing/single-read-sequencing-assay.html	Bisulfite-Seq	bsmap 2.0 https://code.google.com/archive/p/bsmap/ -RRBS mode -equal_best_hits 100 -mismatch rate .08 -report_repeat 1 -seed_size 12 -random_number 0 -filter 5 -quality_threshold 0
DO50591	BOCA-FR	SP195586	SA529028	IC046T_WGS	IC046T_RRBS	1	565262	565263	1	GRCh37	0.02	30	1446	Illumina HiSeq	Single read http://www.illumina.com/technology/next-generation-sequencing/single-read-sequencing-assay.html	Bisulfite-Seq	bsmap 2.0 https://code.google.com/archive/p/bsmap/ -RRBS mode -equal_best_hits 100 -mismatch rate .08 -report_repeat 1 -seed_size 12 -random_number 0 -filter 5 -quality_threshold 0
DO50581	BOCA-FR	SP195570	SA529158	IC295T_WGS	IC295T_RRBS	1	565262	565263	1	GRCh37	0.028	58	2044	Illumina HiSeq	Single read http://www.illumina.com/technology/next-generation-sequencing/single-read-sequencing-assay.html	Bisulfite-Seq	bsmap 2.0 https://code.google.com/archive/p/bsmap/ -RRBS mode -equal_best_hits 100 -mismatch rate .08 -report_repeat 1 -seed_size 12 -random_number 0 -filter 5 -quality_threshold 0
DO50584	BOCA-FR	SP195574	SA529169	IC297T_WGS	IC297T_RRBS	1	565262	565263	1	GRCh37	0.036	33	873	Illumina HiSeq	Single read http://www.illumina.com/technology/next-generation-sequencing/single-read-sequencing-assay.html	Bisulfite-Seq	bsmap 2.0 https://code.google.com/archive/p/bsmap/ -RRBS mode -equal_best_hits 100 -mismatch rate .08 -report_repeat 1 -seed_size 12 -random_number 0 -filter 5 -quality_threshold 0
DO50571	BOCA-FR	SP195546	SA529259	IC319T_WGS	IC319T_RRBS	1	565262	565263	1	GRCh37	0.03	27	870	Illumina HiSeq	Single read http://www.illumina.com/technology/next-generation-sequencing/single-read-sequencing-assay.html	Bisulfite-Seq	bsmap 2.0 https://code.google.com/archive/p/bsmap/ -RRBS mode -equal_best_hits 100 -mismatch rate .08 -report_repeat 1 -seed_size 12 -random_number 0 -filter 5 -quality_threshold 0
DO50572	BOCA-FR	SP195550	SA529163	IC296T_WGS	IC296T_RRBS	1	565262	565263	1	GRCh37	0.019	29	1532	Illumina HiSeq	Single read http://www.illumina.com/technology/next-generation-sequencing/single-read-sequencing-assay.html	Bisulfite-Seq	bsmap 2.0 https://code.google.com/archive/p/bsmap/ -RRBS mode -equal_best_hits 100 -mismatch rate .08 -report_repeat 1 -seed_size 12 -random_number 0 -filter 5 -quality_threshold 0
DO50575	BOCA-FR	SP195558	SA529184	IC136T_WGS	IC136T_RRBS	1	565262	565263	1	GRCh37	0.021	64	2967	Illumina HiSeq	Single read http://www.illumina.com/technology/next-generation-sequencing/single-read-sequencing-assay.html	Bisulfite-Seq	bsmap 2.0 https://code.google.com/archive/p/bsmap/ -RRBS mode -equal_best_hits 100 -mismatch rate .08 -report_repeat 1 -seed_size 12 -random_number 0 -filter 5 -quality_threshold 0
DO50567	BOCA-FR	SP195534	SA529146	IC111T_WGS	IC111T_RRBS	1	565262	565263	1	GRCh37	0.025	26	1027	Illumina HiSeq	Single read http://www.illumina.com/technology/next-generation-sequencing/single-read-sequencing-assay.html	Bisulfite-Seq	bsmap 2.0 https://code.google.com/archive/p/bsmap/ -RRBS mode -equal_best_hits 100 -mismatch rate .08 -report_repeat 1 -seed_size 12 -random_number 0 -filter 5 -quality_threshold 0
DO50561	BOCA-FR	SP195518	SA529140	IC106T_WGS	IC106T_RRBS	1	565262	565263	1	GRCh37	0.024	30	1214	Illumina HiSeq	Single read http://www.illumina.com/technology/next-generation-sequencing/single-read-sequencing-assay.html	Bisulfite-Seq	bsmap 2.0 https://code.google.com/archive/p/bsmap/ -RRBS mode -equal_best_hits 100 -mismatch rate .08 -report_repeat 1 -seed_size 12 -random_number 0 -filter 5 -quality_threshold 0
DO50557	BOCA-FR	SP195510	SA529151	IC294T_WGS	IC294T_RRBS	1	565262	565263	1	GRCh37	0.027	32	1160	Illumina HiSeq	Single read http://www.illumina.com/technology/next-generation-sequencing/single-read-sequencing-assay.html	Bisulfite-Seq	bsmap 2.0 https://code.google.com/archive/p/bsmap/ -RRBS mode -equal_best_hits 100 -mismatch rate .08 -report_repeat 1 -seed_size 12 -random_number 0 -filter 5 -quality_threshold 0
DO50559	BOCA-FR	SP195514	SA529281	IC831T_WGS	IC831T_RRBS	1	565262	565263	1	GRCh37	0.027	34	1205	Illumina HiSeq	Single read http://www.illumina.com/technology/next-generation-sequencing/single-read-sequencing-assay.html	Bisulfite-Seq	bsmap 2.0 https://code.google.com/archive/p/bsmap/ -RRBS mode -equal_best_hits 100 -mismatch rate .08 -report_repeat 1 -seed_size 12 -random_number 0 -filter 5 -quality_threshold 0
DO50550	BOCA-FR	SP195494	SA529194	IC302T_WGS	IC302T_RRBS	1	565262	565263	1	GRCh37	0.022	63	2763	Illumina HiSeq	Single read http://www.illumina.com/technology/next-generation-sequencing/single-read-sequencing-assay.html	Bisulfite-Seq	bsmap 2.0 https://code.google.com/archive/p/bsmap/ -RRBS mode -equal_best_hits 100 -mismatch rate .08 -report_repeat 1 -seed_size 12 -random_number 0 -filter 5 -quality_threshold 0
DO50551	BOCA-FR	SP195498	SA529145	IC288T_WGS	IC288T_RRBS	1	565262	565263	1	GRCh37	0.018	28	1560	Illumina HiSeq	Single read http://www.illumina.com/technology/next-generation-sequencing/single-read-sequencing-assay.html	Bisulfite-Seq	bsmap 2.0 https://code.google.com/archive/p/bsmap/ -RRBS mode -equal_best_hits 100 -mismatch rate .08 -report_repeat 1 -seed_size 12 -random_number 0 -filter 5 -quality_threshold 0
DO50553	BOCA-FR	SP195502	SA529076	IC071T_WGS	IC071T_RRBS	1	565262	565263	1	GRCh37	0.017	60	3533	Illumina HiSeq	Single read http://www.illumina.com/technology/next-generation-sequencing/single-read-sequencing-assay.html	Bisulfite-Seq	bsmap 2.0 https://code.google.com/archive/p/bsmap/ -RRBS mode -equal_best_hits 100 -mismatch rate .08 -report_repeat 1 -seed_size 12 -random_number 0 -filter 5 -quality_threshold 0
DO50555	BOCA-FR	SP195506	SA529271	IC324T_WGS	IC324T_RRBS	1	565262	565263	1	GRCh37	0.016	64	3882	Illumina HiSeq	Single read http://www.illumina.com/technology/next-generation-sequencing/single-read-sequencing-assay.html	Bisulfite-Seq	bsmap 2.0 https://code.google.com/archive/p/bsmap/ -RRBS mode -equal_best_hits 100 -mismatch rate .08 -report_repeat 1 -seed_size 12 -random_number 0 -filter 5 -quality_threshold 0
DO50545	BOCA-FR	SP195479	SA529027	IC262T_WGS	IC262T_RRBS	1	565262	565263	1	GRCh37	0.017	68	3838	Illumina HiSeq	Single read http://www.illumina.com/technology/next-generation-sequencing/single-read-sequencing-assay.html	Bisulfite-Seq	bsmap 2.0 https://code.google.com/archive/p/bsmap/ -RRBS mode -equal_best_hits 100 -mismatch rate .08 -report_repeat 1 -seed_size 12 -random_number 0 -filter 5 -quality_threshold 0
DO50547	BOCA-FR	SP195482	SA529095	IC277T_WGS	IC277T_RRBS	1	565262	565263	1	GRCh37	0.018	38	2117	Illumina HiSeq	Single read http://www.illumina.com/technology/next-generation-sequencing/single-read-sequencing-assay.html	Bisulfite-Seq	bsmap 2.0 https://code.google.com/archive/p/bsmap/ -RRBS mode -equal_best_hits 100 -mismatch rate .08 -report_repeat 1 -seed_size 12 -random_number 0 -filter 5 -quality_threshold 0
DO50541	BOCA-FR	SP195470	SA529232	IC311T_WGS	IC311T_RRBS	1	565262	565263	1	GRCh37	0.024	34	1360	Illumina HiSeq	Single read http://www.illumina.com/technology/next-generation-sequencing/single-read-sequencing-assay.html	Bisulfite-Seq	bsmap 2.0 https://code.google.com/archive/p/bsmap/ -RRBS mode -equal_best_hits 100 -mismatch rate .08 -report_repeat 1 -seed_size 12 -random_number 0 -filter 5 -quality_threshold 0
DO50542	BOCA-FR	SP195472	SA529139	IC286T_WGS	IC286T_RRBS	1	565262	565263	1	GRCh37	0.032	29	879	Illumina HiSeq	Single read http://www.illumina.com/technology/next-generation-sequencing/single-read-sequencing-assay.html	Bisulfite-Seq	bsmap 2.0 https://code.google.com/archive/p/bsmap/ -RRBS mode -equal_best_hits 100 -mismatch rate .08 -report_repeat 1 -seed_size 12 -random_number 0 -filter 5 -quality_threshold 0
DO50544	BOCA-FR	SP195476	SA529273	IC325T_WGS	IC325T_RRBS	1	565262	565263	1	GRCh37	0.017	15	843	Illumina HiSeq	Single read http://www.illumina.com/technology/next-generation-sequencing/single-read-sequencing-assay.html	Bisulfite-Seq	bsmap 2.0 https://code.google.com/archive/p/bsmap/ -RRBS mode -equal_best_hits 100 -mismatch rate .08 -report_repeat 1 -seed_size 12 -random_number 0 -filter 5 -quality_threshold 0
DO50534	BOCA-FR	SP195462	SA529162	IC116T_WGS	IC116T_RRBS	1	565262	565263	1	GRCh37	0.038	28	709	Illumina HiSeq	Single read http://www.illumina.com/technology/next-generation-sequencing/single-read-sequencing-assay.html	Bisulfite-Seq	bsmap 2.0 https://code.google.com/archive/p/bsmap/ -RRBS mode -equal_best_hits 100 -mismatch rate .08 -report_repeat 1 -seed_size 12 -random_number 0 -filter 5 -quality_threshold 0
DO50536	BOCA-FR	SP195464	SA529267	IC323T_WGS	IC323T_RRBS	1	565262	565263	1	GRCh37	0.025	34	1338	Illumina HiSeq	Single read http://www.illumina.com/technology/next-generation-sequencing/single-read-sequencing-assay.html	Bisulfite-Seq	bsmap 2.0 https://code.google.com/archive/p/bsmap/ -RRBS mode -equal_best_hits 100 -mismatch rate .08 -report_repeat 1 -seed_size 12 -random_number 0 -filter 5 -quality_threshold 0
DO50539	BOCA-FR	SP195468	SA529107	IC279T_WGS	IC279T_RRBS	1	565262	565263	1	GRCh37	0.021	26	1194	Illumina HiSeq	Single read http://www.illumina.com/technology/next-generation-sequencing/single-read-sequencing-assay.html	Bisulfite-Seq	bsmap 2.0 https://code.google.com/archive/p/bsmap/ -RRBS mode -equal_best_hits 100 -mismatch rate .08 -report_repeat 1 -seed_size 12 -random_number 0 -filter 5 -quality_threshold 0
DO50530	BOCA-FR	SP195456	SA529190	IC147T_WGS	IC147T_RRBS	1	565262	565263	1	GRCh37	0.012	17	1380	Illumina HiSeq	Single read http://www.illumina.com/technology/next-generation-sequencing/single-read-sequencing-assay.html	Bisulfite-Seq	bsmap 2.0 https://code.google.com/archive/p/bsmap/ -RRBS mode -equal_best_hits 100 -mismatch rate .08 -report_repeat 1 -seed_size 12 -random_number 0 -filter 5 -quality_threshold 0
DO50531	BOCA-FR	SP195458	SA529117	IC093T_WGS	IC093T_RRBS	1	565262	565263	1	GRCh37	0.019	57	3019	Illumina HiSeq	Single read http://www.illumina.com/technology/next-generation-sequencing/single-read-sequencing-assay.html	Bisulfite-Seq	bsmap 2.0 https://code.google.com/archive/p/bsmap/ -RRBS mode -equal_best_hits 100 -mismatch rate .08 -report_repeat 1 -seed_size 12 -random_number 0 -filter 5 -quality_threshold 0
DO50533	BOCA-FR	SP195460	SA529257	IC213T_WGS	IC213T_RRBS	1	565262	565263	1	GRCh37	0.035	54	1480	Illumina HiSeq	Single read http://www.illumina.com/technology/next-generation-sequencing/single-read-sequencing-assay.html	Bisulfite-Seq	bsmap 2.0 https://code.google.com/archive/p/bsmap/ -RRBS mode -equal_best_hits 100 -mismatch rate .08 -report_repeat 1 -seed_size 12 -random_number 0 -filter 5 -quality_threshold 0
DO50526	BOCA-FR	SP195452	SA529034	IC049T_WGS	IC049T_RRBS	1	565262	565263	1	GRCh37	0.021	58	2682	Illumina HiSeq	Single read http://www.illumina.com/technology/next-generation-sequencing/single-read-sequencing-assay.html	Bisulfite-Seq	bsmap 2.0 https://code.google.com/archive/p/bsmap/ -RRBS mode -equal_best_hits 100 -mismatch rate .08 -report_repeat 1 -seed_size 12 -random_number 0 -filter 5 -quality_threshold 0
DO50493	BOCA-FR	SP195416	SA529279	IC349T_WGS	IC349T_RRBS	1	565262	565263	1	GRCh37	0.026	22	837	Illumina HiSeq	Single read http://www.illumina.com/technology/next-generation-sequencing/single-read-sequencing-assay.html	Bisulfite-Seq	bsmap 2.0 https://code.google.com/archive/p/bsmap/ -RRBS mode -equal_best_hits 100 -mismatch rate .08 -report_repeat 1 -seed_size 12 -random_number 0 -filter 5 -quality_threshold 0
DO50497	BOCA-FR	SP195420	SA529045	IC267T_WGS	IC267T_RRBS	1	565262	565263	1	GRCh37	0.018	50	2783	Illumina HiSeq	Single read http://www.illumina.com/technology/next-generation-sequencing/single-read-sequencing-assay.html	Bisulfite-Seq	bsmap 2.0 https://code.google.com/archive/p/bsmap/ -RRBS mode -equal_best_hits 100 -mismatch rate .08 -report_repeat 1 -seed_size 12 -random_number 0 -filter 5 -quality_threshold 0
DO50499	BOCA-FR	SP195422	SA529018	IC034T_WGS	IC034T_RRBS	1	565262	565263	1	GRCh37	0.028	29	989	Illumina HiSeq	Single read http://www.illumina.com/technology/next-generation-sequencing/single-read-sequencing-assay.html	Bisulfite-Seq	bsmap 2.0 https://code.google.com/archive/p/bsmap/ -RRBS mode -equal_best_hits 100 -mismatch rate .08 -report_repeat 1 -seed_size 12 -random_number 0 -filter 5 -quality_threshold 0
DO50472	BOCA-FR	SP195396	SA529070	IC067T_WGS	IC067T_RRBS	1	565262	565263	1	GRCh37	0.021	23	1085	Illumina HiSeq	Single read http://www.illumina.com/technology/next-generation-sequencing/single-read-sequencing-assay.html	Bisulfite-Seq	bsmap 2.0 https://code.google.com/archive/p/bsmap/ -RRBS mode -equal_best_hits 100 -mismatch rate .08 -report_repeat 1 -seed_size 12 -random_number 0 -filter 5 -quality_threshold 0
DO50476	BOCA-FR	SP195400	SA529157	IC114T_WGS	IC114T_RRBS	1	565262	565263	1	GRCh37	0.021	113	5215	Illumina HiSeq	Single read http://www.illumina.com/technology/next-generation-sequencing/single-read-sequencing-assay.html	Bisulfite-Seq	bsmap 2.0 https://code.google.com/archive/p/bsmap/ -RRBS mode -equal_best_hits 100 -mismatch rate .08 -report_repeat 1 -seed_size 12 -random_number 0 -filter 5 -quality_threshold 0
DO50470	BOCA-FR	SP195394	SA529229	IC193T_WGS	IC193T_RRBS	1	565262	565263	1	GRCh37	0.023	29	1209	Illumina HiSeq	Single read http://www.illumina.com/technology/next-generation-sequencing/single-read-sequencing-assay.html	Bisulfite-Seq	bsmap 2.0 https://code.google.com/archive/p/bsmap/ -RRBS mode -equal_best_hits 100 -mismatch rate .08 -report_repeat 1 -seed_size 12 -random_number 0 -filter 5 -quality_threshold 0
DO50468	BOCA-FR	SP195392	SA529208	IC158T_WGS	IC158T_RRBS	1	565262	565263	1	GRCh37	0.023	23	969	Illumina HiSeq	Single read http://www.illumina.com/technology/next-generation-sequencing/single-read-sequencing-assay.html	Bisulfite-Seq	bsmap 2.0 https://code.google.com/archive/p/bsmap/ -RRBS mode -equal_best_hits 100 -mismatch rate .08 -report_repeat 1 -seed_size 12 -random_number 0 -filter 5 -quality_threshold 0
DO50462	BOCA-FR	SP195382	SA529202	IC151T_WGS	IC151T_RRBS	1	565262	565263	1	GRCh37	0.022	58	2536	Illumina HiSeq	Single read http://www.illumina.com/technology/next-generation-sequencing/single-read-sequencing-assay.html	Bisulfite-Seq	bsmap 2.0 https://code.google.com/archive/p/bsmap/ -RRBS mode -equal_best_hits 100 -mismatch rate .08 -report_repeat 1 -seed_size 12 -random_number 0 -filter 5 -quality_threshold 0
DO50464	BOCA-FR	SP195386	SA529179	IC130T_WGS	IC130T_RRBS	1	565262	565263	1	GRCh37	0.019	23	1173	Illumina HiSeq	Single read http://www.illumina.com/technology/next-generation-sequencing/single-read-sequencing-assay.html	Bisulfite-Seq	bsmap 2.0 https://code.google.com/archive/p/bsmap/ -RRBS mode -equal_best_hits 100 -mismatch rate .08 -report_repeat 1 -seed_size 12 -random_number 0 -filter 5 -quality_threshold 0
DO50466	BOCA-FR	SP195390	SA529063	IC271T_WGS	IC271T_RRBS	1	565262	565263	1	GRCh37	0.02	15	748	Illumina HiSeq	Single read http://www.illumina.com/technology/next-generation-sequencing/single-read-sequencing-assay.html	Bisulfite-Seq	bsmap 2.0 https://code.google.com/archive/p/bsmap/ -RRBS mode -equal_best_hits 100 -mismatch rate .08 -report_repeat 1 -seed_size 12 -random_number 0 -filter 5 -quality_threshold 0
DO50459	BOCA-FR	SP195376	SA529099	IC082T_WGS	IC082T_RRBS	1	565262	565263	1	GRCh37	0.02	15	752	Illumina HiSeq	Single read http://www.illumina.com/technology/next-generation-sequencing/single-read-sequencing-assay.html	Bisulfite-Seq	bsmap 2.0 https://code.google.com/archive/p/bsmap/ -RRBS mode -equal_best_hits 100 -mismatch rate .08 -report_repeat 1 -seed_size 12 -random_number 0 -filter 5 -quality_threshold 0
DO52537	BOCA-FR	SP195490	SA541811	IC266T_WGS	IC266T_RRBS	1	565262	565263	1	GRCh37	0.015	20	1274	Illumina HiSeq	Single read http://www.illumina.com/technology/next-generation-sequencing/single-read-sequencing-assay.html	Bisulfite-Seq	bsmap 2.0 https://code.google.com/archive/p/bsmap/ -RRBS mode -equal_best_hits 100 -mismatch rate .08 -report_repeat 1 -seed_size 12 -random_number 0 -filter 5 -quality_threshold 0
DO50633	BOCA-FR	SP195650	SA529113	IC280T_WGS	IC280T_RRBS	1	565397	565398	1	GRCh37	0.024	60	2459	Illumina HiSeq	Single read http://www.illumina.com/technology/next-generation-sequencing/single-read-sequencing-assay.html	Bisulfite-Seq	bsmap 2.0 https://code.google.com/archive/p/bsmap/ -RRBS mode -equal_best_hits 100 -mismatch rate .08 -report_repeat 1 -seed_size 12 -random_number 0 -filter 5 -quality_threshold 0
DO50636	BOCA-FR	SP195654	SA529023	IC044T_WGS	IC044T_RRBS	1	565397	565398	1	GRCh37	0.023	46	1994	Illumina HiSeq	Single read http://www.illumina.com/technology/next-generation-sequencing/single-read-sequencing-assay.html	Bisulfite-Seq	bsmap 2.0 https://code.google.com/archive/p/bsmap/ -RRBS mode -equal_best_hits 100 -mismatch rate .08 -report_repeat 1 -seed_size 12 -random_number 0 -filter 5 -quality_threshold 0
DO50630	BOCA-FR	SP195646	SA529181	IC300T_WGS	IC300T_RRBS	1	565397	565398	1	GRCh37	0.02	65	3128	Illumina HiSeq	Single read http://www.illumina.com/technology/next-generation-sequencing/single-read-sequencing-assay.html	Bisulfite-Seq	bsmap 2.0 https://code.google.com/archive/p/bsmap/ -RRBS mode -equal_best_hits 100 -mismatch rate .08 -report_repeat 1 -seed_size 12 -random_number 0 -filter 5 -quality_threshold 0
DO50625	BOCA-FR	SP195638	SA529251	IC204T_WGS	IC204T_RRBS	1	565397	565398	1	GRCh37	0.026	147	5451	Illumina HiSeq	Single read http://www.illumina.com/technology/next-generation-sequencing/single-read-sequencing-assay.html	Bisulfite-Seq	bsmap 2.0 https://code.google.com/archive/p/bsmap/ -RRBS mode -equal_best_hits 100 -mismatch rate .08 -report_repeat 1 -seed_size 12 -random_number 0 -filter 5 -quality_threshold 0
DO50628	BOCA-FR	SP195642	SA529052	IC057T_WGS	IC057T_RRBS	1	565397	565398	1	GRCh37	0.022	33	1495	Illumina HiSeq	Single read http://www.illumina.com/technology/next-generation-sequencing/single-read-sequencing-assay.html	Bisulfite-Seq	bsmap 2.0 https://code.google.com/archive/p/bsmap/ -RRBS mode -equal_best_hits 100 -mismatch rate .08 -report_repeat 1 -seed_size 12 -random_number 0 -filter 5 -quality_threshold 0
DO50621	BOCA-FR	SP195630	SA529057	IC270T_WGS	IC270T_RRBS	1	565397	565398	1	GRCh37	0.022	92	4096	Illumina HiSeq	Single read http://www.illumina.com/technology/next-generation-sequencing/single-read-sequencing-assay.html	Bisulfite-Seq	bsmap 2.0 https://code.google.com/archive/p/bsmap/ -RRBS mode -equal_best_hits 100 -mismatch rate .08 -report_repeat 1 -seed_size 12 -random_number 0 -filter 5 -quality_threshold 0
DO50612	BOCA-FR	SP195618	SA529013	IC024T_WGS	IC024T_RRBS	1	565397	565398	1	GRCh37	0.028	41	1398	Illumina HiSeq	Single read http://www.illumina.com/technology/next-generation-sequencing/single-read-sequencing-assay.html	Bisulfite-Seq	bsmap 2.0 https://code.google.com/archive/p/bsmap/ -RRBS mode -equal_best_hits 100 -mismatch rate .08 -report_repeat 1 -seed_size 12 -random_number 0 -filter 5 -quality_threshold 0
DO50615	BOCA-FR	SP195622	SA529039	IC264T_WGS	IC264T_RRBS	1	565397	565398	1	GRCh37	0.033	127	3669	Illumina HiSeq	Single read http://www.illumina.com/technology/next-generation-sequencing/single-read-sequencing-assay.html	Bisulfite-Seq	bsmap 2.0 https://code.google.com/archive/p/bsmap/ -RRBS mode -equal_best_hits 100 -mismatch rate .08 -report_repeat 1 -seed_size 12 -random_number 0 -filter 5 -quality_threshold 0
DO50618	BOCA-FR	SP195626	SA529123	IC096T_WGS	IC096T_RRBS	1	565397	565398	1	GRCh37	0.042	39	884	Illumina HiSeq	Single read http://www.illumina.com/technology/next-generation-sequencing/single-read-sequencing-assay.html	Bisulfite-Seq	bsmap 2.0 https://code.google.com/archive/p/bsmap/ -RRBS mode -equal_best_hits 100 -mismatch rate .08 -report_repeat 1 -seed_size 12 -random_number 0 -filter 5 -quality_threshold 0
DO50609	BOCA-FR	SP195614	SA529033	IC263T_WGS	IC263T_RRBS	1	565397	565398	1	GRCh37	0.021	36	1651	Illumina HiSeq	Single read http://www.illumina.com/technology/next-generation-sequencing/single-read-sequencing-assay.html	Bisulfite-Seq	bsmap 2.0 https://code.google.com/archive/p/bsmap/ -RRBS mode -equal_best_hits 100 -mismatch rate .08 -report_repeat 1 -seed_size 12 -random_number 0 -filter 5 -quality_threshold 0
DO50604	BOCA-FR	SP195606	SA529133	IC284T_WGS	IC284T_RRBS	1	565397	565398	1	GRCh37	0.033	151	4405	Illumina HiSeq	Single read http://www.illumina.com/technology/next-generation-sequencing/single-read-sequencing-assay.html	Bisulfite-Seq	bsmap 2.0 https://code.google.com/archive/p/bsmap/ -RRBS mode -equal_best_hits 100 -mismatch rate .08 -report_repeat 1 -seed_size 12 -random_number 0 -filter 5 -quality_threshold 0
DO50607	BOCA-FR	SP195610	SA529058	IC058T_WGS	IC058T_RRBS	1	565397	565398	1	GRCh37	0.02	119	5739	Illumina HiSeq	Single read http://www.illumina.com/technology/next-generation-sequencing/single-read-sequencing-assay.html	Bisulfite-Seq	bsmap 2.0 https://code.google.com/archive/p/bsmap/ -RRBS mode -equal_best_hits 100 -mismatch rate .08 -report_repeat 1 -seed_size 12 -random_number 0 -filter 5 -quality_threshold 0
DO50644	BOCA-FR	SP195666	SA529075	IC273T_WGS	IC273T_RRBS	1	565397	565398	1	GRCh37	0.022	107	4700	Illumina HiSeq	Single read http://www.illumina.com/technology/next-generation-sequencing/single-read-sequencing-assay.html	Bisulfite-Seq	bsmap 2.0 https://code.google.com/archive/p/bsmap/ -RRBS mode -equal_best_hits 100 -mismatch rate .08 -report_repeat 1 -seed_size 12 -random_number 0 -filter 5 -quality_threshold 0
DO50513	BOCA-FR	SP195436	SA529119	IC282T_WGS	IC282T_RRBS	1	565397	565398	1	GRCh37	0.018	78	4240	Illumina HiSeq	Single read http://www.illumina.com/technology/next-generation-sequencing/single-read-sequencing-assay.html	Bisulfite-Seq	bsmap 2.0 https://code.google.com/archive/p/bsmap/ -RRBS mode -equal_best_hits 100 -mismatch rate .08 -report_repeat 1 -seed_size 12 -random_number 0 -filter 5 -quality_threshold 0
DO50514	BOCA-FR	SP195438	SA529020	IC254T_WGS	IC254T_RRBS	1	565397	565398	1	GRCh37	0.031	94	2956	Illumina HiSeq	Single read http://www.illumina.com/technology/next-generation-sequencing/single-read-sequencing-assay.html	Bisulfite-Seq	bsmap 2.0 https://code.google.com/archive/p/bsmap/ -RRBS mode -equal_best_hits 100 -mismatch rate .08 -report_repeat 1 -seed_size 12 -random_number 0 -filter 5 -quality_threshold 0
DO50516	BOCA-FR	SP195440	SA529046	IC054T_WGS	IC054T_RRBS	1	565397	565398	1	GRCh37	0.03	56	1813	Illumina HiSeq	Single read http://www.illumina.com/technology/next-generation-sequencing/single-read-sequencing-assay.html	Bisulfite-Seq	bsmap 2.0 https://code.google.com/archive/p/bsmap/ -RRBS mode -equal_best_hits 100 -mismatch rate .08 -report_repeat 1 -seed_size 12 -random_number 0 -filter 5 -quality_threshold 0
DO50518	BOCA-FR	SP195442	SA529087	IC275T_WGS	IC275T_RRBS	1	565397	565398	1	GRCh37	0.025	55	2164	Illumina HiSeq	Single read http://www.illumina.com/technology/next-generation-sequencing/single-read-sequencing-assay.html	Bisulfite-Seq	bsmap 2.0 https://code.google.com/archive/p/bsmap/ -RRBS mode -equal_best_hits 100 -mismatch rate .08 -report_repeat 1 -seed_size 12 -random_number 0 -filter 5 -quality_threshold 0
DO50511	BOCA-FR	SP195434	SA529173	IC128T_WGS	IC128T_RRBS	1	565397	565398	1	GRCh37	0.022	30	1320	Illumina HiSeq	Single read http://www.illumina.com/technology/next-generation-sequencing/single-read-sequencing-assay.html	Bisulfite-Seq	bsmap 2.0 https://code.google.com/archive/p/bsmap/ -RRBS mode -equal_best_hits 100 -mismatch rate .08 -report_repeat 1 -seed_size 12 -random_number 0 -filter 5 -quality_threshold 0
DO50509	BOCA-FR	SP195432	SA529224	IC174T_WGS	IC174T_RRBS	1	565397	565398	1	GRCh37	0.02	138	6812	Illumina HiSeq	Single read http://www.illumina.com/technology/next-generation-sequencing/single-read-sequencing-assay.html	Bisulfite-Seq	bsmap 2.0 https://code.google.com/archive/p/bsmap/ -RRBS mode -equal_best_hits 100 -mismatch rate .08 -report_repeat 1 -seed_size 12 -random_number 0 -filter 5 -quality_threshold 0
DO50501	BOCA-FR	SP195424	SA529040	IC053T_WGS	IC053T_RRBS	1	565397	565398	1	GRCh37	0.023	59	2452	Illumina HiSeq	Single read http://www.illumina.com/technology/next-generation-sequencing/single-read-sequencing-assay.html	Bisulfite-Seq	bsmap 2.0 https://code.google.com/archive/p/bsmap/ -RRBS mode -equal_best_hits 100 -mismatch rate .08 -report_repeat 1 -seed_size 12 -random_number 0 -filter 5 -quality_threshold 0
DO50503	BOCA-FR	SP195426	SA529125	IC283T_WGS	IC283T_RRBS	1	565397	565398	1	GRCh37	0.022	57	2500	Illumina HiSeq	Single read http://www.illumina.com/technology/next-generation-sequencing/single-read-sequencing-assay.html	Bisulfite-Seq	bsmap 2.0 https://code.google.com/archive/p/bsmap/ -RRBS mode -equal_best_hits 100 -mismatch rate .08 -report_repeat 1 -seed_size 12 -random_number 0 -filter 5 -quality_threshold 0
DO50507	BOCA-FR	SP195430	SA529268	IC224T_WGS	IC224T_RRBS	1	565397	565398	1	GRCh37	0.018	37	2077	Illumina HiSeq	Single read http://www.illumina.com/technology/next-generation-sequencing/single-read-sequencing-assay.html	Bisulfite-Seq	bsmap 2.0 https://code.google.com/archive/p/bsmap/ -RRBS mode -equal_best_hits 100 -mismatch rate .08 -report_repeat 1 -seed_size 12 -random_number 0 -filter 5 -quality_threshold 0
DO50597	BOCA-FR	SP195594	SA529285	IC973T_WGS	IC973T_RRBS	1	565397	565398	1	GRCh37	0.026	120	4443	Illumina HiSeq	Single read http://www.illumina.com/technology/next-generation-sequencing/single-read-sequencing-assay.html	Bisulfite-Seq	bsmap 2.0 https://code.google.com/archive/p/bsmap/ -RRBS mode -equal_best_hits 100 -mismatch rate .08 -report_repeat 1 -seed_size 12 -random_number 0 -filter 5 -quality_threshold 0
DO50599	BOCA-FR	SP195598	SA529262	IC215T_WGS	IC215T_RRBS	1	565397	565398	1	GRCh37	0.03	111	3534	Illumina HiSeq	Single read http://www.illumina.com/technology/next-generation-sequencing/single-read-sequencing-assay.html	Bisulfite-Seq	bsmap 2.0 https://code.google.com/archive/p/bsmap/ -RRBS mode -equal_best_hits 100 -mismatch rate .08 -report_repeat 1 -seed_size 12 -random_number 0 -filter 5 -quality_threshold 0
DO50591	BOCA-FR	SP195586	SA529028	IC046T_WGS	IC046T_RRBS	1	565397	565398	1	GRCh37	0.02	47	2343	Illumina HiSeq	Single read http://www.illumina.com/technology/next-generation-sequencing/single-read-sequencing-assay.html	Bisulfite-Seq	bsmap 2.0 https://code.google.com/archive/p/bsmap/ -RRBS mode -equal_best_hits 100 -mismatch rate .08 -report_repeat 1 -seed_size 12 -random_number 0 -filter 5 -quality_threshold 0
DO50581	BOCA-FR	SP195570	SA529158	IC295T_WGS	IC295T_RRBS	1	565397	565398	1	GRCh37	0.029	149	4958	Illumina HiSeq	Single read http://www.illumina.com/technology/next-generation-sequencing/single-read-sequencing-assay.html	Bisulfite-Seq	bsmap 2.0 https://code.google.com/archive/p/bsmap/ -RRBS mode -equal_best_hits 100 -mismatch rate .08 -report_repeat 1 -seed_size 12 -random_number 0 -filter 5 -quality_threshold 0
DO50584	BOCA-FR	SP195574	SA529169	IC297T_WGS	IC297T_RRBS	1	565397	565398	1	GRCh37	0.042	112	2538	Illumina HiSeq	Single read http://www.illumina.com/technology/next-generation-sequencing/single-read-sequencing-assay.html	Bisulfite-Seq	bsmap 2.0 https://code.google.com/archive/p/bsmap/ -RRBS mode -equal_best_hits 100 -mismatch rate .08 -report_repeat 1 -seed_size 12 -random_number 0 -filter 5 -quality_threshold 0
DO50588	BOCA-FR	SP195582	SA529134	IC105T_WGS	IC105T_RRBS	1	565397	565398	1	GRCh37	0.037	32	831	Illumina HiSeq	Single read http://www.illumina.com/technology/next-generation-sequencing/single-read-sequencing-assay.html	Bisulfite-Seq	bsmap 2.0 https://code.google.com/archive/p/bsmap/ -RRBS mode -equal_best_hits 100 -mismatch rate .08 -report_repeat 1 -seed_size 12 -random_number 0 -filter 5 -quality_threshold 0
DO50579	BOCA-FR	SP195566	SA529218	IC168T_WGS	IC168T_RRBS	1	565397	565398	1	GRCh37	0.018	30	1616	Illumina HiSeq	Single read http://www.illumina.com/technology/next-generation-sequencing/single-read-sequencing-assay.html	Bisulfite-Seq	bsmap 2.0 https://code.google.com/archive/p/bsmap/ -RRBS mode -equal_best_hits 100 -mismatch rate .08 -report_repeat 1 -seed_size 12 -random_number 0 -filter 5 -quality_threshold 0
DO50571	BOCA-FR	SP195546	SA529259	IC319T_WGS	IC319T_RRBS	1	565397	565398	1	GRCh37	0.027	79	2830	Illumina HiSeq	Single read http://www.illumina.com/technology/next-generation-sequencing/single-read-sequencing-assay.html	Bisulfite-Seq	bsmap 2.0 https://code.google.com/archive/p/bsmap/ -RRBS mode -equal_best_hits 100 -mismatch rate .08 -report_repeat 1 -seed_size 12 -random_number 0 -filter 5 -quality_threshold 0
DO50572	BOCA-FR	SP195550	SA529163	IC296T_WGS	IC296T_RRBS	1	565397	565398	1	GRCh37	0.025	58	2272	Illumina HiSeq	Single read http://www.illumina.com/technology/next-generation-sequencing/single-read-sequencing-assay.html	Bisulfite-Seq	bsmap 2.0 https://code.google.com/archive/p/bsmap/ -RRBS mode -equal_best_hits 100 -mismatch rate .08 -report_repeat 1 -seed_size 12 -random_number 0 -filter 5 -quality_threshold 0
DO50575	BOCA-FR	SP195558	SA529184	IC136T_WGS	IC136T_RRBS	1	565397	565398	1	GRCh37	0.024	120	4937	Illumina HiSeq	Single read http://www.illumina.com/technology/next-generation-sequencing/single-read-sequencing-assay.html	Bisulfite-Seq	bsmap 2.0 https://code.google.com/archive/p/bsmap/ -RRBS mode -equal_best_hits 100 -mismatch rate .08 -report_repeat 1 -seed_size 12 -random_number 0 -filter 5 -quality_threshold 0
DO50577	BOCA-FR	SP195562	SA529252	IC318T_WGS	IC318T_RRBS	1	565397	565398	1	GRCh37	0.037	65	1693	Illumina HiSeq	Single read http://www.illumina.com/technology/next-generation-sequencing/single-read-sequencing-assay.html	Bisulfite-Seq	bsmap 2.0 https://code.google.com/archive/p/bsmap/ -RRBS mode -equal_best_hits 100 -mismatch rate .08 -report_repeat 1 -seed_size 12 -random_number 0 -filter 5 -quality_threshold 0
DO50567	BOCA-FR	SP195534	SA529146	IC111T_WGS	IC111T_RRBS	1	565397	565398	1	GRCh37	0.019	46	2347	Illumina HiSeq	Single read http://www.illumina.com/technology/next-generation-sequencing/single-read-sequencing-assay.html	Bisulfite-Seq	bsmap 2.0 https://code.google.com/archive/p/bsmap/ -RRBS mode -equal_best_hits 100 -mismatch rate .08 -report_repeat 1 -seed_size 12 -random_number 0 -filter 5 -quality_threshold 0
DO50568	BOCA-FR	SP195538	SA529012	IC248T_WGS	IC248T_RRBS	1	565397	565398	1	GRCh37	0.025	54	2076	Illumina HiSeq	Single read http://www.illumina.com/technology/next-generation-sequencing/single-read-sequencing-assay.html	Bisulfite-Seq	bsmap 2.0 https://code.google.com/archive/p/bsmap/ -RRBS mode -equal_best_hits 100 -mismatch rate .08 -report_repeat 1 -seed_size 12 -random_number 0 -filter 5 -quality_threshold 0
DO50561	BOCA-FR	SP195518	SA529140	IC106T_WGS	IC106T_RRBS	1	565397	565398	1	GRCh37	0.016	81	4970	Illumina HiSeq	Single read http://www.illumina.com/technology/next-generation-sequencing/single-read-sequencing-assay.html	Bisulfite-Seq	bsmap 2.0 https://code.google.com/archive/p/bsmap/ -RRBS mode -equal_best_hits 100 -mismatch rate .08 -report_repeat 1 -seed_size 12 -random_number 0 -filter 5 -quality_threshold 0
DO50562	BOCA-FR	SP195522	SA529111	IC092T_WGS	IC092T_RRBS	1	565397	565398	1	GRCh37	0.036	45	1193	Illumina HiSeq	Single read http://www.illumina.com/technology/next-generation-sequencing/single-read-sequencing-assay.html	Bisulfite-Seq	bsmap 2.0 https://code.google.com/archive/p/bsmap/ -RRBS mode -equal_best_hits 100 -mismatch rate .08 -report_repeat 1 -seed_size 12 -random_number 0 -filter 5 -quality_threshold 0
DO50557	BOCA-FR	SP195510	SA529151	IC294T_WGS	IC294T_RRBS	1	565397	565398	1	GRCh37	0.032	90	2717	Illumina HiSeq	Single read http://www.illumina.com/technology/next-generation-sequencing/single-read-sequencing-assay.html	Bisulfite-Seq	bsmap 2.0 https://code.google.com/archive/p/bsmap/ -RRBS mode -equal_best_hits 100 -mismatch rate .08 -report_repeat 1 -seed_size 12 -random_number 0 -filter 5 -quality_threshold 0
DO50559	BOCA-FR	SP195514	SA529281	IC831T_WGS	IC831T_RRBS	1	565397	565398	1	GRCh37	0.024	46	1888	Illumina HiSeq	Single read http://www.illumina.com/technology/next-generation-sequencing/single-read-sequencing-assay.html	Bisulfite-Seq	bsmap 2.0 https://code.google.com/archive/p/bsmap/ -RRBS mode -equal_best_hits 100 -mismatch rate .08 -report_repeat 1 -seed_size 12 -random_number 0 -filter 5 -quality_threshold 0
DO50550	BOCA-FR	SP195494	SA529194	IC302T_WGS	IC302T_RRBS	1	565397	565398	1	GRCh37	0.02	88	4391	Illumina HiSeq	Single read http://www.illumina.com/technology/next-generation-sequencing/single-read-sequencing-assay.html	Bisulfite-Seq	bsmap 2.0 https://code.google.com/archive/p/bsmap/ -RRBS mode -equal_best_hits 100 -mismatch rate .08 -report_repeat 1 -seed_size 12 -random_number 0 -filter 5 -quality_threshold 0
DO50551	BOCA-FR	SP195498	SA529145	IC288T_WGS	IC288T_RRBS	1	565397	565398	1	GRCh37	0.02	42	2050	Illumina HiSeq	Single read http://www.illumina.com/technology/next-generation-sequencing/single-read-sequencing-assay.html	Bisulfite-Seq	bsmap 2.0 https://code.google.com/archive/p/bsmap/ -RRBS mode -equal_best_hits 100 -mismatch rate .08 -report_repeat 1 -seed_size 12 -random_number 0 -filter 5 -quality_threshold 0
DO50553	BOCA-FR	SP195502	SA529076	IC071T_WGS	IC071T_RRBS	1	565397	565398	1	GRCh37	0.018	134	7199	Illumina HiSeq	Single read http://www.illumina.com/technology/next-generation-sequencing/single-read-sequencing-assay.html	Bisulfite-Seq	bsmap 2.0 https://code.google.com/archive/p/bsmap/ -RRBS mode -equal_best_hits 100 -mismatch rate .08 -report_repeat 1 -seed_size 12 -random_number 0 -filter 5 -quality_threshold 0
DO50555	BOCA-FR	SP195506	SA529271	IC324T_WGS	IC324T_RRBS	1	565397	565398	1	GRCh37	0.017	118	6852	Illumina HiSeq	Single read http://www.illumina.com/technology/next-generation-sequencing/single-read-sequencing-assay.html	Bisulfite-Seq	bsmap 2.0 https://code.google.com/archive/p/bsmap/ -RRBS mode -equal_best_hits 100 -mismatch rate .08 -report_repeat 1 -seed_size 12 -random_number 0 -filter 5 -quality_threshold 0
DO50545	BOCA-FR	SP195479	SA529027	IC262T_WGS	IC262T_RRBS	1	565397	565398	1	GRCh37	0.024	133	5488	Illumina HiSeq	Single read http://www.illumina.com/technology/next-generation-sequencing/single-read-sequencing-assay.html	Bisulfite-Seq	bsmap 2.0 https://code.google.com/archive/p/bsmap/ -RRBS mode -equal_best_hits 100 -mismatch rate .08 -report_repeat 1 -seed_size 12 -random_number 0 -filter 5 -quality_threshold 0
DO50547	BOCA-FR	SP195482	SA529095	IC277T_WGS	IC277T_RRBS	1	565397	565398	1	GRCh37	0.016	67	4106	Illumina HiSeq	Single read http://www.illumina.com/technology/next-generation-sequencing/single-read-sequencing-assay.html	Bisulfite-Seq	bsmap 2.0 https://code.google.com/archive/p/bsmap/ -RRBS mode -equal_best_hits 100 -mismatch rate .08 -report_repeat 1 -seed_size 12 -random_number 0 -filter 5 -quality_threshold 0
DO50549	BOCA-FR	SP195486	SA529200	IC303T_WGS	IC303T_RRBS	1	565397	565398	1	GRCh37	0.026	29	1102	Illumina HiSeq	Single read http://www.illumina.com/technology/next-generation-sequencing/single-read-sequencing-assay.html	Bisulfite-Seq	bsmap 2.0 https://code.google.com/archive/p/bsmap/ -RRBS mode -equal_best_hits 100 -mismatch rate .08 -report_repeat 1 -seed_size 12 -random_number 0 -filter 5 -quality_threshold 0
DO50541	BOCA-FR	SP195470	SA529232	IC311T_WGS	IC311T_RRBS	1	565397	565398	1	GRCh37	0.02	43	2123	Illumina HiSeq	Single read http://www.illumina.com/technology/next-generation-sequencing/single-read-sequencing-assay.html	Bisulfite-Seq	bsmap 2.0 https://code.google.com/archive/p/bsmap/ -RRBS mode -equal_best_hits 100 -mismatch rate .08 -report_repeat 1 -seed_size 12 -random_number 0 -filter 5 -quality_threshold 0
DO50542	BOCA-FR	SP195472	SA529139	IC286T_WGS	IC286T_RRBS	1	565397	565398	1	GRCh37	0.023	42	1800	Illumina HiSeq	Single read http://www.illumina.com/technology/next-generation-sequencing/single-read-sequencing-assay.html	Bisulfite-Seq	bsmap 2.0 https://code.google.com/archive/p/bsmap/ -RRBS mode -equal_best_hits 100 -mismatch rate .08 -report_repeat 1 -seed_size 12 -random_number 0 -filter 5 -quality_threshold 0
DO50543	BOCA-FR	SP195474	SA529196	IC149T_WGS	IC149T_RRBS	1	565397	565398	1	GRCh37	0.029	93	3070	Illumina HiSeq	Single read http://www.illumina.com/technology/next-generation-sequencing/single-read-sequencing-assay.html	Bisulfite-Seq	bsmap 2.0 https://code.google.com/archive/p/bsmap/ -RRBS mode -equal_best_hits 100 -mismatch rate .08 -report_repeat 1 -seed_size 12 -random_number 0 -filter 5 -quality_threshold 0
DO50544	BOCA-FR	SP195476	SA529273	IC325T_WGS	IC325T_RRBS	1	565397	565398	1	GRCh37	0.017	33	1925	Illumina HiSeq	Single read http://www.illumina.com/technology/next-generation-sequencing/single-read-sequencing-assay.html	Bisulfite-Seq	bsmap 2.0 https://code.google.com/archive/p/bsmap/ -RRBS mode -equal_best_hits 100 -mismatch rate .08 -report_repeat 1 -seed_size 12 -random_number 0 -filter 5 -quality_threshold 0
DO50534	BOCA-FR	SP195462	SA529162	IC116T_WGS	IC116T_RRBS	1	565397	565398	1	GRCh37	0.034	62	1761	Illumina HiSeq	Single read http://www.illumina.com/technology/next-generation-sequencing/single-read-sequencing-assay.html	Bisulfite-Seq	bsmap 2.0 https://code.google.com/archive/p/bsmap/ -RRBS mode -equal_best_hits 100 -mismatch rate .08 -report_repeat 1 -seed_size 12 -random_number 0 -filter 5 -quality_threshold 0
DO50536	BOCA-FR	SP195464	SA529267	IC323T_WGS	IC323T_RRBS	1	565397	565398	1	GRCh37	0.018	39	2146	Illumina HiSeq	Single read http://www.illumina.com/technology/next-generation-sequencing/single-read-sequencing-assay.html	Bisulfite-Seq	bsmap 2.0 https://code.google.com/archive/p/bsmap/ -RRBS mode -equal_best_hits 100 -mismatch rate .08 -report_repeat 1 -seed_size 12 -random_number 0 -filter 5 -quality_threshold 0
DO50537	BOCA-FR	SP195466	SA529152	IC112T_WGS	IC112T_RRBS	1	565397	565398	1	GRCh37	0.021	68	3223	Illumina HiSeq	Single read http://www.illumina.com/technology/next-generation-sequencing/single-read-sequencing-assay.html	Bisulfite-Seq	bsmap 2.0 https://code.google.com/archive/p/bsmap/ -RRBS mode -equal_best_hits 100 -mismatch rate .08 -report_repeat 1 -seed_size 12 -random_number 0 -filter 5 -quality_threshold 0
DO50539	BOCA-FR	SP195468	SA529107	IC279T_WGS	IC279T_RRBS	1	565397	565398	1	GRCh37	0.016	29	1824	Illumina HiSeq	Single read http://www.illumina.com/technology/next-generation-sequencing/single-read-sequencing-assay.html	Bisulfite-Seq	bsmap 2.0 https://code.google.com/archive/p/bsmap/ -RRBS mode -equal_best_hits 100 -mismatch rate .08 -report_repeat 1 -seed_size 12 -random_number 0 -filter 5 -quality_threshold 0
DO50530	BOCA-FR	SP195456	SA529190	IC147T_WGS	IC147T_RRBS	1	565397	565398	1	GRCh37	0.015	31	2096	Illumina HiSeq	Single read http://www.illumina.com/technology/next-generation-sequencing/single-read-sequencing-assay.html	Bisulfite-Seq	bsmap 2.0 https://code.google.com/archive/p/bsmap/ -RRBS mode -equal_best_hits 100 -mismatch rate .08 -report_repeat 1 -seed_size 12 -random_number 0 -filter 5 -quality_threshold 0
DO50531	BOCA-FR	SP195458	SA529117	IC093T_WGS	IC093T_RRBS	1	565397	565398	1	GRCh37	0.021	103	4737	Illumina HiSeq	Single read http://www.illumina.com/technology/next-generation-sequencing/single-read-sequencing-assay.html	Bisulfite-Seq	bsmap 2.0 https://code.google.com/archive/p/bsmap/ -RRBS mode -equal_best_hits 100 -mismatch rate .08 -report_repeat 1 -seed_size 12 -random_number 0 -filter 5 -quality_threshold 0
DO50533	BOCA-FR	SP195460	SA529257	IC213T_WGS	IC213T_RRBS	1	565397	565398	1	GRCh37	0.037	133	3497	Illumina HiSeq	Single read http://www.illumina.com/technology/next-generation-sequencing/single-read-sequencing-assay.html	Bisulfite-Seq	bsmap 2.0 https://code.google.com/archive/p/bsmap/ -RRBS mode -equal_best_hits 100 -mismatch rate .08 -report_repeat 1 -seed_size 12 -random_number 0 -filter 5 -quality_threshold 0
DO50524	BOCA-FR	SP195448	SA529003	IC009T_WGS	IC009T_RRBS	1	565397	565398	1	GRCh37	0.031	107	3356	Illumina HiSeq	Single read http://www.illumina.com/technology/next-generation-sequencing/single-read-sequencing-assay.html	Bisulfite-Seq	bsmap 2.0 https://code.google.com/archive/p/bsmap/ -RRBS mode -equal_best_hits 100 -mismatch rate .08 -report_repeat 1 -seed_size 12 -random_number 0 -filter 5 -quality_threshold 0
DO50526	BOCA-FR	SP195452	SA529034	IC049T_WGS	IC049T_RRBS	1	565397	565398	1	GRCh37	0.028	109	3807	Illumina HiSeq	Single read http://www.illumina.com/technology/next-generation-sequencing/single-read-sequencing-assay.html	Bisulfite-Seq	bsmap 2.0 https://code.google.com/archive/p/bsmap/ -RRBS mode -equal_best_hits 100 -mismatch rate .08 -report_repeat 1 -seed_size 12 -random_number 0 -filter 5 -quality_threshold 0
DO50528	BOCA-FR	SP195454	SA529214	IC306T_WGS	IC306T_RRBS	1	565397	565398	1	GRCh37	0.028	50	1761	Illumina HiSeq	Single read http://www.illumina.com/technology/next-generation-sequencing/single-read-sequencing-assay.html	Bisulfite-Seq	bsmap 2.0 https://code.google.com/archive/p/bsmap/ -RRBS mode -equal_best_hits 100 -mismatch rate .08 -report_repeat 1 -seed_size 12 -random_number 0 -filter 5 -quality_threshold 0
DO50520	BOCA-FR	SP195444	SA529283	IC929T_WGS	IC929T_RRBS	1	565397	565398	1	GRCh37	0.036	50	1326	Illumina HiSeq	Single read http://www.illumina.com/technology/next-generation-sequencing/single-read-sequencing-assay.html	Bisulfite-Seq	bsmap 2.0 https://code.google.com/archive/p/bsmap/ -RRBS mode -equal_best_hits 100 -mismatch rate .08 -report_repeat 1 -seed_size 12 -random_number 0 -filter 5 -quality_threshold 0
DO50522	BOCA-FR	SP195446	SA529225	IC310T_WGS	IC310T_RRBS	1	565397	565398	1	GRCh37	0.023	26	1081	Illumina HiSeq	Single read http://www.illumina.com/technology/next-generation-sequencing/single-read-sequencing-assay.html	Bisulfite-Seq	bsmap 2.0 https://code.google.com/archive/p/bsmap/ -RRBS mode -equal_best_hits 100 -mismatch rate .08 -report_repeat 1 -seed_size 12 -random_number 0 -filter 5 -quality_threshold 0
DO50493	BOCA-FR	SP195416	SA529279	IC349T_WGS	IC349T_RRBS	1	565397	565398	1	GRCh37	0.025	35	1382	Illumina HiSeq	Single read http://www.illumina.com/technology/next-generation-sequencing/single-read-sequencing-assay.html	Bisulfite-Seq	bsmap 2.0 https://code.google.com/archive/p/bsmap/ -RRBS mode -equal_best_hits 100 -mismatch rate .08 -report_repeat 1 -seed_size 12 -random_number 0 -filter 5 -quality_threshold 0
DO50495	BOCA-FR	SP195418	SA529128	IC1057T_WGS	IC1057T_RRBS	1	565397	565398	1	GRCh37	0.029	61	2072	Illumina HiSeq	Single read http://www.illumina.com/technology/next-generation-sequencing/single-read-sequencing-assay.html	Bisulfite-Seq	bsmap 2.0 https://code.google.com/archive/p/bsmap/ -RRBS mode -equal_best_hits 100 -mismatch rate .08 -report_repeat 1 -seed_size 12 -random_number 0 -filter 5 -quality_threshold 0
DO50497	BOCA-FR	SP195420	SA529045	IC267T_WGS	IC267T_RRBS	1	565397	565398	1	GRCh37	0.018	77	4313	Illumina HiSeq	Single read http://www.illumina.com/technology/next-generation-sequencing/single-read-sequencing-assay.html	Bisulfite-Seq	bsmap 2.0 https://code.google.com/archive/p/bsmap/ -RRBS mode -equal_best_hits 100 -mismatch rate .08 -report_repeat 1 -seed_size 12 -random_number 0 -filter 5 -quality_threshold 0
DO50499	BOCA-FR	SP195422	SA529018	IC034T_WGS	IC034T_RRBS	1	565397	565398	1	GRCh37	0.035	101	2775	Illumina HiSeq	Single read http://www.illumina.com/technology/next-generation-sequencing/single-read-sequencing-assay.html	Bisulfite-Seq	bsmap 2.0 https://code.google.com/archive/p/bsmap/ -RRBS mode -equal_best_hits 100 -mismatch rate .08 -report_repeat 1 -seed_size 12 -random_number 0 -filter 5 -quality_threshold 0
DO50491	BOCA-FR	SP195414	SA529240	IC197T_WGS	IC197T_RRBS	1	565397	565398	1	GRCh37	0.03	59	1931	Illumina HiSeq	Single read http://www.illumina.com/technology/next-generation-sequencing/single-read-sequencing-assay.html	Bisulfite-Seq	bsmap 2.0 https://code.google.com/archive/p/bsmap/ -RRBS mode -equal_best_hits 100 -mismatch rate .08 -report_repeat 1 -seed_size 12 -random_number 0 -filter 5 -quality_threshold 0
DO50483	BOCA-FR	SP195406	SA529220	IC309T_WGS	IC309T_RRBS	1	565397	565398	1	GRCh37	0.018	61	3387	Illumina HiSeq	Single read http://www.illumina.com/technology/next-generation-sequencing/single-read-sequencing-assay.html	Bisulfite-Seq	bsmap 2.0 https://code.google.com/archive/p/bsmap/ -RRBS mode -equal_best_hits 100 -mismatch rate .08 -report_repeat 1 -seed_size 12 -random_number 0 -filter 5 -quality_threshold 0
DO50485	BOCA-FR	SP195408	SA529105	IC086T_WGS	IC086T_RRBS	1	565397	565398	1	GRCh37	0.019	21	1068	Illumina HiSeq	Single read http://www.illumina.com/technology/next-generation-sequencing/single-read-sequencing-assay.html	Bisulfite-Seq	bsmap 2.0 https://code.google.com/archive/p/bsmap/ -RRBS mode -equal_best_hits 100 -mismatch rate .08 -report_repeat 1 -seed_size 12 -random_number 0 -filter 5 -quality_threshold 0
DO50487	BOCA-FR	SP195410	SA529064	IC066T_WGS	IC066T_RRBS	1	565397	565398	1	GRCh37	0.023	80	3384	Illumina HiSeq	Single read http://www.illumina.com/technology/next-generation-sequencing/single-read-sequencing-assay.html	Bisulfite-Seq	bsmap 2.0 https://code.google.com/archive/p/bsmap/ -RRBS mode -equal_best_hits 100 -mismatch rate .08 -report_repeat 1 -seed_size 12 -random_number 0 -filter 5 -quality_threshold 0
DO50481	BOCA-FR	SP195404	SA529005	IC242T_WGS	IC242T_RRBS	1	565397	565398	1	GRCh37	0.021	51	2381	Illumina HiSeq	Single read http://www.illumina.com/technology/next-generation-sequencing/single-read-sequencing-assay.html	Bisulfite-Seq	bsmap 2.0 https://code.google.com/archive/p/bsmap/ -RRBS mode -equal_best_hits 100 -mismatch rate .08 -report_repeat 1 -seed_size 12 -random_number 0 -filter 5 -quality_threshold 0
DO50479	BOCA-FR	SP195402	SA529245	IC316T_WGS	IC316T_RRBS	1	565397	565398	1	GRCh37	0.025	88	3468	Illumina HiSeq	Single read http://www.illumina.com/technology/next-generation-sequencing/single-read-sequencing-assay.html	Bisulfite-Seq	bsmap 2.0 https://code.google.com/archive/p/bsmap/ -RRBS mode -equal_best_hits 100 -mismatch rate .08 -report_repeat 1 -seed_size 12 -random_number 0 -filter 5 -quality_threshold 0
DO50472	BOCA-FR	SP195396	SA529070	IC067T_WGS	IC067T_RRBS	1	565397	565398	1	GRCh37	0.022	93	4171	Illumina HiSeq	Single read http://www.illumina.com/technology/next-generation-sequencing/single-read-sequencing-assay.html	Bisulfite-Seq	bsmap 2.0 https://code.google.com/archive/p/bsmap/ -RRBS mode -equal_best_hits 100 -mismatch rate .08 -report_repeat 1 -seed_size 12 -random_number 0 -filter 5 -quality_threshold 0
DO50476	BOCA-FR	SP195400	SA529157	IC114T_WGS	IC114T_RRBS	1	565397	565398	1	GRCh37	0.019	171	8668	Illumina HiSeq	Single read http://www.illumina.com/technology/next-generation-sequencing/single-read-sequencing-assay.html	Bisulfite-Seq	bsmap 2.0 https://code.google.com/archive/p/bsmap/ -RRBS mode -equal_best_hits 100 -mismatch rate .08 -report_repeat 1 -seed_size 12 -random_number 0 -filter 5 -quality_threshold 0
DO50470	BOCA-FR	SP195394	SA529229	IC193T_WGS	IC193T_RRBS	1	565397	565398	1	GRCh37	0.018	41	2190	Illumina HiSeq	Single read http://www.illumina.com/technology/next-generation-sequencing/single-read-sequencing-assay.html	Bisulfite-Seq	bsmap 2.0 https://code.google.com/archive/p/bsmap/ -RRBS mode -equal_best_hits 100 -mismatch rate .08 -report_repeat 1 -seed_size 12 -random_number 0 -filter 5 -quality_threshold 0
DO50468	BOCA-FR	SP195392	SA529208	IC158T_WGS	IC158T_RRBS	1	565397	565398	1	GRCh37	0.012	22	1819	Illumina HiSeq	Single read http://www.illumina.com/technology/next-generation-sequencing/single-read-sequencing-assay.html	Bisulfite-Seq	bsmap 2.0 https://code.google.com/archive/p/bsmap/ -RRBS mode -equal_best_hits 100 -mismatch rate .08 -report_repeat 1 -seed_size 12 -random_number 0 -filter 5 -quality_threshold 0
DO50460	BOCA-FR	SP195378	SA529207	IC305T_WGS	IC305T_RRBS	1	565397	565398	1	GRCh37	0.025	39	1551	Illumina HiSeq	Single read http://www.illumina.com/technology/next-generation-sequencing/single-read-sequencing-assay.html	Bisulfite-Seq	bsmap 2.0 https://code.google.com/archive/p/bsmap/ -RRBS mode -equal_best_hits 100 -mismatch rate .08 -report_repeat 1 -seed_size 12 -random_number 0 -filter 5 -quality_threshold 0
DO50461	BOCA-FR	SP195380	SA529093	IC080T_WGS	IC080T_RRBS	1	565397	565398	1	GRCh37	0.021	47	2191	Illumina HiSeq	Single read http://www.illumina.com/technology/next-generation-sequencing/single-read-sequencing-assay.html	Bisulfite-Seq	bsmap 2.0 https://code.google.com/archive/p/bsmap/ -RRBS mode -equal_best_hits 100 -mismatch rate .08 -report_repeat 1 -seed_size 12 -random_number 0 -filter 5 -quality_threshold 0
DO50462	BOCA-FR	SP195382	SA529202	IC151T_WGS	IC151T_RRBS	1	565397	565398	1	GRCh37	0.025	83	3204	Illumina HiSeq	Single read http://www.illumina.com/technology/next-generation-sequencing/single-read-sequencing-assay.html	Bisulfite-Seq	bsmap 2.0 https://code.google.com/archive/p/bsmap/ -RRBS mode -equal_best_hits 100 -mismatch rate .08 -report_repeat 1 -seed_size 12 -random_number 0 -filter 5 -quality_threshold 0
DO50464	BOCA-FR	SP195386	SA529179	IC130T_WGS	IC130T_RRBS	1	565397	565398	1	GRCh37	0.02	39	1873	Illumina HiSeq	Single read http://www.illumina.com/technology/next-generation-sequencing/single-read-sequencing-assay.html	Bisulfite-Seq	bsmap 2.0 https://code.google.com/archive/p/bsmap/ -RRBS mode -equal_best_hits 100 -mismatch rate .08 -report_repeat 1 -seed_size 12 -random_number 0 -filter 5 -quality_threshold 0
[truncated: 37,692 more rows]

## Sheet: CLLE-ES RC>=600
icgc_donor_id	project_code	icgc_specimen_id	icgc_sample_id	submitted_sample_id	analysis_id	chromosome	chromosome_start	chromosome_end	chromosome_strand	assembly_version	methylation_ratio	methylated_read_count	unmethylated_read_count	sequencing_platform	experimental_protocol	sequencing_strategy	base_quality_score_threshold	alignment_algorithm
[truncated: 14,421 more rows]
