# Supplementary material for: Dosage effect of copy number variation in epilepsy and ten regions of the human brain
Source: Sci Rep. 2025 Dec 4;15:45726. doi: 10.1038/s41598-025-28338-2 (PMC12753814; doi:10.1038/s41598-025-28338-2)
Supplement: Supplementary file 6 — Supplementary Information 6. [file 41598_2025_28338_MOESM6_ESM.xlsx]

## Sheet: Sheet1
Supplementary Table 6. Methylation data for HFM1 gene. Next-generation Bisulfite sequencing data for the HFM1 gene.
icgc_donor_id	project_code	icgc_specimen_id	icgc_sample_id	submitted_sample_id	analysis_id	chromosome	chromosome_start	chromosome_end	chromosome_strand	assembly_version	methylation_ratio	methylated_read_count	unmethylated_read_count	methylated > unmethylated	unmethylated > methylated
DO35779	PBCA-DE	SP79082	SA413386	ICGC_A4	PedBrainWGBS_2013_8	1	91852820	91852821	1	GRCh37	0.29	581	1403	FALSE	TRUE
DO35777	PBCA-DE	SP79080	SA413382	ICGC_A3	PedBrainWGBS_2013_8	1	91852820	91852821	1	GRCh37	0.33	660	1362	FALSE	TRUE
DO35775	PBCA-DE	SP79078	SA413378	ICGC_A2	PedBrainWGBS_2013_8	1	91852820	91852821	1	GRCh37	0.18	287	1319	FALSE	TRUE
DO35773	PBCA-DE	SP79076	SA413374	ICGC_A1	PedBrainWGBS_2013_8	1	91852820	91852821	1	GRCh37	0.18	412	1847	FALSE	TRUE
DO35771	PBCA-DE	SP79074	SA413370	ICGC_F4	PedBrainWGBS_2013_8	1	91852820	91852821	1	GRCh37	0.22	342	1209	FALSE	TRUE
DO35769	PBCA-DE	SP79072	SA413366	ICGC_F3	PedBrainWGBS_2013_8	1	91852820	91852821	1	GRCh37	0.37	619	1045	FALSE	TRUE
DO35767	PBCA-DE	SP79070	SA413364	ICGC_F2	PedBrainWGBS_2013_8	1	91852820	91852821	1	GRCh37	0.31	565	1241	FALSE	TRUE
DO35765	PBCA-DE	SP79068	SA413360	ICGC_F1	PedBrainWGBS_2013_8	1	91852820	91852821	1	GRCh37	0.28	546	1373	FALSE	TRUE
DO35735	PBCA-DE	SP78933	SA414163	ICGC_MB107	PedBrainWGBS_2013_8	1	91852820	91852821	1	GRCh37	0.53	1701	1509	TRUE	FALSE
DO35735	PBCA-DE	SP78933	SA414163	ICGC_MB107	PedBrainWGBS_2013_8	1	91852820	91852821	1	GRCh37	0.53	1701	1509	TRUE	FALSE
DO35745	PBCA-DE	SP78943	SA414183	ICGC_MB113	PedBrainWGBS_2013_8	1	91852820	91852821	1	GRCh37	0.51	1676	1597	TRUE	FALSE
DO35745	PBCA-DE	SP78943	SA414183	ICGC_MB113	PedBrainWGBS_2013_8	1	91852820	91852821	1	GRCh37	0.51	1676	1597	TRUE	FALSE
DO35743	PBCA-DE	SP78941	SA414179	ICGC_MB112	PedBrainWGBS_2013_8	1	91852820	91852821	1	GRCh37	0.48	923	1008	FALSE	TRUE
DO35743	PBCA-DE	SP78941	SA414179	ICGC_MB112	PedBrainWGBS_2013_8	1	91852820	91852821	1	GRCh37	0.48	923	1008	FALSE	TRUE
DO35626	PBCA-DE	SP78823	SA413926	ICGC_MB95	PedBrainWGBS_2013_8	1	91852820	91852821	1	GRCh37	0.32	414	901	FALSE	TRUE
DO35622	PBCA-DE	SP78819	SA413910	ICGC_MB90	PedBrainWGBS_2013_8	1	91852820	91852821	1	GRCh37	0.27	585	1593	FALSE	TRUE
DO35620	PBCA-DE	SP78817	SA413902	ICGC_MB88	PedBrainWGBS_2013_8	1	91852820	91852821	1	GRCh37	0.49	968	995	FALSE	TRUE
DO35620	PBCA-DE	SP78817	SA413902	ICGC_MB88	PedBrainWGBS_2013_8	1	91852820	91852821	1	GRCh37	0.49	968	995	FALSE	TRUE
DO35577	PBCA-DE	SP78722	SA413524	ICGC_MB40	PedBrainWGBS_2013_8	1	91852820	91852821	1	GRCh37	0.4	779	1194	FALSE	TRUE
DO35577	PBCA-DE	SP78722	SA413524	ICGC_MB40	PedBrainWGBS_2013_8	1	91852820	91852821	1	GRCh37	0.4	779	1194	FALSE	TRUE
DO35575	PBCA-DE	SP78720	SA413516	ICGC_MB38	PedBrainWGBS_2013_8	1	91852820	91852821	1	GRCh37	0.51	739	721	TRUE	FALSE
DO35575	PBCA-DE	SP78720	SA413516	ICGC_MB38	PedBrainWGBS_2013_8	1	91852820	91852821	1	GRCh37	0.51	739	721	TRUE	FALSE
DO35576	PBCA-DE	SP78721	SA413520	ICGC_MB39	PedBrainWGBS_2013_8	1	91852820	91852821	1	GRCh37	0.44	779	1004	FALSE	TRUE
DO35576	PBCA-DE	SP78721	SA413520	ICGC_MB39	PedBrainWGBS_2013_8	1	91852820	91852821	1	GRCh37	0.44	779	1004	FALSE	TRUE
DO35574	PBCA-DE	SP78719	SA413512	ICGC_MB37	PedBrainWGBS_2013_8	1	91852820	91852821	1	GRCh37	0.2	333	1349	FALSE	TRUE
DO35571	PBCA-DE	SP78716	SA413500	ICGC_MB34	PedBrainWGBS_2013_8	1	91852820	91852821	1	GRCh37	0.46	600	718	FALSE	TRUE
DO35572	PBCA-DE	SP78717	SA413504	ICGC_MB35	PedBrainWGBS_2013_8	1	91852820	91852821	1	GRCh37	0.51	815	793	TRUE	FALSE
DO35572	PBCA-DE	SP78717	SA413504	ICGC_MB35	PedBrainWGBS_2013_8	1	91852820	91852821	1	GRCh37	0.51	815	793	TRUE	FALSE
DO35586	PBCA-DE	SP78731	SA413560	ICGC_MB51	PedBrainWGBS_2013_8	1	91852820	91852821	1	GRCh37	0.25	347	1048	FALSE	TRUE
DO35584	PBCA-DE	SP78729	SA413552	ICGC_MB49	PedBrainWGBS_2013_8	1	91852820	91852821	1	GRCh37	0.43	895	1192	FALSE	TRUE
DO35584	PBCA-DE	SP78729	SA413552	ICGC_MB49	PedBrainWGBS_2013_8	1	91852820	91852821	1	GRCh37	0.43	895	1192	FALSE	TRUE
DO35585	PBCA-DE	SP78730	SA413556	ICGC_MB50	PedBrainWGBS_2013_8	1	91852820	91852821	1	GRCh37	0.58	839	603	TRUE	FALSE
DO35582	PBCA-DE	SP78727	SA413544	ICGC_MB46	PedBrainWGBS_2013_8	1	91852820	91852821	1	GRCh37	0.22	354	1254	FALSE	TRUE
DO35559	PBCA-DE	SP78680	SA413354	ICGC_MB24	PedBrainWGBS_2013_8	1	91852820	91852821	1	GRCh37	0.38	747	1233	FALSE	TRUE
DO35559	PBCA-DE	SP78680	SA413354	ICGC_MB24	PedBrainWGBS_2013_8	1	91852820	91852821	1	GRCh37	0.38	747	1233	FALSE	TRUE
DO35553	PBCA-DE	SP78674	SA413330	ICGC_MB18	PedBrainWGBS_2013_8	1	91852820	91852821	1	GRCh37	0.58	1185	853	TRUE	FALSE
DO35553	PBCA-DE	SP78674	SA413330	ICGC_MB18	PedBrainWGBS_2013_8	1	91852820	91852821	1	GRCh37	0.58	1185	853	TRUE	FALSE
DO35554	PBCA-DE	SP78675	SA413334	ICGC_MB19	PedBrainWGBS_2013_8	1	91852820	91852821	1	GRCh37	0.31	485	1094	FALSE	TRUE
DO35551	PBCA-DE	SP78672	SA413322	ICGC_MB16	PedBrainWGBS_2013_8	1	91852820	91852821	1	GRCh37	0.43	711	958	FALSE	TRUE
DO35551	PBCA-DE	SP78672	SA413322	ICGC_MB16	PedBrainWGBS_2013_8	1	91852820	91852821	1	GRCh37	0.43	711	958	FALSE	TRUE
DO35552	PBCA-DE	SP78673	SA413326	ICGC_MB17	PedBrainWGBS_2013_8	1	91852820	91852821	1	GRCh37	0.19	293	1277	FALSE	TRUE
DO35550	PBCA-DE	SP78671	SA413318	ICGC_MB15	PedBrainWGBS_2013_8	1	91852820	91852821	1	GRCh37	0.57	976	741	TRUE	FALSE
DO35550	PBCA-DE	SP78671	SA413318	ICGC_MB15	PedBrainWGBS_2013_8	1	91852820	91852821	1	GRCh37	0.57	976	741	TRUE	FALSE
DO35569	PBCA-DE	SP78714	SA413492	ICGC_MB32	PedBrainWGBS_2013_8	1	91852820	91852821	1	GRCh37	0.3	500	1164	FALSE	TRUE
DO35566	PBCA-DE	SP78711	SA413480	ICGC_MB28	PedBrainWGBS_2013_8	1	91852820	91852821	1	GRCh37	0.43	701	926	FALSE	TRUE
DO35566	PBCA-DE	SP78711	SA413480	ICGC_MB28	PedBrainWGBS_2013_8	1	91852820	91852821	1	GRCh37	0.43	701	926	FALSE	TRUE
DO35564	PBCA-DE	SP78709	SA413472	ICGC_MB26	PedBrainWGBS_2013_8	1	91852820	91852821	1	GRCh37	0.43	597	790	FALSE	TRUE
DO35539	PBCA-DE	SP78660	SA413275	ICGC_MB2	PedBrainWGBS_2013_8	1	91852820	91852821	1	GRCh37	0.41	623	883	FALSE	TRUE
DO35538	PBCA-DE	SP78659	SA413272	ICGC_MB1	PedBrainWGBS_2013_8	1	91852820	91852821	1	GRCh37	0.65	1574	839	TRUE	FALSE
DO35538	PBCA-DE	SP78659	SA413272	ICGC_MB1	PedBrainWGBS_2013_8	1	91852820	91852821	1	GRCh37	0.65	1574	839	TRUE	FALSE
DO35549	PBCA-DE	SP78670	SA413314	ICGC_MB14	PedBrainWGBS_2013_8	1	91852820	91852821	1	GRCh37	0.53	1360	1231	TRUE	FALSE
DO35549	PBCA-DE	SP78670	SA413314	ICGC_MB14	PedBrainWGBS_2013_8	1	91852820	91852821	1	GRCh37	0.53	1360	1231	TRUE	FALSE
DO35545	PBCA-DE	SP78666	SA413298	ICGC_MB9	PedBrainWGBS_2013_8	1	91852820	91852821	1	GRCh37	0.47	755	849	FALSE	TRUE
DO35545	PBCA-DE	SP78666	SA413298	ICGC_MB9	PedBrainWGBS_2013_8	1	91852820	91852821	1	GRCh37	0.47	755	849	FALSE	TRUE
DO35542	PBCA-DE	SP78663	SA413286	ICGC_MB6	PedBrainWGBS_2013_8	1	91852820	91852821	1	GRCh37	0.54	1393	1204	TRUE	FALSE
DO35542	PBCA-DE	SP78663	SA413286	ICGC_MB6	PedBrainWGBS_2013_8	1	91852820	91852821	1	GRCh37	0.54	1393	1204	TRUE	FALSE
DO35543	PBCA-DE	SP78664	SA413290	ICGC_MB7	PedBrainWGBS_2013_8	1	91852820	91852821	1	GRCh37	0.41	585	849	FALSE	TRUE
DO35541	PBCA-DE	SP78662	SA413282	ICGC_MB5	PedBrainWGBS_2013_8	1	91852820	91852821	1	GRCh37	0.4	520	793	FALSE	TRUE
DO35779	PBCA-DE	SP79082	SA413386	ICGC_A4	PedBrainWGBS_2013_8	1	91852857	91852858	1	GRCh37	0.43	1659	2211	FALSE	TRUE
DO35779	PBCA-DE	SP79082	SA413386	ICGC_A4	PedBrainWGBS_2013_8	1	91852857	91852858	1	GRCh37	0.43	1659	2211	FALSE	TRUE
DO35777	PBCA-DE	SP79080	SA413382	ICGC_A3	PedBrainWGBS_2013_8	1	91852857	91852858	1	GRCh37	0.46	1833	2162	FALSE	TRUE
DO35777	PBCA-DE	SP79080	SA413382	ICGC_A3	PedBrainWGBS_2013_8	1	91852857	91852858	1	GRCh37	0.46	1833	2162	FALSE	TRUE
DO35775	PBCA-DE	SP79078	SA413378	ICGC_A2	PedBrainWGBS_2013_8	1	91852857	91852858	1	GRCh37	0.31	1000	2187	FALSE	TRUE
DO35775	PBCA-DE	SP79078	SA413378	ICGC_A2	PedBrainWGBS_2013_8	1	91852857	91852858	1	GRCh37	0.31	1000	2187	FALSE	TRUE
DO35773	PBCA-DE	SP79076	SA413374	ICGC_A1	PedBrainWGBS_2013_8	1	91852857	91852858	1	GRCh37	0.36	1609	2888	FALSE	TRUE
DO35773	PBCA-DE	SP79076	SA413374	ICGC_A1	PedBrainWGBS_2013_8	1	91852857	91852858	1	GRCh37	0.36	1609	2888	FALSE	TRUE
DO35771	PBCA-DE	SP79074	SA413370	ICGC_F4	PedBrainWGBS_2013_8	1	91852857	91852858	1	GRCh37	0.37	1154	1954	FALSE	TRUE
DO35771	PBCA-DE	SP79074	SA413370	ICGC_F4	PedBrainWGBS_2013_8	1	91852857	91852858	1	GRCh37	0.37	1154	1954	FALSE	TRUE
DO35769	PBCA-DE	SP79072	SA413366	ICGC_F3	PedBrainWGBS_2013_8	1	91852857	91852858	1	GRCh37	0.5	1586	1571	TRUE	FALSE
DO35769	PBCA-DE	SP79072	SA413366	ICGC_F3	PedBrainWGBS_2013_8	1	91852857	91852858	1	GRCh37	0.5	1586	1571	TRUE	FALSE
DO35767	PBCA-DE	SP79070	SA413364	ICGC_F2	PedBrainWGBS_2013_8	1	91852857	91852858	1	GRCh37	0.44	1562	1955	FALSE	TRUE
DO35767	PBCA-DE	SP79070	SA413364	ICGC_F2	PedBrainWGBS_2013_8	1	91852857	91852858	1	GRCh37	0.44	1562	1955	FALSE	TRUE
DO35765	PBCA-DE	SP79068	SA413360	ICGC_F1	PedBrainWGBS_2013_8	1	91852857	91852858	1	GRCh37	0.44	1637	2106	FALSE	TRUE
DO35765	PBCA-DE	SP79068	SA413360	ICGC_F1	PedBrainWGBS_2013_8	1	91852857	91852858	1	GRCh37	0.44	1637	2106	FALSE	TRUE
DO35735	PBCA-DE	SP78933	SA414163	ICGC_MB107	PedBrainWGBS_2013_8	1	91852857	91852858	1	GRCh37	0.51	2651	2557	TRUE	FALSE
DO35735	PBCA-DE	SP78933	SA414163	ICGC_MB107	PedBrainWGBS_2013_8	1	91852857	91852858	1	GRCh37	0.51	2651	2557	TRUE	FALSE
DO35745	PBCA-DE	SP78943	SA414183	ICGC_MB113	PedBrainWGBS_2013_8	1	91852857	91852858	1	GRCh37	0.53	2929	2617	TRUE	FALSE
DO35745	PBCA-DE	SP78943	SA414183	ICGC_MB113	PedBrainWGBS_2013_8	1	91852857	91852858	1	GRCh37	0.53	2929	2617	TRUE	FALSE
DO35743	PBCA-DE	SP78941	SA414179	ICGC_MB112	PedBrainWGBS_2013_8	1	91852857	91852858	1	GRCh37	0.49	1857	1920	FALSE	TRUE
DO35743	PBCA-DE	SP78941	SA414179	ICGC_MB112	PedBrainWGBS_2013_8	1	91852857	91852858	1	GRCh37	0.49	1857	1920	FALSE	TRUE
DO35626	PBCA-DE	SP78823	SA413926	ICGC_MB95	PedBrainWGBS_2013_8	1	91852857	91852858	1	GRCh37	0.35	913	1728	FALSE	TRUE
DO35626	PBCA-DE	SP78823	SA413926	ICGC_MB95	PedBrainWGBS_2013_8	1	91852857	91852858	1	GRCh37	0.35	913	1728	FALSE	TRUE
DO35622	PBCA-DE	SP78819	SA413910	ICGC_MB90	PedBrainWGBS_2013_8	1	91852857	91852858	1	GRCh37	0.35	1523	2822	FALSE	TRUE
DO35622	PBCA-DE	SP78819	SA413910	ICGC_MB90	PedBrainWGBS_2013_8	1	91852857	91852858	1	GRCh37	0.35	1523	2822	FALSE	TRUE
DO35620	PBCA-DE	SP78817	SA413902	ICGC_MB88	PedBrainWGBS_2013_8	1	91852857	91852858	1	GRCh37	0.52	2000	1830	TRUE	FALSE
DO35620	PBCA-DE	SP78817	SA413902	ICGC_MB88	PedBrainWGBS_2013_8	1	91852857	91852858	1	GRCh37	0.52	2000	1830	TRUE	FALSE
DO35577	PBCA-DE	SP78722	SA413524	ICGC_MB40	PedBrainWGBS_2013_8	1	91852857	91852858	1	GRCh37	0.48	1882	2026	FALSE	TRUE
DO35577	PBCA-DE	SP78722	SA413524	ICGC_MB40	PedBrainWGBS_2013_8	1	91852857	91852858	1	GRCh37	0.48	1882	2026	FALSE	TRUE
DO35575	PBCA-DE	SP78720	SA413516	ICGC_MB38	PedBrainWGBS_2013_8	1	91852857	91852858	1	GRCh37	0.51	1445	1403	TRUE	FALSE
DO35575	PBCA-DE	SP78720	SA413516	ICGC_MB38	PedBrainWGBS_2013_8	1	91852857	91852858	1	GRCh37	0.51	1445	1403	TRUE	FALSE
DO35576	PBCA-DE	SP78721	SA413520	ICGC_MB39	PedBrainWGBS_2013_8	1	91852857	91852858	1	GRCh37	0.5	1734	1723	TRUE	FALSE
DO35576	PBCA-DE	SP78721	SA413520	ICGC_MB39	PedBrainWGBS_2013_8	1	91852857	91852858	1	GRCh37	0.5	1734	1723	TRUE	FALSE
DO35573	PBCA-DE	SP78718	SA413508	ICGC_MB36	PedBrainWGBS_2013_8	1	91852857	91852858	1	GRCh37	0.5	1060	1054	TRUE	FALSE
DO35573	PBCA-DE	SP78718	SA413508	ICGC_MB36	PedBrainWGBS_2013_8	1	91852857	91852858	1	GRCh37	0.5	1060	1054	TRUE	FALSE
DO35574	PBCA-DE	SP78719	SA413512	ICGC_MB37	PedBrainWGBS_2013_8	1	91852857	91852858	1	GRCh37	0.29	954	2357	FALSE	TRUE
DO35574	PBCA-DE	SP78719	SA413512	ICGC_MB37	PedBrainWGBS_2013_8	1	91852857	91852858	1	GRCh37	0.29	954	2357	FALSE	TRUE
DO35571	PBCA-DE	SP78716	SA413500	ICGC_MB34	PedBrainWGBS_2013_8	1	91852857	91852858	1	GRCh37	0.49	1246	1272	FALSE	TRUE
DO35571	PBCA-DE	SP78716	SA413500	ICGC_MB34	PedBrainWGBS_2013_8	1	91852857	91852858	1	GRCh37	0.49	1246	1272	FALSE	TRUE
DO35572	PBCA-DE	SP78717	SA413504	ICGC_MB35	PedBrainWGBS_2013_8	1	91852857	91852858	1	GRCh37	0.59	1805	1248	TRUE	FALSE
DO35572	PBCA-DE	SP78717	SA413504	ICGC_MB35	PedBrainWGBS_2013_8	1	91852857	91852858	1	GRCh37	0.59	1805	1248	TRUE	FALSE
DO35586	PBCA-DE	SP78731	SA413560	ICGC_MB51	PedBrainWGBS_2013_8	1	91852857	91852858	1	GRCh37	0.26	712	2056	FALSE	TRUE
DO35586	PBCA-DE	SP78731	SA413560	ICGC_MB51	PedBrainWGBS_2013_8	1	91852857	91852858	1	GRCh37	0.26	712	2056	FALSE	TRUE
DO35584	PBCA-DE	SP78729	SA413552	ICGC_MB49	PedBrainWGBS_2013_8	1	91852857	91852858	1	GRCh37	0.45	1867	2302	FALSE	TRUE
DO35584	PBCA-DE	SP78729	SA413552	ICGC_MB49	PedBrainWGBS_2013_8	1	91852857	91852858	1	GRCh37	0.45	1867	2302	FALSE	TRUE
DO35585	PBCA-DE	SP78730	SA413556	ICGC_MB50	PedBrainWGBS_2013_8	1	91852857	91852858	1	GRCh37	0.57	1651	1229	TRUE	FALSE
DO35585	PBCA-DE	SP78730	SA413556	ICGC_MB50	PedBrainWGBS_2013_8	1	91852857	91852858	1	GRCh37	0.57	1651	1229	TRUE	FALSE
DO35582	PBCA-DE	SP78727	SA413544	ICGC_MB46	PedBrainWGBS_2013_8	1	91852857	91852858	1	GRCh37	0.24	763	2368	FALSE	TRUE
DO35582	PBCA-DE	SP78727	SA413544	ICGC_MB46	PedBrainWGBS_2013_8	1	91852857	91852858	1	GRCh37	0.24	763	2368	FALSE	TRUE
DO35581	PBCA-DE	SP78726	SA413540	ICGC_MB45	PedBrainWGBS_2013_8	1	91852857	91852858	1	GRCh37	0.31	577	1280	FALSE	TRUE
DO35559	PBCA-DE	SP78680	SA413354	ICGC_MB24	PedBrainWGBS_2013_8	1	91852857	91852858	1	GRCh37	0.42	1658	2285	FALSE	TRUE
DO35559	PBCA-DE	SP78680	SA413354	ICGC_MB24	PedBrainWGBS_2013_8	1	91852857	91852858	1	GRCh37	0.42	1658	2285	FALSE	TRUE
DO35553	PBCA-DE	SP78674	SA413330	ICGC_MB18	PedBrainWGBS_2013_8	1	91852857	91852858	1	GRCh37	0.6	2390	1566	TRUE	FALSE
DO35553	PBCA-DE	SP78674	SA413330	ICGC_MB18	PedBrainWGBS_2013_8	1	91852857	91852858	1	GRCh37	0.6	2390	1566	TRUE	FALSE
DO35554	PBCA-DE	SP78675	SA413334	ICGC_MB19	PedBrainWGBS_2013_8	1	91852857	91852858	1	GRCh37	0.33	1047	2178	FALSE	TRUE
DO35554	PBCA-DE	SP78675	SA413334	ICGC_MB19	PedBrainWGBS_2013_8	1	91852857	91852858	1	GRCh37	0.33	1047	2178	FALSE	TRUE
DO35551	PBCA-DE	SP78672	SA413322	ICGC_MB16	PedBrainWGBS_2013_8	1	91852857	91852858	1	GRCh37	0.49	1628	1668	FALSE	TRUE
DO35551	PBCA-DE	SP78672	SA413322	ICGC_MB16	PedBrainWGBS_2013_8	1	91852857	91852858	1	GRCh37	0.49	1628	1668	FALSE	TRUE
DO35552	PBCA-DE	SP78673	SA413326	ICGC_MB17	PedBrainWGBS_2013_8	1	91852857	91852858	1	GRCh37	0.25	795	2347	FALSE	TRUE
DO35552	PBCA-DE	SP78673	SA413326	ICGC_MB17	PedBrainWGBS_2013_8	1	91852857	91852858	1	GRCh37	0.25	795	2347	FALSE	TRUE
DO35550	PBCA-DE	SP78671	SA413318	ICGC_MB15	PedBrainWGBS_2013_8	1	91852857	91852858	1	GRCh37	0.65	2183	1182	TRUE	FALSE
DO35550	PBCA-DE	SP78671	SA413318	ICGC_MB15	PedBrainWGBS_2013_8	1	91852857	91852858	1	GRCh37	0.65	2183	1182	TRUE	FALSE
DO35569	PBCA-DE	SP78714	SA413492	ICGC_MB32	PedBrainWGBS_2013_8	1	91852857	91852858	1	GRCh37	0.36	1158	2075	FALSE	TRUE
DO35569	PBCA-DE	SP78714	SA413492	ICGC_MB32	PedBrainWGBS_2013_8	1	91852857	91852858	1	GRCh37	0.36	1158	2075	FALSE	TRUE
DO35566	PBCA-DE	SP78711	SA413480	ICGC_MB28	PedBrainWGBS_2013_8	1	91852857	91852858	1	GRCh37	0.52	1636	1537	TRUE	FALSE
DO35566	PBCA-DE	SP78711	SA413480	ICGC_MB28	PedBrainWGBS_2013_8	1	91852857	91852858	1	GRCh37	0.52	1636	1537	TRUE	FALSE
DO35564	PBCA-DE	SP78709	SA413472	ICGC_MB26	PedBrainWGBS_2013_8	1	91852857	91852858	1	GRCh37	0.47	1245	1413	FALSE	TRUE
DO35564	PBCA-DE	SP78709	SA413472	ICGC_MB26	PedBrainWGBS_2013_8	1	91852857	91852858	1	GRCh37	0.47	1245	1413	FALSE	TRUE
DO35539	PBCA-DE	SP78660	SA413275	ICGC_MB2	PedBrainWGBS_2013_8	1	91852857	91852858	1	GRCh37	0.41	1200	1757	FALSE	TRUE
DO35539	PBCA-DE	SP78660	SA413275	ICGC_MB2	PedBrainWGBS_2013_8	1	91852857	91852858	1	GRCh37	0.41	1200	1757	FALSE	TRUE
DO35538	PBCA-DE	SP78659	SA413272	ICGC_MB1	PedBrainWGBS_2013_8	1	91852857	91852858	1	GRCh37	0.68	3101	1434	TRUE	FALSE
DO35538	PBCA-DE	SP78659	SA413272	ICGC_MB1	PedBrainWGBS_2013_8	1	91852857	91852858	1	GRCh37	0.68	3101	1434	TRUE	FALSE
DO35549	PBCA-DE	SP78670	SA413314	ICGC_MB14	PedBrainWGBS_2013_8	1	91852857	91852858	1	GRCh37	0.55	2723	2190	TRUE	FALSE
DO35549	PBCA-DE	SP78670	SA413314	ICGC_MB14	PedBrainWGBS_2013_8	1	91852857	91852858	1	GRCh37	0.55	2723	2190	TRUE	FALSE
DO35545	PBCA-DE	SP78666	SA413298	ICGC_MB9	PedBrainWGBS_2013_8	1	91852857	91852858	1	GRCh37	0.52	1647	1501	TRUE	FALSE
DO35545	PBCA-DE	SP78666	SA413298	ICGC_MB9	PedBrainWGBS_2013_8	1	91852857	91852858	1	GRCh37	0.52	1647	1501	TRUE	FALSE
DO35542	PBCA-DE	SP78663	SA413286	ICGC_MB6	PedBrainWGBS_2013_8	1	91852857	91852858	1	GRCh37	0.54	2648	2226	TRUE	FALSE
DO35542	PBCA-DE	SP78663	SA413286	ICGC_MB6	PedBrainWGBS_2013_8	1	91852857	91852858	1	GRCh37	0.54	2648	2226	TRUE	FALSE
DO35543	PBCA-DE	SP78664	SA413290	ICGC_MB7	PedBrainWGBS_2013_8	1	91852857	91852858	1	GRCh37	0.4	1140	1702	FALSE	TRUE
DO35543	PBCA-DE	SP78664	SA413290	ICGC_MB7	PedBrainWGBS_2013_8	1	91852857	91852858	1	GRCh37	0.4	1140	1702	FALSE	TRUE
DO35541	PBCA-DE	SP78662	SA413282	ICGC_MB5	PedBrainWGBS_2013_8	1	91852857	91852858	1	GRCh37	0.42	1071	1467	FALSE	TRUE
DO35541	PBCA-DE	SP78662	SA413282	ICGC_MB5	PedBrainWGBS_2013_8	1	91852857	91852858	1	GRCh37	0.42	1071	1467	FALSE	TRUE
DO35779	PBCA-DE	SP79082	SA413386	ICGC_A4	PedBrainWGBS_2013_8	1	91852863	91852864	1	GRCh37	0.43	1809	2388	FALSE	TRUE
DO35779	PBCA-DE	SP79082	SA413386	ICGC_A4	PedBrainWGBS_2013_8	1	91852863	91852864	1	GRCh37	0.43	1809	2388	FALSE	TRUE
DO35777	PBCA-DE	SP79080	SA413382	ICGC_A3	PedBrainWGBS_2013_8	1	91852863	91852864	1	GRCh37	0.45	1946	2343	FALSE	TRUE
DO35777	PBCA-DE	SP79080	SA413382	ICGC_A3	PedBrainWGBS_2013_8	1	91852863	91852864	1	GRCh37	0.45	1946	2343	FALSE	TRUE
DO35775	PBCA-DE	SP79078	SA413378	ICGC_A2	PedBrainWGBS_2013_8	1	91852863	91852864	1	GRCh37	0.31	1062	2400	FALSE	TRUE
DO35775	PBCA-DE	SP79078	SA413378	ICGC_A2	PedBrainWGBS_2013_8	1	91852863	91852864	1	GRCh37	0.31	1062	2400	FALSE	TRUE
DO35773	PBCA-DE	SP79076	SA413374	ICGC_A1	PedBrainWGBS_2013_8	1	91852863	91852864	1	GRCh37	0.35	1678	3137	FALSE	TRUE
DO35773	PBCA-DE	SP79076	SA413374	ICGC_A1	PedBrainWGBS_2013_8	1	91852863	91852864	1	GRCh37	0.35	1678	3137	FALSE	TRUE
DO35771	PBCA-DE	SP79074	SA413370	ICGC_F4	PedBrainWGBS_2013_8	1	91852863	91852864	1	GRCh37	0.35	1185	2164	FALSE	TRUE
DO35771	PBCA-DE	SP79074	SA413370	ICGC_F4	PedBrainWGBS_2013_8	1	91852863	91852864	1	GRCh37	0.35	1185	2164	FALSE	TRUE
DO35769	PBCA-DE	SP79072	SA413366	ICGC_F3	PedBrainWGBS_2013_8	1	91852863	91852864	1	GRCh37	0.51	1698	1634	TRUE	FALSE
DO35769	PBCA-DE	SP79072	SA413366	ICGC_F3	PedBrainWGBS_2013_8	1	91852863	91852864	1	GRCh37	0.51	1698	1634	TRUE	FALSE
DO35767	PBCA-DE	SP79070	SA413364	ICGC_F2	PedBrainWGBS_2013_8	1	91852863	91852864	1	GRCh37	0.45	1713	2138	FALSE	TRUE
DO35767	PBCA-DE	SP79070	SA413364	ICGC_F2	PedBrainWGBS_2013_8	1	91852863	91852864	1	GRCh37	0.45	1713	2138	FALSE	TRUE
DO35765	PBCA-DE	SP79068	SA413360	ICGC_F1	PedBrainWGBS_2013_8	1	91852863	91852864	1	GRCh37	0.43	1737	2297	FALSE	TRUE
DO35765	PBCA-DE	SP79068	SA413360	ICGC_F1	PedBrainWGBS_2013_8	1	91852863	91852864	1	GRCh37	0.43	1737	2297	FALSE	TRUE
DO35735	PBCA-DE	SP78933	SA414163	ICGC_MB107	PedBrainWGBS_2013_8	1	91852863	91852864	1	GRCh37	0.57	3056	2272	TRUE	FALSE
DO35735	PBCA-DE	SP78933	SA414163	ICGC_MB107	PedBrainWGBS_2013_8	1	91852863	91852864	1	GRCh37	0.57	3056	2272	TRUE	FALSE
DO35745	PBCA-DE	SP78943	SA414183	ICGC_MB113	PedBrainWGBS_2013_8	1	91852863	91852864	1	GRCh37	0.58	3290	2335	TRUE	FALSE
DO35745	PBCA-DE	SP78943	SA414183	ICGC_MB113	PedBrainWGBS_2013_8	1	91852863	91852864	1	GRCh37	0.58	3290	2335	TRUE	FALSE
DO35743	PBCA-DE	SP78941	SA414179	ICGC_MB112	PedBrainWGBS_2013_8	1	91852863	91852864	1	GRCh37	0.55	2307	1919	TRUE	FALSE
DO35743	PBCA-DE	SP78941	SA414179	ICGC_MB112	PedBrainWGBS_2013_8	1	91852863	91852864	1	GRCh37	0.55	2307	1919	TRUE	FALSE
DO35626	PBCA-DE	SP78823	SA413926	ICGC_MB95	PedBrainWGBS_2013_8	1	91852863	91852864	1	GRCh37	0.44	1267	1640	FALSE	TRUE
DO35626	PBCA-DE	SP78823	SA413926	ICGC_MB95	PedBrainWGBS_2013_8	1	91852863	91852864	1	GRCh37	0.44	1267	1640	FALSE	TRUE
DO35622	PBCA-DE	SP78819	SA413910	ICGC_MB90	PedBrainWGBS_2013_8	1	91852863	91852864	1	GRCh37	0.44	2110	2657	FALSE	TRUE
DO35622	PBCA-DE	SP78819	SA413910	ICGC_MB90	PedBrainWGBS_2013_8	1	91852863	91852864	1	GRCh37	0.44	2110	2657	FALSE	TRUE
DO35620	PBCA-DE	SP78817	SA413902	ICGC_MB88	PedBrainWGBS_2013_8	1	91852863	91852864	1	GRCh37	0.66	2734	1436	TRUE	FALSE
DO35620	PBCA-DE	SP78817	SA413902	ICGC_MB88	PedBrainWGBS_2013_8	1	91852863	91852864	1	GRCh37	0.66	2734	1436	TRUE	FALSE
DO35577	PBCA-DE	SP78722	SA413524	ICGC_MB40	PedBrainWGBS_2013_8	1	91852863	91852864	1	GRCh37	0.5	2122	2106	TRUE	FALSE
DO35577	PBCA-DE	SP78722	SA413524	ICGC_MB40	PedBrainWGBS_2013_8	1	91852863	91852864	1	GRCh37	0.5	2122	2106	TRUE	FALSE
DO35575	PBCA-DE	SP78720	SA413516	ICGC_MB38	PedBrainWGBS_2013_8	1	91852863	91852864	1	GRCh37	0.62	1916	1151	TRUE	FALSE
DO35575	PBCA-DE	SP78720	SA413516	ICGC_MB38	PedBrainWGBS_2013_8	1	91852863	91852864	1	GRCh37	0.62	1916	1151	TRUE	FALSE
DO35576	PBCA-DE	SP78721	SA413520	ICGC_MB39	PedBrainWGBS_2013_8	1	91852863	91852864	1	GRCh37	0.59	2196	1553	TRUE	FALSE
DO35576	PBCA-DE	SP78721	SA413520	ICGC_MB39	PedBrainWGBS_2013_8	1	91852863	91852864	1	GRCh37	0.59	2196	1553	TRUE	FALSE
DO35573	PBCA-DE	SP78718	SA413508	ICGC_MB36	PedBrainWGBS_2013_8	1	91852863	91852864	1	GRCh37	0.56	1294	1032	TRUE	FALSE
DO35573	PBCA-DE	SP78718	SA413508	ICGC_MB36	PedBrainWGBS_2013_8	1	91852863	91852864	1	GRCh37	0.56	1294	1032	TRUE	FALSE
DO35574	PBCA-DE	SP78719	SA413512	ICGC_MB37	PedBrainWGBS_2013_8	1	91852863	91852864	1	GRCh37	0.33	1193	2387	FALSE	TRUE
DO35574	PBCA-DE	SP78719	SA413512	ICGC_MB37	PedBrainWGBS_2013_8	1	91852863	91852864	1	GRCh37	0.33	1193	2387	FALSE	TRUE
DO35571	PBCA-DE	SP78716	SA413500	ICGC_MB34	PedBrainWGBS_2013_8	1	91852863	91852864	1	GRCh37	0.62	1673	1040	TRUE	FALSE
DO35571	PBCA-DE	SP78716	SA413500	ICGC_MB34	PedBrainWGBS_2013_8	1	91852863	91852864	1	GRCh37	0.62	1673	1040	TRUE	FALSE
DO35572	PBCA-DE	SP78717	SA413504	ICGC_MB35	PedBrainWGBS_2013_8	1	91852863	91852864	1	GRCh37	0.69	2267	1043	TRUE	FALSE
DO35572	PBCA-DE	SP78717	SA413504	ICGC_MB35	PedBrainWGBS_2013_8	1	91852863	91852864	1	GRCh37	0.69	2267	1043	TRUE	FALSE
DO35586	PBCA-DE	SP78731	SA413560	ICGC_MB51	PedBrainWGBS_2013_8	1	91852863	91852864	1	GRCh37	0.37	1087	1885	FALSE	TRUE
DO35586	PBCA-DE	SP78731	SA413560	ICGC_MB51	PedBrainWGBS_2013_8	1	91852863	91852864	1	GRCh37	0.37	1087	1885	FALSE	TRUE
DO35584	PBCA-DE	SP78729	SA413552	ICGC_MB49	PedBrainWGBS_2013_8	1	91852863	91852864	1	GRCh37	0.58	2618	1875	TRUE	FALSE
DO35584	PBCA-DE	SP78729	SA413552	ICGC_MB49	PedBrainWGBS_2013_8	1	91852863	91852864	1	GRCh37	0.58	2618	1875	TRUE	FALSE
DO35585	PBCA-DE	SP78730	SA413556	ICGC_MB50	PedBrainWGBS_2013_8	1	91852863	91852864	1	GRCh37	0.68	2123	1009	TRUE	FALSE
DO35585	PBCA-DE	SP78730	SA413556	ICGC_MB50	PedBrainWGBS_2013_8	1	91852863	91852864	1	GRCh37	0.68	2123	1009	TRUE	FALSE
DO35582	PBCA-DE	SP78727	SA413544	ICGC_MB46	PedBrainWGBS_2013_8	1	91852863	91852864	1	GRCh37	0.33	1121	2253	FALSE	TRUE
DO35582	PBCA-DE	SP78727	SA413544	ICGC_MB46	PedBrainWGBS_2013_8	1	91852863	91852864	1	GRCh37	0.33	1121	2253	FALSE	TRUE
DO35581	PBCA-DE	SP78726	SA413540	ICGC_MB45	PedBrainWGBS_2013_8	1	91852863	91852864	1	GRCh37	0.48	962	1048	FALSE	TRUE
DO35581	PBCA-DE	SP78726	SA413540	ICGC_MB45	PedBrainWGBS_2013_8	1	91852863	91852864	1	GRCh37	0.48	962	1048	FALSE	TRUE
DO35559	PBCA-DE	SP78680	SA413354	ICGC_MB24	PedBrainWGBS_2013_8	1	91852863	91852864	1	GRCh37	0.51	2119	2076	TRUE	FALSE
DO35559	PBCA-DE	SP78680	SA413354	ICGC_MB24	PedBrainWGBS_2013_8	1	91852863	91852864	1	GRCh37	0.51	2119	2076	TRUE	FALSE
DO35553	PBCA-DE	SP78674	SA413330	ICGC_MB18	PedBrainWGBS_2013_8	1	91852863	91852864	1	GRCh37	0.69	3036	1359	TRUE	FALSE
DO35553	PBCA-DE	SP78674	SA413330	ICGC_MB18	PedBrainWGBS_2013_8	1	91852863	91852864	1	GRCh37	0.69	3036	1359	TRUE	FALSE
DO35554	PBCA-DE	SP78675	SA413334	ICGC_MB19	PedBrainWGBS_2013_8	1	91852863	91852864	1	GRCh37	0.42	1473	2006	FALSE	TRUE
DO35554	PBCA-DE	SP78675	SA413334	ICGC_MB19	PedBrainWGBS_2013_8	1	91852863	91852864	1	GRCh37	0.42	1473	2006	FALSE	TRUE
DO35551	PBCA-DE	SP78672	SA413322	ICGC_MB16	PedBrainWGBS_2013_8	1	91852863	91852864	1	GRCh37	0.59	2085	1456	TRUE	FALSE
DO35551	PBCA-DE	SP78672	SA413322	ICGC_MB16	PedBrainWGBS_2013_8	1	91852863	91852864	1	GRCh37	0.59	2085	1456	TRUE	FALSE
DO35552	PBCA-DE	SP78673	SA413326	ICGC_MB17	PedBrainWGBS_2013_8	1	91852863	91852864	1	GRCh37	0.28	941	2433	FALSE	TRUE
DO35552	PBCA-DE	SP78673	SA413326	ICGC_MB17	PedBrainWGBS_2013_8	1	91852863	91852864	1	GRCh37	0.28	941	2433	FALSE	TRUE
DO35550	PBCA-DE	SP78671	SA413318	ICGC_MB15	PedBrainWGBS_2013_8	1	91852863	91852864	1	GRCh37	0.79	2845	778	TRUE	FALSE
DO35550	PBCA-DE	SP78671	SA413318	ICGC_MB15	PedBrainWGBS_2013_8	1	91852863	91852864	1	GRCh37	0.79	2845	778	TRUE	FALSE
DO35569	PBCA-DE	SP78714	SA413492	ICGC_MB32	PedBrainWGBS_2013_8	1	91852863	91852864	1	GRCh37	0.45	1588	1948	FALSE	TRUE
DO35569	PBCA-DE	SP78714	SA413492	ICGC_MB32	PedBrainWGBS_2013_8	1	91852863	91852864	1	GRCh37	0.45	1588	1948	FALSE	TRUE
DO35566	PBCA-DE	SP78711	SA413480	ICGC_MB28	PedBrainWGBS_2013_8	1	91852863	91852864	1	GRCh37	0.55	1902	1534	TRUE	FALSE
DO35566	PBCA-DE	SP78711	SA413480	ICGC_MB28	PedBrainWGBS_2013_8	1	91852863	91852864	1	GRCh37	0.55	1902	1534	TRUE	FALSE
DO35564	PBCA-DE	SP78709	SA413472	ICGC_MB26	PedBrainWGBS_2013_8	1	91852863	91852864	1	GRCh37	0.58	1674	1226	TRUE	FALSE
DO35564	PBCA-DE	SP78709	SA413472	ICGC_MB26	PedBrainWGBS_2013_8	1	91852863	91852864	1	GRCh37	0.58	1674	1226	TRUE	FALSE
DO35539	PBCA-DE	SP78660	SA413275	ICGC_MB2	PedBrainWGBS_2013_8	1	91852863	91852864	1	GRCh37	0.54	1694	1459	TRUE	FALSE
DO35539	PBCA-DE	SP78660	SA413275	ICGC_MB2	PedBrainWGBS_2013_8	1	91852863	91852864	1	GRCh37	0.54	1694	1459	TRUE	FALSE
DO35538	PBCA-DE	SP78659	SA413272	ICGC_MB1	PedBrainWGBS_2013_8	1	91852863	91852864	1	GRCh37	0.74	3744	1287	TRUE	FALSE
DO35538	PBCA-DE	SP78659	SA413272	ICGC_MB1	PedBrainWGBS_2013_8	1	91852863	91852864	1	GRCh37	0.74	3744	1287	TRUE	FALSE
DO35549	PBCA-DE	SP78670	SA413314	ICGC_MB14	PedBrainWGBS_2013_8	1	91852863	91852864	1	GRCh37	0.58	3176	2265	TRUE	FALSE
DO35549	PBCA-DE	SP78670	SA413314	ICGC_MB14	PedBrainWGBS_2013_8	1	91852863	91852864	1	GRCh37	0.58	3176	2265	TRUE	FALSE
DO35545	PBCA-DE	SP78666	SA413298	ICGC_MB9	PedBrainWGBS_2013_8	1	91852863	91852864	1	GRCh37	0.59	1999	1390	TRUE	FALSE
DO35545	PBCA-DE	SP78666	SA413298	ICGC_MB9	PedBrainWGBS_2013_8	1	91852863	91852864	1	GRCh37	0.59	1999	1390	TRUE	FALSE
DO35542	PBCA-DE	SP78663	SA413286	ICGC_MB6	PedBrainWGBS_2013_8	1	91852863	91852864	1	GRCh37	0.65	3370	1792	TRUE	FALSE
DO35542	PBCA-DE	SP78663	SA413286	ICGC_MB6	PedBrainWGBS_2013_8	1	91852863	91852864	1	GRCh37	0.65	3370	1792	TRUE	FALSE
DO35543	PBCA-DE	SP78664	SA413290	ICGC_MB7	PedBrainWGBS_2013_8	1	91852863	91852864	1	GRCh37	0.49	1521	1565	FALSE	TRUE
DO35543	PBCA-DE	SP78664	SA413290	ICGC_MB7	PedBrainWGBS_2013_8	1	91852863	91852864	1	GRCh37	0.49	1521	1565	FALSE	TRUE
DO35541	PBCA-DE	SP78662	SA413282	ICGC_MB5	PedBrainWGBS_2013_8	1	91852863	91852864	1	GRCh37	0.55	1495	1246	TRUE	FALSE
DO35541	PBCA-DE	SP78662	SA413282	ICGC_MB5	PedBrainWGBS_2013_8	1	91852863	91852864	1	GRCh37	0.55	1495	1246	TRUE	FALSE
DO35779	PBCA-DE	SP79082	SA413386	ICGC_A4	PedBrainWGBS_2013_8	1	91852878	91852879	1	GRCh37	0.22	1012	3679	FALSE	TRUE
DO35779	PBCA-DE	SP79082	SA413386	ICGC_A4	PedBrainWGBS_2013_8	1	91852878	91852879	1	GRCh37	0.22	1012	3679	FALSE	TRUE
DO35777	PBCA-DE	SP79080	SA413382	ICGC_A3	PedBrainWGBS_2013_8	1	91852878	91852879	1	GRCh37	0.23	1137	3782	FALSE	TRUE
DO35777	PBCA-DE	SP79080	SA413382	ICGC_A3	PedBrainWGBS_2013_8	1	91852878	91852879	1	GRCh37	0.23	1137	3782	FALSE	TRUE
DO35775	PBCA-DE	SP79078	SA413378	ICGC_A2	PedBrainWGBS_2013_8	1	91852878	91852879	1	GRCh37	0.13	500	3435	FALSE	TRUE
DO35773	PBCA-DE	SP79076	SA413374	ICGC_A1	PedBrainWGBS_2013_8	1	91852878	91852879	1	GRCh37	0.14	718	4251	FALSE	TRUE
DO35773	PBCA-DE	SP79076	SA413374	ICGC_A1	PedBrainWGBS_2013_8	1	91852878	91852879	1	GRCh37	0.14	718	4251	FALSE	TRUE
DO35771	PBCA-DE	SP79074	SA413370	ICGC_F4	PedBrainWGBS_2013_8	1	91852878	91852879	1	GRCh37	0.14	547	3312	FALSE	TRUE
DO35769	PBCA-DE	SP79072	SA413366	ICGC_F3	PedBrainWGBS_2013_8	1	91852878	91852879	1	GRCh37	0.27	988	2693	FALSE	TRUE
DO35769	PBCA-DE	SP79072	SA413366	ICGC_F3	PedBrainWGBS_2013_8	1	91852878	91852879	1	GRCh37	0.27	988	2693	FALSE	TRUE
DO35767	PBCA-DE	SP79070	SA413364	ICGC_F2	PedBrainWGBS_2013_8	1	91852878	91852879	1	GRCh37	0.19	844	3504	FALSE	TRUE
DO35767	PBCA-DE	SP79070	SA413364	ICGC_F2	PedBrainWGBS_2013_8	1	91852878	91852879	1	GRCh37	0.19	844	3504	FALSE	TRUE
DO35765	PBCA-DE	SP79068	SA413360	ICGC_F1	PedBrainWGBS_2013_8	1	91852878	91852879	1	GRCh37	0.2	915	3646	FALSE	TRUE
DO35765	PBCA-DE	SP79068	SA413360	ICGC_F1	PedBrainWGBS_2013_8	1	91852878	91852879	1	GRCh37	0.2	915	3646	FALSE	TRUE
DO35735	PBCA-DE	SP78933	SA414163	ICGC_MB107	PedBrainWGBS_2013_8	1	91852878	91852879	1	GRCh37	0.54	2777	2357	TRUE	FALSE
DO35735	PBCA-DE	SP78933	SA414163	ICGC_MB107	PedBrainWGBS_2013_8	1	91852878	91852879	1	GRCh37	0.54	2777	2357	TRUE	FALSE
DO35745	PBCA-DE	SP78943	SA414183	ICGC_MB113	PedBrainWGBS_2013_8	1	91852878	91852879	1	GRCh37	0.55	2951	2393	TRUE	FALSE
DO35745	PBCA-DE	SP78943	SA414183	ICGC_MB113	PedBrainWGBS_2013_8	1	91852878	91852879	1	GRCh37	0.55	2951	2393	TRUE	FALSE
DO35743	PBCA-DE	SP78941	SA414179	ICGC_MB112	PedBrainWGBS_2013_8	1	91852878	91852879	1	GRCh37	0.51	2319	2271	TRUE	FALSE
DO35743	PBCA-DE	SP78941	SA414179	ICGC_MB112	PedBrainWGBS_2013_8	1	91852878	91852879	1	GRCh37	0.51	2319	2271	TRUE	FALSE
DO35626	PBCA-DE	SP78823	SA413926	ICGC_MB95	PedBrainWGBS_2013_8	1	91852878	91852879	1	GRCh37	0.33	1042	2143	FALSE	TRUE
DO35626	PBCA-DE	SP78823	SA413926	ICGC_MB95	PedBrainWGBS_2013_8	1	91852878	91852879	1	GRCh37	0.33	1042	2143	FALSE	TRUE
DO35622	PBCA-DE	SP78819	SA413910	ICGC_MB90	PedBrainWGBS_2013_8	1	91852878	91852879	1	GRCh37	0.25	1297	3883	FALSE	TRUE
DO35622	PBCA-DE	SP78819	SA413910	ICGC_MB90	PedBrainWGBS_2013_8	1	91852878	91852879	1	GRCh37	0.25	1297	3883	FALSE	TRUE
DO35620	PBCA-DE	SP78817	SA413902	ICGC_MB88	PedBrainWGBS_2013_8	1	91852878	91852879	1	GRCh37	0.58	2604	1880	TRUE	FALSE
DO35620	PBCA-DE	SP78817	SA413902	ICGC_MB88	PedBrainWGBS_2013_8	1	91852878	91852879	1	GRCh37	0.58	2604	1880	TRUE	FALSE
DO35577	PBCA-DE	SP78722	SA413524	ICGC_MB40	PedBrainWGBS_2013_8	1	91852878	91852879	1	GRCh37	0.29	1430	3430	FALSE	TRUE
DO35577	PBCA-DE	SP78722	SA413524	ICGC_MB40	PedBrainWGBS_2013_8	1	91852878	91852879	1	GRCh37	0.29	1430	3430	FALSE	TRUE
DO35575	PBCA-DE	SP78720	SA413516	ICGC_MB38	PedBrainWGBS_2013_8	1	91852878	91852879	1	GRCh37	0.51	1834	1755	TRUE	FALSE
DO35575	PBCA-DE	SP78720	SA413516	ICGC_MB38	PedBrainWGBS_2013_8	1	91852878	91852879	1	GRCh37	0.51	1834	1755	TRUE	FALSE
DO35576	PBCA-DE	SP78721	SA413520	ICGC_MB39	PedBrainWGBS_2013_8	1	91852878	91852879	1	GRCh37	0.51	2185	2083	TRUE	FALSE
DO35576	PBCA-DE	SP78721	SA413520	ICGC_MB39	PedBrainWGBS_2013_8	1	91852878	91852879	1	GRCh37	0.51	2185	2083	TRUE	FALSE
DO35573	PBCA-DE	SP78718	SA413508	ICGC_MB36	PedBrainWGBS_2013_8	1	91852878	91852879	1	GRCh37	0.53	1408	1276	TRUE	FALSE
DO35573	PBCA-DE	SP78718	SA413508	ICGC_MB36	PedBrainWGBS_2013_8	1	91852878	91852879	1	GRCh37	0.53	1408	1276	TRUE	FALSE
DO35574	PBCA-DE	SP78719	SA413512	ICGC_MB37	PedBrainWGBS_2013_8	1	91852878	91852879	1	GRCh37	0.17	682	3396	FALSE	TRUE
DO35571	PBCA-DE	SP78716	SA413500	ICGC_MB34	PedBrainWGBS_2013_8	1	91852878	91852879	1	GRCh37	0.52	1601	1461	TRUE	FALSE
DO35571	PBCA-DE	SP78716	SA413500	ICGC_MB34	PedBrainWGBS_2013_8	1	91852878	91852879	1	GRCh37	0.52	1601	1461	TRUE	FALSE
DO35572	PBCA-DE	SP78717	SA413504	ICGC_MB35	PedBrainWGBS_2013_8	1	91852878	91852879	1	GRCh37	0.54	2049	1731	TRUE	FALSE
DO35572	PBCA-DE	SP78717	SA413504	ICGC_MB35	PedBrainWGBS_2013_8	1	91852878	91852879	1	GRCh37	0.54	2049	1731	TRUE	FALSE
DO35586	PBCA-DE	SP78731	SA413560	ICGC_MB51	PedBrainWGBS_2013_8	1	91852878	91852879	1	GRCh37	0.24	813	2573	FALSE	TRUE
DO35586	PBCA-DE	SP78731	SA413560	ICGC_MB51	PedBrainWGBS_2013_8	1	91852878	91852879	1	GRCh37	0.24	813	2573	FALSE	TRUE
DO35584	PBCA-DE	SP78729	SA413552	ICGC_MB49	PedBrainWGBS_2013_8	1	91852878	91852879	1	GRCh37	0.45	2271	2771	FALSE	TRUE
DO35584	PBCA-DE	SP78729	SA413552	ICGC_MB49	PedBrainWGBS_2013_8	1	91852878	91852879	1	GRCh37	0.45	2271	2771	FALSE	TRUE
DO35585	PBCA-DE	SP78730	SA413556	ICGC_MB50	PedBrainWGBS_2013_8	1	91852878	91852879	1	GRCh37	0.59	2152	1462	TRUE	FALSE
DO35585	PBCA-DE	SP78730	SA413556	ICGC_MB50	PedBrainWGBS_2013_8	1	91852878	91852879	1	GRCh37	0.59	2152	1462	TRUE	FALSE
DO35582	PBCA-DE	SP78727	SA413544	ICGC_MB46	PedBrainWGBS_2013_8	1	91852878	91852879	1	GRCh37	0.27	1048	2830	FALSE	TRUE
DO35582	PBCA-DE	SP78727	SA413544	ICGC_MB46	PedBrainWGBS_2013_8	1	91852878	91852879	1	GRCh37	0.27	1048	2830	FALSE	TRUE
DO35581	PBCA-DE	SP78726	SA413540	ICGC_MB45	PedBrainWGBS_2013_8	1	91852878	91852879	1	GRCh37	0.35	773	1463	FALSE	TRUE
DO35581	PBCA-DE	SP78726	SA413540	ICGC_MB45	PedBrainWGBS_2013_8	1	91852878	91852879	1	GRCh37	0.35	773	1463	FALSE	TRUE
DO35559	PBCA-DE	SP78680	SA413354	ICGC_MB24	PedBrainWGBS_2013_8	1	91852878	91852879	1	GRCh37	0.38	1770	2947	FALSE	TRUE
DO35559	PBCA-DE	SP78680	SA413354	ICGC_MB24	PedBrainWGBS_2013_8	1	91852878	91852879	1	GRCh37	0.38	1770	2947	FALSE	TRUE
DO35553	PBCA-DE	SP78674	SA413330	ICGC_MB18	PedBrainWGBS_2013_8	1	91852878	91852879	1	GRCh37	0.62	3030	1820	TRUE	FALSE
DO35553	PBCA-DE	SP78674	SA413330	ICGC_MB18	PedBrainWGBS_2013_8	1	91852878	91852879	1	GRCh37	0.62	3030	1820	TRUE	FALSE
DO35554	PBCA-DE	SP78675	SA413334	ICGC_MB19	PedBrainWGBS_2013_8	1	91852878	91852879	1	GRCh37	0.3	1196	2733	FALSE	TRUE
DO35554	PBCA-DE	SP78675	SA413334	ICGC_MB19	PedBrainWGBS_2013_8	1	91852878	91852879	1	GRCh37	0.3	1196	2733	FALSE	TRUE
DO35551	PBCA-DE	SP78672	SA413322	ICGC_MB16	PedBrainWGBS_2013_8	1	91852878	91852879	1	GRCh37	0.45	1806	2218	FALSE	TRUE
DO35551	PBCA-DE	SP78672	SA413322	ICGC_MB16	PedBrainWGBS_2013_8	1	91852878	91852879	1	GRCh37	0.45	1806	2218	FALSE	TRUE
DO35552	PBCA-DE	SP78673	SA413326	ICGC_MB17	PedBrainWGBS_2013_8	1	91852878	91852879	1	GRCh37	0.14	534	3274	FALSE	TRUE
DO35550	PBCA-DE	SP78671	SA413318	ICGC_MB15	PedBrainWGBS_2013_8	1	91852878	91852879	1	GRCh37	0.68	2807	1340	TRUE	FALSE
DO35550	PBCA-DE	SP78671	SA413318	ICGC_MB15	PedBrainWGBS_2013_8	1	91852878	91852879	1	GRCh37	0.68	2807	1340	TRUE	FALSE
DO35569	PBCA-DE	SP78714	SA413492	ICGC_MB32	PedBrainWGBS_2013_8	1	91852878	91852879	1	GRCh37	0.28	1118	2803	FALSE	TRUE
DO35569	PBCA-DE	SP78714	SA413492	ICGC_MB32	PedBrainWGBS_2013_8	1	91852878	91852879	1	GRCh37	0.28	1118	2803	FALSE	TRUE
DO35566	PBCA-DE	SP78711	SA413480	ICGC_MB28	PedBrainWGBS_2013_8	1	91852878	91852879	1	GRCh37	0.34	1352	2586	FALSE	TRUE
DO35566	PBCA-DE	SP78711	SA413480	ICGC_MB28	PedBrainWGBS_2013_8	1	91852878	91852879	1	GRCh37	0.34	1352	2586	FALSE	TRUE
DO35564	PBCA-DE	SP78709	SA413472	ICGC_MB26	PedBrainWGBS_2013_8	1	91852878	91852879	1	GRCh37	0.41	1332	1882	FALSE	TRUE
DO35564	PBCA-DE	SP78709	SA413472	ICGC_MB26	PedBrainWGBS_2013_8	1	91852878	91852879	1	GRCh37	0.41	1332	1882	FALSE	TRUE
DO35539	PBCA-DE	SP78660	SA413275	ICGC_MB2	PedBrainWGBS_2013_8	1	91852878	91852879	1	GRCh37	0.4	1427	2176	FALSE	TRUE
DO35539	PBCA-DE	SP78660	SA413275	ICGC_MB2	PedBrainWGBS_2013_8	1	91852878	91852879	1	GRCh37	0.4	1427	2176	FALSE	TRUE
DO35538	PBCA-DE	SP78659	SA413272	ICGC_MB1	PedBrainWGBS_2013_8	1	91852878	91852879	1	GRCh37	0.69	3694	1702	TRUE	FALSE
DO35538	PBCA-DE	SP78659	SA413272	ICGC_MB1	PedBrainWGBS_2013_8	1	91852878	91852879	1	GRCh37	0.69	3694	1702	TRUE	FALSE
DO35549	PBCA-DE	SP78670	SA413314	ICGC_MB14	PedBrainWGBS_2013_8	1	91852878	91852879	1	GRCh37	0.55	3076	2502	TRUE	FALSE
DO35549	PBCA-DE	SP78670	SA413314	ICGC_MB14	PedBrainWGBS_2013_8	1	91852878	91852879	1	GRCh37	0.55	3076	2502	TRUE	FALSE
DO35545	PBCA-DE	SP78666	SA413298	ICGC_MB9	PedBrainWGBS_2013_8	1	91852878	91852879	1	GRCh37	0.51	2001	1908	TRUE	FALSE
DO35545	PBCA-DE	SP78666	SA413298	ICGC_MB9	PedBrainWGBS_2013_8	1	91852878	91852879	1	GRCh37	0.51	2001	1908	TRUE	FALSE
DO35542	PBCA-DE	SP78663	SA413286	ICGC_MB6	PedBrainWGBS_2013_8	1	91852878	91852879	1	GRCh37	0.55	2695	2211	TRUE	FALSE
DO35542	PBCA-DE	SP78663	SA413286	ICGC_MB6	PedBrainWGBS_2013_8	1	91852878	91852879	1	GRCh37	0.55	2695	2211	TRUE	FALSE
DO35543	PBCA-DE	SP78664	SA413290	ICGC_MB7	PedBrainWGBS_2013_8	1	91852878	91852879	1	GRCh37	0.37	1296	2231	FALSE	TRUE
DO35543	PBCA-DE	SP78664	SA413290	ICGC_MB7	PedBrainWGBS_2013_8	1	91852878	91852879	1	GRCh37	0.37	1296	2231	FALSE	TRUE
DO35541	PBCA-DE	SP78662	SA413282	ICGC_MB5	PedBrainWGBS_2013_8	1	91852878	91852879	1	GRCh37	0.41	1270	1840	FALSE	TRUE
DO35541	PBCA-DE	SP78662	SA413282	ICGC_MB5	PedBrainWGBS_2013_8	1	91852878	91852879	1	GRCh37	0.41	1270	1840	FALSE	TRUE
DO35779	PBCA-DE	SP79082	SA413386	ICGC_A4	PedBrainWGBS_2013_8	1	91852881	91852882	1	GRCh37	0.32	1518	3297	FALSE	TRUE
DO35779	PBCA-DE	SP79082	SA413386	ICGC_A4	PedBrainWGBS_2013_8	1	91852881	91852882	1	GRCh37	0.32	1518	3297	FALSE	TRUE
DO35777	PBCA-DE	SP79080	SA413382	ICGC_A3	PedBrainWGBS_2013_8	1	91852881	91852882	1	GRCh37	0.34	1705	3269	FALSE	TRUE
DO35777	PBCA-DE	SP79080	SA413382	ICGC_A3	PedBrainWGBS_2013_8	1	91852881	91852882	1	GRCh37	0.34	1705	3269	FALSE	TRUE
DO35775	PBCA-DE	SP79078	SA413378	ICGC_A2	PedBrainWGBS_2013_8	1	91852881	91852882	1	GRCh37	0.2	792	3277	FALSE	TRUE
DO35775	PBCA-DE	SP79078	SA413378	ICGC_A2	PedBrainWGBS_2013_8	1	91852881	91852882	1	GRCh37	0.2	792	3277	FALSE	TRUE
DO35773	PBCA-DE	SP79076	SA413374	ICGC_A1	PedBrainWGBS_2013_8	1	91852881	91852882	1	GRCh37	0.22	1109	3857	FALSE	TRUE
DO35773	PBCA-DE	SP79076	SA413374	ICGC_A1	PedBrainWGBS_2013_8	1	91852881	91852882	1	GRCh37	0.22	1109	3857	FALSE	TRUE
DO35771	PBCA-DE	SP79074	SA413370	ICGC_F4	PedBrainWGBS_2013_8	1	91852881	91852882	1	GRCh37	0.24	942	2993	FALSE	TRUE
DO35771	PBCA-DE	SP79074	SA413370	ICGC_F4	PedBrainWGBS_2013_8	1	91852881	91852882	1	GRCh37	0.24	942	2993	FALSE	TRUE
DO35769	PBCA-DE	SP79072	SA413366	ICGC_F3	PedBrainWGBS_2013_8	1	91852881	91852882	1	GRCh37	0.39	1434	2237	FALSE	TRUE
DO35769	PBCA-DE	SP79072	SA413366	ICGC_F3	PedBrainWGBS_2013_8	1	91852881	91852882	1	GRCh37	0.39	1434	2237	FALSE	TRUE
DO35767	PBCA-DE	SP79070	SA413364	ICGC_F2	PedBrainWGBS_2013_8	1	91852881	91852882	1	GRCh37	0.32	1434	3001	FALSE	TRUE
DO35767	PBCA-DE	SP79070	SA413364	ICGC_F2	PedBrainWGBS_2013_8	1	91852881	91852882	1	GRCh37	0.32	1434	3001	FALSE	TRUE
DO35765	PBCA-DE	SP79068	SA413360	ICGC_F1	PedBrainWGBS_2013_8	1	91852881	91852882	1	GRCh37	0.32	1480	3168	FALSE	TRUE
DO35765	PBCA-DE	SP79068	SA413360	ICGC_F1	PedBrainWGBS_2013_8	1	91852881	91852882	1	GRCh37	0.32	1480	3168	FALSE	TRUE
DO35735	PBCA-DE	SP78933	SA414163	ICGC_MB107	PedBrainWGBS_2013_8	1	91852881	91852882	1	GRCh37	0.5	2554	2597	FALSE	TRUE
DO35735	PBCA-DE	SP78933	SA414163	ICGC_MB107	PedBrainWGBS_2013_8	1	91852881	91852882	1	GRCh37	0.5	2554	2597	FALSE	TRUE
DO35745	PBCA-DE	SP78943	SA414183	ICGC_MB113	PedBrainWGBS_2013_8	1	91852881	91852882	1	GRCh37	0.49	2607	2701	FALSE	TRUE
DO35745	PBCA-DE	SP78943	SA414183	ICGC_MB113	PedBrainWGBS_2013_8	1	91852881	91852882	1	GRCh37	0.49	2607	2701	FALSE	TRUE
DO35743	PBCA-DE	SP78941	SA414179	ICGC_MB112	PedBrainWGBS_2013_8	1	91852881	91852882	1	GRCh37	0.45	2204	2713	FALSE	TRUE
DO35743	PBCA-DE	SP78941	SA414179	ICGC_MB112	PedBrainWGBS_2013_8	1	91852881	91852882	1	GRCh37	0.45	2204	2713	FALSE	TRUE
DO35626	PBCA-DE	SP78823	SA413926	ICGC_MB95	PedBrainWGBS_2013_8	1	91852881	91852882	1	GRCh37	0.26	874	2516	FALSE	TRUE
DO35626	PBCA-DE	SP78823	SA413926	ICGC_MB95	PedBrainWGBS_2013_8	1	91852881	91852882	1	GRCh37	0.26	874	2516	FALSE	TRUE
DO35622	PBCA-DE	SP78819	SA413910	ICGC_MB90	PedBrainWGBS_2013_8	1	91852881	91852882	1	GRCh37	0.23	1252	4244	FALSE	TRUE
DO35622	PBCA-DE	SP78819	SA413910	ICGC_MB90	PedBrainWGBS_2013_8	1	91852881	91852882	1	GRCh37	0.23	1252	4244	FALSE	TRUE
DO35620	PBCA-DE	SP78817	SA413902	ICGC_MB88	PedBrainWGBS_2013_8	1	91852881	91852882	1	GRCh37	0.5	2320	2359	FALSE	TRUE
DO35620	PBCA-DE	SP78817	SA413902	ICGC_MB88	PedBrainWGBS_2013_8	1	91852881	91852882	1	GRCh37	0.5	2320	2359	FALSE	TRUE
DO35577	PBCA-DE	SP78722	SA413524	ICGC_MB40	PedBrainWGBS_2013_8	1	91852881	91852882	1	GRCh37	0.38	1888	3036	FALSE	TRUE
DO35577	PBCA-DE	SP78722	SA413524	ICGC_MB40	PedBrainWGBS_2013_8	1	91852881	91852882	1	GRCh37	0.38	1888	3036	FALSE	TRUE
DO35575	PBCA-DE	SP78720	SA413516	ICGC_MB38	PedBrainWGBS_2013_8	1	91852881	91852882	1	GRCh37	0.45	1651	1993	FALSE	TRUE
DO35575	PBCA-DE	SP78720	SA413516	ICGC_MB38	PedBrainWGBS_2013_8	1	91852881	91852882	1	GRCh37	0.45	1651	1993	FALSE	TRUE
DO35576	PBCA-DE	SP78721	SA413520	ICGC_MB39	PedBrainWGBS_2013_8	1	91852881	91852882	1	GRCh37	0.44	1868	2408	FALSE	TRUE
DO35576	PBCA-DE	SP78721	SA413520	ICGC_MB39	PedBrainWGBS_2013_8	1	91852881	91852882	1	GRCh37	0.44	1868	2408	FALSE	TRUE
DO35573	PBCA-DE	SP78718	SA413508	ICGC_MB36	PedBrainWGBS_2013_8	1	91852881	91852882	1	GRCh37	0.48	1309	1404	FALSE	TRUE
DO35573	PBCA-DE	SP78718	SA413508	ICGC_MB36	PedBrainWGBS_2013_8	1	91852881	91852882	1	GRCh37	0.48	1309	1404	FALSE	TRUE
DO35574	PBCA-DE	SP78719	SA413512	ICGC_MB37	PedBrainWGBS_2013_8	1	91852881	91852882	1	GRCh37	0.17	724	3434	FALSE	TRUE
DO35574	PBCA-DE	SP78719	SA413512	ICGC_MB37	PedBrainWGBS_2013_8	1	91852881	91852882	1	GRCh37	0.17	724	3434	FALSE	TRUE
DO35571	PBCA-DE	SP78716	SA413500	ICGC_MB34	PedBrainWGBS_2013_8	1	91852881	91852882	1	GRCh37	0.46	1445	1689	FALSE	TRUE
DO35571	PBCA-DE	SP78716	SA413500	ICGC_MB34	PedBrainWGBS_2013_8	1	91852881	91852882	1	GRCh37	0.46	1445	1689	FALSE	TRUE
DO35572	PBCA-DE	SP78717	SA413504	ICGC_MB35	PedBrainWGBS_2013_8	1	91852881	91852882	1	GRCh37	0.5	1914	1894	TRUE	FALSE
DO35572	PBCA-DE	SP78717	SA413504	ICGC_MB35	PedBrainWGBS_2013_8	1	91852881	91852882	1	GRCh37	0.5	1914	1894	TRUE	FALSE
DO35586	PBCA-DE	SP78731	SA413560	ICGC_MB51	PedBrainWGBS_2013_8	1	91852881	91852882	1	GRCh37	0.19	641	2793	FALSE	TRUE
DO35584	PBCA-DE	SP78729	SA413552	ICGC_MB49	PedBrainWGBS_2013_8	1	91852881	91852882	1	GRCh37	0.38	1931	3217	FALSE	TRUE
DO35584	PBCA-DE	SP78729	SA413552	ICGC_MB49	PedBrainWGBS_2013_8	1	91852881	91852882	1	GRCh37	0.38	1931	3217	FALSE	TRUE
DO35585	PBCA-DE	SP78730	SA413556	ICGC_MB50	PedBrainWGBS_2013_8	1	91852881	91852882	1	GRCh37	0.53	1921	1737	TRUE	FALSE
DO35585	PBCA-DE	SP78730	SA413556	ICGC_MB50	PedBrainWGBS_2013_8	1	91852881	91852882	1	GRCh37	0.53	1921	1737	TRUE	FALSE
DO35582	PBCA-DE	SP78727	SA413544	ICGC_MB46	PedBrainWGBS_2013_8	1	91852881	91852882	1	GRCh37	0.21	838	3078	FALSE	TRUE
DO35582	PBCA-DE	SP78727	SA413544	ICGC_MB46	PedBrainWGBS_2013_8	1	91852881	91852882	1	GRCh37	0.21	838	3078	FALSE	TRUE
DO35581	PBCA-DE	SP78726	SA413540	ICGC_MB45	PedBrainWGBS_2013_8	1	91852881	91852882	1	GRCh37	0.25	581	1703	FALSE	TRUE
DO35559	PBCA-DE	SP78680	SA413354	ICGC_MB24	PedBrainWGBS_2013_8	1	91852881	91852882	1	GRCh37	0.37	1757	2999	FALSE	TRUE
DO35559	PBCA-DE	SP78680	SA413354	ICGC_MB24	PedBrainWGBS_2013_8	1	91852881	91852882	1	GRCh37	0.37	1757	2999	FALSE	TRUE
DO35553	PBCA-DE	SP78674	SA413330	ICGC_MB18	PedBrainWGBS_2013_8	1	91852881	91852882	1	GRCh37	0.55	2733	2221	TRUE	FALSE
DO35553	PBCA-DE	SP78674	SA413330	ICGC_MB18	PedBrainWGBS_2013_8	1	91852881	91852882	1	GRCh37	0.55	2733	2221	TRUE	FALSE
DO35554	PBCA-DE	SP78675	SA413334	ICGC_MB19	PedBrainWGBS_2013_8	1	91852881	91852882	1	GRCh37	0.28	1111	2882	FALSE	TRUE
DO35554	PBCA-DE	SP78675	SA413334	ICGC_MB19	PedBrainWGBS_2013_8	1	91852881	91852882	1	GRCh37	0.28	1111	2882	FALSE	TRUE
DO35551	PBCA-DE	SP78672	SA413322	ICGC_MB16	PedBrainWGBS_2013_8	1	91852881	91852882	1	GRCh37	0.42	1705	2364	FALSE	TRUE
DO35551	PBCA-DE	SP78672	SA413322	ICGC_MB16	PedBrainWGBS_2013_8	1	91852881	91852882	1	GRCh37	0.42	1705	2364	FALSE	TRUE
DO35552	PBCA-DE	SP78673	SA413326	ICGC_MB17	PedBrainWGBS_2013_8	1	91852881	91852882	1	GRCh37	0.13	511	3395	FALSE	TRUE
DO35550	PBCA-DE	SP78671	SA413318	ICGC_MB15	PedBrainWGBS_2013_8	1	91852881	91852882	1	GRCh37	0.57	2420	1811	TRUE	FALSE
DO35550	PBCA-DE	SP78671	SA413318	ICGC_MB15	PedBrainWGBS_2013_8	1	91852881	91852882	1	GRCh37	0.57	2420	1811	TRUE	FALSE
DO35569	PBCA-DE	SP78714	SA413492	ICGC_MB32	PedBrainWGBS_2013_8	1	91852881	91852882	1	GRCh37	0.26	1041	2966	FALSE	TRUE
DO35569	PBCA-DE	SP78714	SA413492	ICGC_MB32	PedBrainWGBS_2013_8	1	91852881	91852882	1	GRCh37	0.26	1041	2966	FALSE	TRUE
DO35566	PBCA-DE	SP78711	SA413480	ICGC_MB28	PedBrainWGBS_2013_8	1	91852881	91852882	1	GRCh37	0.4	1593	2388	FALSE	TRUE
DO35566	PBCA-DE	SP78711	SA413480	ICGC_MB28	PedBrainWGBS_2013_8	1	91852881	91852882	1	GRCh37	0.4	1593	2388	FALSE	TRUE
DO35564	PBCA-DE	SP78709	SA413472	ICGC_MB26	PedBrainWGBS_2013_8	1	91852881	91852882	1	GRCh37	0.38	1247	2039	FALSE	TRUE
DO35564	PBCA-DE	SP78709	SA413472	ICGC_MB26	PedBrainWGBS_2013_8	1	91852881	91852882	1	GRCh37	0.38	1247	2039	FALSE	TRUE
DO35539	PBCA-DE	SP78660	SA413275	ICGC_MB2	PedBrainWGBS_2013_8	1	91852881	91852882	1	GRCh37	0.34	1256	2405	FALSE	TRUE
DO35539	PBCA-DE	SP78660	SA413275	ICGC_MB2	PedBrainWGBS_2013_8	1	91852881	91852882	1	GRCh37	0.34	1256	2405	FALSE	TRUE
DO35538	PBCA-DE	SP78659	SA413272	ICGC_MB1	PedBrainWGBS_2013_8	1	91852881	91852882	1	GRCh37	0.63	3515	2029	TRUE	FALSE
DO35538	PBCA-DE	SP78659	SA413272	ICGC_MB1	PedBrainWGBS_2013_8	1	91852881	91852882	1	GRCh37	0.63	3515	2029	TRUE	FALSE
DO35549	PBCA-DE	SP78670	SA413314	ICGC_MB14	PedBrainWGBS_2013_8	1	91852881	91852882	1	GRCh37	0.51	2834	2693	TRUE	FALSE
DO35549	PBCA-DE	SP78670	SA413314	ICGC_MB14	PedBrainWGBS_2013_8	1	91852881	91852882	1	GRCh37	0.51	2834	2693	TRUE	FALSE
DO35545	PBCA-DE	SP78666	SA413298	ICGC_MB9	PedBrainWGBS_2013_8	1	91852881	91852882	1	GRCh37	0.45	1762	2152	FALSE	TRUE
DO35545	PBCA-DE	SP78666	SA413298	ICGC_MB9	PedBrainWGBS_2013_8	1	91852881	91852882	1	GRCh37	0.45	1762	2152	FALSE	TRUE
DO35542	PBCA-DE	SP78663	SA413286	ICGC_MB6	PedBrainWGBS_2013_8	1	91852881	91852882	1	GRCh37	0.48	2328	2534	FALSE	TRUE
DO35542	PBCA-DE	SP78663	SA413286	ICGC_MB6	PedBrainWGBS_2013_8	1	91852881	91852882	1	GRCh37	0.48	2328	2534	FALSE	TRUE
DO35543	PBCA-DE	SP78664	SA413290	ICGC_MB7	PedBrainWGBS_2013_8	1	91852881	91852882	1	GRCh37	0.32	1130	2454	FALSE	TRUE
DO35543	PBCA-DE	SP78664	SA413290	ICGC_MB7	PedBrainWGBS_2013_8	1	91852881	91852882	1	GRCh37	0.32	1130	2454	FALSE	TRUE
DO35541	PBCA-DE	SP78662	SA413282	ICGC_MB5	PedBrainWGBS_2013_8	1	91852881	91852882	1	GRCh37	0.34	1108	2103	FALSE	TRUE
DO35541	PBCA-DE	SP78662	SA413282	ICGC_MB5	PedBrainWGBS_2013_8	1	91852881	91852882	1	GRCh37	0.34	1108	2103	FALSE	TRUE
DO35779	PBCA-DE	SP79082	SA413386	ICGC_A4	PedBrainWGBS_2013_8	1	91852884	91852885	1	GRCh37	0.15	720	4160	FALSE	TRUE
DO35779	PBCA-DE	SP79082	SA413386	ICGC_A4	PedBrainWGBS_2013_8	1	91852884	91852885	1	GRCh37	0.15	720	4160	FALSE	TRUE
DO35777	PBCA-DE	SP79080	SA413382	ICGC_A3	PedBrainWGBS_2013_8	1	91852884	91852885	1	GRCh37	0.16	801	4219	FALSE	TRUE
DO35777	PBCA-DE	SP79080	SA413382	ICGC_A3	PedBrainWGBS_2013_8	1	91852884	91852885	1	GRCh37	0.16	801	4219	FALSE	TRUE
DO35775	PBCA-DE	SP79078	SA413378	ICGC_A2	PedBrainWGBS_2013_8	1	91852884	91852885	1	GRCh37	0.09	361	3761	FALSE	TRUE
DO35773	PBCA-DE	SP79076	SA413374	ICGC_A1	PedBrainWGBS_2013_8	1	91852884	91852885	1	GRCh37	0.1	502	4389	FALSE	TRUE
DO35771	PBCA-DE	SP79074	SA413370	ICGC_F4	PedBrainWGBS_2013_8	1	91852884	91852885	1	GRCh37	0.1	388	3592	FALSE	TRUE
DO35769	PBCA-DE	SP79072	SA413366	ICGC_F3	PedBrainWGBS_2013_8	1	91852884	91852885	1	GRCh37	0.19	684	2956	FALSE	TRUE
DO35767	PBCA-DE	SP79070	SA413364	ICGC_F2	PedBrainWGBS_2013_8	1	91852884	91852885	1	GRCh37	0.14	618	3883	FALSE	TRUE
DO35765	PBCA-DE	SP79068	SA413360	ICGC_F1	PedBrainWGBS_2013_8	1	91852884	91852885	1	GRCh37	0.14	644	4017	FALSE	TRUE
DO35735	PBCA-DE	SP78933	SA414163	ICGC_MB107	PedBrainWGBS_2013_8	1	91852884	91852885	1	GRCh37	0.51	2610	2525	TRUE	FALSE
DO35735	PBCA-DE	SP78933	SA414163	ICGC_MB107	PedBrainWGBS_2013_8	1	91852884	91852885	1	GRCh37	0.51	2610	2525	TRUE	FALSE
DO35745	PBCA-DE	SP78943	SA414183	ICGC_MB113	PedBrainWGBS_2013_8	1	91852884	91852885	1	GRCh37	0.51	2687	2567	TRUE	FALSE
DO35745	PBCA-DE	SP78943	SA414183	ICGC_MB113	PedBrainWGBS_2013_8	1	91852884	91852885	1	GRCh37	0.51	2687	2567	TRUE	FALSE
DO35743	PBCA-DE	SP78941	SA414179	ICGC_MB112	PedBrainWGBS_2013_8	1	91852884	91852885	1	GRCh37	0.46	2283	2682	FALSE	TRUE
DO35743	PBCA-DE	SP78941	SA414179	ICGC_MB112	PedBrainWGBS_2013_8	1	91852884	91852885	1	GRCh37	0.46	2283	2682	FALSE	TRUE
DO35626	PBCA-DE	SP78823	SA413926	ICGC_MB95	PedBrainWGBS_2013_8	1	91852884	91852885	1	GRCh37	0.25	878	2597	FALSE	TRUE
DO35626	PBCA-DE	SP78823	SA413926	ICGC_MB95	PedBrainWGBS_2013_8	1	91852884	91852885	1	GRCh37	0.25	878	2597	FALSE	TRUE
DO35622	PBCA-DE	SP78819	SA413910	ICGC_MB90	PedBrainWGBS_2013_8	1	91852884	91852885	1	GRCh37	0.19	1045	4363	FALSE	TRUE
DO35622	PBCA-DE	SP78819	SA413910	ICGC_MB90	PedBrainWGBS_2013_8	1	91852884	91852885	1	GRCh37	0.19	1045	4363	FALSE	TRUE
DO35620	PBCA-DE	SP78817	SA413902	ICGC_MB88	PedBrainWGBS_2013_8	1	91852884	91852885	1	GRCh37	0.5	2339	2341	FALSE	TRUE
DO35620	PBCA-DE	SP78817	SA413902	ICGC_MB88	PedBrainWGBS_2013_8	1	91852884	91852885	1	GRCh37	0.5	2339	2341	FALSE	TRUE
DO35577	PBCA-DE	SP78722	SA413524	ICGC_MB40	PedBrainWGBS_2013_8	1	91852884	91852885	1	GRCh37	0.23	1163	3817	FALSE	TRUE
DO35577	PBCA-DE	SP78722	SA413524	ICGC_MB40	PedBrainWGBS_2013_8	1	91852884	91852885	1	GRCh37	0.23	1163	3817	FALSE	TRUE
DO35575	PBCA-DE	SP78720	SA413516	ICGC_MB38	PedBrainWGBS_2013_8	1	91852884	91852885	1	GRCh37	0.44	1602	2064	FALSE	TRUE
DO35575	PBCA-DE	SP78720	SA413516	ICGC_MB38	PedBrainWGBS_2013_8	1	91852884	91852885	1	GRCh37	0.44	1602	2064	FALSE	TRUE
DO35576	PBCA-DE	SP78721	SA413520	ICGC_MB39	PedBrainWGBS_2013_8	1	91852884	91852885	1	GRCh37	0.45	1920	2374	FALSE	TRUE
DO35576	PBCA-DE	SP78721	SA413520	ICGC_MB39	PedBrainWGBS_2013_8	1	91852884	91852885	1	GRCh37	0.45	1920	2374	FALSE	TRUE
DO35573	PBCA-DE	SP78718	SA413508	ICGC_MB36	PedBrainWGBS_2013_8	1	91852884	91852885	1	GRCh37	0.49	1352	1385	FALSE	TRUE
DO35573	PBCA-DE	SP78718	SA413508	ICGC_MB36	PedBrainWGBS_2013_8	1	91852884	91852885	1	GRCh37	0.49	1352	1385	FALSE	TRUE
DO35574	PBCA-DE	SP78719	SA413512	ICGC_MB37	PedBrainWGBS_2013_8	1	91852884	91852885	1	GRCh37	0.16	679	3510	FALSE	TRUE
DO35571	PBCA-DE	SP78716	SA413500	ICGC_MB34	PedBrainWGBS_2013_8	1	91852884	91852885	1	GRCh37	0.49	1557	1599	FALSE	TRUE
DO35571	PBCA-DE	SP78716	SA413500	ICGC_MB34	PedBrainWGBS_2013_8	1	91852884	91852885	1	GRCh37	0.49	1557	1599	FALSE	TRUE
DO35572	PBCA-DE	SP78717	SA413504	ICGC_MB35	PedBrainWGBS_2013_8	1	91852884	91852885	1	GRCh37	0.48	1843	1977	FALSE	TRUE
DO35572	PBCA-DE	SP78717	SA413504	ICGC_MB35	PedBrainWGBS_2013_8	1	91852884	91852885	1	GRCh37	0.48	1843	1977	FALSE	TRUE
DO35586	PBCA-DE	SP78731	SA413560	ICGC_MB51	PedBrainWGBS_2013_8	1	91852884	91852885	1	GRCh37	0.19	654	2800	FALSE	TRUE
DO35584	PBCA-DE	SP78729	SA413552	ICGC_MB49	PedBrainWGBS_2013_8	1	91852884	91852885	1	GRCh37	0.39	1982	3110	FALSE	TRUE
DO35584	PBCA-DE	SP78729	SA413552	ICGC_MB49	PedBrainWGBS_2013_8	1	91852884	91852885	1	GRCh37	0.39	1982	3110	FALSE	TRUE
DO35585	PBCA-DE	SP78730	SA413556	ICGC_MB50	PedBrainWGBS_2013_8	1	91852884	91852885	1	GRCh37	0.55	2031	1668	TRUE	FALSE
DO35585	PBCA-DE	SP78730	SA413556	ICGC_MB50	PedBrainWGBS_2013_8	1	91852884	91852885	1	GRCh37	0.55	2031	1668	TRUE	FALSE
DO35582	PBCA-DE	SP78727	SA413544	ICGC_MB46	PedBrainWGBS_2013_8	1	91852884	91852885	1	GRCh37	0.23	910	3028	FALSE	TRUE
DO35582	PBCA-DE	SP78727	SA413544	ICGC_MB46	PedBrainWGBS_2013_8	1	91852884	91852885	1	GRCh37	0.23	910	3028	FALSE	TRUE
DO35581	PBCA-DE	SP78726	SA413540	ICGC_MB45	PedBrainWGBS_2013_8	1	91852884	91852885	1	GRCh37	0.28	643	1693	FALSE	TRUE
DO35559	PBCA-DE	SP78680	SA413354	ICGC_MB24	PedBrainWGBS_2013_8	1	91852884	91852885	1	GRCh37	0.3	1438	3301	FALSE	TRUE
DO35559	PBCA-DE	SP78680	SA413354	ICGC_MB24	PedBrainWGBS_2013_8	1	91852884	91852885	1	GRCh37	0.3	1438	3301	FALSE	TRUE
DO35553	PBCA-DE	SP78674	SA413330	ICGC_MB18	PedBrainWGBS_2013_8	1	91852884	91852885	1	GRCh37	0.59	2937	2051	TRUE	FALSE
DO35553	PBCA-DE	SP78674	SA413330	ICGC_MB18	PedBrainWGBS_2013_8	1	91852884	91852885	1	GRCh37	0.59	2937	2051	TRUE	FALSE
DO35554	PBCA-DE	SP78675	SA413334	ICGC_MB19	PedBrainWGBS_2013_8	1	91852884	91852885	1	GRCh37	0.27	1085	2919	FALSE	TRUE
DO35554	PBCA-DE	SP78675	SA413334	ICGC_MB19	PedBrainWGBS_2013_8	1	91852884	91852885	1	GRCh37	0.27	1085	2919	FALSE	TRUE
DO35551	PBCA-DE	SP78672	SA413322	ICGC_MB16	PedBrainWGBS_2013_8	1	91852884	91852885	1	GRCh37	0.37	1524	2558	FALSE	TRUE
DO35551	PBCA-DE	SP78672	SA413322	ICGC_MB16	PedBrainWGBS_2013_8	1	91852884	91852885	1	GRCh37	0.37	1524	2558	FALSE	TRUE
DO35552	PBCA-DE	SP78673	SA413326	ICGC_MB17	PedBrainWGBS_2013_8	1	91852884	91852885	1	GRCh37	0.11	431	3528	FALSE	TRUE
DO35550	PBCA-DE	SP78671	SA413318	ICGC_MB15	PedBrainWGBS_2013_8	1	91852884	91852885	1	GRCh37	0.6	2534	1700	TRUE	FALSE
DO35550	PBCA-DE	SP78671	SA413318	ICGC_MB15	PedBrainWGBS_2013_8	1	91852884	91852885	1	GRCh37	0.6	2534	1700	TRUE	FALSE
DO35569	PBCA-DE	SP78714	SA413492	ICGC_MB32	PedBrainWGBS_2013_8	1	91852884	91852885	1	GRCh37	0.22	895	3146	FALSE	TRUE
DO35569	PBCA-DE	SP78714	SA413492	ICGC_MB32	PedBrainWGBS_2013_8	1	91852884	91852885	1	GRCh37	0.22	895	3146	FALSE	TRUE
DO35566	PBCA-DE	SP78711	SA413480	ICGC_MB28	PedBrainWGBS_2013_8	1	91852884	91852885	1	GRCh37	0.28	1123	2909	FALSE	TRUE
DO35566	PBCA-DE	SP78711	SA413480	ICGC_MB28	PedBrainWGBS_2013_8	1	91852884	91852885	1	GRCh37	0.28	1123	2909	FALSE	TRUE
DO35564	PBCA-DE	SP78709	SA413472	ICGC_MB26	PedBrainWGBS_2013_8	1	91852884	91852885	1	GRCh37	0.34	1128	2180	FALSE	TRUE
DO35564	PBCA-DE	SP78709	SA413472	ICGC_MB26	PedBrainWGBS_2013_8	1	91852884	91852885	1	GRCh37	0.34	1128	2180	FALSE	TRUE
DO35539	PBCA-DE	SP78660	SA413275	ICGC_MB2	PedBrainWGBS_2013_8	1	91852884	91852885	1	GRCh37	0.33	1215	2469	FALSE	TRUE
DO35539	PBCA-DE	SP78660	SA413275	ICGC_MB2	PedBrainWGBS_2013_8	1	91852884	91852885	1	GRCh37	0.33	1215	2469	FALSE	TRUE
DO35538	PBCA-DE	SP78659	SA413272	ICGC_MB1	PedBrainWGBS_2013_8	1	91852884	91852885	1	GRCh37	0.64	3514	1956	TRUE	FALSE
DO35538	PBCA-DE	SP78659	SA413272	ICGC_MB1	PedBrainWGBS_2013_8	1	91852884	91852885	1	GRCh37	0.64	3514	1956	TRUE	FALSE
DO35549	PBCA-DE	SP78670	SA413314	ICGC_MB14	PedBrainWGBS_2013_8	1	91852884	91852885	1	GRCh37	0.54	2952	2542	TRUE	FALSE
DO35549	PBCA-DE	SP78670	SA413314	ICGC_MB14	PedBrainWGBS_2013_8	1	91852884	91852885	1	GRCh37	0.54	2952	2542	TRUE	FALSE
DO35545	PBCA-DE	SP78666	SA413298	ICGC_MB9	PedBrainWGBS_2013_8	1	91852884	91852885	1	GRCh37	0.48	1872	2034	FALSE	TRUE
DO35545	PBCA-DE	SP78666	SA413298	ICGC_MB9	PedBrainWGBS_2013_8	1	91852884	91852885	1	GRCh37	0.48	1872	2034	FALSE	TRUE
DO35542	PBCA-DE	SP78663	SA413286	ICGC_MB6	PedBrainWGBS_2013_8	1	91852884	91852885	1	GRCh37	0.49	2336	2464	FALSE	TRUE
DO35542	PBCA-DE	SP78663	SA413286	ICGC_MB6	PedBrainWGBS_2013_8	1	91852884	91852885	1	GRCh37	0.49	2336	2464	FALSE	TRUE
DO35543	PBCA-DE	SP78664	SA413290	ICGC_MB7	PedBrainWGBS_2013_8	1	91852884	91852885	1	GRCh37	0.31	1103	2505	FALSE	TRUE
DO35543	PBCA-DE	SP78664	SA413290	ICGC_MB7	PedBrainWGBS_2013_8	1	91852884	91852885	1	GRCh37	0.31	1103	2505	FALSE	TRUE
DO35541	PBCA-DE	SP78662	SA413282	ICGC_MB5	PedBrainWGBS_2013_8	1	91852884	91852885	1	GRCh37	0.34	1110	2124	FALSE	TRUE
DO35541	PBCA-DE	SP78662	SA413282	ICGC_MB5	PedBrainWGBS_2013_8	1	91852884	91852885	1	GRCh37	0.34	1110	2124	FALSE	TRUE
DO35779	PBCA-DE	SP79082	SA413386	ICGC_A4	PedBrainWGBS_2013_8	1	91852893	91852894	1	GRCh37	0.29	1443	3574	FALSE	TRUE
DO35779	PBCA-DE	SP79082	SA413386	ICGC_A4	PedBrainWGBS_2013_8	1	91852893	91852894	1	GRCh37	0.29	1443	3574	FALSE	TRUE
DO35777	PBCA-DE	SP79080	SA413382	ICGC_A3	PedBrainWGBS_2013_8	1	91852893	91852894	1	GRCh37	0.32	1647	3540	FALSE	TRUE
DO35777	PBCA-DE	SP79080	SA413382	ICGC_A3	PedBrainWGBS_2013_8	1	91852893	91852894	1	GRCh37	0.32	1647	3540	FALSE	TRUE
DO35775	PBCA-DE	SP79078	SA413378	ICGC_A2	PedBrainWGBS_2013_8	1	91852893	91852894	1	GRCh37	0.16	669	3580	FALSE	TRUE
DO35773	PBCA-DE	SP79076	SA413374	ICGC_A1	PedBrainWGBS_2013_8	1	91852893	91852894	1	GRCh37	0.19	905	3948	FALSE	TRUE
DO35773	PBCA-DE	SP79076	SA413374	ICGC_A1	PedBrainWGBS_2013_8	1	91852893	91852894	1	GRCh37	0.19	905	3948	FALSE	TRUE
DO35771	PBCA-DE	SP79074	SA413370	ICGC_F4	PedBrainWGBS_2013_8	1	91852893	91852894	1	GRCh37	0.22	892	3232	FALSE	TRUE
DO35771	PBCA-DE	SP79074	SA413370	ICGC_F4	PedBrainWGBS_2013_8	1	91852893	91852894	1	GRCh37	0.22	892	3232	FALSE	TRUE
DO35769	PBCA-DE	SP79072	SA413366	ICGC_F3	PedBrainWGBS_2013_8	1	91852893	91852894	1	GRCh37	0.38	1331	2173	FALSE	TRUE
DO35769	PBCA-DE	SP79072	SA413366	ICGC_F3	PedBrainWGBS_2013_8	1	91852893	91852894	1	GRCh37	0.38	1331	2173	FALSE	TRUE
DO35767	PBCA-DE	SP79070	SA413364	ICGC_F2	PedBrainWGBS_2013_8	1	91852893	91852894	1	GRCh37	0.29	1377	3292	FALSE	TRUE
DO35767	PBCA-DE	SP79070	SA413364	ICGC_F2	PedBrainWGBS_2013_8	1	91852893	91852894	1	GRCh37	0.29	1377	3292	FALSE	TRUE
DO35765	PBCA-DE	SP79068	SA413360	ICGC_F1	PedBrainWGBS_2013_8	1	91852893	91852894	1	GRCh37	0.3	1464	3336	FALSE	TRUE
DO35765	PBCA-DE	SP79068	SA413360	ICGC_F1	PedBrainWGBS_2013_8	1	91852893	91852894	1	GRCh37	0.3	1464	3336	FALSE	TRUE
DO35735	PBCA-DE	SP78933	SA414163	ICGC_MB107	PedBrainWGBS_2013_8	1	91852893	91852894	1	GRCh37	0.53	2724	2466	TRUE	FALSE
DO35735	PBCA-DE	SP78933	SA414163	ICGC_MB107	PedBrainWGBS_2013_8	1	91852893	91852894	1	GRCh37	0.53	2724	2466	TRUE	FALSE
DO35745	PBCA-DE	SP78943	SA414183	ICGC_MB113	PedBrainWGBS_2013_8	1	91852893	91852894	1	GRCh37	0.53	2764	2493	TRUE	FALSE
DO35745	PBCA-DE	SP78943	SA414183	ICGC_MB113	PedBrainWGBS_2013_8	1	91852893	91852894	1	GRCh37	0.53	2764	2493	TRUE	FALSE
DO35743	PBCA-DE	SP78941	SA414179	ICGC_MB112	PedBrainWGBS_2013_8	1	91852893	91852894	1	GRCh37	0.48	2469	2659	FALSE	TRUE
DO35743	PBCA-DE	SP78941	SA414179	ICGC_MB112	PedBrainWGBS_2013_8	1	91852893	91852894	1	GRCh37	0.48	2469	2659	FALSE	TRUE
DO35626	PBCA-DE	SP78823	SA413926	ICGC_MB95	PedBrainWGBS_2013_8	1	91852893	91852894	1	GRCh37	0.28	1051	2636	FALSE	TRUE
DO35626	PBCA-DE	SP78823	SA413926	ICGC_MB95	PedBrainWGBS_2013_8	1	91852893	91852894	1	GRCh37	0.28	1051	2636	FALSE	TRUE
DO35622	PBCA-DE	SP78819	SA413910	ICGC_MB90	PedBrainWGBS_2013_8	1	91852893	91852894	1	GRCh37	0.25	1398	4118	FALSE	TRUE
DO35622	PBCA-DE	SP78819	SA413910	ICGC_MB90	PedBrainWGBS_2013_8	1	91852893	91852894	1	GRCh37	0.25	1398	4118	FALSE	TRUE
DO35620	PBCA-DE	SP78817	SA413902	ICGC_MB88	PedBrainWGBS_2013_8	1	91852893	91852894	1	GRCh37	0.52	2571	2339	TRUE	FALSE
DO35620	PBCA-DE	SP78817	SA413902	ICGC_MB88	PedBrainWGBS_2013_8	1	91852893	91852894	1	GRCh37	0.52	2571	2339	TRUE	FALSE
DO35577	PBCA-DE	SP78722	SA413524	ICGC_MB40	PedBrainWGBS_2013_8	1	91852893	91852894	1	GRCh37	0.41	2099	3033	FALSE	TRUE
DO35577	PBCA-DE	SP78722	SA413524	ICGC_MB40	PedBrainWGBS_2013_8	1	91852893	91852894	1	GRCh37	0.41	2099	3033	FALSE	TRUE
DO35575	PBCA-DE	SP78720	SA413516	ICGC_MB38	PedBrainWGBS_2013_8	1	91852893	91852894	1	GRCh37	0.48	1812	1950	FALSE	TRUE
DO35575	PBCA-DE	SP78720	SA413516	ICGC_MB38	PedBrainWGBS_2013_8	1	91852893	91852894	1	GRCh37	0.48	1812	1950	FALSE	TRUE
DO35576	PBCA-DE	SP78721	SA413520	ICGC_MB39	PedBrainWGBS_2013_8	1	91852893	91852894	1	GRCh37	0.48	2089	2279	FALSE	TRUE
DO35576	PBCA-DE	SP78721	SA413520	ICGC_MB39	PedBrainWGBS_2013_8	1	91852893	91852894	1	GRCh37	0.48	2089	2279	FALSE	TRUE
DO35573	PBCA-DE	SP78718	SA413508	ICGC_MB36	PedBrainWGBS_2013_8	1	91852893	91852894	1	GRCh37	0.49	1379	1406	FALSE	TRUE
DO35573	PBCA-DE	SP78718	SA413508	ICGC_MB36	PedBrainWGBS_2013_8	1	91852893	91852894	1	GRCh37	0.49	1379	1406	FALSE	TRUE
DO35574	PBCA-DE	SP78719	SA413512	ICGC_MB37	PedBrainWGBS_2013_8	1	91852893	91852894	1	GRCh37	0.19	829	3522	FALSE	TRUE
DO35574	PBCA-DE	SP78719	SA413512	ICGC_MB37	PedBrainWGBS_2013_8	1	91852893	91852894	1	GRCh37	0.19	829	3522	FALSE	TRUE
DO35571	PBCA-DE	SP78716	SA413500	ICGC_MB34	PedBrainWGBS_2013_8	1	91852893	91852894	1	GRCh37	0.49	1596	1636	FALSE	TRUE
DO35571	PBCA-DE	SP78716	SA413500	ICGC_MB34	PedBrainWGBS_2013_8	1	91852893	91852894	1	GRCh37	0.49	1596	1636	FALSE	TRUE
DO35572	PBCA-DE	SP78717	SA413504	ICGC_MB35	PedBrainWGBS_2013_8	1	91852893	91852894	1	GRCh37	0.52	2059	1872	TRUE	FALSE
DO35572	PBCA-DE	SP78717	SA413504	ICGC_MB35	PedBrainWGBS_2013_8	1	91852893	91852894	1	GRCh37	0.52	2059	1872	TRUE	FALSE
DO35586	PBCA-DE	SP78731	SA413560	ICGC_MB51	PedBrainWGBS_2013_8	1	91852893	91852894	1	GRCh37	0.2	721	2862	FALSE	TRUE
DO35586	PBCA-DE	SP78731	SA413560	ICGC_MB51	PedBrainWGBS_2013_8	1	91852893	91852894	1	GRCh37	0.2	721	2862	FALSE	TRUE
DO35584	PBCA-DE	SP78729	SA413552	ICGC_MB49	PedBrainWGBS_2013_8	1	91852893	91852894	1	GRCh37	0.4	2016	3084	FALSE	TRUE
DO35584	PBCA-DE	SP78729	SA413552	ICGC_MB49	PedBrainWGBS_2013_8	1	91852893	91852894	1	GRCh37	0.4	2016	3084	FALSE	TRUE
DO35585	PBCA-DE	SP78730	SA413556	ICGC_MB50	PedBrainWGBS_2013_8	1	91852893	91852894	1	GRCh37	0.58	2170	1592	TRUE	FALSE
DO35585	PBCA-DE	SP78730	SA413556	ICGC_MB50	PedBrainWGBS_2013_8	1	91852893	91852894	1	GRCh37	0.58	2170	1592	TRUE	FALSE
DO35582	PBCA-DE	SP78727	SA413544	ICGC_MB46	PedBrainWGBS_2013_8	1	91852893	91852894	1	GRCh37	0.24	965	3089	FALSE	TRUE
DO35582	PBCA-DE	SP78727	SA413544	ICGC_MB46	PedBrainWGBS_2013_8	1	91852893	91852894	1	GRCh37	0.24	965	3089	FALSE	TRUE
DO35581	PBCA-DE	SP78726	SA413540	ICGC_MB45	PedBrainWGBS_2013_8	1	91852893	91852894	1	GRCh37	0.29	700	1728	FALSE	TRUE
DO35581	PBCA-DE	SP78726	SA413540	ICGC_MB45	PedBrainWGBS_2013_8	1	91852893	91852894	1	GRCh37	0.29	700	1728	FALSE	TRUE
DO35559	PBCA-DE	SP78680	SA413354	ICGC_MB24	PedBrainWGBS_2013_8	1	91852893	91852894	1	GRCh37	0.37	1729	2943	FALSE	TRUE
DO35559	PBCA-DE	SP78680	SA413354	ICGC_MB24	PedBrainWGBS_2013_8	1	91852893	91852894	1	GRCh37	0.37	1729	2943	FALSE	TRUE
DO35553	PBCA-DE	SP78674	SA413330	ICGC_MB18	PedBrainWGBS_2013_8	1	91852893	91852894	1	GRCh37	0.6	3064	2061	TRUE	FALSE
DO35553	PBCA-DE	SP78674	SA413330	ICGC_MB18	PedBrainWGBS_2013_8	1	91852893	91852894	1	GRCh37	0.6	3064	2061	TRUE	FALSE
DO35554	PBCA-DE	SP78675	SA413334	ICGC_MB19	PedBrainWGBS_2013_8	1	91852893	91852894	1	GRCh37	0.28	1150	2896	FALSE	TRUE
DO35554	PBCA-DE	SP78675	SA413334	ICGC_MB19	PedBrainWGBS_2013_8	1	91852893	91852894	1	GRCh37	0.28	1150	2896	FALSE	TRUE
DO35551	PBCA-DE	SP78672	SA413322	ICGC_MB16	PedBrainWGBS_2013_8	1	91852893	91852894	1	GRCh37	0.42	1764	2391	FALSE	TRUE
DO35551	PBCA-DE	SP78672	SA413322	ICGC_MB16	PedBrainWGBS_2013_8	1	91852893	91852894	1	GRCh37	0.42	1764	2391	FALSE	TRUE
DO35552	PBCA-DE	SP78673	SA413326	ICGC_MB17	PedBrainWGBS_2013_8	1	91852893	91852894	1	GRCh37	0.14	599	3562	FALSE	TRUE
DO35550	PBCA-DE	SP78671	SA413318	ICGC_MB15	PedBrainWGBS_2013_8	1	91852893	91852894	1	GRCh37	0.63	2666	1589	TRUE	FALSE
DO35550	PBCA-DE	SP78671	SA413318	ICGC_MB15	PedBrainWGBS_2013_8	1	91852893	91852894	1	GRCh37	0.63	2666	1589	TRUE	FALSE
DO35569	PBCA-DE	SP78714	SA413492	ICGC_MB32	PedBrainWGBS_2013_8	1	91852893	91852894	1	GRCh37	0.28	1180	2996	FALSE	TRUE
DO35569	PBCA-DE	SP78714	SA413492	ICGC_MB32	PedBrainWGBS_2013_8	1	91852893	91852894	1	GRCh37	0.28	1180	2996	FALSE	TRUE
DO35566	PBCA-DE	SP78711	SA413480	ICGC_MB28	PedBrainWGBS_2013_8	1	91852893	91852894	1	GRCh37	0.41	1745	2476	FALSE	TRUE
DO35566	PBCA-DE	SP78711	SA413480	ICGC_MB28	PedBrainWGBS_2013_8	1	91852893	91852894	1	GRCh37	0.41	1745	2476	FALSE	TRUE
DO35564	PBCA-DE	SP78709	SA413472	ICGC_MB26	PedBrainWGBS_2013_8	1	91852893	91852894	1	GRCh37	0.4	1356	2074	FALSE	TRUE
DO35564	PBCA-DE	SP78709	SA413472	ICGC_MB26	PedBrainWGBS_2013_8	1	91852893	91852894	1	GRCh37	0.4	1356	2074	FALSE	TRUE
DO35539	PBCA-DE	SP78660	SA413275	ICGC_MB2	PedBrainWGBS_2013_8	1	91852893	91852894	1	GRCh37	0.34	1291	2490	FALSE	TRUE
DO35539	PBCA-DE	SP78660	SA413275	ICGC_MB2	PedBrainWGBS_2013_8	1	91852893	91852894	1	GRCh37	0.34	1291	2490	FALSE	TRUE
DO35538	PBCA-DE	SP78659	SA413272	ICGC_MB1	PedBrainWGBS_2013_8	1	91852893	91852894	1	GRCh37	0.68	3753	1810	TRUE	FALSE
DO35538	PBCA-DE	SP78659	SA413272	ICGC_MB1	PedBrainWGBS_2013_8	1	91852893	91852894	1	GRCh37	0.68	3753	1810	TRUE	FALSE
DO35549	PBCA-DE	SP78670	SA413314	ICGC_MB14	PedBrainWGBS_2013_8	1	91852893	91852894	1	GRCh37	0.55	3031	2501	TRUE	FALSE
DO35549	PBCA-DE	SP78670	SA413314	ICGC_MB14	PedBrainWGBS_2013_8	1	91852893	91852894	1	GRCh37	0.55	3031	2501	TRUE	FALSE
DO35545	PBCA-DE	SP78666	SA413298	ICGC_MB9	PedBrainWGBS_2013_8	1	91852893	91852894	1	GRCh37	0.5	1971	1981	FALSE	TRUE
DO35545	PBCA-DE	SP78666	SA413298	ICGC_MB9	PedBrainWGBS_2013_8	1	91852893	91852894	1	GRCh37	0.5	1971	1981	FALSE	TRUE
DO35542	PBCA-DE	SP78663	SA413286	ICGC_MB6	PedBrainWGBS_2013_8	1	91852893	91852894	1	GRCh37	0.5	2361	2341	TRUE	FALSE
DO35542	PBCA-DE	SP78663	SA413286	ICGC_MB6	PedBrainWGBS_2013_8	1	91852893	91852894	1	GRCh37	0.5	2361	2341	TRUE	FALSE
DO35543	PBCA-DE	SP78664	SA413290	ICGC_MB7	PedBrainWGBS_2013_8	1	91852893	91852894	1	GRCh37	0.33	1260	2509	FALSE	TRUE
DO35543	PBCA-DE	SP78664	SA413290	ICGC_MB7	PedBrainWGBS_2013_8	1	91852893	91852894	1	GRCh37	0.33	1260	2509	FALSE	TRUE
DO35541	PBCA-DE	SP78662	SA413282	ICGC_MB5	PedBrainWGBS_2013_8	1	91852893	91852894	1	GRCh37	0.37	1220	2117	FALSE	TRUE
DO35541	PBCA-DE	SP78662	SA413282	ICGC_MB5	PedBrainWGBS_2013_8	1	91852893	91852894	1	GRCh37	0.37	1220	2117	FALSE	TRUE
DO35779	PBCA-DE	SP79082	SA413386	ICGC_A4	PedBrainWGBS_2013_8	1	91852901	91852902	1	GRCh37	0.28	1431	3705	FALSE	TRUE
DO35779	PBCA-DE	SP79082	SA413386	ICGC_A4	PedBrainWGBS_2013_8	1	91852901	91852902	1	GRCh37	0.28	1431	3705	FALSE	TRUE
DO35777	PBCA-DE	SP79080	SA413382	ICGC_A3	PedBrainWGBS_2013_8	1	91852901	91852902	1	GRCh37	0.31	1636	3706	FALSE	TRUE
DO35777	PBCA-DE	SP79080	SA413382	ICGC_A3	PedBrainWGBS_2013_8	1	91852901	91852902	1	GRCh37	0.31	1636	3706	FALSE	TRUE
DO35775	PBCA-DE	SP79078	SA413378	ICGC_A2	PedBrainWGBS_2013_8	1	91852901	91852902	1	GRCh37	0.18	766	3593	FALSE	TRUE
DO35775	PBCA-DE	SP79078	SA413378	ICGC_A2	PedBrainWGBS_2013_8	1	91852901	91852902	1	GRCh37	0.18	766	3593	FALSE	TRUE
DO35773	PBCA-DE	SP79076	SA413374	ICGC_A1	PedBrainWGBS_2013_8	1	91852901	91852902	1	GRCh37	0.19	901	3767	FALSE	TRUE
DO35773	PBCA-DE	SP79076	SA413374	ICGC_A1	PedBrainWGBS_2013_8	1	91852901	91852902	1	GRCh37	0.19	901	3767	FALSE	TRUE
DO35771	PBCA-DE	SP79074	SA413370	ICGC_F4	PedBrainWGBS_2013_8	1	91852901	91852902	1	GRCh37	0.22	913	3250	FALSE	TRUE
DO35771	PBCA-DE	SP79074	SA413370	ICGC_F4	PedBrainWGBS_2013_8	1	91852901	91852902	1	GRCh37	0.22	913	3250	FALSE	TRUE
DO35769	PBCA-DE	SP79072	SA413366	ICGC_F3	PedBrainWGBS_2013_8	1	91852901	91852902	1	GRCh37	0.37	1224	2072	FALSE	TRUE
DO35769	PBCA-DE	SP79072	SA413366	ICGC_F3	PedBrainWGBS_2013_8	1	91852901	91852902	1	GRCh37	0.37	1224	2072	FALSE	TRUE
DO35767	PBCA-DE	SP79070	SA413364	ICGC_F2	PedBrainWGBS_2013_8	1	91852901	91852902	1	GRCh37	0.29	1375	3384	FALSE	TRUE
DO35767	PBCA-DE	SP79070	SA413364	ICGC_F2	PedBrainWGBS_2013_8	1	91852901	91852902	1	GRCh37	0.29	1375	3384	FALSE	TRUE
DO35765	PBCA-DE	SP79068	SA413360	ICGC_F1	PedBrainWGBS_2013_8	1	91852901	91852902	1	GRCh37	0.29	1409	3512	FALSE	TRUE
DO35765	PBCA-DE	SP79068	SA413360	ICGC_F1	PedBrainWGBS_2013_8	1	91852901	91852902	1	GRCh37	0.29	1409	3512	FALSE	TRUE
DO35735	PBCA-DE	SP78933	SA414163	ICGC_MB107	PedBrainWGBS_2013_8	1	91852901	91852902	1	GRCh37	0.5	2626	2585	TRUE	FALSE
DO35735	PBCA-DE	SP78933	SA414163	ICGC_MB107	PedBrainWGBS_2013_8	1	91852901	91852902	1	GRCh37	0.5	2626	2585	TRUE	FALSE
DO35745	PBCA-DE	SP78943	SA414183	ICGC_MB113	PedBrainWGBS_2013_8	1	91852901	91852902	1	GRCh37	0.5	2635	2657	FALSE	TRUE
DO35745	PBCA-DE	SP78943	SA414183	ICGC_MB113	PedBrainWGBS_2013_8	1	91852901	91852902	1	GRCh37	0.5	2635	2657	FALSE	TRUE
DO35743	PBCA-DE	SP78941	SA414179	ICGC_MB112	PedBrainWGBS_2013_8	1	91852901	91852902	1	GRCh37	0.44	2303	2938	FALSE	TRUE
DO35743	PBCA-DE	SP78941	SA414179	ICGC_MB112	PedBrainWGBS_2013_8	1	91852901	91852902	1	GRCh37	0.44	2303	2938	FALSE	TRUE
DO35626	PBCA-DE	SP78823	SA413926	ICGC_MB95	PedBrainWGBS_2013_8	1	91852901	91852902	1	GRCh37	0.29	1109	2746	FALSE	TRUE
DO35626	PBCA-DE	SP78823	SA413926	ICGC_MB95	PedBrainWGBS_2013_8	1	91852901	91852902	1	GRCh37	0.29	1109	2746	FALSE	TRUE
DO35622	PBCA-DE	SP78819	SA413910	ICGC_MB90	PedBrainWGBS_2013_8	1	91852901	91852902	1	GRCh37	0.2	1129	4403	FALSE	TRUE
DO35622	PBCA-DE	SP78819	SA413910	ICGC_MB90	PedBrainWGBS_2013_8	1	91852901	91852902	1	GRCh37	0.2	1129	4403	FALSE	TRUE
DO35620	PBCA-DE	SP78817	SA413902	ICGC_MB88	PedBrainWGBS_2013_8	1	91852901	91852902	1	GRCh37	0.49	2496	2569	FALSE	TRUE
DO35620	PBCA-DE	SP78817	SA413902	ICGC_MB88	PedBrainWGBS_2013_8	1	91852901	91852902	1	GRCh37	0.49	2496	2569	FALSE	TRUE
DO35577	PBCA-DE	SP78722	SA413524	ICGC_MB40	PedBrainWGBS_2013_8	1	91852901	91852902	1	GRCh37	0.38	1975	3269	FALSE	TRUE
DO35577	PBCA-DE	SP78722	SA413524	ICGC_MB40	PedBrainWGBS_2013_8	1	91852901	91852902	1	GRCh37	0.38	1975	3269	FALSE	TRUE
DO35575	PBCA-DE	SP78720	SA413516	ICGC_MB38	PedBrainWGBS_2013_8	1	91852901	91852902	1	GRCh37	0.45	1688	2049	FALSE	TRUE
DO35575	PBCA-DE	SP78720	SA413516	ICGC_MB38	PedBrainWGBS_2013_8	1	91852901	91852902	1	GRCh37	0.45	1688	2049	FALSE	TRUE
DO35576	PBCA-DE	SP78721	SA413520	ICGC_MB39	PedBrainWGBS_2013_8	1	91852901	91852902	1	GRCh37	0.47	2041	2264	FALSE	TRUE
DO35576	PBCA-DE	SP78721	SA413520	ICGC_MB39	PedBrainWGBS_2013_8	1	91852901	91852902	1	GRCh37	0.47	2041	2264	FALSE	TRUE
DO35573	PBCA-DE	SP78718	SA413508	ICGC_MB36	PedBrainWGBS_2013_8	1	91852901	91852902	1	GRCh37	0.44	1186	1505	FALSE	TRUE
DO35573	PBCA-DE	SP78718	SA413508	ICGC_MB36	PedBrainWGBS_2013_8	1	91852901	91852902	1	GRCh37	0.44	1186	1505	FALSE	TRUE
DO35574	PBCA-DE	SP78719	SA413512	ICGC_MB37	PedBrainWGBS_2013_8	1	91852901	91852902	1	GRCh37	0.18	769	3601	FALSE	TRUE
DO35574	PBCA-DE	SP78719	SA413512	ICGC_MB37	PedBrainWGBS_2013_8	1	91852901	91852902	1	GRCh37	0.18	769	3601	FALSE	TRUE
DO35571	PBCA-DE	SP78716	SA413500	ICGC_MB34	PedBrainWGBS_2013_8	1	91852901	91852902	1	GRCh37	0.42	1381	1934	FALSE	TRUE
DO35571	PBCA-DE	SP78716	SA413500	ICGC_MB34	PedBrainWGBS_2013_8	1	91852901	91852902	1	GRCh37	0.42	1381	1934	FALSE	TRUE
DO35572	PBCA-DE	SP78717	SA413504	ICGC_MB35	PedBrainWGBS_2013_8	1	91852901	91852902	1	GRCh37	0.49	1978	2052	FALSE	TRUE
DO35572	PBCA-DE	SP78717	SA413504	ICGC_MB35	PedBrainWGBS_2013_8	1	91852901	91852902	1	GRCh37	0.49	1978	2052	FALSE	TRUE
DO35586	PBCA-DE	SP78731	SA413560	ICGC_MB51	PedBrainWGBS_2013_8	1	91852901	91852902	1	GRCh37	0.18	652	2939	FALSE	TRUE
DO35584	PBCA-DE	SP78729	SA413552	ICGC_MB49	PedBrainWGBS_2013_8	1	91852901	91852902	1	GRCh37	0.38	1903	3093	FALSE	TRUE
DO35584	PBCA-DE	SP78729	SA413552	ICGC_MB49	PedBrainWGBS_2013_8	1	91852901	91852902	1	GRCh37	0.38	1903	3093	FALSE	TRUE
DO35585	PBCA-DE	SP78730	SA413556	ICGC_MB50	PedBrainWGBS_2013_8	1	91852901	91852902	1	GRCh37	0.54	2055	1748	TRUE	FALSE
DO35585	PBCA-DE	SP78730	SA413556	ICGC_MB50	PedBrainWGBS_2013_8	1	91852901	91852902	1	GRCh37	0.54	2055	1748	TRUE	FALSE
DO35582	PBCA-DE	SP78727	SA413544	ICGC_MB46	PedBrainWGBS_2013_8	1	91852901	91852902	1	GRCh37	0.23	945	3130	FALSE	TRUE
DO35582	PBCA-DE	SP78727	SA413544	ICGC_MB46	PedBrainWGBS_2013_8	1	91852901	91852902	1	GRCh37	0.23	945	3130	FALSE	TRUE
DO35581	PBCA-DE	SP78726	SA413540	ICGC_MB45	PedBrainWGBS_2013_8	1	91852901	91852902	1	GRCh37	0.27	661	1838	FALSE	TRUE
DO35559	PBCA-DE	SP78680	SA413354	ICGC_MB24	PedBrainWGBS_2013_8	1	91852901	91852902	1	GRCh37	0.35	1556	2927	FALSE	TRUE
DO35559	PBCA-DE	SP78680	SA413354	ICGC_MB24	PedBrainWGBS_2013_8	1	91852901	91852902	1	GRCh37	0.35	1556	2927	FALSE	TRUE
DO35553	PBCA-DE	SP78674	SA413330	ICGC_MB18	PedBrainWGBS_2013_8	1	91852901	91852902	1	GRCh37	0.43	2232	2940	FALSE	TRUE
DO35553	PBCA-DE	SP78674	SA413330	ICGC_MB18	PedBrainWGBS_2013_8	1	91852901	91852902	1	GRCh37	0.43	2232	2940	FALSE	TRUE
DO35554	PBCA-DE	SP78675	SA413334	ICGC_MB19	PedBrainWGBS_2013_8	1	91852901	91852902	1	GRCh37	0.25	1032	3058	FALSE	TRUE
DO35554	PBCA-DE	SP78675	SA413334	ICGC_MB19	PedBrainWGBS_2013_8	1	91852901	91852902	1	GRCh37	0.25	1032	3058	FALSE	TRUE
DO35551	PBCA-DE	SP78672	SA413322	ICGC_MB16	PedBrainWGBS_2013_8	1	91852901	91852902	1	GRCh37	0.33	1355	2780	FALSE	TRUE
DO35551	PBCA-DE	SP78672	SA413322	ICGC_MB16	PedBrainWGBS_2013_8	1	91852901	91852902	1	GRCh37	0.33	1355	2780	FALSE	TRUE
DO35552	PBCA-DE	SP78673	SA413326	ICGC_MB17	PedBrainWGBS_2013_8	1	91852901	91852902	1	GRCh37	0.13	556	3761	FALSE	TRUE
DO35550	PBCA-DE	SP78671	SA413318	ICGC_MB15	PedBrainWGBS_2013_8	1	91852901	91852902	1	GRCh37	0.58	2384	1718	TRUE	FALSE
DO35550	PBCA-DE	SP78671	SA413318	ICGC_MB15	PedBrainWGBS_2013_8	1	91852901	91852902	1	GRCh37	0.58	2384	1718	TRUE	FALSE
DO35569	PBCA-DE	SP78714	SA413492	ICGC_MB32	PedBrainWGBS_2013_8	1	91852901	91852902	1	GRCh37	0.23	978	3272	FALSE	TRUE
DO35569	PBCA-DE	SP78714	SA413492	ICGC_MB32	PedBrainWGBS_2013_8	1	91852901	91852902	1	GRCh37	0.23	978	3272	FALSE	TRUE
DO35566	PBCA-DE	SP78711	SA413480	ICGC_MB28	PedBrainWGBS_2013_8	1	91852901	91852902	1	GRCh37	0.4	1759	2681	FALSE	TRUE
DO35566	PBCA-DE	SP78711	SA413480	ICGC_MB28	PedBrainWGBS_2013_8	1	91852901	91852902	1	GRCh37	0.4	1759	2681	FALSE	TRUE
DO35564	PBCA-DE	SP78709	SA413472	ICGC_MB26	PedBrainWGBS_2013_8	1	91852901	91852902	1	GRCh37	0.32	1096	2353	FALSE	TRUE
DO35564	PBCA-DE	SP78709	SA413472	ICGC_MB26	PedBrainWGBS_2013_8	1	91852901	91852902	1	GRCh37	0.32	1096	2353	FALSE	TRUE
DO35539	PBCA-DE	SP78660	SA413275	ICGC_MB2	PedBrainWGBS_2013_8	1	91852901	91852902	1	GRCh37	0.34	1312	2537	FALSE	TRUE
DO35539	PBCA-DE	SP78660	SA413275	ICGC_MB2	PedBrainWGBS_2013_8	1	91852901	91852902	1	GRCh37	0.34	1312	2537	FALSE	TRUE
DO35538	PBCA-DE	SP78659	SA413272	ICGC_MB1	PedBrainWGBS_2013_8	1	91852901	91852902	1	GRCh37	0.59	3284	2303	TRUE	FALSE
DO35538	PBCA-DE	SP78659	SA413272	ICGC_MB1	PedBrainWGBS_2013_8	1	91852901	91852902	1	GRCh37	0.59	3284	2303	TRUE	FALSE
DO35549	PBCA-DE	SP78670	SA413314	ICGC_MB14	PedBrainWGBS_2013_8	1	91852901	91852902	1	GRCh37	0.53	2918	2600	TRUE	FALSE
DO35549	PBCA-DE	SP78670	SA413314	ICGC_MB14	PedBrainWGBS_2013_8	1	91852901	91852902	1	GRCh37	0.53	2918	2600	TRUE	FALSE
DO35545	PBCA-DE	SP78666	SA413298	ICGC_MB9	PedBrainWGBS_2013_8	1	91852901	91852902	1	GRCh37	0.48	1821	2007	FALSE	TRUE
DO35545	PBCA-DE	SP78666	SA413298	ICGC_MB9	PedBrainWGBS_2013_8	1	91852901	91852902	1	GRCh37	0.48	1821	2007	FALSE	TRUE
DO35542	PBCA-DE	SP78663	SA413286	ICGC_MB6	PedBrainWGBS_2013_8	1	91852901	91852902	1	GRCh37	0.47	2086	2371	FALSE	TRUE
DO35542	PBCA-DE	SP78663	SA413286	ICGC_MB6	PedBrainWGBS_2013_8	1	91852901	91852902	1	GRCh37	0.47	2086	2371	FALSE	TRUE
DO35543	PBCA-DE	SP78664	SA413290	ICGC_MB7	PedBrainWGBS_2013_8	1	91852901	91852902	1	GRCh37	0.31	1168	2654	FALSE	TRUE
DO35543	PBCA-DE	SP78664	SA413290	ICGC_MB7	PedBrainWGBS_2013_8	1	91852901	91852902	1	GRCh37	0.31	1168	2654	FALSE	TRUE
DO35541	PBCA-DE	SP78662	SA413282	ICGC_MB5	PedBrainWGBS_2013_8	1	91852901	91852902	1	GRCh37	0.32	1088	2269	FALSE	TRUE
DO35541	PBCA-DE	SP78662	SA413282	ICGC_MB5	PedBrainWGBS_2013_8	1	91852901	91852902	1	GRCh37	0.32	1088	2269	FALSE	TRUE
DO35779	PBCA-DE	SP79082	SA413386	ICGC_A4	PedBrainWGBS_2013_8	1	91852973	91852974	1	GRCh37	0.16	949	4927	FALSE	TRUE
DO35779	PBCA-DE	SP79082	SA413386	ICGC_A4	PedBrainWGBS_2013_8	1	91852973	91852974	1	GRCh37	0.16	949	4927	FALSE	TRUE
DO35777	PBCA-DE	SP79080	SA413382	ICGC_A3	PedBrainWGBS_2013_8	1	91852973	91852974	1	GRCh37	0.18	1078	4743	FALSE	TRUE
DO35777	PBCA-DE	SP79080	SA413382	ICGC_A3	PedBrainWGBS_2013_8	1	91852973	91852974	1	GRCh37	0.18	1078	4743	FALSE	TRUE
DO35775	PBCA-DE	SP79078	SA413378	ICGC_A2	PedBrainWGBS_2013_8	1	91852973	91852974	1	GRCh37	0.08	450	5269	FALSE	TRUE
DO35773	PBCA-DE	SP79076	SA413374	ICGC_A1	PedBrainWGBS_2013_8	1	91852973	91852974	1	GRCh37	0.09	411	4019	FALSE	TRUE
DO35771	PBCA-DE	SP79074	SA413370	ICGC_F4	PedBrainWGBS_2013_8	1	91852973	91852974	1	GRCh37	0.11	535	4306	FALSE	TRUE
DO35769	PBCA-DE	SP79072	SA413366	ICGC_F3	PedBrainWGBS_2013_8	1	91852973	91852974	1	GRCh37	0.25	550	1666	FALSE	TRUE
DO35767	PBCA-DE	SP79070	SA413364	ICGC_F2	PedBrainWGBS_2013_8	1	91852973	91852974	1	GRCh37	0.17	977	4939	FALSE	TRUE
DO35767	PBCA-DE	SP79070	SA413364	ICGC_F2	PedBrainWGBS_2013_8	1	91852973	91852974	1	GRCh37	0.17	977	4939	FALSE	TRUE
DO35765	PBCA-DE	SP79068	SA413360	ICGC_F1	PedBrainWGBS_2013_8	1	91852973	91852974	1	GRCh37	0.18	1056	4853	FALSE	TRUE
DO35765	PBCA-DE	SP79068	SA413360	ICGC_F1	PedBrainWGBS_2013_8	1	91852973	91852974	1	GRCh37	0.18	1056	4853	FALSE	TRUE
DO35735	PBCA-DE	SP78933	SA414163	ICGC_MB107	PedBrainWGBS_2013_8	1	91852973	91852974	1	GRCh37	0.36	1950	3386	FALSE	TRUE
DO35735	PBCA-DE	SP78933	SA414163	ICGC_MB107	PedBrainWGBS_2013_8	1	91852973	91852974	1	GRCh37	0.36	1950	3386	FALSE	TRUE
DO35745	PBCA-DE	SP78943	SA414183	ICGC_MB113	PedBrainWGBS_2013_8	1	91852973	91852974	1	GRCh37	0.36	1990	3466	FALSE	TRUE
DO35745	PBCA-DE	SP78943	SA414183	ICGC_MB113	PedBrainWGBS_2013_8	1	91852973	91852974	1	GRCh37	0.36	1990	3466	FALSE	TRUE
DO35743	PBCA-DE	SP78941	SA414179	ICGC_MB112	PedBrainWGBS_2013_8	1	91852973	91852974	1	GRCh37	0.32	1743	3792	FALSE	TRUE
DO35743	PBCA-DE	SP78941	SA414179	ICGC_MB112	PedBrainWGBS_2013_8	1	91852973	91852974	1	GRCh37	0.32	1743	3792	FALSE	TRUE
DO35626	PBCA-DE	SP78823	SA413926	ICGC_MB95	PedBrainWGBS_2013_8	1	91852973	91852974	1	GRCh37	0.15	799	4438	FALSE	TRUE
DO35626	PBCA-DE	SP78823	SA413926	ICGC_MB95	PedBrainWGBS_2013_8	1	91852973	91852974	1	GRCh37	0.15	799	4438	FALSE	TRUE
DO35622	PBCA-DE	SP78819	SA413910	ICGC_MB90	PedBrainWGBS_2013_8	1	91852973	91852974	1	GRCh37	0.1	580	5069	FALSE	TRUE
DO35620	PBCA-DE	SP78817	SA413902	ICGC_MB88	PedBrainWGBS_2013_8	1	91852973	91852974	1	GRCh37	0.27	1432	3864	FALSE	TRUE
DO35620	PBCA-DE	SP78817	SA413902	ICGC_MB88	PedBrainWGBS_2013_8	1	91852973	91852974	1	GRCh37	0.27	1432	3864	FALSE	TRUE
DO35577	PBCA-DE	SP78722	SA413524	ICGC_MB40	PedBrainWGBS_2013_8	1	91852973	91852974	1	GRCh37	0.25	1420	4320	FALSE	TRUE
DO35577	PBCA-DE	SP78722	SA413524	ICGC_MB40	PedBrainWGBS_2013_8	1	91852973	91852974	1	GRCh37	0.25	1420	4320	FALSE	TRUE
DO35575	PBCA-DE	SP78720	SA413516	ICGC_MB38	PedBrainWGBS_2013_8	1	91852973	91852974	1	GRCh37	0.31	1139	2534	FALSE	TRUE
DO35575	PBCA-DE	SP78720	SA413516	ICGC_MB38	PedBrainWGBS_2013_8	1	91852973	91852974	1	GRCh37	0.31	1139	2534	FALSE	TRUE
DO35576	PBCA-DE	SP78721	SA413520	ICGC_MB39	PedBrainWGBS_2013_8	1	91852973	91852974	1	GRCh37	0.26	1152	3252	FALSE	TRUE
DO35576	PBCA-DE	SP78721	SA413520	ICGC_MB39	PedBrainWGBS_2013_8	1	91852973	91852974	1	GRCh37	0.26	1152	3252	FALSE	TRUE
DO35573	PBCA-DE	SP78718	SA413508	ICGC_MB36	PedBrainWGBS_2013_8	1	91852973	91852974	1	GRCh37	0.28	606	1571	FALSE	TRUE
DO35574	PBCA-DE	SP78719	SA413512	ICGC_MB37	PedBrainWGBS_2013_8	1	91852973	91852974	1	GRCh37	0.08	432	4823	FALSE	TRUE
DO35571	PBCA-DE	SP78716	SA413500	ICGC_MB34	PedBrainWGBS_2013_8	1	91852973	91852974	1	GRCh37	0.22	931	3381	FALSE	TRUE
DO35571	PBCA-DE	SP78716	SA413500	ICGC_MB34	PedBrainWGBS_2013_8	1	91852973	91852974	1	GRCh37	0.22	931	3381	FALSE	TRUE
DO35572	PBCA-DE	SP78717	SA413504	ICGC_MB35	PedBrainWGBS_2013_8	1	91852973	91852974	1	GRCh37	0.3	1419	3373	FALSE	TRUE
DO35572	PBCA-DE	SP78717	SA413504	ICGC_MB35	PedBrainWGBS_2013_8	1	91852973	91852974	1	GRCh37	0.3	1419	3373	FALSE	TRUE
DO35586	PBCA-DE	SP78731	SA413560	ICGC_MB51	PedBrainWGBS_2013_8	1	91852973	91852974	1	GRCh37	0.12	556	4231	FALSE	TRUE
DO35584	PBCA-DE	SP78729	SA413552	ICGC_MB49	PedBrainWGBS_2013_8	1	91852973	91852974	1	GRCh37	0.25	1138	3364	FALSE	TRUE
DO35584	PBCA-DE	SP78729	SA413552	ICGC_MB49	PedBrainWGBS_2013_8	1	91852973	91852974	1	GRCh37	0.25	1138	3364	FALSE	TRUE
DO35585	PBCA-DE	SP78730	SA413556	ICGC_MB50	PedBrainWGBS_2013_8	1	91852973	91852974	1	GRCh37	0.3	1298	2963	FALSE	TRUE
DO35585	PBCA-DE	SP78730	SA413556	ICGC_MB50	PedBrainWGBS_2013_8	1	91852973	91852974	1	GRCh37	0.3	1298	2963	FALSE	TRUE
DO35582	PBCA-DE	SP78727	SA413544	ICGC_MB46	PedBrainWGBS_2013_8	1	91852973	91852974	1	GRCh37	0.12	575	4067	FALSE	TRUE
DO35581	PBCA-DE	SP78726	SA413540	ICGC_MB45	PedBrainWGBS_2013_8	1	91852973	91852974	1	GRCh37	0.13	445	2901	FALSE	TRUE
DO35559	PBCA-DE	SP78680	SA413354	ICGC_MB24	PedBrainWGBS_2013_8	1	91852973	91852974	1	GRCh37	0.22	769	2797	FALSE	TRUE
DO35559	PBCA-DE	SP78680	SA413354	ICGC_MB24	PedBrainWGBS_2013_8	1	91852973	91852974	1	GRCh37	0.22	769	2797	FALSE	TRUE
DO35553	PBCA-DE	SP78674	SA413330	ICGC_MB18	PedBrainWGBS_2013_8	1	91852973	91852974	1	GRCh37	0.28	1658	4202	FALSE	TRUE
DO35553	PBCA-DE	SP78674	SA413330	ICGC_MB18	PedBrainWGBS_2013_8	1	91852973	91852974	1	GRCh37	0.28	1658	4202	FALSE	TRUE
DO35554	PBCA-DE	SP78675	SA413334	ICGC_MB19	PedBrainWGBS_2013_8	1	91852973	91852974	1	GRCh37	0.14	642	3936	FALSE	TRUE
DO35551	PBCA-DE	SP78672	SA413322	ICGC_MB16	PedBrainWGBS_2013_8	1	91852973	91852974	1	GRCh37	0.2	877	3409	FALSE	TRUE
DO35551	PBCA-DE	SP78672	SA413322	ICGC_MB16	PedBrainWGBS_2013_8	1	91852973	91852974	1	GRCh37	0.2	877	3409	FALSE	TRUE
DO35552	PBCA-DE	SP78673	SA413326	ICGC_MB17	PedBrainWGBS_2013_8	1	91852973	91852974	1	GRCh37	0.07	409	5480	FALSE	TRUE
DO35550	PBCA-DE	SP78671	SA413318	ICGC_MB15	PedBrainWGBS_2013_8	1	91852973	91852974	1	GRCh37	0.37	1346	2260	FALSE	TRUE
DO35550	PBCA-DE	SP78671	SA413318	ICGC_MB15	PedBrainWGBS_2013_8	1	91852973	91852974	1	GRCh37	0.37	1346	2260	FALSE	TRUE
DO35569	PBCA-DE	SP78714	SA413492	ICGC_MB32	PedBrainWGBS_2013_8	1	91852973	91852974	1	GRCh37	0.12	661	4686	FALSE	TRUE
DO35566	PBCA-DE	SP78711	SA413480	ICGC_MB28	PedBrainWGBS_2013_8	1	91852973	91852974	1	GRCh37	0.27	1630	4384	FALSE	TRUE
DO35566	PBCA-DE	SP78711	SA413480	ICGC_MB28	PedBrainWGBS_2013_8	1	91852973	91852974	1	GRCh37	0.27	1630	4384	FALSE	TRUE
DO35564	PBCA-DE	SP78709	SA413472	ICGC_MB26	PedBrainWGBS_2013_8	1	91852973	91852974	1	GRCh37	0.18	790	3639	FALSE	TRUE
DO35564	PBCA-DE	SP78709	SA413472	ICGC_MB26	PedBrainWGBS_2013_8	1	91852973	91852974	1	GRCh37	0.18	790	3639	FALSE	TRUE
DO35539	PBCA-DE	SP78660	SA413275	ICGC_MB2	PedBrainWGBS_2013_8	1	91852973	91852974	1	GRCh37	0.19	797	3392	FALSE	TRUE
DO35539	PBCA-DE	SP78660	SA413275	ICGC_MB2	PedBrainWGBS_2013_8	1	91852973	91852974	1	GRCh37	0.19	797	3392	FALSE	TRUE
DO35538	PBCA-DE	SP78659	SA413272	ICGC_MB1	PedBrainWGBS_2013_8	1	91852973	91852974	1	GRCh37	0.45	2764	3354	FALSE	TRUE
DO35538	PBCA-DE	SP78659	SA413272	ICGC_MB1	PedBrainWGBS_2013_8	1	91852973	91852974	1	GRCh37	0.45	2764	3354	FALSE	TRUE
DO35549	PBCA-DE	SP78670	SA413314	ICGC_MB14	PedBrainWGBS_2013_8	1	91852973	91852974	1	GRCh37	0.37	2309	3917	FALSE	TRUE
DO35549	PBCA-DE	SP78670	SA413314	ICGC_MB14	PedBrainWGBS_2013_8	1	91852973	91852974	1	GRCh37	0.37	2309	3917	FALSE	TRUE
DO35545	PBCA-DE	SP78666	SA413298	ICGC_MB9	PedBrainWGBS_2013_8	1	91852973	91852974	1	GRCh37	0.3	903	2099	FALSE	TRUE
DO35545	PBCA-DE	SP78666	SA413298	ICGC_MB9	PedBrainWGBS_2013_8	1	91852973	91852974	1	GRCh37	0.3	903	2099	FALSE	TRUE
DO35542	PBCA-DE	SP78663	SA413286	ICGC_MB6	PedBrainWGBS_2013_8	1	91852973	91852974	1	GRCh37	0.31	1313	2901	FALSE	TRUE
DO35542	PBCA-DE	SP78663	SA413286	ICGC_MB6	PedBrainWGBS_2013_8	1	91852973	91852974	1	GRCh37	0.31	1313	2901	FALSE	TRUE
DO35543	PBCA-DE	SP78664	SA413290	ICGC_MB7	PedBrainWGBS_2013_8	1	91852973	91852974	1	GRCh37	0.2	976	4024	FALSE	TRUE
DO35543	PBCA-DE	SP78664	SA413290	ICGC_MB7	PedBrainWGBS_2013_8	1	91852973	91852974	1	GRCh37	0.2	976	4024	FALSE	TRUE
DO35541	PBCA-DE	SP78662	SA413282	ICGC_MB5	PedBrainWGBS_2013_8	1	91852973	91852974	1	GRCh37	0.19	790	3282	FALSE	TRUE
DO35541	PBCA-DE	SP78662	SA413282	ICGC_MB5	PedBrainWGBS_2013_8	1	91852973	91852974	1	GRCh37	0.19	790	3282	FALSE	TRUE
DO35779	PBCA-DE	SP79082	SA413386	ICGC_A4	PedBrainWGBS_2013_8	1	91852983	91852984	1	GRCh37	0.31	1756	3954	FALSE	TRUE
DO35779	PBCA-DE	SP79082	SA413386	ICGC_A4	PedBrainWGBS_2013_8	1	91852983	91852984	1	GRCh37	0.31	1756	3954	FALSE	TRUE
DO35777	PBCA-DE	SP79080	SA413382	ICGC_A3	PedBrainWGBS_2013_8	1	91852983	91852984	1	GRCh37	0.34	1916	3693	FALSE	TRUE
DO35777	PBCA-DE	SP79080	SA413382	ICGC_A3	PedBrainWGBS_2013_8	1	91852983	91852984	1	GRCh37	0.34	1916	3693	FALSE	TRUE
DO35775	PBCA-DE	SP79078	SA413378	ICGC_A2	PedBrainWGBS_2013_8	1	91852983	91852984	1	GRCh37	0.2	1112	4463	FALSE	TRUE
DO35775	PBCA-DE	SP79078	SA413378	ICGC_A2	PedBrainWGBS_2013_8	1	91852983	91852984	1	GRCh37	0.2	1112	4463	FALSE	TRUE
DO35773	PBCA-DE	SP79076	SA413374	ICGC_A1	PedBrainWGBS_2013_8	1	91852983	91852984	1	GRCh37	0.22	975	3548	FALSE	TRUE
DO35773	PBCA-DE	SP79076	SA413374	ICGC_A1	PedBrainWGBS_2013_8	1	91852983	91852984	1	GRCh37	0.22	975	3548	FALSE	TRUE
DO35771	PBCA-DE	SP79074	SA413370	ICGC_F4	PedBrainWGBS_2013_8	1	91852983	91852984	1	GRCh37	0.24	1143	3597	FALSE	TRUE
DO35771	PBCA-DE	SP79074	SA413370	ICGC_F4	PedBrainWGBS_2013_8	1	91852983	91852984	1	GRCh37	0.24	1143	3597	FALSE	TRUE
DO35769	PBCA-DE	SP79072	SA413366	ICGC_F3	PedBrainWGBS_2013_8	1	91852983	91852984	1	GRCh37	0.41	960	1381	FALSE	TRUE
DO35769	PBCA-DE	SP79072	SA413366	ICGC_F3	PedBrainWGBS_2013_8	1	91852983	91852984	1	GRCh37	0.41	960	1381	FALSE	TRUE
DO35767	PBCA-DE	SP79070	SA413364	ICGC_F2	PedBrainWGBS_2013_8	1	91852983	91852984	1	GRCh37	0.34	1909	3796	FALSE	TRUE
DO35767	PBCA-DE	SP79070	SA413364	ICGC_F2	PedBrainWGBS_2013_8	1	91852983	91852984	1	GRCh37	0.34	1909	3796	FALSE	TRUE
DO35765	PBCA-DE	SP79068	SA413360	ICGC_F1	PedBrainWGBS_2013_8	1	91852983	91852984	1	GRCh37	0.32	1861	3917	FALSE	TRUE
DO35765	PBCA-DE	SP79068	SA413360	ICGC_F1	PedBrainWGBS_2013_8	1	91852983	91852984	1	GRCh37	0.32	1861	3917	FALSE	TRUE
DO35735	PBCA-DE	SP78933	SA414163	ICGC_MB107	PedBrainWGBS_2013_8	1	91852983	91852984	1	GRCh37	0.49	2453	2513	FALSE	TRUE
DO35735	PBCA-DE	SP78933	SA414163	ICGC_MB107	PedBrainWGBS_2013_8	1	91852983	91852984	1	GRCh37	0.49	2453	2513	FALSE	TRUE
DO35745	PBCA-DE	SP78943	SA414183	ICGC_MB113	PedBrainWGBS_2013_8	1	91852983	91852984	1	GRCh37	0.49	2447	2585	FALSE	TRUE
DO35745	PBCA-DE	SP78943	SA414183	ICGC_MB113	PedBrainWGBS_2013_8	1	91852983	91852984	1	GRCh37	0.49	2447	2585	FALSE	TRUE
DO35743	PBCA-DE	SP78941	SA414179	ICGC_MB112	PedBrainWGBS_2013_8	1	91852983	91852984	1	GRCh37	0.44	2378	3037	FALSE	TRUE
DO35743	PBCA-DE	SP78941	SA414179	ICGC_MB112	PedBrainWGBS_2013_8	1	91852983	91852984	1	GRCh37	0.44	2378	3037	FALSE	TRUE
DO35626	PBCA-DE	SP78823	SA413926	ICGC_MB95	PedBrainWGBS_2013_8	1	91852983	91852984	1	GRCh37	0.28	1418	3599	FALSE	TRUE
DO35626	PBCA-DE	SP78823	SA413926	ICGC_MB95	PedBrainWGBS_2013_8	1	91852983	91852984	1	GRCh37	0.28	1418	3599	FALSE	TRUE
DO35622	PBCA-DE	SP78819	SA413910	ICGC_MB90	PedBrainWGBS_2013_8	1	91852983	91852984	1	GRCh37	0.24	1346	4158	FALSE	TRUE
DO35622	PBCA-DE	SP78819	SA413910	ICGC_MB90	PedBrainWGBS_2013_8	1	91852983	91852984	1	GRCh37	0.24	1346	4158	FALSE	TRUE
DO35620	PBCA-DE	SP78817	SA413902	ICGC_MB88	PedBrainWGBS_2013_8	1	91852983	91852984	1	GRCh37	0.46	2296	2692	FALSE	TRUE
DO35620	PBCA-DE	SP78817	SA413902	ICGC_MB88	PedBrainWGBS_2013_8	1	91852983	91852984	1	GRCh37	0.46	2296	2692	FALSE	TRUE
DO35577	PBCA-DE	SP78722	SA413524	ICGC_MB40	PedBrainWGBS_2013_8	1	91852983	91852984	1	GRCh37	0.41	2282	3295	FALSE	TRUE
DO35577	PBCA-DE	SP78722	SA413524	ICGC_MB40	PedBrainWGBS_2013_8	1	91852983	91852984	1	GRCh37	0.41	2282	3295	FALSE	TRUE
DO35575	PBCA-DE	SP78720	SA413516	ICGC_MB38	PedBrainWGBS_2013_8	1	91852983	91852984	1	GRCh37	0.47	1724	1916	FALSE	TRUE
DO35575	PBCA-DE	SP78720	SA413516	ICGC_MB38	PedBrainWGBS_2013_8	1	91852983	91852984	1	GRCh37	0.47	1724	1916	FALSE	TRUE
DO35576	PBCA-DE	SP78721	SA413520	ICGC_MB39	PedBrainWGBS_2013_8	1	91852983	91852984	1	GRCh37	0.41	1783	2549	FALSE	TRUE
DO35576	PBCA-DE	SP78721	SA413520	ICGC_MB39	PedBrainWGBS_2013_8	1	91852983	91852984	1	GRCh37	0.41	1783	2549	FALSE	TRUE
DO35573	PBCA-DE	SP78718	SA413508	ICGC_MB36	PedBrainWGBS_2013_8	1	91852983	91852984	1	GRCh37	0.42	927	1260	FALSE	TRUE
DO35573	PBCA-DE	SP78718	SA413508	ICGC_MB36	PedBrainWGBS_2013_8	1	91852983	91852984	1	GRCh37	0.42	927	1260	FALSE	TRUE
DO35574	PBCA-DE	SP78719	SA413512	ICGC_MB37	PedBrainWGBS_2013_8	1	91852983	91852984	1	GRCh37	0.2	1053	4105	FALSE	TRUE
DO35574	PBCA-DE	SP78719	SA413512	ICGC_MB37	PedBrainWGBS_2013_8	1	91852983	91852984	1	GRCh37	0.2	1053	4105	FALSE	TRUE
DO35571	PBCA-DE	SP78716	SA413500	ICGC_MB34	PedBrainWGBS_2013_8	1	91852983	91852984	1	GRCh37	0.37	1558	2649	FALSE	TRUE
DO35571	PBCA-DE	SP78716	SA413500	ICGC_MB34	PedBrainWGBS_2013_8	1	91852983	91852984	1	GRCh37	0.37	1558	2649	FALSE	TRUE
DO35572	PBCA-DE	SP78717	SA413504	ICGC_MB35	PedBrainWGBS_2013_8	1	91852983	91852984	1	GRCh37	0.47	2225	2509	FALSE	TRUE
DO35572	PBCA-DE	SP78717	SA413504	ICGC_MB35	PedBrainWGBS_2013_8	1	91852983	91852984	1	GRCh37	0.47	2225	2509	FALSE	TRUE
DO35586	PBCA-DE	SP78731	SA413560	ICGC_MB51	PedBrainWGBS_2013_8	1	91852983	91852984	1	GRCh37	0.24	1126	3535	FALSE	TRUE
DO35586	PBCA-DE	SP78731	SA413560	ICGC_MB51	PedBrainWGBS_2013_8	1	91852983	91852984	1	GRCh37	0.24	1126	3535	FALSE	TRUE
DO35584	PBCA-DE	SP78729	SA413552	ICGC_MB49	PedBrainWGBS_2013_8	1	91852983	91852984	1	GRCh37	0.43	1989	2622	FALSE	TRUE
DO35584	PBCA-DE	SP78729	SA413552	ICGC_MB49	PedBrainWGBS_2013_8	1	91852983	91852984	1	GRCh37	0.43	1989	2622	FALSE	TRUE
DO35585	PBCA-DE	SP78730	SA413556	ICGC_MB50	PedBrainWGBS_2013_8	1	91852983	91852984	1	GRCh37	0.48	2028	2226	FALSE	TRUE
DO35585	PBCA-DE	SP78730	SA413556	ICGC_MB50	PedBrainWGBS_2013_8	1	91852983	91852984	1	GRCh37	0.48	2028	2226	FALSE	TRUE
DO35582	PBCA-DE	SP78727	SA413544	ICGC_MB46	PedBrainWGBS_2013_8	1	91852983	91852984	1	GRCh37	0.22	983	3568	FALSE	TRUE
DO35582	PBCA-DE	SP78727	SA413544	ICGC_MB46	PedBrainWGBS_2013_8	1	91852983	91852984	1	GRCh37	0.22	983	3568	FALSE	TRUE
DO35581	PBCA-DE	SP78726	SA413540	ICGC_MB45	PedBrainWGBS_2013_8	1	91852983	91852984	1	GRCh37	0.29	920	2283	FALSE	TRUE
DO35581	PBCA-DE	SP78726	SA413540	ICGC_MB45	PedBrainWGBS_2013_8	1	91852983	91852984	1	GRCh37	0.29	920	2283	FALSE	TRUE
DO35559	PBCA-DE	SP78680	SA413354	ICGC_MB24	PedBrainWGBS_2013_8	1	91852983	91852984	1	GRCh37	0.37	1352	2299	FALSE	TRUE
DO35559	PBCA-DE	SP78680	SA413354	ICGC_MB24	PedBrainWGBS_2013_8	1	91852983	91852984	1	GRCh37	0.37	1352	2299	FALSE	TRUE
DO35553	PBCA-DE	SP78674	SA413330	ICGC_MB18	PedBrainWGBS_2013_8	1	91852983	91852984	1	GRCh37	0.46	2626	3112	FALSE	TRUE
DO35553	PBCA-DE	SP78674	SA413330	ICGC_MB18	PedBrainWGBS_2013_8	1	91852983	91852984	1	GRCh37	0.46	2626	3112	FALSE	TRUE
DO35554	PBCA-DE	SP78675	SA413334	ICGC_MB19	PedBrainWGBS_2013_8	1	91852983	91852984	1	GRCh37	0.26	1161	3392	FALSE	TRUE
DO35554	PBCA-DE	SP78675	SA413334	ICGC_MB19	PedBrainWGBS_2013_8	1	91852983	91852984	1	GRCh37	0.26	1161	3392	FALSE	TRUE
DO35551	PBCA-DE	SP78672	SA413322	ICGC_MB16	PedBrainWGBS_2013_8	1	91852983	91852984	1	GRCh37	0.34	1448	2772	FALSE	TRUE
DO35551	PBCA-DE	SP78672	SA413322	ICGC_MB16	PedBrainWGBS_2013_8	1	91852983	91852984	1	GRCh37	0.34	1448	2772	FALSE	TRUE
DO35552	PBCA-DE	SP78673	SA413326	ICGC_MB17	PedBrainWGBS_2013_8	1	91852983	91852984	1	GRCh37	0.19	1080	4596	FALSE	TRUE
DO35552	PBCA-DE	SP78673	SA413326	ICGC_MB17	PedBrainWGBS_2013_8	1	91852983	91852984	1	GRCh37	0.19	1080	4596	FALSE	TRUE
DO35550	PBCA-DE	SP78671	SA413318	ICGC_MB15	PedBrainWGBS_2013_8	1	91852983	91852984	1	GRCh37	0.59	2181	1495	TRUE	FALSE
DO35550	PBCA-DE	SP78671	SA413318	ICGC_MB15	PedBrainWGBS_2013_8	1	91852983	91852984	1	GRCh37	0.59	2181	1495	TRUE	FALSE
DO35569	PBCA-DE	SP78714	SA413492	ICGC_MB32	PedBrainWGBS_2013_8	1	91852983	91852984	1	GRCh37	0.25	1318	3905	FALSE	TRUE
DO35569	PBCA-DE	SP78714	SA413492	ICGC_MB32	PedBrainWGBS_2013_8	1	91852983	91852984	1	GRCh37	0.25	1318	3905	FALSE	TRUE
DO35566	PBCA-DE	SP78711	SA413480	ICGC_MB28	PedBrainWGBS_2013_8	1	91852983	91852984	1	GRCh37	0.43	2542	3301	FALSE	TRUE
DO35566	PBCA-DE	SP78711	SA413480	ICGC_MB28	PedBrainWGBS_2013_8	1	91852983	91852984	1	GRCh37	0.43	2542	3301	FALSE	TRUE
DO35564	PBCA-DE	SP78709	SA413472	ICGC_MB26	PedBrainWGBS_2013_8	1	91852983	91852984	1	GRCh37	0.34	1474	2799	FALSE	TRUE
DO35564	PBCA-DE	SP78709	SA413472	ICGC_MB26	PedBrainWGBS_2013_8	1	91852983	91852984	1	GRCh37	0.34	1474	2799	FALSE	TRUE
DO35539	PBCA-DE	SP78660	SA413275	ICGC_MB2	PedBrainWGBS_2013_8	1	91852983	91852984	1	GRCh37	0.32	1329	2798	FALSE	TRUE
DO35539	PBCA-DE	SP78660	SA413275	ICGC_MB2	PedBrainWGBS_2013_8	1	91852983	91852984	1	GRCh37	0.32	1329	2798	FALSE	TRUE
DO35538	PBCA-DE	SP78659	SA413272	ICGC_MB1	PedBrainWGBS_2013_8	1	91852983	91852984	1	GRCh37	0.62	3765	2348	TRUE	FALSE
DO35538	PBCA-DE	SP78659	SA413272	ICGC_MB1	PedBrainWGBS_2013_8	1	91852983	91852984	1	GRCh37	0.62	3765	2348	TRUE	FALSE
DO35549	PBCA-DE	SP78670	SA413314	ICGC_MB14	PedBrainWGBS_2013_8	1	91852983	91852984	1	GRCh37	0.51	2881	2757	TRUE	FALSE
DO35549	PBCA-DE	SP78670	SA413314	ICGC_MB14	PedBrainWGBS_2013_8	1	91852983	91852984	1	GRCh37	0.51	2881	2757	TRUE	FALSE
DO35545	PBCA-DE	SP78666	SA413298	ICGC_MB9	PedBrainWGBS_2013_8	1	91852983	91852984	1	GRCh37	0.45	1339	1646	FALSE	TRUE
DO35545	PBCA-DE	SP78666	SA413298	ICGC_MB9	PedBrainWGBS_2013_8	1	91852983	91852984	1	GRCh37	0.45	1339	1646	FALSE	TRUE
DO35542	PBCA-DE	SP78663	SA413286	ICGC_MB6	PedBrainWGBS_2013_8	1	91852983	91852984	1	GRCh37	0.5	2133	2154	FALSE	TRUE
DO35542	PBCA-DE	SP78663	SA413286	ICGC_MB6	PedBrainWGBS_2013_8	1	91852983	91852984	1	GRCh37	0.5	2133	2154	FALSE	TRUE
DO35543	PBCA-DE	SP78664	SA413290	ICGC_MB7	PedBrainWGBS_2013_8	1	91852983	91852984	1	GRCh37	0.33	1637	3264	FALSE	TRUE
DO35543	PBCA-DE	SP78664	SA413290	ICGC_MB7	PedBrainWGBS_2013_8	1	91852983	91852984	1	GRCh37	0.33	1637	3264	FALSE	TRUE
DO35541	PBCA-DE	SP78662	SA413282	ICGC_MB5	PedBrainWGBS_2013_8	1	91852983	91852984	1	GRCh37	0.33	1296	2632	FALSE	TRUE
DO35541	PBCA-DE	SP78662	SA413282	ICGC_MB5	PedBrainWGBS_2013_8	1	91852983	91852984	1	GRCh37	0.33	1296	2632	FALSE	TRUE
DO35779	PBCA-DE	SP79082	SA413386	ICGC_A4	PedBrainWGBS_2013_8	1	91852991	91852992	1	GRCh37	0.27	1495	4101	FALSE	TRUE
DO35779	PBCA-DE	SP79082	SA413386	ICGC_A4	PedBrainWGBS_2013_8	1	91852991	91852992	1	GRCh37	0.27	1495	4101	FALSE	TRUE
DO35777	PBCA-DE	SP79080	SA413382	ICGC_A3	PedBrainWGBS_2013_8	1	91852991	91852992	1	GRCh37	0.3	1665	3808	FALSE	TRUE
DO35777	PBCA-DE	SP79080	SA413382	ICGC_A3	PedBrainWGBS_2013_8	1	91852991	91852992	1	GRCh37	0.3	1665	3808	FALSE	TRUE
DO35775	PBCA-DE	SP79078	SA413378	ICGC_A2	PedBrainWGBS_2013_8	1	91852991	91852992	1	GRCh37	0.15	823	4693	FALSE	TRUE
DO35775	PBCA-DE	SP79078	SA413378	ICGC_A2	PedBrainWGBS_2013_8	1	91852991	91852992	1	GRCh37	0.15	823	4693	FALSE	TRUE
DO35773	PBCA-DE	SP79076	SA413374	ICGC_A1	PedBrainWGBS_2013_8	1	91852991	91852992	1	GRCh37	0.17	788	3903	FALSE	TRUE
DO35773	PBCA-DE	SP79076	SA413374	ICGC_A1	PedBrainWGBS_2013_8	1	91852991	91852992	1	GRCh37	0.17	788	3903	FALSE	TRUE
DO35771	PBCA-DE	SP79074	SA413370	ICGC_F4	PedBrainWGBS_2013_8	1	91852991	91852992	1	GRCh37	0.21	979	3743	FALSE	TRUE
DO35771	PBCA-DE	SP79074	SA413370	ICGC_F4	PedBrainWGBS_2013_8	1	91852991	91852992	1	GRCh37	0.21	979	3743	FALSE	TRUE
DO35769	PBCA-DE	SP79072	SA413366	ICGC_F3	PedBrainWGBS_2013_8	1	91852991	91852992	1	GRCh37	0.37	925	1551	FALSE	TRUE
DO35769	PBCA-DE	SP79072	SA413366	ICGC_F3	PedBrainWGBS_2013_8	1	91852991	91852992	1	GRCh37	0.37	925	1551	FALSE	TRUE
DO35767	PBCA-DE	SP79070	SA413364	ICGC_F2	PedBrainWGBS_2013_8	1	91852991	91852992	1	GRCh37	0.28	1598	4036	FALSE	TRUE
DO35767	PBCA-DE	SP79070	SA413364	ICGC_F2	PedBrainWGBS_2013_8	1	91852991	91852992	1	GRCh37	0.28	1598	4036	FALSE	TRUE
DO35765	PBCA-DE	SP79068	SA413360	ICGC_F1	PedBrainWGBS_2013_8	1	91852991	91852992	1	GRCh37	0.29	1643	3990	FALSE	TRUE
DO35765	PBCA-DE	SP79068	SA413360	ICGC_F1	PedBrainWGBS_2013_8	1	91852991	91852992	1	GRCh37	0.29	1643	3990	FALSE	TRUE
DO35735	PBCA-DE	SP78933	SA414163	ICGC_MB107	PedBrainWGBS_2013_8	1	91852991	91852992	1	GRCh37	0.48	2345	2536	FALSE	TRUE
DO35735	PBCA-DE	SP78933	SA414163	ICGC_MB107	PedBrainWGBS_2013_8	1	91852991	91852992	1	GRCh37	0.48	2345	2536	FALSE	TRUE
DO35745	PBCA-DE	SP78943	SA414183	ICGC_MB113	PedBrainWGBS_2013_8	1	91852991	91852992	1	GRCh37	0.46	2271	2677	FALSE	TRUE
DO35745	PBCA-DE	SP78943	SA414183	ICGC_MB113	PedBrainWGBS_2013_8	1	91852991	91852992	1	GRCh37	0.46	2271	2677	FALSE	TRUE
DO35743	PBCA-DE	SP78941	SA414179	ICGC_MB112	PedBrainWGBS_2013_8	1	91852991	91852992	1	GRCh37	0.41	2281	3344	FALSE	TRUE
DO35743	PBCA-DE	SP78941	SA414179	ICGC_MB112	PedBrainWGBS_2013_8	1	91852991	91852992	1	GRCh37	0.41	2281	3344	FALSE	TRUE
DO35626	PBCA-DE	SP78823	SA413926	ICGC_MB95	PedBrainWGBS_2013_8	1	91852991	91852992	1	GRCh37	0.24	1215	3803	FALSE	TRUE
DO35626	PBCA-DE	SP78823	SA413926	ICGC_MB95	PedBrainWGBS_2013_8	1	91852991	91852992	1	GRCh37	0.24	1215	3803	FALSE	TRUE
DO35622	PBCA-DE	SP78819	SA413910	ICGC_MB90	PedBrainWGBS_2013_8	1	91852991	91852992	1	GRCh37	0.18	993	4600	FALSE	TRUE
DO35622	PBCA-DE	SP78819	SA413910	ICGC_MB90	PedBrainWGBS_2013_8	1	91852991	91852992	1	GRCh37	0.18	993	4600	FALSE	TRUE
DO35620	PBCA-DE	SP78817	SA413902	ICGC_MB88	PedBrainWGBS_2013_8	1	91852991	91852992	1	GRCh37	0.4	2028	3034	FALSE	TRUE
DO35620	PBCA-DE	SP78817	SA413902	ICGC_MB88	PedBrainWGBS_2013_8	1	91852991	91852992	1	GRCh37	0.4	2028	3034	FALSE	TRUE
DO35577	PBCA-DE	SP78722	SA413524	ICGC_MB40	PedBrainWGBS_2013_8	1	91852991	91852992	1	GRCh37	0.38	2055	3397	FALSE	TRUE
DO35577	PBCA-DE	SP78722	SA413524	ICGC_MB40	PedBrainWGBS_2013_8	1	91852991	91852992	1	GRCh37	0.38	2055	3397	FALSE	TRUE
DO35575	PBCA-DE	SP78720	SA413516	ICGC_MB38	PedBrainWGBS_2013_8	1	91852991	91852992	1	GRCh37	0.43	1557	2072	FALSE	TRUE
DO35575	PBCA-DE	SP78720	SA413516	ICGC_MB38	PedBrainWGBS_2013_8	1	91852991	91852992	1	GRCh37	0.43	1557	2072	FALSE	TRUE
DO35576	PBCA-DE	SP78721	SA413520	ICGC_MB39	PedBrainWGBS_2013_8	1	91852991	91852992	1	GRCh37	0.4	1744	2629	FALSE	TRUE
DO35576	PBCA-DE	SP78721	SA413520	ICGC_MB39	PedBrainWGBS_2013_8	1	91852991	91852992	1	GRCh37	0.4	1744	2629	FALSE	TRUE
DO35573	PBCA-DE	SP78718	SA413508	ICGC_MB36	PedBrainWGBS_2013_8	1	91852991	91852992	1	GRCh37	0.4	902	1342	FALSE	TRUE
DO35573	PBCA-DE	SP78718	SA413508	ICGC_MB36	PedBrainWGBS_2013_8	1	91852991	91852992	1	GRCh37	0.4	902	1342	FALSE	TRUE
DO35574	PBCA-DE	SP78719	SA413512	ICGC_MB37	PedBrainWGBS_2013_8	1	91852991	91852992	1	GRCh37	0.16	837	4276	FALSE	TRUE
DO35574	PBCA-DE	SP78719	SA413512	ICGC_MB37	PedBrainWGBS_2013_8	1	91852991	91852992	1	GRCh37	0.16	837	4276	FALSE	TRUE
DO35571	PBCA-DE	SP78716	SA413500	ICGC_MB34	PedBrainWGBS_2013_8	1	91852991	91852992	1	GRCh37	0.33	1357	2798	FALSE	TRUE
DO35571	PBCA-DE	SP78716	SA413500	ICGC_MB34	PedBrainWGBS_2013_8	1	91852991	91852992	1	GRCh37	0.33	1357	2798	FALSE	TRUE
DO35572	PBCA-DE	SP78717	SA413504	ICGC_MB35	PedBrainWGBS_2013_8	1	91852991	91852992	1	GRCh37	0.44	2067	2604	FALSE	TRUE
DO35572	PBCA-DE	SP78717	SA413504	ICGC_MB35	PedBrainWGBS_2013_8	1	91852991	91852992	1	GRCh37	0.44	2067	2604	FALSE	TRUE
DO35586	PBCA-DE	SP78731	SA413560	ICGC_MB51	PedBrainWGBS_2013_8	1	91852991	91852992	1	GRCh37	0.2	939	3665	FALSE	TRUE
DO35586	PBCA-DE	SP78731	SA413560	ICGC_MB51	PedBrainWGBS_2013_8	1	91852991	91852992	1	GRCh37	0.2	939	3665	FALSE	TRUE
DO35584	PBCA-DE	SP78729	SA413552	ICGC_MB49	PedBrainWGBS_2013_8	1	91852991	91852992	1	GRCh37	0.38	1810	2941	FALSE	TRUE
DO35584	PBCA-DE	SP78729	SA413552	ICGC_MB49	PedBrainWGBS_2013_8	1	91852991	91852992	1	GRCh37	0.38	1810	2941	FALSE	TRUE
DO35585	PBCA-DE	SP78730	SA413556	ICGC_MB50	PedBrainWGBS_2013_8	1	91852991	91852992	1	GRCh37	0.45	1899	2322	FALSE	TRUE
DO35585	PBCA-DE	SP78730	SA413556	ICGC_MB50	PedBrainWGBS_2013_8	1	91852991	91852992	1	GRCh37	0.45	1899	2322	FALSE	TRUE
DO35582	PBCA-DE	SP78727	SA413544	ICGC_MB46	PedBrainWGBS_2013_8	1	91852991	91852992	1	GRCh37	0.18	799	3730	FALSE	TRUE
DO35582	PBCA-DE	SP78727	SA413544	ICGC_MB46	PedBrainWGBS_2013_8	1	91852991	91852992	1	GRCh37	0.18	799	3730	FALSE	TRUE
DO35581	PBCA-DE	SP78726	SA413540	ICGC_MB45	PedBrainWGBS_2013_8	1	91852991	91852992	1	GRCh37	0.25	795	2387	FALSE	TRUE
DO35581	PBCA-DE	SP78726	SA413540	ICGC_MB45	PedBrainWGBS_2013_8	1	91852991	91852992	1	GRCh37	0.25	795	2387	FALSE	TRUE
DO35559	PBCA-DE	SP78680	SA413354	ICGC_MB24	PedBrainWGBS_2013_8	1	91852991	91852992	1	GRCh37	0.33	1233	2534	FALSE	TRUE
DO35559	PBCA-DE	SP78680	SA413354	ICGC_MB24	PedBrainWGBS_2013_8	1	91852991	91852992	1	GRCh37	0.33	1233	2534	FALSE	TRUE
DO35553	PBCA-DE	SP78674	SA413330	ICGC_MB18	PedBrainWGBS_2013_8	1	91852991	91852992	1	GRCh37	0.41	2358	3444	FALSE	TRUE
DO35553	PBCA-DE	SP78674	SA413330	ICGC_MB18	PedBrainWGBS_2013_8	1	91852991	91852992	1	GRCh37	0.41	2358	3444	FALSE	TRUE
DO35554	PBCA-DE	SP78675	SA413334	ICGC_MB19	PedBrainWGBS_2013_8	1	91852991	91852992	1	GRCh37	0.22	978	3535	FALSE	TRUE
DO35554	PBCA-DE	SP78675	SA413334	ICGC_MB19	PedBrainWGBS_2013_8	1	91852991	91852992	1	GRCh37	0.22	978	3535	FALSE	TRUE
DO35551	PBCA-DE	SP78672	SA413322	ICGC_MB16	PedBrainWGBS_2013_8	1	91852991	91852992	1	GRCh37	0.32	1341	2877	FALSE	TRUE
DO35551	PBCA-DE	SP78672	SA413322	ICGC_MB16	PedBrainWGBS_2013_8	1	91852991	91852992	1	GRCh37	0.32	1341	2877	FALSE	TRUE
DO35552	PBCA-DE	SP78673	SA413326	ICGC_MB17	PedBrainWGBS_2013_8	1	91852991	91852992	1	GRCh37	0.14	780	4792	FALSE	TRUE
DO35552	PBCA-DE	SP78673	SA413326	ICGC_MB17	PedBrainWGBS_2013_8	1	91852991	91852992	1	GRCh37	0.14	780	4792	FALSE	TRUE
DO35550	PBCA-DE	SP78671	SA413318	ICGC_MB15	PedBrainWGBS_2013_8	1	91852991	91852992	1	GRCh37	0.58	2190	1597	TRUE	FALSE
DO35550	PBCA-DE	SP78671	SA413318	ICGC_MB15	PedBrainWGBS_2013_8	1	91852991	91852992	1	GRCh37	0.58	2190	1597	TRUE	FALSE
DO35569	PBCA-DE	SP78714	SA413492	ICGC_MB32	PedBrainWGBS_2013_8	1	91852991	91852992	1	GRCh37	0.21	1088	4113	FALSE	TRUE
DO35569	PBCA-DE	SP78714	SA413492	ICGC_MB32	PedBrainWGBS_2013_8	1	91852991	91852992	1	GRCh37	0.21	1088	4113	FALSE	TRUE
DO35566	PBCA-DE	SP78711	SA413480	ICGC_MB28	PedBrainWGBS_2013_8	1	91852991	91852992	1	GRCh37	0.39	2228	3474	FALSE	TRUE
DO35566	PBCA-DE	SP78711	SA413480	ICGC_MB28	PedBrainWGBS_2013_8	1	91852991	91852992	1	GRCh37	0.39	2228	3474	FALSE	TRUE
DO35564	PBCA-DE	SP78709	SA413472	ICGC_MB26	PedBrainWGBS_2013_8	1	91852991	91852992	1	GRCh37	0.32	1355	2903	FALSE	TRUE
DO35564	PBCA-DE	SP78709	SA413472	ICGC_MB26	PedBrainWGBS_2013_8	1	91852991	91852992	1	GRCh37	0.32	1355	2903	FALSE	TRUE
DO35539	PBCA-DE	SP78660	SA413275	ICGC_MB2	PedBrainWGBS_2013_8	1	91852991	91852992	1	GRCh37	0.28	1157	2931	FALSE	TRUE
DO35539	PBCA-DE	SP78660	SA413275	ICGC_MB2	PedBrainWGBS_2013_8	1	91852991	91852992	1	GRCh37	0.28	1157	2931	FALSE	TRUE
DO35538	PBCA-DE	SP78659	SA413272	ICGC_MB1	PedBrainWGBS_2013_8	1	91852991	91852992	1	GRCh37	0.57	3394	2542	TRUE	FALSE
DO35538	PBCA-DE	SP78659	SA413272	ICGC_MB1	PedBrainWGBS_2013_8	1	91852991	91852992	1	GRCh37	0.57	3394	2542	TRUE	FALSE
DO35549	PBCA-DE	SP78670	SA413314	ICGC_MB14	PedBrainWGBS_2013_8	1	91852991	91852992	1	GRCh37	0.51	2803	2737	TRUE	FALSE
DO35549	PBCA-DE	SP78670	SA413314	ICGC_MB14	PedBrainWGBS_2013_8	1	91852991	91852992	1	GRCh37	0.51	2803	2737	TRUE	FALSE
DO35545	PBCA-DE	SP78666	SA413298	ICGC_MB9	PedBrainWGBS_2013_8	1	91852991	91852992	1	GRCh37	0.43	1349	1787	FALSE	TRUE
DO35545	PBCA-DE	SP78666	SA413298	ICGC_MB9	PedBrainWGBS_2013_8	1	91852991	91852992	1	GRCh37	0.43	1349	1787	FALSE	TRUE
DO35542	PBCA-DE	SP78663	SA413286	ICGC_MB6	PedBrainWGBS_2013_8	1	91852991	91852992	1	GRCh37	0.44	1978	2491	FALSE	TRUE
DO35542	PBCA-DE	SP78663	SA413286	ICGC_MB6	PedBrainWGBS_2013_8	1	91852991	91852992	1	GRCh37	0.44	1978	2491	FALSE	TRUE
DO35543	PBCA-DE	SP78664	SA413290	ICGC_MB7	PedBrainWGBS_2013_8	1	91852991	91852992	1	GRCh37	0.29	1385	3425	FALSE	TRUE
DO35543	PBCA-DE	SP78664	SA413290	ICGC_MB7	PedBrainWGBS_2013_8	1	91852991	91852992	1	GRCh37	0.29	1385	3425	FALSE	TRUE
DO35541	PBCA-DE	SP78662	SA413282	ICGC_MB5	PedBrainWGBS_2013_8	1	91852991	91852992	1	GRCh37	0.29	1139	2794	FALSE	TRUE
DO35541	PBCA-DE	SP78662	SA413282	ICGC_MB5	PedBrainWGBS_2013_8	1	91852991	91852992	1	GRCh37	0.29	1139	2794	FALSE	TRUE
DO35779	PBCA-DE	SP79082	SA413386	ICGC_A4	PedBrainWGBS_2013_8	1	91853002	91853003	1	GRCh37	0.28	1514	3804	FALSE	TRUE
DO35779	PBCA-DE	SP79082	SA413386	ICGC_A4	PedBrainWGBS_2013_8	1	91853002	91853003	1	GRCh37	0.28	1514	3804	FALSE	TRUE
DO35777	PBCA-DE	SP79080	SA413382	ICGC_A3	PedBrainWGBS_2013_8	1	91853002	91853003	1	GRCh37	0.32	1659	3526	FALSE	TRUE
DO35777	PBCA-DE	SP79080	SA413382	ICGC_A3	PedBrainWGBS_2013_8	1	91853002	91853003	1	GRCh37	0.32	1659	3526	FALSE	TRUE
DO35775	PBCA-DE	SP79078	SA413378	ICGC_A2	PedBrainWGBS_2013_8	1	91853002	91853003	1	GRCh37	0.17	901	4357	FALSE	TRUE
DO35775	PBCA-DE	SP79078	SA413378	ICGC_A2	PedBrainWGBS_2013_8	1	91853002	91853003	1	GRCh37	0.17	901	4357	FALSE	TRUE
DO35773	PBCA-DE	SP79076	SA413374	ICGC_A1	PedBrainWGBS_2013_8	1	91853002	91853003	1	GRCh37	0.2	922	3798	FALSE	TRUE
DO35773	PBCA-DE	SP79076	SA413374	ICGC_A1	PedBrainWGBS_2013_8	1	91853002	91853003	1	GRCh37	0.2	922	3798	FALSE	TRUE
DO35771	PBCA-DE	SP79074	SA413370	ICGC_F4	PedBrainWGBS_2013_8	1	91853002	91853003	1	GRCh37	0.2	944	3655	FALSE	TRUE
DO35771	PBCA-DE	SP79074	SA413370	ICGC_F4	PedBrainWGBS_2013_8	1	91853002	91853003	1	GRCh37	0.2	944	3655	FALSE	TRUE
DO35769	PBCA-DE	SP79072	SA413366	ICGC_F3	PedBrainWGBS_2013_8	1	91853002	91853003	1	GRCh37	0.38	1040	1670	FALSE	TRUE
DO35769	PBCA-DE	SP79072	SA413366	ICGC_F3	PedBrainWGBS_2013_8	1	91853002	91853003	1	GRCh37	0.38	1040	1670	FALSE	TRUE
DO35767	PBCA-DE	SP79070	SA413364	ICGC_F2	PedBrainWGBS_2013_8	1	91853002	91853003	1	GRCh37	0.29	1553	3816	FALSE	TRUE
DO35767	PBCA-DE	SP79070	SA413364	ICGC_F2	PedBrainWGBS_2013_8	1	91853002	91853003	1	GRCh37	0.29	1553	3816	FALSE	TRUE
DO35765	PBCA-DE	SP79068	SA413360	ICGC_F1	PedBrainWGBS_2013_8	1	91853002	91853003	1	GRCh37	0.3	1642	3806	FALSE	TRUE
DO35765	PBCA-DE	SP79068	SA413360	ICGC_F1	PedBrainWGBS_2013_8	1	91853002	91853003	1	GRCh37	0.3	1642	3806	FALSE	TRUE
DO35735	PBCA-DE	SP78933	SA414163	ICGC_MB107	PedBrainWGBS_2013_8	1	91853002	91853003	1	GRCh37	0.53	2544	2293	TRUE	FALSE
DO35735	PBCA-DE	SP78933	SA414163	ICGC_MB107	PedBrainWGBS_2013_8	1	91853002	91853003	1	GRCh37	0.53	2544	2293	TRUE	FALSE
DO35745	PBCA-DE	SP78943	SA414183	ICGC_MB113	PedBrainWGBS_2013_8	1	91853002	91853003	1	GRCh37	0.51	2452	2373	TRUE	FALSE
DO35745	PBCA-DE	SP78943	SA414183	ICGC_MB113	PedBrainWGBS_2013_8	1	91853002	91853003	1	GRCh37	0.51	2452	2373	TRUE	FALSE
DO35743	PBCA-DE	SP78941	SA414179	ICGC_MB112	PedBrainWGBS_2013_8	1	91853002	91853003	1	GRCh37	0.46	2539	2953	FALSE	TRUE
DO35743	PBCA-DE	SP78941	SA414179	ICGC_MB112	PedBrainWGBS_2013_8	1	91853002	91853003	1	GRCh37	0.46	2539	2953	FALSE	TRUE
DO35626	PBCA-DE	SP78823	SA413926	ICGC_MB95	PedBrainWGBS_2013_8	1	91853002	91853003	1	GRCh37	0.32	1513	3236	FALSE	TRUE
DO35626	PBCA-DE	SP78823	SA413926	ICGC_MB95	PedBrainWGBS_2013_8	1	91853002	91853003	1	GRCh37	0.32	1513	3236	FALSE	TRUE
DO35622	PBCA-DE	SP78819	SA413910	ICGC_MB90	PedBrainWGBS_2013_8	1	91853002	91853003	1	GRCh37	0.23	1253	4188	FALSE	TRUE
DO35622	PBCA-DE	SP78819	SA413910	ICGC_MB90	PedBrainWGBS_2013_8	1	91853002	91853003	1	GRCh37	0.23	1253	4188	FALSE	TRUE
DO35620	PBCA-DE	SP78817	SA413902	ICGC_MB88	PedBrainWGBS_2013_8	1	91853002	91853003	1	GRCh37	0.53	2592	2305	TRUE	FALSE
DO35620	PBCA-DE	SP78817	SA413902	ICGC_MB88	PedBrainWGBS_2013_8	1	91853002	91853003	1	GRCh37	0.53	2592	2305	TRUE	FALSE
DO35577	PBCA-DE	SP78722	SA413524	ICGC_MB40	PedBrainWGBS_2013_8	1	91853002	91853003	1	GRCh37	0.39	2046	3186	FALSE	TRUE
DO35577	PBCA-DE	SP78722	SA413524	ICGC_MB40	PedBrainWGBS_2013_8	1	91853002	91853003	1	GRCh37	0.39	2046	3186	FALSE	TRUE
DO35575	PBCA-DE	SP78720	SA413516	ICGC_MB38	PedBrainWGBS_2013_8	1	91853002	91853003	1	GRCh37	0.51	1890	1793	TRUE	FALSE
DO35575	PBCA-DE	SP78720	SA413516	ICGC_MB38	PedBrainWGBS_2013_8	1	91853002	91853003	1	GRCh37	0.51	1890	1793	TRUE	FALSE
DO35576	PBCA-DE	SP78721	SA413520	ICGC_MB39	PedBrainWGBS_2013_8	1	91853002	91853003	1	GRCh37	0.47	2071	2319	FALSE	TRUE
DO35576	PBCA-DE	SP78721	SA413520	ICGC_MB39	PedBrainWGBS_2013_8	1	91853002	91853003	1	GRCh37	0.47	2071	2319	FALSE	TRUE
DO35573	PBCA-DE	SP78718	SA413508	ICGC_MB36	PedBrainWGBS_2013_8	1	91853002	91853003	1	GRCh37	0.46	1086	1258	FALSE	TRUE
DO35573	PBCA-DE	SP78718	SA413508	ICGC_MB36	PedBrainWGBS_2013_8	1	91853002	91853003	1	GRCh37	0.46	1086	1258	FALSE	TRUE
DO35574	PBCA-DE	SP78719	SA413512	ICGC_MB37	PedBrainWGBS_2013_8	1	91853002	91853003	1	GRCh37	0.21	1052	3882	FALSE	TRUE
DO35574	PBCA-DE	SP78719	SA413512	ICGC_MB37	PedBrainWGBS_2013_8	1	91853002	91853003	1	GRCh37	0.21	1052	3882	FALSE	TRUE
DO35571	PBCA-DE	SP78716	SA413500	ICGC_MB34	PedBrainWGBS_2013_8	1	91853002	91853003	1	GRCh37	0.41	1635	2316	FALSE	TRUE
DO35571	PBCA-DE	SP78716	SA413500	ICGC_MB34	PedBrainWGBS_2013_8	1	91853002	91853003	1	GRCh37	0.41	1635	2316	FALSE	TRUE
DO35572	PBCA-DE	SP78717	SA413504	ICGC_MB35	PedBrainWGBS_2013_8	1	91853002	91853003	1	GRCh37	0.53	2398	2156	TRUE	FALSE
DO35572	PBCA-DE	SP78717	SA413504	ICGC_MB35	PedBrainWGBS_2013_8	1	91853002	91853003	1	GRCh37	0.53	2398	2156	TRUE	FALSE
DO35586	PBCA-DE	SP78731	SA413560	ICGC_MB51	PedBrainWGBS_2013_8	1	91853002	91853003	1	GRCh37	0.26	1143	3226	FALSE	TRUE
DO35586	PBCA-DE	SP78731	SA413560	ICGC_MB51	PedBrainWGBS_2013_8	1	91853002	91853003	1	GRCh37	0.26	1143	3226	FALSE	TRUE
DO35584	PBCA-DE	SP78729	SA413552	ICGC_MB49	PedBrainWGBS_2013_8	1	91853002	91853003	1	GRCh37	0.49	2382	2468	FALSE	TRUE
DO35584	PBCA-DE	SP78729	SA413552	ICGC_MB49	PedBrainWGBS_2013_8	1	91853002	91853003	1	GRCh37	0.49	2382	2468	FALSE	TRUE
DO35585	PBCA-DE	SP78730	SA413556	ICGC_MB50	PedBrainWGBS_2013_8	1	91853002	91853003	1	GRCh37	0.56	2305	1821	TRUE	FALSE
DO35585	PBCA-DE	SP78730	SA413556	ICGC_MB50	PedBrainWGBS_2013_8	1	91853002	91853003	1	GRCh37	0.56	2305	1821	TRUE	FALSE
DO35582	PBCA-DE	SP78727	SA413544	ICGC_MB46	PedBrainWGBS_2013_8	1	91853002	91853003	1	GRCh37	0.24	1088	3375	FALSE	TRUE
DO35582	PBCA-DE	SP78727	SA413544	ICGC_MB46	PedBrainWGBS_2013_8	1	91853002	91853003	1	GRCh37	0.24	1088	3375	FALSE	TRUE
DO35581	PBCA-DE	SP78726	SA413540	ICGC_MB45	PedBrainWGBS_2013_8	1	91853002	91853003	1	GRCh37	0.33	979	2032	FALSE	TRUE
DO35581	PBCA-DE	SP78726	SA413540	ICGC_MB45	PedBrainWGBS_2013_8	1	91853002	91853003	1	GRCh37	0.33	979	2032	FALSE	TRUE
DO35559	PBCA-DE	SP78680	SA413354	ICGC_MB24	PedBrainWGBS_2013_8	1	91853002	91853003	1	GRCh37	0.4	1570	2372	FALSE	TRUE
DO35559	PBCA-DE	SP78680	SA413354	ICGC_MB24	PedBrainWGBS_2013_8	1	91853002	91853003	1	GRCh37	0.4	1570	2372	FALSE	TRUE
DO35553	PBCA-DE	SP78674	SA413330	ICGC_MB18	PedBrainWGBS_2013_8	1	91853002	91853003	1	GRCh37	0.47	2654	3029	FALSE	TRUE
DO35553	PBCA-DE	SP78674	SA413330	ICGC_MB18	PedBrainWGBS_2013_8	1	91853002	91853003	1	GRCh37	0.47	2654	3029	FALSE	TRUE
DO35554	PBCA-DE	SP78675	SA413334	ICGC_MB19	PedBrainWGBS_2013_8	1	91853002	91853003	1	GRCh37	0.27	1171	3251	FALSE	TRUE
DO35554	PBCA-DE	SP78675	SA413334	ICGC_MB19	PedBrainWGBS_2013_8	1	91853002	91853003	1	GRCh37	0.27	1171	3251	FALSE	TRUE
DO35551	PBCA-DE	SP78672	SA413322	ICGC_MB16	PedBrainWGBS_2013_8	1	91853002	91853003	1	GRCh37	0.39	1640	2602	FALSE	TRUE
DO35551	PBCA-DE	SP78672	SA413322	ICGC_MB16	PedBrainWGBS_2013_8	1	91853002	91853003	1	GRCh37	0.39	1640	2602	FALSE	TRUE
DO35552	PBCA-DE	SP78673	SA413326	ICGC_MB17	PedBrainWGBS_2013_8	1	91853002	91853003	1	GRCh37	0.15	797	4512	FALSE	TRUE
DO35552	PBCA-DE	SP78673	SA413326	ICGC_MB17	PedBrainWGBS_2013_8	1	91853002	91853003	1	GRCh37	0.15	797	4512	FALSE	TRUE
DO35550	PBCA-DE	SP78671	SA413318	ICGC_MB15	PedBrainWGBS_2013_8	1	91853002	91853003	1	GRCh37	0.7	2763	1163	TRUE	FALSE
DO35550	PBCA-DE	SP78671	SA413318	ICGC_MB15	PedBrainWGBS_2013_8	1	91853002	91853003	1	GRCh37	0.7	2763	1163	TRUE	FALSE
DO35569	PBCA-DE	SP78714	SA413492	ICGC_MB32	PedBrainWGBS_2013_8	1	91853002	91853003	1	GRCh37	0.29	1469	3518	FALSE	TRUE
DO35569	PBCA-DE	SP78714	SA413492	ICGC_MB32	PedBrainWGBS_2013_8	1	91853002	91853003	1	GRCh37	0.29	1469	3518	FALSE	TRUE
DO35566	PBCA-DE	SP78711	SA413480	ICGC_MB28	PedBrainWGBS_2013_8	1	91853002	91853003	1	GRCh37	0.42	2293	3098	FALSE	TRUE
DO35566	PBCA-DE	SP78711	SA413480	ICGC_MB28	PedBrainWGBS_2013_8	1	91853002	91853003	1	GRCh37	0.42	2293	3098	FALSE	TRUE
DO35564	PBCA-DE	SP78709	SA413472	ICGC_MB26	PedBrainWGBS_2013_8	1	91853002	91853003	1	GRCh37	0.41	1659	2418	FALSE	TRUE
DO35564	PBCA-DE	SP78709	SA413472	ICGC_MB26	PedBrainWGBS_2013_8	1	91853002	91853003	1	GRCh37	0.41	1659	2418	FALSE	TRUE
DO35539	PBCA-DE	SP78660	SA413275	ICGC_MB2	PedBrainWGBS_2013_8	1	91853002	91853003	1	GRCh37	0.4	1632	2433	FALSE	TRUE
DO35539	PBCA-DE	SP78660	SA413275	ICGC_MB2	PedBrainWGBS_2013_8	1	91853002	91853003	1	GRCh37	0.4	1632	2433	FALSE	TRUE
DO35538	PBCA-DE	SP78659	SA413272	ICGC_MB1	PedBrainWGBS_2013_8	1	91853002	91853003	1	GRCh37	0.62	3560	2208	TRUE	FALSE
DO35538	PBCA-DE	SP78659	SA413272	ICGC_MB1	PedBrainWGBS_2013_8	1	91853002	91853003	1	GRCh37	0.62	3560	2208	TRUE	FALSE
DO35549	PBCA-DE	SP78670	SA413314	ICGC_MB14	PedBrainWGBS_2013_8	1	91853002	91853003	1	GRCh37	0.53	2882	2514	TRUE	FALSE
DO35549	PBCA-DE	SP78670	SA413314	ICGC_MB14	PedBrainWGBS_2013_8	1	91853002	91853003	1	GRCh37	0.53	2882	2514	TRUE	FALSE
DO35545	PBCA-DE	SP78666	SA413298	ICGC_MB9	PedBrainWGBS_2013_8	1	91853002	91853003	1	GRCh37	0.5	1685	1700	FALSE	TRUE
DO35545	PBCA-DE	SP78666	SA413298	ICGC_MB9	PedBrainWGBS_2013_8	1	91853002	91853003	1	GRCh37	0.5	1685	1700	FALSE	TRUE
DO35542	PBCA-DE	SP78663	SA413286	ICGC_MB6	PedBrainWGBS_2013_8	1	91853002	91853003	1	GRCh37	0.52	2308	2167	TRUE	FALSE
DO35542	PBCA-DE	SP78663	SA413286	ICGC_MB6	PedBrainWGBS_2013_8	1	91853002	91853003	1	GRCh37	0.52	2308	2167	TRUE	FALSE
DO35543	PBCA-DE	SP78664	SA413290	ICGC_MB7	PedBrainWGBS_2013_8	1	91853002	91853003	1	GRCh37	0.37	1685	2877	FALSE	TRUE
DO35543	PBCA-DE	SP78664	SA413290	ICGC_MB7	PedBrainWGBS_2013_8	1	91853002	91853003	1	GRCh37	0.37	1685	2877	FALSE	TRUE
DO35541	PBCA-DE	SP78662	SA413282	ICGC_MB5	PedBrainWGBS_2013_8	1	91853002	91853003	1	GRCh37	0.38	1427	2363	FALSE	TRUE
DO35541	PBCA-DE	SP78662	SA413282	ICGC_MB5	PedBrainWGBS_2013_8	1	91853002	91853003	1	GRCh37	0.38	1427	2363	FALSE	TRUE
DO35779	PBCA-DE	SP79082	SA413386	ICGC_A4	PedBrainWGBS_2013_8	1	91853024	91853025	1	GRCh37	0.22	1043	3604	FALSE	TRUE
DO35779	PBCA-DE	SP79082	SA413386	ICGC_A4	PedBrainWGBS_2013_8	1	91853024	91853025	1	GRCh37	0.22	1043	3604	FALSE	TRUE
DO35777	PBCA-DE	SP79080	SA413382	ICGC_A3	PedBrainWGBS_2013_8	1	91853024	91853025	1	GRCh37	0.25	1270	3735	FALSE	TRUE
DO35777	PBCA-DE	SP79080	SA413382	ICGC_A3	PedBrainWGBS_2013_8	1	91853024	91853025	1	GRCh37	0.25	1270	3735	FALSE	TRUE
DO35775	PBCA-DE	SP79078	SA413378	ICGC_A2	PedBrainWGBS_2013_8	1	91853024	91853025	1	GRCh37	0.13	583	3960	FALSE	TRUE
DO35773	PBCA-DE	SP79076	SA413374	ICGC_A1	PedBrainWGBS_2013_8	1	91853024	91853025	1	GRCh37	0.14	658	3979	FALSE	TRUE
DO35771	PBCA-DE	SP79074	SA413370	ICGC_F4	PedBrainWGBS_2013_8	1	91853024	91853025	1	GRCh37	0.17	736	3615	FALSE	TRUE
DO35771	PBCA-DE	SP79074	SA413370	ICGC_F4	PedBrainWGBS_2013_8	1	91853024	91853025	1	GRCh37	0.17	736	3615	FALSE	TRUE
DO35769	PBCA-DE	SP79072	SA413366	ICGC_F3	PedBrainWGBS_2013_8	1	91853024	91853025	1	GRCh37	0.32	1027	2196	FALSE	TRUE
DO35769	PBCA-DE	SP79072	SA413366	ICGC_F3	PedBrainWGBS_2013_8	1	91853024	91853025	1	GRCh37	0.32	1027	2196	FALSE	TRUE
DO35767	PBCA-DE	SP79070	SA413364	ICGC_F2	PedBrainWGBS_2013_8	1	91853024	91853025	1	GRCh37	0.23	1132	3679	FALSE	TRUE
DO35767	PBCA-DE	SP79070	SA413364	ICGC_F2	PedBrainWGBS_2013_8	1	91853024	91853025	1	GRCh37	0.23	1132	3679	FALSE	TRUE
DO35765	PBCA-DE	SP79068	SA413360	ICGC_F1	PedBrainWGBS_2013_8	1	91853024	91853025	1	GRCh37	0.23	1154	3819	FALSE	TRUE
DO35765	PBCA-DE	SP79068	SA413360	ICGC_F1	PedBrainWGBS_2013_8	1	91853024	91853025	1	GRCh37	0.23	1154	3819	FALSE	TRUE
DO35735	PBCA-DE	SP78933	SA414163	ICGC_MB107	PedBrainWGBS_2013_8	1	91853024	91853025	1	GRCh37	0.5	2118	2147	FALSE	TRUE
DO35735	PBCA-DE	SP78933	SA414163	ICGC_MB107	PedBrainWGBS_2013_8	1	91853024	91853025	1	GRCh37	0.5	2118	2147	FALSE	TRUE
DO35745	PBCA-DE	SP78943	SA414183	ICGC_MB113	PedBrainWGBS_2013_8	1	91853024	91853025	1	GRCh37	0.47	2024	2286	FALSE	TRUE
DO35745	PBCA-DE	SP78943	SA414183	ICGC_MB113	PedBrainWGBS_2013_8	1	91853024	91853025	1	GRCh37	0.47	2024	2286	FALSE	TRUE
DO35743	PBCA-DE	SP78941	SA414179	ICGC_MB112	PedBrainWGBS_2013_8	1	91853024	91853025	1	GRCh37	0.44	2208	2766	FALSE	TRUE
DO35743	PBCA-DE	SP78941	SA414179	ICGC_MB112	PedBrainWGBS_2013_8	1	91853024	91853025	1	GRCh37	0.44	2208	2766	FALSE	TRUE
DO35626	PBCA-DE	SP78823	SA413926	ICGC_MB95	PedBrainWGBS_2013_8	1	91853024	91853025	1	GRCh37	0.23	939	3177	FALSE	TRUE
DO35626	PBCA-DE	SP78823	SA413926	ICGC_MB95	PedBrainWGBS_2013_8	1	91853024	91853025	1	GRCh37	0.23	939	3177	FALSE	TRUE
DO35622	PBCA-DE	SP78819	SA413910	ICGC_MB90	PedBrainWGBS_2013_8	1	91853024	91853025	1	GRCh37	0.19	1010	4201	FALSE	TRUE
DO35622	PBCA-DE	SP78819	SA413910	ICGC_MB90	PedBrainWGBS_2013_8	1	91853024	91853025	1	GRCh37	0.19	1010	4201	FALSE	TRUE
DO35620	PBCA-DE	SP78817	SA413902	ICGC_MB88	PedBrainWGBS_2013_8	1	91853024	91853025	1	GRCh37	0.4	1979	2937	FALSE	TRUE
DO35620	PBCA-DE	SP78817	SA413902	ICGC_MB88	PedBrainWGBS_2013_8	1	91853024	91853025	1	GRCh37	0.4	1979	2937	FALSE	TRUE
DO35577	PBCA-DE	SP78722	SA413524	ICGC_MB40	PedBrainWGBS_2013_8	1	91853024	91853025	1	GRCh37	0.35	1734	3188	FALSE	TRUE
DO35577	PBCA-DE	SP78722	SA413524	ICGC_MB40	PedBrainWGBS_2013_8	1	91853024	91853025	1	GRCh37	0.35	1734	3188	FALSE	TRUE
DO35575	PBCA-DE	SP78720	SA413516	ICGC_MB38	PedBrainWGBS_2013_8	1	91853024	91853025	1	GRCh37	0.4	1517	2282	FALSE	TRUE
DO35575	PBCA-DE	SP78720	SA413516	ICGC_MB38	PedBrainWGBS_2013_8	1	91853024	91853025	1	GRCh37	0.4	1517	2282	FALSE	TRUE
DO35576	PBCA-DE	SP78721	SA413520	ICGC_MB39	PedBrainWGBS_2013_8	1	91853024	91853025	1	GRCh37	0.35	1511	2844	FALSE	TRUE
DO35576	PBCA-DE	SP78721	SA413520	ICGC_MB39	PedBrainWGBS_2013_8	1	91853024	91853025	1	GRCh37	0.35	1511	2844	FALSE	TRUE
DO35573	PBCA-DE	SP78718	SA413508	ICGC_MB36	PedBrainWGBS_2013_8	1	91853024	91853025	1	GRCh37	0.37	949	1638	FALSE	TRUE
DO35573	PBCA-DE	SP78718	SA413508	ICGC_MB36	PedBrainWGBS_2013_8	1	91853024	91853025	1	GRCh37	0.37	949	1638	FALSE	TRUE
DO35574	PBCA-DE	SP78719	SA413512	ICGC_MB37	PedBrainWGBS_2013_8	1	91853024	91853025	1	GRCh37	0.13	616	3977	FALSE	TRUE
DO35571	PBCA-DE	SP78716	SA413500	ICGC_MB34	PedBrainWGBS_2013_8	1	91853024	91853025	1	GRCh37	0.39	1331	2090	FALSE	TRUE
DO35571	PBCA-DE	SP78716	SA413500	ICGC_MB34	PedBrainWGBS_2013_8	1	91853024	91853025	1	GRCh37	0.39	1331	2090	FALSE	TRUE
DO35572	PBCA-DE	SP78717	SA413504	ICGC_MB35	PedBrainWGBS_2013_8	1	91853024	91853025	1	GRCh37	0.42	1782	2434	FALSE	TRUE
DO35572	PBCA-DE	SP78717	SA413504	ICGC_MB35	PedBrainWGBS_2013_8	1	91853024	91853025	1	GRCh37	0.42	1782	2434	FALSE	TRUE
DO35586	PBCA-DE	SP78731	SA413560	ICGC_MB51	PedBrainWGBS_2013_8	1	91853024	91853025	1	GRCh37	0.17	668	3173	FALSE	TRUE
DO35584	PBCA-DE	SP78729	SA413552	ICGC_MB49	PedBrainWGBS_2013_8	1	91853024	91853025	1	GRCh37	0.33	1579	3236	FALSE	TRUE
DO35584	PBCA-DE	SP78729	SA413552	ICGC_MB49	PedBrainWGBS_2013_8	1	91853024	91853025	1	GRCh37	0.33	1579	3236	FALSE	TRUE
DO35585	PBCA-DE	SP78730	SA413556	ICGC_MB50	PedBrainWGBS_2013_8	1	91853024	91853025	1	GRCh37	0.46	1810	2134	FALSE	TRUE
DO35585	PBCA-DE	SP78730	SA413556	ICGC_MB50	PedBrainWGBS_2013_8	1	91853024	91853025	1	GRCh37	0.46	1810	2134	FALSE	TRUE
DO35582	PBCA-DE	SP78727	SA413544	ICGC_MB46	PedBrainWGBS_2013_8	1	91853024	91853025	1	GRCh37	0.19	819	3401	FALSE	TRUE
DO35582	PBCA-DE	SP78727	SA413544	ICGC_MB46	PedBrainWGBS_2013_8	1	91853024	91853025	1	GRCh37	0.19	819	3401	FALSE	TRUE
DO35581	PBCA-DE	SP78726	SA413540	ICGC_MB45	PedBrainWGBS_2013_8	1	91853024	91853025	1	GRCh37	0.25	668	1974	FALSE	TRUE
DO35559	PBCA-DE	SP78680	SA413354	ICGC_MB24	PedBrainWGBS_2013_8	1	91853024	91853025	1	GRCh37	0.32	1402	3028	FALSE	TRUE
DO35559	PBCA-DE	SP78680	SA413354	ICGC_MB24	PedBrainWGBS_2013_8	1	91853024	91853025	1	GRCh37	0.32	1402	3028	FALSE	TRUE
DO35553	PBCA-DE	SP78674	SA413330	ICGC_MB18	PedBrainWGBS_2013_8	1	91853024	91853025	1	GRCh37	0.42	2235	3053	FALSE	TRUE
DO35553	PBCA-DE	SP78674	SA413330	ICGC_MB18	PedBrainWGBS_2013_8	1	91853024	91853025	1	GRCh37	0.42	2235	3053	FALSE	TRUE
DO35554	PBCA-DE	SP78675	SA413334	ICGC_MB19	PedBrainWGBS_2013_8	1	91853024	91853025	1	GRCh37	0.23	937	3214	FALSE	TRUE
DO35554	PBCA-DE	SP78675	SA413334	ICGC_MB19	PedBrainWGBS_2013_8	1	91853024	91853025	1	GRCh37	0.23	937	3214	FALSE	TRUE
DO35551	PBCA-DE	SP78672	SA413322	ICGC_MB16	PedBrainWGBS_2013_8	1	91853024	91853025	1	GRCh37	0.33	1389	2818	FALSE	TRUE
DO35551	PBCA-DE	SP78672	SA413322	ICGC_MB16	PedBrainWGBS_2013_8	1	91853024	91853025	1	GRCh37	0.33	1389	2818	FALSE	TRUE
DO35552	PBCA-DE	SP78673	SA413326	ICGC_MB17	PedBrainWGBS_2013_8	1	91853024	91853025	1	GRCh37	0.12	530	3980	FALSE	TRUE
DO35550	PBCA-DE	SP78671	SA413318	ICGC_MB15	PedBrainWGBS_2013_8	1	91853024	91853025	1	GRCh37	0.56	2319	1857	TRUE	FALSE
DO35550	PBCA-DE	SP78671	SA413318	ICGC_MB15	PedBrainWGBS_2013_8	1	91853024	91853025	1	GRCh37	0.56	2319	1857	TRUE	FALSE
DO35569	PBCA-DE	SP78714	SA413492	ICGC_MB32	PedBrainWGBS_2013_8	1	91853024	91853025	1	GRCh37	0.22	988	3515	FALSE	TRUE
DO35569	PBCA-DE	SP78714	SA413492	ICGC_MB32	PedBrainWGBS_2013_8	1	91853024	91853025	1	GRCh37	0.22	988	3515	FALSE	TRUE
DO35566	PBCA-DE	SP78711	SA413480	ICGC_MB28	PedBrainWGBS_2013_8	1	91853024	91853025	1	GRCh37	0.37	1703	2948	FALSE	TRUE
DO35566	PBCA-DE	SP78711	SA413480	ICGC_MB28	PedBrainWGBS_2013_8	1	91853024	91853025	1	GRCh37	0.37	1703	2948	FALSE	TRUE
DO35564	PBCA-DE	SP78709	SA413472	ICGC_MB26	PedBrainWGBS_2013_8	1	91853024	91853025	1	GRCh37	0.35	1254	2313	FALSE	TRUE
DO35564	PBCA-DE	SP78709	SA413472	ICGC_MB26	PedBrainWGBS_2013_8	1	91853024	91853025	1	GRCh37	0.35	1254	2313	FALSE	TRUE
DO35539	PBCA-DE	SP78660	SA413275	ICGC_MB2	PedBrainWGBS_2013_8	1	91853024	91853025	1	GRCh37	0.33	1299	2614	FALSE	TRUE
DO35539	PBCA-DE	SP78660	SA413275	ICGC_MB2	PedBrainWGBS_2013_8	1	91853024	91853025	1	GRCh37	0.33	1299	2614	FALSE	TRUE
DO35538	PBCA-DE	SP78659	SA413272	ICGC_MB1	PedBrainWGBS_2013_8	1	91853024	91853025	1	GRCh37	0.57	2949	2264	TRUE	FALSE
DO35538	PBCA-DE	SP78659	SA413272	ICGC_MB1	PedBrainWGBS_2013_8	1	91853024	91853025	1	GRCh37	0.57	2949	2264	TRUE	FALSE
DO35549	PBCA-DE	SP78670	SA413314	ICGC_MB14	PedBrainWGBS_2013_8	1	91853024	91853025	1	GRCh37	0.51	2570	2498	TRUE	FALSE
DO35549	PBCA-DE	SP78670	SA413314	ICGC_MB14	PedBrainWGBS_2013_8	1	91853024	91853025	1	GRCh37	0.51	2570	2498	TRUE	FALSE
DO35545	PBCA-DE	SP78666	SA413298	ICGC_MB9	PedBrainWGBS_2013_8	1	91853024	91853025	1	GRCh37	0.42	1596	2217	FALSE	TRUE
DO35545	PBCA-DE	SP78666	SA413298	ICGC_MB9	PedBrainWGBS_2013_8	1	91853024	91853025	1	GRCh37	0.42	1596	2217	FALSE	TRUE
DO35542	PBCA-DE	SP78663	SA413286	ICGC_MB6	PedBrainWGBS_2013_8	1	91853024	91853025	1	GRCh37	0.41	1743	2540	FALSE	TRUE
DO35542	PBCA-DE	SP78663	SA413286	ICGC_MB6	PedBrainWGBS_2013_8	1	91853024	91853025	1	GRCh37	0.41	1743	2540	FALSE	TRUE
DO35543	PBCA-DE	SP78664	SA413290	ICGC_MB7	PedBrainWGBS_2013_8	1	91853024	91853025	1	GRCh37	0.3	1215	2815	FALSE	TRUE
DO35543	PBCA-DE	SP78664	SA413290	ICGC_MB7	PedBrainWGBS_2013_8	1	91853024	91853025	1	GRCh37	0.3	1215	2815	FALSE	TRUE
DO35541	PBCA-DE	SP78662	SA413282	ICGC_MB5	PedBrainWGBS_2013_8	1	91853024	91853025	1	GRCh37	0.32	1132	2397	FALSE	TRUE
DO35541	PBCA-DE	SP78662	SA413282	ICGC_MB5	PedBrainWGBS_2013_8	1	91853024	91853025	1	GRCh37	0.32	1132	2397	FALSE	TRUE
DO35779	PBCA-DE	SP79082	SA413386	ICGC_A4	PedBrainWGBS_2013_8	1	91853047	91853048	1	GRCh37	0.28	1280	3229	FALSE	TRUE
DO35779	PBCA-DE	SP79082	SA413386	ICGC_A4	PedBrainWGBS_2013_8	1	91853047	91853048	1	GRCh37	0.28	1280	3229	FALSE	TRUE
DO35777	PBCA-DE	SP79080	SA413382	ICGC_A3	PedBrainWGBS_2013_8	1	91853047	91853048	1	GRCh37	0.3	1415	3251	FALSE	TRUE
DO35777	PBCA-DE	SP79080	SA413382	ICGC_A3	PedBrainWGBS_2013_8	1	91853047	91853048	1	GRCh37	0.3	1415	3251	FALSE	TRUE
DO35775	PBCA-DE	SP79078	SA413378	ICGC_A2	PedBrainWGBS_2013_8	1	91853047	91853048	1	GRCh37	0.17	658	3284	FALSE	TRUE
DO35773	PBCA-DE	SP79076	SA413374	ICGC_A1	PedBrainWGBS_2013_8	1	91853047	91853048	1	GRCh37	0.2	860	3532	FALSE	TRUE
DO35773	PBCA-DE	SP79076	SA413374	ICGC_A1	PedBrainWGBS_2013_8	1	91853047	91853048	1	GRCh37	0.2	860	3532	FALSE	TRUE
DO35771	PBCA-DE	SP79074	SA413370	ICGC_F4	PedBrainWGBS_2013_8	1	91853047	91853048	1	GRCh37	0.21	826	3033	FALSE	TRUE
DO35771	PBCA-DE	SP79074	SA413370	ICGC_F4	PedBrainWGBS_2013_8	1	91853047	91853048	1	GRCh37	0.21	826	3033	FALSE	TRUE
DO35769	PBCA-DE	SP79072	SA413366	ICGC_F3	PedBrainWGBS_2013_8	1	91853047	91853048	1	GRCh37	0.36	1272	2253	FALSE	TRUE
DO35769	PBCA-DE	SP79072	SA413366	ICGC_F3	PedBrainWGBS_2013_8	1	91853047	91853048	1	GRCh37	0.36	1272	2253	FALSE	TRUE
DO35767	PBCA-DE	SP79070	SA413364	ICGC_F2	PedBrainWGBS_2013_8	1	91853047	91853048	1	GRCh37	0.3	1271	2938	FALSE	TRUE
DO35767	PBCA-DE	SP79070	SA413364	ICGC_F2	PedBrainWGBS_2013_8	1	91853047	91853048	1	GRCh37	0.3	1271	2938	FALSE	TRUE
DO35765	PBCA-DE	SP79068	SA413360	ICGC_F1	PedBrainWGBS_2013_8	1	91853047	91853048	1	GRCh37	0.28	1267	3174	FALSE	TRUE
DO35765	PBCA-DE	SP79068	SA413360	ICGC_F1	PedBrainWGBS_2013_8	1	91853047	91853048	1	GRCh37	0.28	1267	3174	FALSE	TRUE
DO35735	PBCA-DE	SP78933	SA414163	ICGC_MB107	PedBrainWGBS_2013_8	1	91853047	91853048	1	GRCh37	0.37	1544	2654	FALSE	TRUE
DO35735	PBCA-DE	SP78933	SA414163	ICGC_MB107	PedBrainWGBS_2013_8	1	91853047	91853048	1	GRCh37	0.37	1544	2654	FALSE	TRUE
DO35745	PBCA-DE	SP78943	SA414183	ICGC_MB113	PedBrainWGBS_2013_8	1	91853047	91853048	1	GRCh37	0.37	1621	2708	FALSE	TRUE
DO35745	PBCA-DE	SP78943	SA414183	ICGC_MB113	PedBrainWGBS_2013_8	1	91853047	91853048	1	GRCh37	0.37	1621	2708	FALSE	TRUE
DO35743	PBCA-DE	SP78941	SA414179	ICGC_MB112	PedBrainWGBS_2013_8	1	91853047	91853048	1	GRCh37	0.34	1491	2880	FALSE	TRUE
DO35743	PBCA-DE	SP78941	SA414179	ICGC_MB112	PedBrainWGBS_2013_8	1	91853047	91853048	1	GRCh37	0.34	1491	2880	FALSE	TRUE
DO35626	PBCA-DE	SP78823	SA413926	ICGC_MB95	PedBrainWGBS_2013_8	1	91853047	91853048	1	GRCh37	0.18	604	2727	FALSE	TRUE
DO35622	PBCA-DE	SP78819	SA413910	ICGC_MB90	PedBrainWGBS_2013_8	1	91853047	91853048	1	GRCh37	0.16	789	4212	FALSE	TRUE
DO35622	PBCA-DE	SP78819	SA413910	ICGC_MB90	PedBrainWGBS_2013_8	1	91853047	91853048	1	GRCh37	0.16	789	4212	FALSE	TRUE
DO35620	PBCA-DE	SP78817	SA413902	ICGC_MB88	PedBrainWGBS_2013_8	1	91853047	91853048	1	GRCh37	0.28	1331	3473	FALSE	TRUE
DO35620	PBCA-DE	SP78817	SA413902	ICGC_MB88	PedBrainWGBS_2013_8	1	91853047	91853048	1	GRCh37	0.28	1331	3473	FALSE	TRUE
DO35577	PBCA-DE	SP78722	SA413524	ICGC_MB40	PedBrainWGBS_2013_8	1	91853047	91853048	1	GRCh37	0.37	1763	2972	FALSE	TRUE
DO35577	PBCA-DE	SP78722	SA413524	ICGC_MB40	PedBrainWGBS_2013_8	1	91853047	91853048	1	GRCh37	0.37	1763	2972	FALSE	TRUE
DO35575	PBCA-DE	SP78720	SA413516	ICGC_MB38	PedBrainWGBS_2013_8	1	91853047	91853048	1	GRCh37	0.31	1118	2470	FALSE	TRUE
DO35575	PBCA-DE	SP78720	SA413516	ICGC_MB38	PedBrainWGBS_2013_8	1	91853047	91853048	1	GRCh37	0.31	1118	2470	FALSE	TRUE
DO35576	PBCA-DE	SP78721	SA413520	ICGC_MB39	PedBrainWGBS_2013_8	1	91853047	91853048	1	GRCh37	0.32	1297	2817	FALSE	TRUE
DO35576	PBCA-DE	SP78721	SA413520	ICGC_MB39	PedBrainWGBS_2013_8	1	91853047	91853048	1	GRCh37	0.32	1297	2817	FALSE	TRUE
DO35573	PBCA-DE	SP78718	SA413508	ICGC_MB36	PedBrainWGBS_2013_8	1	91853047	91853048	1	GRCh37	0.25	636	1940	FALSE	TRUE
DO35574	PBCA-DE	SP78719	SA413512	ICGC_MB37	PedBrainWGBS_2013_8	1	91853047	91853048	1	GRCh37	0.14	574	3427	FALSE	TRUE
DO35571	PBCA-DE	SP78716	SA413500	ICGC_MB34	PedBrainWGBS_2013_8	1	91853047	91853048	1	GRCh37	0.26	752	2191	FALSE	TRUE
DO35571	PBCA-DE	SP78716	SA413500	ICGC_MB34	PedBrainWGBS_2013_8	1	91853047	91853048	1	GRCh37	0.26	752	2191	FALSE	TRUE
DO35572	PBCA-DE	SP78717	SA413504	ICGC_MB35	PedBrainWGBS_2013_8	1	91853047	91853048	1	GRCh37	0.33	1267	2565	FALSE	TRUE
DO35572	PBCA-DE	SP78717	SA413504	ICGC_MB35	PedBrainWGBS_2013_8	1	91853047	91853048	1	GRCh37	0.33	1267	2565	FALSE	TRUE
DO35586	PBCA-DE	SP78731	SA413560	ICGC_MB51	PedBrainWGBS_2013_8	1	91853047	91853048	1	GRCh37	0.15	484	2764	FALSE	TRUE
DO35584	PBCA-DE	SP78729	SA413552	ICGC_MB49	PedBrainWGBS_2013_8	1	91853047	91853048	1	GRCh37	0.29	1322	3232	FALSE	TRUE
DO35584	PBCA-DE	SP78729	SA413552	ICGC_MB49	PedBrainWGBS_2013_8	1	91853047	91853048	1	GRCh37	0.29	1322	3232	FALSE	TRUE
DO35585	PBCA-DE	SP78730	SA413556	ICGC_MB50	PedBrainWGBS_2013_8	1	91853047	91853048	1	GRCh37	0.34	1221	2338	FALSE	TRUE
DO35585	PBCA-DE	SP78730	SA413556	ICGC_MB50	PedBrainWGBS_2013_8	1	91853047	91853048	1	GRCh37	0.34	1221	2338	FALSE	TRUE
DO35582	PBCA-DE	SP78727	SA413544	ICGC_MB46	PedBrainWGBS_2013_8	1	91853047	91853048	1	GRCh37	0.14	530	3211	FALSE	TRUE
DO35581	PBCA-DE	SP78726	SA413540	ICGC_MB45	PedBrainWGBS_2013_8	1	91853047	91853048	1	GRCh37	0.12	272	1952	FALSE	TRUE
DO35559	PBCA-DE	SP78680	SA413354	ICGC_MB24	PedBrainWGBS_2013_8	1	91853047	91853048	1	GRCh37	0.31	1373	3094	FALSE	TRUE
DO35559	PBCA-DE	SP78680	SA413354	ICGC_MB24	PedBrainWGBS_2013_8	1	91853047	91853048	1	GRCh37	0.31	1373	3094	FALSE	TRUE
DO35553	PBCA-DE	SP78674	SA413330	ICGC_MB18	PedBrainWGBS_2013_8	1	91853047	91853048	1	GRCh37	0.28	1341	3429	FALSE	TRUE
DO35553	PBCA-DE	SP78674	SA413330	ICGC_MB18	PedBrainWGBS_2013_8	1	91853047	91853048	1	GRCh37	0.28	1341	3429	FALSE	TRUE
DO35554	PBCA-DE	SP78675	SA413334	ICGC_MB19	PedBrainWGBS_2013_8	1	91853047	91853048	1	GRCh37	0.21	755	2915	FALSE	TRUE
DO35554	PBCA-DE	SP78675	SA413334	ICGC_MB19	PedBrainWGBS_2013_8	1	91853047	91853048	1	GRCh37	0.21	755	2915	FALSE	TRUE
DO35551	PBCA-DE	SP78672	SA413322	ICGC_MB16	PedBrainWGBS_2013_8	1	91853047	91853048	1	GRCh37	0.25	981	2890	FALSE	TRUE
DO35551	PBCA-DE	SP78672	SA413322	ICGC_MB16	PedBrainWGBS_2013_8	1	91853047	91853048	1	GRCh37	0.25	981	2890	FALSE	TRUE
DO35552	PBCA-DE	SP78673	SA413326	ICGC_MB17	PedBrainWGBS_2013_8	1	91853047	91853048	1	GRCh37	0.11	392	3219	FALSE	TRUE
DO35550	PBCA-DE	SP78671	SA413318	ICGC_MB15	PedBrainWGBS_2013_8	1	91853047	91853048	1	GRCh37	0.38	1565	2518	FALSE	TRUE
DO35550	PBCA-DE	SP78671	SA413318	ICGC_MB15	PedBrainWGBS_2013_8	1	91853047	91853048	1	GRCh37	0.38	1565	2518	FALSE	TRUE
DO35569	PBCA-DE	SP78714	SA413492	ICGC_MB32	PedBrainWGBS_2013_8	1	91853047	91853048	1	GRCh37	0.17	661	3212	FALSE	TRUE
DO35566	PBCA-DE	SP78711	SA413480	ICGC_MB28	PedBrainWGBS_2013_8	1	91853047	91853048	1	GRCh37	0.37	1391	2372	FALSE	TRUE
DO35566	PBCA-DE	SP78711	SA413480	ICGC_MB28	PedBrainWGBS_2013_8	1	91853047	91853048	1	GRCh37	0.37	1391	2372	FALSE	TRUE
DO35564	PBCA-DE	SP78709	SA413472	ICGC_MB26	PedBrainWGBS_2013_8	1	91853047	91853048	1	GRCh37	0.24	749	2387	FALSE	TRUE
DO35564	PBCA-DE	SP78709	SA413472	ICGC_MB26	PedBrainWGBS_2013_8	1	91853047	91853048	1	GRCh37	0.24	749	2387	FALSE	TRUE
DO35539	PBCA-DE	SP78660	SA413275	ICGC_MB2	PedBrainWGBS_2013_8	1	91853047	91853048	1	GRCh37	0.26	919	2618	FALSE	TRUE
DO35539	PBCA-DE	SP78660	SA413275	ICGC_MB2	PedBrainWGBS_2013_8	1	91853047	91853048	1	GRCh37	0.26	919	2618	FALSE	TRUE
DO35538	PBCA-DE	SP78659	SA413272	ICGC_MB1	PedBrainWGBS_2013_8	1	91853047	91853048	1	GRCh37	0.47	2243	2530	FALSE	TRUE
DO35538	PBCA-DE	SP78659	SA413272	ICGC_MB1	PedBrainWGBS_2013_8	1	91853047	91853048	1	GRCh37	0.47	2243	2530	FALSE	TRUE
DO35549	PBCA-DE	SP78670	SA413314	ICGC_MB14	PedBrainWGBS_2013_8	1	91853047	91853048	1	GRCh37	0.41	1973	2782	FALSE	TRUE
DO35549	PBCA-DE	SP78670	SA413314	ICGC_MB14	PedBrainWGBS_2013_8	1	91853047	91853048	1	GRCh37	0.41	1973	2782	FALSE	TRUE
DO35545	PBCA-DE	SP78666	SA413298	ICGC_MB9	PedBrainWGBS_2013_8	1	91853047	91853048	1	GRCh37	0.31	1198	2689	FALSE	TRUE
DO35545	PBCA-DE	SP78666	SA413298	ICGC_MB9	PedBrainWGBS_2013_8	1	91853047	91853048	1	GRCh37	0.31	1198	2689	FALSE	TRUE
DO35542	PBCA-DE	SP78663	SA413286	ICGC_MB6	PedBrainWGBS_2013_8	1	91853047	91853048	1	GRCh37	0.3	1215	2851	FALSE	TRUE
DO35542	PBCA-DE	SP78663	SA413286	ICGC_MB6	PedBrainWGBS_2013_8	1	91853047	91853048	1	GRCh37	0.3	1215	2851	FALSE	TRUE
DO35543	PBCA-DE	SP78664	SA413290	ICGC_MB7	PedBrainWGBS_2013_8	1	91853047	91853048	1	GRCh37	0.27	925	2477	FALSE	TRUE
DO35543	PBCA-DE	SP78664	SA413290	ICGC_MB7	PedBrainWGBS_2013_8	1	91853047	91853048	1	GRCh37	0.27	925	2477	FALSE	TRUE
DO35541	PBCA-DE	SP78662	SA413282	ICGC_MB5	PedBrainWGBS_2013_8	1	91853047	91853048	1	GRCh37	0.22	691	2433	FALSE	TRUE
DO35779	PBCA-DE	SP79082	SA413386	ICGC_A4	PedBrainWGBS_2013_8	1	91853073	91853074	1	GRCh37	0.2	695	2823	FALSE	TRUE
DO35777	PBCA-DE	SP79080	SA413382	ICGC_A3	PedBrainWGBS_2013_8	1	91853073	91853074	1	GRCh37	0.23	867	2868	FALSE	TRUE
DO35777	PBCA-DE	SP79080	SA413382	ICGC_A3	PedBrainWGBS_2013_8	1	91853073	91853074	1	GRCh37	0.23	867	2868	FALSE	TRUE
DO35775	PBCA-DE	SP79078	SA413378	ICGC_A2	PedBrainWGBS_2013_8	1	91853073	91853074	1	GRCh37	0.11	319	2642	FALSE	TRUE
DO35773	PBCA-DE	SP79076	SA413374	ICGC_A1	PedBrainWGBS_2013_8	1	91853073	91853074	1	GRCh37	0.13	446	3042	FALSE	TRUE
DO35771	PBCA-DE	SP79074	SA413370	ICGC_F4	PedBrainWGBS_2013_8	1	91853073	91853074	1	GRCh37	0.16	468	2485	FALSE	TRUE
DO35769	PBCA-DE	SP79072	SA413366	ICGC_F3	PedBrainWGBS_2013_8	1	91853073	91853074	1	GRCh37	0.29	889	2146	FALSE	TRUE
DO35769	PBCA-DE	SP79072	SA413366	ICGC_F3	PedBrainWGBS_2013_8	1	91853073	91853074	1	GRCh37	0.29	889	2146	FALSE	TRUE
DO35767	PBCA-DE	SP79070	SA413364	ICGC_F2	PedBrainWGBS_2013_8	1	91853073	91853074	1	GRCh37	0.23	729	2488	FALSE	TRUE
DO35767	PBCA-DE	SP79070	SA413364	ICGC_F2	PedBrainWGBS_2013_8	1	91853073	91853074	1	GRCh37	0.23	729	2488	FALSE	TRUE
DO35765	PBCA-DE	SP79068	SA413360	ICGC_F1	PedBrainWGBS_2013_8	1	91853073	91853074	1	GRCh37	0.2	719	2795	FALSE	TRUE
DO35765	PBCA-DE	SP79068	SA413360	ICGC_F1	PedBrainWGBS_2013_8	1	91853073	91853074	1	GRCh37	0.2	719	2795	FALSE	TRUE
DO35735	PBCA-DE	SP78933	SA414163	ICGC_MB107	PedBrainWGBS_2013_8	1	91853073	91853074	1	GRCh37	0.37	1369	2301	FALSE	TRUE
DO35735	PBCA-DE	SP78933	SA414163	ICGC_MB107	PedBrainWGBS_2013_8	1	91853073	91853074	1	GRCh37	0.37	1369	2301	FALSE	TRUE
DO35745	PBCA-DE	SP78943	SA414183	ICGC_MB113	PedBrainWGBS_2013_8	1	91853073	91853074	1	GRCh37	0.32	1300	2721	FALSE	TRUE
DO35745	PBCA-DE	SP78943	SA414183	ICGC_MB113	PedBrainWGBS_2013_8	1	91853073	91853074	1	GRCh37	0.32	1300	2721	FALSE	TRUE
DO35743	PBCA-DE	SP78941	SA414179	ICGC_MB112	PedBrainWGBS_2013_8	1	91853073	91853074	1	GRCh37	0.3	914	2080	FALSE	TRUE
DO35743	PBCA-DE	SP78941	SA414179	ICGC_MB112	PedBrainWGBS_2013_8	1	91853073	91853074	1	GRCh37	0.3	914	2080	FALSE	TRUE
DO35626	PBCA-DE	SP78823	SA413926	ICGC_MB95	PedBrainWGBS_2013_8	1	91853073	91853074	1	GRCh37	0.19	439	1911	FALSE	TRUE
DO35622	PBCA-DE	SP78819	SA413910	ICGC_MB90	PedBrainWGBS_2013_8	1	91853073	91853074	1	GRCh37	0.15	483	2807	FALSE	TRUE
DO35620	PBCA-DE	SP78817	SA413902	ICGC_MB88	PedBrainWGBS_2013_8	1	91853073	91853074	1	GRCh37	0.28	968	2451	FALSE	TRUE
DO35620	PBCA-DE	SP78817	SA413902	ICGC_MB88	PedBrainWGBS_2013_8	1	91853073	91853074	1	GRCh37	0.28	968	2451	FALSE	TRUE
DO35577	PBCA-DE	SP78722	SA413524	ICGC_MB40	PedBrainWGBS_2013_8	1	91853073	91853074	1	GRCh37	0.29	1078	2632	FALSE	TRUE
DO35577	PBCA-DE	SP78722	SA413524	ICGC_MB40	PedBrainWGBS_2013_8	1	91853073	91853074	1	GRCh37	0.29	1078	2632	FALSE	TRUE
DO35575	PBCA-DE	SP78720	SA413516	ICGC_MB38	PedBrainWGBS_2013_8	1	91853073	91853074	1	GRCh37	0.33	907	1830	FALSE	TRUE
DO35575	PBCA-DE	SP78720	SA413516	ICGC_MB38	PedBrainWGBS_2013_8	1	91853073	91853074	1	GRCh37	0.33	907	1830	FALSE	TRUE
DO35576	PBCA-DE	SP78721	SA413520	ICGC_MB39	PedBrainWGBS_2013_8	1	91853073	91853074	1	GRCh37	0.31	1036	2283	FALSE	TRUE
DO35576	PBCA-DE	SP78721	SA413520	ICGC_MB39	PedBrainWGBS_2013_8	1	91853073	91853074	1	GRCh37	0.31	1036	2283	FALSE	TRUE
DO35573	PBCA-DE	SP78718	SA413508	ICGC_MB36	PedBrainWGBS_2013_8	1	91853073	91853074	1	GRCh37	0.18	376	1680	FALSE	TRUE
DO35574	PBCA-DE	SP78719	SA413512	ICGC_MB37	PedBrainWGBS_2013_8	1	91853073	91853074	1	GRCh37	0.11	311	2611	FALSE	TRUE
DO35571	PBCA-DE	SP78716	SA413500	ICGC_MB34	PedBrainWGBS_2013_8	1	91853073	91853074	1	GRCh37	0.18	399	1849	FALSE	TRUE
DO35572	PBCA-DE	SP78717	SA413504	ICGC_MB35	PedBrainWGBS_2013_8	1	91853073	91853074	1	GRCh37	0.28	855	2201	FALSE	TRUE
DO35572	PBCA-DE	SP78717	SA413504	ICGC_MB35	PedBrainWGBS_2013_8	1	91853073	91853074	1	GRCh37	0.28	855	2201	FALSE	TRUE
DO35586	PBCA-DE	SP78731	SA413560	ICGC_MB51	PedBrainWGBS_2013_8	1	91853073	91853074	1	GRCh37	0.13	337	2186	FALSE	TRUE
DO35584	PBCA-DE	SP78729	SA413552	ICGC_MB49	PedBrainWGBS_2013_8	1	91853073	91853074	1	GRCh37	0.29	1072	2580	FALSE	TRUE
DO35584	PBCA-DE	SP78729	SA413552	ICGC_MB49	PedBrainWGBS_2013_8	1	91853073	91853074	1	GRCh37	0.29	1072	2580	FALSE	TRUE
DO35585	PBCA-DE	SP78730	SA413556	ICGC_MB50	PedBrainWGBS_2013_8	1	91853073	91853074	1	GRCh37	0.26	708	2058	FALSE	TRUE
DO35585	PBCA-DE	SP78730	SA413556	ICGC_MB50	PedBrainWGBS_2013_8	1	91853073	91853074	1	GRCh37	0.26	708	2058	FALSE	TRUE
DO35582	PBCA-DE	SP78727	SA413544	ICGC_MB46	PedBrainWGBS_2013_8	1	91853073	91853074	1	GRCh37	0.13	389	2584	FALSE	TRUE
DO35581	PBCA-DE	SP78726	SA413540	ICGC_MB45	PedBrainWGBS_2013_8	1	91853073	91853074	1	GRCh37	0.15	256	1439	FALSE	TRUE
DO35559	PBCA-DE	SP78680	SA413354	ICGC_MB24	PedBrainWGBS_2013_8	1	91853073	91853074	1	GRCh37	0.25	952	2856	FALSE	TRUE
DO35559	PBCA-DE	SP78680	SA413354	ICGC_MB24	PedBrainWGBS_2013_8	1	91853073	91853074	1	GRCh37	0.25	952	2856	FALSE	TRUE
DO35553	PBCA-DE	SP78674	SA413330	ICGC_MB18	PedBrainWGBS_2013_8	1	91853073	91853074	1	GRCh37	0.2	736	2857	FALSE	TRUE
DO35553	PBCA-DE	SP78674	SA413330	ICGC_MB18	PedBrainWGBS_2013_8	1	91853073	91853074	1	GRCh37	0.2	736	2857	FALSE	TRUE
DO35554	PBCA-DE	SP78675	SA413334	ICGC_MB19	PedBrainWGBS_2013_8	1	91853073	91853074	1	GRCh37	0.17	468	2343	FALSE	TRUE
DO35551	PBCA-DE	SP78672	SA413322	ICGC_MB16	PedBrainWGBS_2013_8	1	91853073	91853074	1	GRCh37	0.22	682	2385	FALSE	TRUE
DO35552	PBCA-DE	SP78673	SA413326	ICGC_MB17	PedBrainWGBS_2013_8	1	91853073	91853074	1	GRCh37	0.1	284	2570	FALSE	TRUE
DO35550	PBCA-DE	SP78671	SA413318	ICGC_MB15	PedBrainWGBS_2013_8	1	91853073	91853074	1	GRCh37	0.41	1269	1861	FALSE	TRUE
DO35550	PBCA-DE	SP78671	SA413318	ICGC_MB15	PedBrainWGBS_2013_8	1	91853073	91853074	1	GRCh37	0.41	1269	1861	FALSE	TRUE
DO35569	PBCA-DE	SP78714	SA413492	ICGC_MB32	PedBrainWGBS_2013_8	1	91853073	91853074	1	GRCh37	0.16	469	2472	FALSE	TRUE
DO35566	PBCA-DE	SP78711	SA413480	ICGC_MB28	PedBrainWGBS_2013_8	1	91853073	91853074	1	GRCh37	0.29	855	2078	FALSE	TRUE
DO35566	PBCA-DE	SP78711	SA413480	ICGC_MB28	PedBrainWGBS_2013_8	1	91853073	91853074	1	GRCh37	0.29	855	2078	FALSE	TRUE
DO35564	PBCA-DE	SP78709	SA413472	ICGC_MB26	PedBrainWGBS_2013_8	1	91853073	91853074	1	GRCh37	0.2	481	1925	FALSE	TRUE
DO35539	PBCA-DE	SP78660	SA413275	ICGC_MB2	PedBrainWGBS_2013_8	1	91853073	91853074	1	GRCh37	0.24	652	2079	FALSE	TRUE
DO35538	PBCA-DE	SP78659	SA413272	ICGC_MB1	PedBrainWGBS_2013_8	1	91853073	91853074	1	GRCh37	0.37	1281	2201	FALSE	TRUE
DO35538	PBCA-DE	SP78659	SA413272	ICGC_MB1	PedBrainWGBS_2013_8	1	91853073	91853074	1	GRCh37	0.37	1281	2201	FALSE	TRUE
DO35549	PBCA-DE	SP78670	SA413314	ICGC_MB14	PedBrainWGBS_2013_8	1	91853073	91853074	1	GRCh37	0.39	1588	2522	FALSE	TRUE
DO35549	PBCA-DE	SP78670	SA413314	ICGC_MB14	PedBrainWGBS_2013_8	1	91853073	91853074	1	GRCh37	0.39	1588	2522	FALSE	TRUE
DO35545	PBCA-DE	SP78666	SA413298	ICGC_MB9	PedBrainWGBS_2013_8	1	91853073	91853074	1	GRCh37	0.27	827	2292	FALSE	TRUE
DO35545	PBCA-DE	SP78666	SA413298	ICGC_MB9	PedBrainWGBS_2013_8	1	91853073	91853074	1	GRCh37	0.27	827	2292	FALSE	TRUE
DO35542	PBCA-DE	SP78663	SA413286	ICGC_MB6	PedBrainWGBS_2013_8	1	91853073	91853074	1	GRCh37	0.34	1011	2005	FALSE	TRUE
DO35542	PBCA-DE	SP78663	SA413286	ICGC_MB6	PedBrainWGBS_2013_8	1	91853073	91853074	1	GRCh37	0.34	1011	2005	FALSE	TRUE
DO35543	PBCA-DE	SP78664	SA413290	ICGC_MB7	PedBrainWGBS_2013_8	1	91853073	91853074	1	GRCh37	0.23	597	2000	FALSE	TRUE
DO35541	PBCA-DE	SP78662	SA413282	ICGC_MB5	PedBrainWGBS_2013_8	1	91853073	91853074	1	GRCh37	0.21	484	1810	FALSE	TRUE
DO35779	PBCA-DE	SP79082	SA413386	ICGC_A4	PedBrainWGBS_2013_8	1	91853089	91853090	1	GRCh37	0.24	690	2178	FALSE	TRUE
DO35777	PBCA-DE	SP79080	SA413382	ICGC_A3	PedBrainWGBS_2013_8	1	91853089	91853090	1	GRCh37	0.28	813	2129	FALSE	TRUE
DO35777	PBCA-DE	SP79080	SA413382	ICGC_A3	PedBrainWGBS_2013_8	1	91853089	91853090	1	GRCh37	0.28	813	2129	FALSE	TRUE
DO35775	PBCA-DE	SP79078	SA413378	ICGC_A2	PedBrainWGBS_2013_8	1	91853089	91853090	1	GRCh37	0.13	320	2076	FALSE	TRUE
DO35773	PBCA-DE	SP79076	SA413374	ICGC_A1	PedBrainWGBS_2013_8	1	91853089	91853090	1	GRCh37	0.17	470	2210	FALSE	TRUE
DO35771	PBCA-DE	SP79074	SA413370	ICGC_F4	PedBrainWGBS_2013_8	1	91853089	91853090	1	GRCh37	0.19	451	1884	FALSE	TRUE
DO35769	PBCA-DE	SP79072	SA413366	ICGC_F3	PedBrainWGBS_2013_8	1	91853089	91853090	1	GRCh37	0.35	867	1618	FALSE	TRUE
DO35769	PBCA-DE	SP79072	SA413366	ICGC_F3	PedBrainWGBS_2013_8	1	91853089	91853090	1	GRCh37	0.35	867	1618	FALSE	TRUE
DO35767	PBCA-DE	SP79070	SA413364	ICGC_F2	PedBrainWGBS_2013_8	1	91853089	91853090	1	GRCh37	0.27	697	1907	FALSE	TRUE
DO35765	PBCA-DE	SP79068	SA413360	ICGC_F1	PedBrainWGBS_2013_8	1	91853089	91853090	1	GRCh37	0.25	723	2136	FALSE	TRUE
DO35765	PBCA-DE	SP79068	SA413360	ICGC_F1	PedBrainWGBS_2013_8	1	91853089	91853090	1	GRCh37	0.25	723	2136	FALSE	TRUE
DO35735	PBCA-DE	SP78933	SA414163	ICGC_MB107	PedBrainWGBS_2013_8	1	91853089	91853090	1	GRCh37	0.5	1513	1538	FALSE	TRUE
DO35735	PBCA-DE	SP78933	SA414163	ICGC_MB107	PedBrainWGBS_2013_8	1	91853089	91853090	1	GRCh37	0.5	1513	1538	FALSE	TRUE
DO35745	PBCA-DE	SP78943	SA414183	ICGC_MB113	PedBrainWGBS_2013_8	1	91853089	91853090	1	GRCh37	0.44	1453	1883	FALSE	TRUE
DO35745	PBCA-DE	SP78943	SA414183	ICGC_MB113	PedBrainWGBS_2013_8	1	91853089	91853090	1	GRCh37	0.44	1453	1883	FALSE	TRUE
DO35743	PBCA-DE	SP78941	SA414179	ICGC_MB112	PedBrainWGBS_2013_8	1	91853089	91853090	1	GRCh37	0.41	1147	1621	FALSE	TRUE
DO35743	PBCA-DE	SP78941	SA414179	ICGC_MB112	PedBrainWGBS_2013_8	1	91853089	91853090	1	GRCh37	0.41	1147	1621	FALSE	TRUE
DO35626	PBCA-DE	SP78823	SA413926	ICGC_MB95	PedBrainWGBS_2013_8	1	91853089	91853090	1	GRCh37	0.25	532	1570	FALSE	TRUE
DO35622	PBCA-DE	SP78819	SA413910	ICGC_MB90	PedBrainWGBS_2013_8	1	91853089	91853090	1	GRCh37	0.22	699	2536	FALSE	TRUE
DO35620	PBCA-DE	SP78817	SA413902	ICGC_MB88	PedBrainWGBS_2013_8	1	91853089	91853090	1	GRCh37	0.42	1390	1903	FALSE	TRUE
DO35620	PBCA-DE	SP78817	SA413902	ICGC_MB88	PedBrainWGBS_2013_8	1	91853089	91853090	1	GRCh37	0.42	1390	1903	FALSE	TRUE
DO35577	PBCA-DE	SP78722	SA413524	ICGC_MB40	PedBrainWGBS_2013_8	1	91853089	91853090	1	GRCh37	0.35	1031	1914	FALSE	TRUE
DO35577	PBCA-DE	SP78722	SA413524	ICGC_MB40	PedBrainWGBS_2013_8	1	91853089	91853090	1	GRCh37	0.35	1031	1914	FALSE	TRUE
DO35575	PBCA-DE	SP78720	SA413516	ICGC_MB38	PedBrainWGBS_2013_8	1	91853089	91853090	1	GRCh37	0.46	1004	1170	FALSE	TRUE
DO35575	PBCA-DE	SP78720	SA413516	ICGC_MB38	PedBrainWGBS_2013_8	1	91853089	91853090	1	GRCh37	0.46	1004	1170	FALSE	TRUE
DO35576	PBCA-DE	SP78721	SA413520	ICGC_MB39	PedBrainWGBS_2013_8	1	91853089	91853090	1	GRCh37	0.4	1059	1579	FALSE	TRUE
DO35576	PBCA-DE	SP78721	SA413520	ICGC_MB39	PedBrainWGBS_2013_8	1	91853089	91853090	1	GRCh37	0.4	1059	1579	FALSE	TRUE
DO35573	PBCA-DE	SP78718	SA413508	ICGC_MB36	PedBrainWGBS_2013_8	1	91853089	91853090	1	GRCh37	0.38	654	1050	FALSE	TRUE
DO35574	PBCA-DE	SP78719	SA413512	ICGC_MB37	PedBrainWGBS_2013_8	1	91853089	91853090	1	GRCh37	0.17	395	1915	FALSE	TRUE
DO35571	PBCA-DE	SP78716	SA413500	ICGC_MB34	PedBrainWGBS_2013_8	1	91853089	91853090	1	GRCh37	0.34	629	1216	FALSE	TRUE
DO35572	PBCA-DE	SP78717	SA413504	ICGC_MB35	PedBrainWGBS_2013_8	1	91853089	91853090	1	GRCh37	0.43	1069	1424	FALSE	TRUE
DO35572	PBCA-DE	SP78717	SA413504	ICGC_MB35	PedBrainWGBS_2013_8	1	91853089	91853090	1	GRCh37	0.43	1069	1424	FALSE	TRUE
DO35586	PBCA-DE	SP78731	SA413560	ICGC_MB51	PedBrainWGBS_2013_8	1	91853089	91853090	1	GRCh37	0.21	422	1569	FALSE	TRUE
DO35584	PBCA-DE	SP78729	SA413552	ICGC_MB49	PedBrainWGBS_2013_8	1	91853089	91853090	1	GRCh37	0.38	1115	1812	FALSE	TRUE
DO35584	PBCA-DE	SP78729	SA413552	ICGC_MB49	PedBrainWGBS_2013_8	1	91853089	91853090	1	GRCh37	0.38	1115	1812	FALSE	TRUE
DO35585	PBCA-DE	SP78730	SA413556	ICGC_MB50	PedBrainWGBS_2013_8	1	91853089	91853090	1	GRCh37	0.44	967	1221	FALSE	TRUE
DO35585	PBCA-DE	SP78730	SA413556	ICGC_MB50	PedBrainWGBS_2013_8	1	91853089	91853090	1	GRCh37	0.44	967	1221	FALSE	TRUE
DO35582	PBCA-DE	SP78727	SA413544	ICGC_MB46	PedBrainWGBS_2013_8	1	91853089	91853090	1	GRCh37	0.2	466	1907	FALSE	TRUE
DO35581	PBCA-DE	SP78726	SA413540	ICGC_MB45	PedBrainWGBS_2013_8	1	91853089	91853090	1	GRCh37	0.29	408	993	FALSE	TRUE
DO35559	PBCA-DE	SP78680	SA413354	ICGC_MB24	PedBrainWGBS_2013_8	1	91853089	91853090	1	GRCh37	0.34	1035	2044	FALSE	TRUE
DO35559	PBCA-DE	SP78680	SA413354	ICGC_MB24	PedBrainWGBS_2013_8	1	91853089	91853090	1	GRCh37	0.34	1035	2044	FALSE	TRUE
DO35553	PBCA-DE	SP78674	SA413330	ICGC_MB18	PedBrainWGBS_2013_8	1	91853089	91853090	1	GRCh37	0.42	1317	1839	FALSE	TRUE
DO35553	PBCA-DE	SP78674	SA413330	ICGC_MB18	PedBrainWGBS_2013_8	1	91853089	91853090	1	GRCh37	0.42	1317	1839	FALSE	TRUE
DO35554	PBCA-DE	SP78675	SA413334	ICGC_MB19	PedBrainWGBS_2013_8	1	91853089	91853090	1	GRCh37	0.23	509	1748	FALSE	TRUE
DO35551	PBCA-DE	SP78672	SA413322	ICGC_MB16	PedBrainWGBS_2013_8	1	91853089	91853090	1	GRCh37	0.35	853	1578	FALSE	TRUE
DO35551	PBCA-DE	SP78672	SA413322	ICGC_MB16	PedBrainWGBS_2013_8	1	91853089	91853090	1	GRCh37	0.35	853	1578	FALSE	TRUE
DO35552	PBCA-DE	SP78673	SA413326	ICGC_MB17	PedBrainWGBS_2013_8	1	91853089	91853090	1	GRCh37	0.14	318	1989	FALSE	TRUE
DO35550	PBCA-DE	SP78671	SA413318	ICGC_MB15	PedBrainWGBS_2013_8	1	91853089	91853090	1	GRCh37	0.57	1444	1084	TRUE	FALSE
DO35550	PBCA-DE	SP78671	SA413318	ICGC_MB15	PedBrainWGBS_2013_8	1	91853089	91853090	1	GRCh37	0.57	1444	1084	TRUE	FALSE
DO35569	PBCA-DE	SP78714	SA413492	ICGC_MB32	PedBrainWGBS_2013_8	1	91853089	91853090	1	GRCh37	0.24	605	1865	FALSE	TRUE
DO35566	PBCA-DE	SP78711	SA413480	ICGC_MB28	PedBrainWGBS_2013_8	1	91853089	91853090	1	GRCh37	0.38	890	1453	FALSE	TRUE
DO35566	PBCA-DE	SP78711	SA413480	ICGC_MB28	PedBrainWGBS_2013_8	1	91853089	91853090	1	GRCh37	0.38	890	1453	FALSE	TRUE
DO35564	PBCA-DE	SP78709	SA413472	ICGC_MB26	PedBrainWGBS_2013_8	1	91853089	91853090	1	GRCh37	0.33	645	1306	FALSE	TRUE
DO35539	PBCA-DE	SP78660	SA413275	ICGC_MB2	PedBrainWGBS_2013_8	1	91853089	91853090	1	GRCh37	0.38	811	1347	FALSE	TRUE
DO35539	PBCA-DE	SP78660	SA413275	ICGC_MB2	PedBrainWGBS_2013_8	1	91853089	91853090	1	GRCh37	0.38	811	1347	FALSE	TRUE
DO35538	PBCA-DE	SP78659	SA413272	ICGC_MB1	PedBrainWGBS_2013_8	1	91853089	91853090	1	GRCh37	0.58	1848	1351	TRUE	FALSE
DO35538	PBCA-DE	SP78659	SA413272	ICGC_MB1	PedBrainWGBS_2013_8	1	91853089	91853090	1	GRCh37	0.58	1848	1351	TRUE	FALSE
DO35549	PBCA-DE	SP78670	SA413314	ICGC_MB14	PedBrainWGBS_2013_8	1	91853089	91853090	1	GRCh37	0.49	1716	1769	FALSE	TRUE
DO35549	PBCA-DE	SP78670	SA413314	ICGC_MB14	PedBrainWGBS_2013_8	1	91853089	91853090	1	GRCh37	0.49	1716	1769	FALSE	TRUE
DO35545	PBCA-DE	SP78666	SA413298	ICGC_MB9	PedBrainWGBS_2013_8	1	91853089	91853090	1	GRCh37	0.41	1010	1427	FALSE	TRUE
DO35545	PBCA-DE	SP78666	SA413298	ICGC_MB9	PedBrainWGBS_2013_8	1	91853089	91853090	1	GRCh37	0.41	1010	1427	FALSE	TRUE
DO35542	PBCA-DE	SP78663	SA413286	ICGC_MB6	PedBrainWGBS_2013_8	1	91853089	91853090	1	GRCh37	0.47	1051	1198	FALSE	TRUE
DO35542	PBCA-DE	SP78663	SA413286	ICGC_MB6	PedBrainWGBS_2013_8	1	91853089	91853090	1	GRCh37	0.47	1051	1198	FALSE	TRUE
DO35543	PBCA-DE	SP78664	SA413290	ICGC_MB7	PedBrainWGBS_2013_8	1	91853089	91853090	1	GRCh37	0.3	628	1432	FALSE	TRUE
DO35541	PBCA-DE	SP78662	SA413282	ICGC_MB5	PedBrainWGBS_2013_8	1	91853089	91853090	1	GRCh37	0.35	652	1216	FALSE	TRUE
DO35779	PBCA-DE	SP79082	SA413386	ICGC_A4	PedBrainWGBS_2013_8	1	91853095	91853096	1	GRCh37	0.26	663	1897	FALSE	TRUE
DO35777	PBCA-DE	SP79080	SA413382	ICGC_A3	PedBrainWGBS_2013_8	1	91853095	91853096	1	GRCh37	0.3	778	1848	FALSE	TRUE
DO35777	PBCA-DE	SP79080	SA413382	ICGC_A3	PedBrainWGBS_2013_8	1	91853095	91853096	1	GRCh37	0.3	778	1848	FALSE	TRUE
DO35775	PBCA-DE	SP79078	SA413378	ICGC_A2	PedBrainWGBS_2013_8	1	91853095	91853096	1	GRCh37	0.14	295	1821	FALSE	TRUE
DO35773	PBCA-DE	SP79076	SA413374	ICGC_A1	PedBrainWGBS_2013_8	1	91853095	91853096	1	GRCh37	0.17	423	2052	FALSE	TRUE
DO35771	PBCA-DE	SP79074	SA413370	ICGC_F4	PedBrainWGBS_2013_8	1	91853095	91853096	1	GRCh37	0.21	431	1620	FALSE	TRUE
DO35769	PBCA-DE	SP79072	SA413366	ICGC_F3	PedBrainWGBS_2013_8	1	91853095	91853096	1	GRCh37	0.37	799	1380	FALSE	TRUE
DO35769	PBCA-DE	SP79072	SA413366	ICGC_F3	PedBrainWGBS_2013_8	1	91853095	91853096	1	GRCh37	0.37	799	1380	FALSE	TRUE
DO35767	PBCA-DE	SP79070	SA413364	ICGC_F2	PedBrainWGBS_2013_8	1	91853095	91853096	1	GRCh37	0.3	690	1613	FALSE	TRUE
DO35765	PBCA-DE	SP79068	SA413360	ICGC_F1	PedBrainWGBS_2013_8	1	91853095	91853096	1	GRCh37	0.27	687	1860	FALSE	TRUE
DO35735	PBCA-DE	SP78933	SA414163	ICGC_MB107	PedBrainWGBS_2013_8	1	91853095	91853096	1	GRCh37	0.47	1296	1437	FALSE	TRUE
DO35735	PBCA-DE	SP78933	SA414163	ICGC_MB107	PedBrainWGBS_2013_8	1	91853095	91853096	1	GRCh37	0.47	1296	1437	FALSE	TRUE
DO35745	PBCA-DE	SP78943	SA414183	ICGC_MB113	PedBrainWGBS_2013_8	1	91853095	91853096	1	GRCh37	0.44	1298	1650	FALSE	TRUE
DO35745	PBCA-DE	SP78943	SA414183	ICGC_MB113	PedBrainWGBS_2013_8	1	91853095	91853096	1	GRCh37	0.44	1298	1650	FALSE	TRUE
DO35743	PBCA-DE	SP78941	SA414179	ICGC_MB112	PedBrainWGBS_2013_8	1	91853095	91853096	1	GRCh37	0.4	1018	1554	FALSE	TRUE
DO35743	PBCA-DE	SP78941	SA414179	ICGC_MB112	PedBrainWGBS_2013_8	1	91853095	91853096	1	GRCh37	0.4	1018	1554	FALSE	TRUE
DO35626	PBCA-DE	SP78823	SA413926	ICGC_MB95	PedBrainWGBS_2013_8	1	91853095	91853096	1	GRCh37	0.22	409	1469	FALSE	TRUE
DO35622	PBCA-DE	SP78819	SA413910	ICGC_MB90	PedBrainWGBS_2013_8	1	91853095	91853096	1	GRCh37	0.18	526	2361	FALSE	TRUE
DO35620	PBCA-DE	SP78817	SA413902	ICGC_MB88	PedBrainWGBS_2013_8	1	91853095	91853096	1	GRCh37	0.39	1152	1836	FALSE	TRUE
DO35620	PBCA-DE	SP78817	SA413902	ICGC_MB88	PedBrainWGBS_2013_8	1	91853095	91853096	1	GRCh37	0.39	1152	1836	FALSE	TRUE
DO35577	PBCA-DE	SP78722	SA413524	ICGC_MB40	PedBrainWGBS_2013_8	1	91853095	91853096	1	GRCh37	0.37	958	1652	FALSE	TRUE
DO35577	PBCA-DE	SP78722	SA413524	ICGC_MB40	PedBrainWGBS_2013_8	1	91853095	91853096	1	GRCh37	0.37	958	1652	FALSE	TRUE
DO35575	PBCA-DE	SP78720	SA413516	ICGC_MB38	PedBrainWGBS_2013_8	1	91853095	91853096	1	GRCh37	0.42	805	1109	FALSE	TRUE
DO35575	PBCA-DE	SP78720	SA413516	ICGC_MB38	PedBrainWGBS_2013_8	1	91853095	91853096	1	GRCh37	0.42	805	1109	FALSE	TRUE
DO35576	PBCA-DE	SP78721	SA413520	ICGC_MB39	PedBrainWGBS_2013_8	1	91853095	91853096	1	GRCh37	0.38	900	1460	FALSE	TRUE
DO35576	PBCA-DE	SP78721	SA413520	ICGC_MB39	PedBrainWGBS_2013_8	1	91853095	91853096	1	GRCh37	0.38	900	1460	FALSE	TRUE
DO35573	PBCA-DE	SP78718	SA413508	ICGC_MB36	PedBrainWGBS_2013_8	1	91853095	91853096	1	GRCh37	0.36	549	961	FALSE	TRUE
DO35574	PBCA-DE	SP78719	SA413512	ICGC_MB37	PedBrainWGBS_2013_8	1	91853095	91853096	1	GRCh37	0.16	326	1691	FALSE	TRUE
DO35571	PBCA-DE	SP78716	SA413500	ICGC_MB34	PedBrainWGBS_2013_8	1	91853095	91853096	1	GRCh37	0.28	452	1179	FALSE	TRUE
DO35572	PBCA-DE	SP78717	SA413504	ICGC_MB35	PedBrainWGBS_2013_8	1	91853095	91853096	1	GRCh37	0.38	843	1370	FALSE	TRUE
DO35572	PBCA-DE	SP78717	SA413504	ICGC_MB35	PedBrainWGBS_2013_8	1	91853095	91853096	1	GRCh37	0.38	843	1370	FALSE	TRUE
DO35586	PBCA-DE	SP78731	SA413560	ICGC_MB51	PedBrainWGBS_2013_8	1	91853095	91853096	1	GRCh37	0.17	305	1453	FALSE	TRUE
DO35584	PBCA-DE	SP78729	SA413552	ICGC_MB49	PedBrainWGBS_2013_8	1	91853095	91853096	1	GRCh37	0.32	831	1745	FALSE	TRUE
DO35584	PBCA-DE	SP78729	SA413552	ICGC_MB49	PedBrainWGBS_2013_8	1	91853095	91853096	1	GRCh37	0.32	831	1745	FALSE	TRUE
DO35585	PBCA-DE	SP78730	SA413556	ICGC_MB50	PedBrainWGBS_2013_8	1	91853095	91853096	1	GRCh37	0.39	768	1187	FALSE	TRUE
DO35585	PBCA-DE	SP78730	SA413556	ICGC_MB50	PedBrainWGBS_2013_8	1	91853095	91853096	1	GRCh37	0.39	768	1187	FALSE	TRUE
DO35582	PBCA-DE	SP78727	SA413544	ICGC_MB46	PedBrainWGBS_2013_8	1	91853095	91853096	1	GRCh37	0.18	371	1719	FALSE	TRUE
DO35581	PBCA-DE	SP78726	SA413540	ICGC_MB45	PedBrainWGBS_2013_8	1	91853095	91853096	1	GRCh37	0.24	302	947	FALSE	TRUE
DO35559	PBCA-DE	SP78680	SA413354	ICGC_MB24	PedBrainWGBS_2013_8	1	91853095	91853096	1	GRCh37	0.29	801	1941	FALSE	TRUE
DO35559	PBCA-DE	SP78680	SA413354	ICGC_MB24	PedBrainWGBS_2013_8	1	91853095	91853096	1	GRCh37	0.29	801	1941	FALSE	TRUE
DO35553	PBCA-DE	SP78674	SA413330	ICGC_MB18	PedBrainWGBS_2013_8	1	91853095	91853096	1	GRCh37	0.4	1136	1714	FALSE	TRUE
DO35553	PBCA-DE	SP78674	SA413330	ICGC_MB18	PedBrainWGBS_2013_8	1	91853095	91853096	1	GRCh37	0.4	1136	1714	FALSE	TRUE
DO35554	PBCA-DE	SP78675	SA413334	ICGC_MB19	PedBrainWGBS_2013_8	1	91853095	91853096	1	GRCh37	0.2	401	1631	FALSE	TRUE
DO35551	PBCA-DE	SP78672	SA413322	ICGC_MB16	PedBrainWGBS_2013_8	1	91853095	91853096	1	GRCh37	0.33	718	1447	FALSE	TRUE
DO35551	PBCA-DE	SP78672	SA413322	ICGC_MB16	PedBrainWGBS_2013_8	1	91853095	91853096	1	GRCh37	0.33	718	1447	FALSE	TRUE
DO35552	PBCA-DE	SP78673	SA413326	ICGC_MB17	PedBrainWGBS_2013_8	1	91853095	91853096	1	GRCh37	0.14	295	1777	FALSE	TRUE
DO35550	PBCA-DE	SP78671	SA413318	ICGC_MB15	PedBrainWGBS_2013_8	1	91853095	91853096	1	GRCh37	0.52	1139	1074	TRUE	FALSE
DO35550	PBCA-DE	SP78671	SA413318	ICGC_MB15	PedBrainWGBS_2013_8	1	91853095	91853096	1	GRCh37	0.52	1139	1074	TRUE	FALSE
DO35569	PBCA-DE	SP78714	SA413492	ICGC_MB32	PedBrainWGBS_2013_8	1	91853095	91853096	1	GRCh37	0.21	453	1747	FALSE	TRUE
DO35566	PBCA-DE	SP78711	SA413480	ICGC_MB28	PedBrainWGBS_2013_8	1	91853095	91853096	1	GRCh37	0.37	769	1328	FALSE	TRUE
DO35566	PBCA-DE	SP78711	SA413480	ICGC_MB28	PedBrainWGBS_2013_8	1	91853095	91853096	1	GRCh37	0.37	769	1328	FALSE	TRUE
DO35564	PBCA-DE	SP78709	SA413472	ICGC_MB26	PedBrainWGBS_2013_8	1	91853095	91853096	1	GRCh37	0.31	528	1200	FALSE	TRUE
DO35539	PBCA-DE	SP78660	SA413275	ICGC_MB2	PedBrainWGBS_2013_8	1	91853095	91853096	1	GRCh37	0.29	554	1349	FALSE	TRUE
DO35538	PBCA-DE	SP78659	SA413272	ICGC_MB1	PedBrainWGBS_2013_8	1	91853095	91853096	1	GRCh37	0.55	1612	1336	TRUE	FALSE
DO35538	PBCA-DE	SP78659	SA413272	ICGC_MB1	PedBrainWGBS_2013_8	1	91853095	91853096	1	GRCh37	0.55	1612	1336	TRUE	FALSE
DO35549	PBCA-DE	SP78670	SA413314	ICGC_MB14	PedBrainWGBS_2013_8	1	91853095	91853096	1	GRCh37	0.47	1460	1644	FALSE	TRUE
DO35549	PBCA-DE	SP78670	SA413314	ICGC_MB14	PedBrainWGBS_2013_8	1	91853095	91853096	1	GRCh37	0.47	1460	1644	FALSE	TRUE
DO35545	PBCA-DE	SP78666	SA413298	ICGC_MB9	PedBrainWGBS_2013_8	1	91853095	91853096	1	GRCh37	0.38	826	1335	FALSE	TRUE
DO35545	PBCA-DE	SP78666	SA413298	ICGC_MB9	PedBrainWGBS_2013_8	1	91853095	91853096	1	GRCh37	0.38	826	1335	FALSE	TRUE
DO35542	PBCA-DE	SP78663	SA413286	ICGC_MB6	PedBrainWGBS_2013_8	1	91853095	91853096	1	GRCh37	0.42	870	1181	FALSE	TRUE
DO35542	PBCA-DE	SP78663	SA413286	ICGC_MB6	PedBrainWGBS_2013_8	1	91853095	91853096	1	GRCh37	0.42	870	1181	FALSE	TRUE
DO35543	PBCA-DE	SP78664	SA413290	ICGC_MB7	PedBrainWGBS_2013_8	1	91853095	91853096	1	GRCh37	0.29	530	1299	FALSE	TRUE
DO35541	PBCA-DE	SP78662	SA413282	ICGC_MB5	PedBrainWGBS_2013_8	1	91853095	91853096	1	GRCh37	0.31	524	1152	FALSE	TRUE
