# Supplementary material for: Dosage effect of copy number variation in epilepsy and ten regions of the human brain
Source: Sci Rep. 2025 Dec 4;15:45726. doi: 10.1038/s41598-025-28338-2 (PMC12753814; doi:10.1038/s41598-025-28338-2)
Supplement: Supplementary file 8 — Supplementary Information 8. [file 41598_2025_28338_MOESM8_ESM.xlsx]

## Sheet: BOCA-FR WWOX
Supplementary Table 8. Mehylation data for the WWOX gene. Next generation bisulfite sequencing data for WWOX gene in differcent cohorts.
icgc_donor_id	project_code	icgc_specimen_id	icgc_sample_id	submitted_sample_id	analysis_id	chromosome	chromosome_start	chromosome_end	chromosome_strand	assembly_version	methylation_ratio	methylated_read_count	unmethylated_read_count	sequencing_platform	fraction_wg_cpg_sites_covered	experimental_protocol	sequencing_strategy	base_quality_score_threshold	alignment_algorithm	other_analysis_algorithm
DO50636	BOCA-FR	SP195654	SA529023	IC044T_WGS	IC044T_RRBS	16	78133585	78133586	1	GRCh37	0	0	3	Illumina HiSeq	99.3	Single read http://www.illumina.com/technology/next-generation-sequencing/single-read-sequencing-assay.html	Bisulfite-Seq	20	bsmap 2.0 https://code.google.com/archive/p/bsmap/ -RRBS mode -equal_best_hits 100 -mismatch rate .08 -report_repeat 1 -seed_size 12 -random_number 0 -filter 5 -quality_threshold 0	biseqmethcalling
DO50636	BOCA-FR	SP195654	SA529023	IC044T_WGS	IC044T_RRBS	16	78133585	78133586	1	GRCh37	0	0	3	Illumina HiSeq	99.3	Single read http://www.illumina.com/technology/next-generation-sequencing/single-read-sequencing-assay.html	Bisulfite-Seq	20	bsmap 2.0 https://code.google.com/archive/p/bsmap/ -RRBS mode -equal_best_hits 100 -mismatch rate .08 -report_repeat 1 -seed_size 12 -random_number 0 -filter 5 -quality_threshold 0	biseqmethcalling
DO50625	BOCA-FR	SP195638	SA529251	IC204T_WGS	IC204T_RRBS	16	78133585	78133586	1	GRCh37	0	0	7	Illumina HiSeq	99.3	Single read http://www.illumina.com/technology/next-generation-sequencing/single-read-sequencing-assay.html	Bisulfite-Seq	20	bsmap 2.0 https://code.google.com/archive/p/bsmap/ -RRBS mode -equal_best_hits 100 -mismatch rate .08 -report_repeat 1 -seed_size 12 -random_number 0 -filter 5 -quality_threshold 0	biseqmethcalling
DO50625	BOCA-FR	SP195638	SA529251	IC204T_WGS	IC204T_RRBS	16	78133585	78133586	1	GRCh37	0	0	7	Illumina HiSeq	99.3	Single read http://www.illumina.com/technology/next-generation-sequencing/single-read-sequencing-assay.html	Bisulfite-Seq	20	bsmap 2.0 https://code.google.com/archive/p/bsmap/ -RRBS mode -equal_best_hits 100 -mismatch rate .08 -report_repeat 1 -seed_size 12 -random_number 0 -filter 5 -quality_threshold 0	biseqmethcalling
DO50628	BOCA-FR	SP195642	SA529052	IC057T_WGS	IC057T_RRBS	16	78133585	78133586	1	GRCh37	0	0	4	Illumina HiSeq	99.3	Single read http://www.illumina.com/technology/next-generation-sequencing/single-read-sequencing-assay.html	Bisulfite-Seq	20	bsmap 2.0 https://code.google.com/archive/p/bsmap/ -RRBS mode -equal_best_hits 100 -mismatch rate .08 -report_repeat 1 -seed_size 12 -random_number 0 -filter 5 -quality_threshold 0	biseqmethcalling
DO50628	BOCA-FR	SP195642	SA529052	IC057T_WGS	IC057T_RRBS	16	78133585	78133586	1	GRCh37	0	0	4	Illumina HiSeq	99.3	Single read http://www.illumina.com/technology/next-generation-sequencing/single-read-sequencing-assay.html	Bisulfite-Seq	20	bsmap 2.0 https://code.google.com/archive/p/bsmap/ -RRBS mode -equal_best_hits 100 -mismatch rate .08 -report_repeat 1 -seed_size 12 -random_number 0 -filter 5 -quality_threshold 0	biseqmethcalling
DO50621	BOCA-FR	SP195630	SA529057	IC270T_WGS	IC270T_RRBS	16	78133585	78133586	1	GRCh37	0	0	3	Illumina HiSeq	99.3	Single read http://www.illumina.com/technology/next-generation-sequencing/single-read-sequencing-assay.html	Bisulfite-Seq	20	bsmap 2.0 https://code.google.com/archive/p/bsmap/ -RRBS mode -equal_best_hits 100 -mismatch rate .08 -report_repeat 1 -seed_size 12 -random_number 0 -filter 5 -quality_threshold 0	biseqmethcalling
DO50621	BOCA-FR	SP195630	SA529057	IC270T_WGS	IC270T_RRBS	16	78133585	78133586	1	GRCh37	0	0	3	Illumina HiSeq	99.3	Single read http://www.illumina.com/technology/next-generation-sequencing/single-read-sequencing-assay.html	Bisulfite-Seq	20	bsmap 2.0 https://code.google.com/archive/p/bsmap/ -RRBS mode -equal_best_hits 100 -mismatch rate .08 -report_repeat 1 -seed_size 12 -random_number 0 -filter 5 -quality_threshold 0	biseqmethcalling
DO50612	BOCA-FR	SP195618	SA529013	IC024T_WGS	IC024T_RRBS	16	78133585	78133586	1	GRCh37	0	0	4	Illumina HiSeq	99.3	Single read http://www.illumina.com/technology/next-generation-sequencing/single-read-sequencing-assay.html	Bisulfite-Seq	20	bsmap 2.0 https://code.google.com/archive/p/bsmap/ -RRBS mode -equal_best_hits 100 -mismatch rate .08 -report_repeat 1 -seed_size 12 -random_number 0 -filter 5 -quality_threshold 0	biseqmethcalling
DO50612	BOCA-FR	SP195618	SA529013	IC024T_WGS	IC024T_RRBS	16	78133585	78133586	1	GRCh37	0	0	4	Illumina HiSeq	99.3	Single read http://www.illumina.com/technology/next-generation-sequencing/single-read-sequencing-assay.html	Bisulfite-Seq	20	bsmap 2.0 https://code.google.com/archive/p/bsmap/ -RRBS mode -equal_best_hits 100 -mismatch rate .08 -report_repeat 1 -seed_size 12 -random_number 0 -filter 5 -quality_threshold 0	biseqmethcalling
DO50618	BOCA-FR	SP195626	SA529123	IC096T_WGS	IC096T_RRBS	16	78133585	78133586	1	GRCh37	0	0	2	Illumina HiSeq	99.3	Single read http://www.illumina.com/technology/next-generation-sequencing/single-read-sequencing-assay.html	Bisulfite-Seq	20	bsmap 2.0 https://code.google.com/archive/p/bsmap/ -RRBS mode -equal_best_hits 100 -mismatch rate .08 -report_repeat 1 -seed_size 12 -random_number 0 -filter 5 -quality_threshold 0	biseqmethcalling
DO50618	BOCA-FR	SP195626	SA529123	IC096T_WGS	IC096T_RRBS	16	78133585	78133586	1	GRCh37	0	0	2	Illumina HiSeq	99.3	Single read http://www.illumina.com/technology/next-generation-sequencing/single-read-sequencing-assay.html	Bisulfite-Seq	20	bsmap 2.0 https://code.google.com/archive/p/bsmap/ -RRBS mode -equal_best_hits 100 -mismatch rate .08 -report_repeat 1 -seed_size 12 -random_number 0 -filter 5 -quality_threshold 0	biseqmethcalling
DO50609	BOCA-FR	SP195614	SA529033	IC263T_WGS	IC263T_RRBS	16	78133585	78133586	1	GRCh37	0	0	6	Illumina HiSeq	99.3	Single read http://www.illumina.com/technology/next-generation-sequencing/single-read-sequencing-assay.html	Bisulfite-Seq	20	bsmap 2.0 https://code.google.com/archive/p/bsmap/ -RRBS mode -equal_best_hits 100 -mismatch rate .08 -report_repeat 1 -seed_size 12 -random_number 0 -filter 5 -quality_threshold 0	biseqmethcalling
DO50609	BOCA-FR	SP195614	SA529033	IC263T_WGS	IC263T_RRBS	16	78133585	78133586	1	GRCh37	0	0	6	Illumina HiSeq	99.3	Single read http://www.illumina.com/technology/next-generation-sequencing/single-read-sequencing-assay.html	Bisulfite-Seq	20	bsmap 2.0 https://code.google.com/archive/p/bsmap/ -RRBS mode -equal_best_hits 100 -mismatch rate .08 -report_repeat 1 -seed_size 12 -random_number 0 -filter 5 -quality_threshold 0	biseqmethcalling
DO50513	BOCA-FR	SP195436	SA529119	IC282T_WGS	IC282T_RRBS	16	78133585	78133586	1	GRCh37	0	0	1	Illumina HiSeq	99.3	Single read http://www.illumina.com/technology/next-generation-sequencing/single-read-sequencing-assay.html	Bisulfite-Seq	20	bsmap 2.0 https://code.google.com/archive/p/bsmap/ -RRBS mode -equal_best_hits 100 -mismatch rate .08 -report_repeat 1 -seed_size 12 -random_number 0 -filter 5 -quality_threshold 0	biseqmethcalling
DO50513	BOCA-FR	SP195436	SA529119	IC282T_WGS	IC282T_RRBS	16	78133585	78133586	1	GRCh37	0	0	1	Illumina HiSeq	99.3	Single read http://www.illumina.com/technology/next-generation-sequencing/single-read-sequencing-assay.html	Bisulfite-Seq	20	bsmap 2.0 https://code.google.com/archive/p/bsmap/ -RRBS mode -equal_best_hits 100 -mismatch rate .08 -report_repeat 1 -seed_size 12 -random_number 0 -filter 5 -quality_threshold 0	biseqmethcalling
DO50514	BOCA-FR	SP195438	SA529020	IC254T_WGS	IC254T_RRBS	16	78133585	78133586	1	GRCh37	0	0	4	Illumina HiSeq	99.3	Single read http://www.illumina.com/technology/next-generation-sequencing/single-read-sequencing-assay.html	Bisulfite-Seq	20	bsmap 2.0 https://code.google.com/archive/p/bsmap/ -RRBS mode -equal_best_hits 100 -mismatch rate .08 -report_repeat 1 -seed_size 12 -random_number 0 -filter 5 -quality_threshold 0	biseqmethcalling
DO50514	BOCA-FR	SP195438	SA529020	IC254T_WGS	IC254T_RRBS	16	78133585	78133586	1	GRCh37	0	0	4	Illumina HiSeq	99.3	Single read http://www.illumina.com/technology/next-generation-sequencing/single-read-sequencing-assay.html	Bisulfite-Seq	20	bsmap 2.0 https://code.google.com/archive/p/bsmap/ -RRBS mode -equal_best_hits 100 -mismatch rate .08 -report_repeat 1 -seed_size 12 -random_number 0 -filter 5 -quality_threshold 0	biseqmethcalling
DO50516	BOCA-FR	SP195440	SA529046	IC054T_WGS	IC054T_RRBS	16	78133585	78133586	1	GRCh37	0	0	1	Illumina HiSeq	99.3	Single read http://www.illumina.com/technology/next-generation-sequencing/single-read-sequencing-assay.html	Bisulfite-Seq	20	bsmap 2.0 https://code.google.com/archive/p/bsmap/ -RRBS mode -equal_best_hits 100 -mismatch rate .08 -report_repeat 1 -seed_size 12 -random_number 0 -filter 5 -quality_threshold 0	biseqmethcalling
DO50516	BOCA-FR	SP195440	SA529046	IC054T_WGS	IC054T_RRBS	16	78133585	78133586	1	GRCh37	0	0	1	Illumina HiSeq	99.3	Single read http://www.illumina.com/technology/next-generation-sequencing/single-read-sequencing-assay.html	Bisulfite-Seq	20	bsmap 2.0 https://code.google.com/archive/p/bsmap/ -RRBS mode -equal_best_hits 100 -mismatch rate .08 -report_repeat 1 -seed_size 12 -random_number 0 -filter 5 -quality_threshold 0	biseqmethcalling
DO50518	BOCA-FR	SP195442	SA529087	IC275T_WGS	IC275T_RRBS	16	78133585	78133586	1	GRCh37	0	0	3	Illumina HiSeq	99.3	Single read http://www.illumina.com/technology/next-generation-sequencing/single-read-sequencing-assay.html	Bisulfite-Seq	20	bsmap 2.0 https://code.google.com/archive/p/bsmap/ -RRBS mode -equal_best_hits 100 -mismatch rate .08 -report_repeat 1 -seed_size 12 -random_number 0 -filter 5 -quality_threshold 0	biseqmethcalling
DO50518	BOCA-FR	SP195442	SA529087	IC275T_WGS	IC275T_RRBS	16	78133585	78133586	1	GRCh37	0	0	3	Illumina HiSeq	99.3	Single read http://www.illumina.com/technology/next-generation-sequencing/single-read-sequencing-assay.html	Bisulfite-Seq	20	bsmap 2.0 https://code.google.com/archive/p/bsmap/ -RRBS mode -equal_best_hits 100 -mismatch rate .08 -report_repeat 1 -seed_size 12 -random_number 0 -filter 5 -quality_threshold 0	biseqmethcalling
DO50501	BOCA-FR	SP195424	SA529040	IC053T_WGS	IC053T_RRBS	16	78133585	78133586	1	GRCh37	0	0	6	Illumina HiSeq	99.3	Single read http://www.illumina.com/technology/next-generation-sequencing/single-read-sequencing-assay.html	Bisulfite-Seq	20	bsmap 2.0 https://code.google.com/archive/p/bsmap/ -RRBS mode -equal_best_hits 100 -mismatch rate .08 -report_repeat 1 -seed_size 12 -random_number 0 -filter 5 -quality_threshold 0	biseqmethcalling
DO50501	BOCA-FR	SP195424	SA529040	IC053T_WGS	IC053T_RRBS	16	78133585	78133586	1	GRCh37	0	0	6	Illumina HiSeq	99.3	Single read http://www.illumina.com/technology/next-generation-sequencing/single-read-sequencing-assay.html	Bisulfite-Seq	20	bsmap 2.0 https://code.google.com/archive/p/bsmap/ -RRBS mode -equal_best_hits 100 -mismatch rate .08 -report_repeat 1 -seed_size 12 -random_number 0 -filter 5 -quality_threshold 0	biseqmethcalling
DO50599	BOCA-FR	SP195598	SA529262	IC215T_WGS	IC215T_RRBS	16	78133585	78133586	1	GRCh37	0	0	2	Illumina HiSeq	99.3	Single read http://www.illumina.com/technology/next-generation-sequencing/single-read-sequencing-assay.html	Bisulfite-Seq	20	bsmap 2.0 https://code.google.com/archive/p/bsmap/ -RRBS mode -equal_best_hits 100 -mismatch rate .08 -report_repeat 1 -seed_size 12 -random_number 0 -filter 5 -quality_threshold 0	biseqmethcalling
DO50599	BOCA-FR	SP195598	SA529262	IC215T_WGS	IC215T_RRBS	16	78133585	78133586	1	GRCh37	0	0	2	Illumina HiSeq	99.3	Single read http://www.illumina.com/technology/next-generation-sequencing/single-read-sequencing-assay.html	Bisulfite-Seq	20	bsmap 2.0 https://code.google.com/archive/p/bsmap/ -RRBS mode -equal_best_hits 100 -mismatch rate .08 -report_repeat 1 -seed_size 12 -random_number 0 -filter 5 -quality_threshold 0	biseqmethcalling
DO50591	BOCA-FR	SP195586	SA529028	IC046T_WGS	IC046T_RRBS	16	78133585	78133586	1	GRCh37	0	0	3	Illumina HiSeq	99.3	Single read http://www.illumina.com/technology/next-generation-sequencing/single-read-sequencing-assay.html	Bisulfite-Seq	20	bsmap 2.0 https://code.google.com/archive/p/bsmap/ -RRBS mode -equal_best_hits 100 -mismatch rate .08 -report_repeat 1 -seed_size 12 -random_number 0 -filter 5 -quality_threshold 0	biseqmethcalling
DO50591	BOCA-FR	SP195586	SA529028	IC046T_WGS	IC046T_RRBS	16	78133585	78133586	1	GRCh37	0	0	3	Illumina HiSeq	99.3	Single read http://www.illumina.com/technology/next-generation-sequencing/single-read-sequencing-assay.html	Bisulfite-Seq	20	bsmap 2.0 https://code.google.com/archive/p/bsmap/ -RRBS mode -equal_best_hits 100 -mismatch rate .08 -report_repeat 1 -seed_size 12 -random_number 0 -filter 5 -quality_threshold 0	biseqmethcalling
DO50581	BOCA-FR	SP195570	SA529158	IC295T_WGS	IC295T_RRBS	16	78133585	78133586	1	GRCh37	0	0	3	Illumina HiSeq	99.3	Single read http://www.illumina.com/technology/next-generation-sequencing/single-read-sequencing-assay.html	Bisulfite-Seq	20	bsmap 2.0 https://code.google.com/archive/p/bsmap/ -RRBS mode -equal_best_hits 100 -mismatch rate .08 -report_repeat 1 -seed_size 12 -random_number 0 -filter 5 -quality_threshold 0	biseqmethcalling
DO50581	BOCA-FR	SP195570	SA529158	IC295T_WGS	IC295T_RRBS	16	78133585	78133586	1	GRCh37	0	0	3	Illumina HiSeq	99.3	Single read http://www.illumina.com/technology/next-generation-sequencing/single-read-sequencing-assay.html	Bisulfite-Seq	20	bsmap 2.0 https://code.google.com/archive/p/bsmap/ -RRBS mode -equal_best_hits 100 -mismatch rate .08 -report_repeat 1 -seed_size 12 -random_number 0 -filter 5 -quality_threshold 0	biseqmethcalling
DO50586	BOCA-FR	SP195578	SA529082	IC076T_WGS	IC076T_RRBS	16	78133585	78133586	1	GRCh37	0	0	1	Illumina HiSeq	99.3	Single read http://www.illumina.com/technology/next-generation-sequencing/single-read-sequencing-assay.html	Bisulfite-Seq	20	bsmap 2.0 https://code.google.com/archive/p/bsmap/ -RRBS mode -equal_best_hits 100 -mismatch rate .08 -report_repeat 1 -seed_size 12 -random_number 0 -filter 5 -quality_threshold 0	biseqmethcalling
DO50586	BOCA-FR	SP195578	SA529082	IC076T_WGS	IC076T_RRBS	16	78133585	78133586	1	GRCh37	0	0	1	Illumina HiSeq	99.3	Single read http://www.illumina.com/technology/next-generation-sequencing/single-read-sequencing-assay.html	Bisulfite-Seq	20	bsmap 2.0 https://code.google.com/archive/p/bsmap/ -RRBS mode -equal_best_hits 100 -mismatch rate .08 -report_repeat 1 -seed_size 12 -random_number 0 -filter 5 -quality_threshold 0	biseqmethcalling
DO50588	BOCA-FR	SP195582	SA529134	IC105T_WGS	IC105T_RRBS	16	78133585	78133586	1	GRCh37	0	0	2	Illumina HiSeq	99.3	Single read http://www.illumina.com/technology/next-generation-sequencing/single-read-sequencing-assay.html	Bisulfite-Seq	20	bsmap 2.0 https://code.google.com/archive/p/bsmap/ -RRBS mode -equal_best_hits 100 -mismatch rate .08 -report_repeat 1 -seed_size 12 -random_number 0 -filter 5 -quality_threshold 0	biseqmethcalling
DO50588	BOCA-FR	SP195582	SA529134	IC105T_WGS	IC105T_RRBS	16	78133585	78133586	1	GRCh37	0	0	2	Illumina HiSeq	99.3	Single read http://www.illumina.com/technology/next-generation-sequencing/single-read-sequencing-assay.html	Bisulfite-Seq	20	bsmap 2.0 https://code.google.com/archive/p/bsmap/ -RRBS mode -equal_best_hits 100 -mismatch rate .08 -report_repeat 1 -seed_size 12 -random_number 0 -filter 5 -quality_threshold 0	biseqmethcalling
DO50571	BOCA-FR	SP195546	SA529259	IC319T_WGS	IC319T_RRBS	16	78133585	78133586	1	GRCh37	0	0	2	Illumina HiSeq	99.3	Single read http://www.illumina.com/technology/next-generation-sequencing/single-read-sequencing-assay.html	Bisulfite-Seq	20	bsmap 2.0 https://code.google.com/archive/p/bsmap/ -RRBS mode -equal_best_hits 100 -mismatch rate .08 -report_repeat 1 -seed_size 12 -random_number 0 -filter 5 -quality_threshold 0	biseqmethcalling
DO50571	BOCA-FR	SP195546	SA529259	IC319T_WGS	IC319T_RRBS	16	78133585	78133586	1	GRCh37	0	0	2	Illumina HiSeq	99.3	Single read http://www.illumina.com/technology/next-generation-sequencing/single-read-sequencing-assay.html	Bisulfite-Seq	20	bsmap 2.0 https://code.google.com/archive/p/bsmap/ -RRBS mode -equal_best_hits 100 -mismatch rate .08 -report_repeat 1 -seed_size 12 -random_number 0 -filter 5 -quality_threshold 0	biseqmethcalling
DO50572	BOCA-FR	SP195550	SA529163	IC296T_WGS	IC296T_RRBS	16	78133585	78133586	1	GRCh37	0	0	3	Illumina HiSeq	99.3	Single read http://www.illumina.com/technology/next-generation-sequencing/single-read-sequencing-assay.html	Bisulfite-Seq	20	bsmap 2.0 https://code.google.com/archive/p/bsmap/ -RRBS mode -equal_best_hits 100 -mismatch rate .08 -report_repeat 1 -seed_size 12 -random_number 0 -filter 5 -quality_threshold 0	biseqmethcalling
DO50572	BOCA-FR	SP195550	SA529163	IC296T_WGS	IC296T_RRBS	16	78133585	78133586	1	GRCh37	0	0	3	Illumina HiSeq	99.3	Single read http://www.illumina.com/technology/next-generation-sequencing/single-read-sequencing-assay.html	Bisulfite-Seq	20	bsmap 2.0 https://code.google.com/archive/p/bsmap/ -RRBS mode -equal_best_hits 100 -mismatch rate .08 -report_repeat 1 -seed_size 12 -random_number 0 -filter 5 -quality_threshold 0	biseqmethcalling
DO50573	BOCA-FR	SP195554	SA529009	IC015T_WGS	IC015T_RRBS	16	78133585	78133586	1	GRCh37	0	0	5	Illumina HiSeq	99.3	Single read http://www.illumina.com/technology/next-generation-sequencing/single-read-sequencing-assay.html	Bisulfite-Seq	20	bsmap 2.0 https://code.google.com/archive/p/bsmap/ -RRBS mode -equal_best_hits 100 -mismatch rate .08 -report_repeat 1 -seed_size 12 -random_number 0 -filter 5 -quality_threshold 0	biseqmethcalling
DO50573	BOCA-FR	SP195554	SA529009	IC015T_WGS	IC015T_RRBS	16	78133585	78133586	1	GRCh37	0	0	5	Illumina HiSeq	99.3	Single read http://www.illumina.com/technology/next-generation-sequencing/single-read-sequencing-assay.html	Bisulfite-Seq	20	bsmap 2.0 https://code.google.com/archive/p/bsmap/ -RRBS mode -equal_best_hits 100 -mismatch rate .08 -report_repeat 1 -seed_size 12 -random_number 0 -filter 5 -quality_threshold 0	biseqmethcalling
DO50575	BOCA-FR	SP195558	SA529184	IC136T_WGS	IC136T_RRBS	16	78133585	78133586	1	GRCh37	0	0	1	Illumina HiSeq	99.3	Single read http://www.illumina.com/technology/next-generation-sequencing/single-read-sequencing-assay.html	Bisulfite-Seq	20	bsmap 2.0 https://code.google.com/archive/p/bsmap/ -RRBS mode -equal_best_hits 100 -mismatch rate .08 -report_repeat 1 -seed_size 12 -random_number 0 -filter 5 -quality_threshold 0	biseqmethcalling
DO50575	BOCA-FR	SP195558	SA529184	IC136T_WGS	IC136T_RRBS	16	78133585	78133586	1	GRCh37	0	0	1	Illumina HiSeq	99.3	Single read http://www.illumina.com/technology/next-generation-sequencing/single-read-sequencing-assay.html	Bisulfite-Seq	20	bsmap 2.0 https://code.google.com/archive/p/bsmap/ -RRBS mode -equal_best_hits 100 -mismatch rate .08 -report_repeat 1 -seed_size 12 -random_number 0 -filter 5 -quality_threshold 0	biseqmethcalling
DO50567	BOCA-FR	SP195534	SA529146	IC111T_WGS	IC111T_RRBS	16	78133585	78133586	1	GRCh37	0	0	2	Illumina HiSeq	99.3	Single read http://www.illumina.com/technology/next-generation-sequencing/single-read-sequencing-assay.html	Bisulfite-Seq	20	bsmap 2.0 https://code.google.com/archive/p/bsmap/ -RRBS mode -equal_best_hits 100 -mismatch rate .08 -report_repeat 1 -seed_size 12 -random_number 0 -filter 5 -quality_threshold 0	biseqmethcalling
DO50567	BOCA-FR	SP195534	SA529146	IC111T_WGS	IC111T_RRBS	16	78133585	78133586	1	GRCh37	0	0	2	Illumina HiSeq	99.3	Single read http://www.illumina.com/technology/next-generation-sequencing/single-read-sequencing-assay.html	Bisulfite-Seq	20	bsmap 2.0 https://code.google.com/archive/p/bsmap/ -RRBS mode -equal_best_hits 100 -mismatch rate .08 -report_repeat 1 -seed_size 12 -random_number 0 -filter 5 -quality_threshold 0	biseqmethcalling
DO50562	BOCA-FR	SP195522	SA529111	IC092T_WGS	IC092T_RRBS	16	78133585	78133586	1	GRCh37	0	0	5	Illumina HiSeq	99.3	Single read http://www.illumina.com/technology/next-generation-sequencing/single-read-sequencing-assay.html	Bisulfite-Seq	20	bsmap 2.0 https://code.google.com/archive/p/bsmap/ -RRBS mode -equal_best_hits 100 -mismatch rate .08 -report_repeat 1 -seed_size 12 -random_number 0 -filter 5 -quality_threshold 0	biseqmethcalling
DO50562	BOCA-FR	SP195522	SA529111	IC092T_WGS	IC092T_RRBS	16	78133585	78133586	1	GRCh37	0	0	5	Illumina HiSeq	99.3	Single read http://www.illumina.com/technology/next-generation-sequencing/single-read-sequencing-assay.html	Bisulfite-Seq	20	bsmap 2.0 https://code.google.com/archive/p/bsmap/ -RRBS mode -equal_best_hits 100 -mismatch rate .08 -report_repeat 1 -seed_size 12 -random_number 0 -filter 5 -quality_threshold 0	biseqmethcalling
DO50557	BOCA-FR	SP195510	SA529151	IC294T_WGS	IC294T_RRBS	16	78133585	78133586	1	GRCh37	0	0	1	Illumina HiSeq	99.3	Single read http://www.illumina.com/technology/next-generation-sequencing/single-read-sequencing-assay.html	Bisulfite-Seq	20	bsmap 2.0 https://code.google.com/archive/p/bsmap/ -RRBS mode -equal_best_hits 100 -mismatch rate .08 -report_repeat 1 -seed_size 12 -random_number 0 -filter 5 -quality_threshold 0	biseqmethcalling
DO50557	BOCA-FR	SP195510	SA529151	IC294T_WGS	IC294T_RRBS	16	78133585	78133586	1	GRCh37	0	0	1	Illumina HiSeq	99.3	Single read http://www.illumina.com/technology/next-generation-sequencing/single-read-sequencing-assay.html	Bisulfite-Seq	20	bsmap 2.0 https://code.google.com/archive/p/bsmap/ -RRBS mode -equal_best_hits 100 -mismatch rate .08 -report_repeat 1 -seed_size 12 -random_number 0 -filter 5 -quality_threshold 0	biseqmethcalling
DO50559	BOCA-FR	SP195514	SA529281	IC831T_WGS	IC831T_RRBS	16	78133585	78133586	1	GRCh37	0	0	4	Illumina HiSeq	99.3	Single read http://www.illumina.com/technology/next-generation-sequencing/single-read-sequencing-assay.html	Bisulfite-Seq	20	bsmap 2.0 https://code.google.com/archive/p/bsmap/ -RRBS mode -equal_best_hits 100 -mismatch rate .08 -report_repeat 1 -seed_size 12 -random_number 0 -filter 5 -quality_threshold 0	biseqmethcalling
DO50559	BOCA-FR	SP195514	SA529281	IC831T_WGS	IC831T_RRBS	16	78133585	78133586	1	GRCh37	0	0	4	Illumina HiSeq	99.3	Single read http://www.illumina.com/technology/next-generation-sequencing/single-read-sequencing-assay.html	Bisulfite-Seq	20	bsmap 2.0 https://code.google.com/archive/p/bsmap/ -RRBS mode -equal_best_hits 100 -mismatch rate .08 -report_repeat 1 -seed_size 12 -random_number 0 -filter 5 -quality_threshold 0	biseqmethcalling
DO50550	BOCA-FR	SP195494	SA529194	IC302T_WGS	IC302T_RRBS	16	78133585	78133586	1	GRCh37	0	0	2	Illumina HiSeq	99.3	Single read http://www.illumina.com/technology/next-generation-sequencing/single-read-sequencing-assay.html	Bisulfite-Seq	20	bsmap 2.0 https://code.google.com/archive/p/bsmap/ -RRBS mode -equal_best_hits 100 -mismatch rate .08 -report_repeat 1 -seed_size 12 -random_number 0 -filter 5 -quality_threshold 0	biseqmethcalling
DO50550	BOCA-FR	SP195494	SA529194	IC302T_WGS	IC302T_RRBS	16	78133585	78133586	1	GRCh37	0	0	2	Illumina HiSeq	99.3	Single read http://www.illumina.com/technology/next-generation-sequencing/single-read-sequencing-assay.html	Bisulfite-Seq	20	bsmap 2.0 https://code.google.com/archive/p/bsmap/ -RRBS mode -equal_best_hits 100 -mismatch rate .08 -report_repeat 1 -seed_size 12 -random_number 0 -filter 5 -quality_threshold 0	biseqmethcalling
DO50551	BOCA-FR	SP195498	SA529145	IC288T_WGS	IC288T_RRBS	16	78133585	78133586	1	GRCh37	0	0	1	Illumina HiSeq	99.3	Single read http://www.illumina.com/technology/next-generation-sequencing/single-read-sequencing-assay.html	Bisulfite-Seq	20	bsmap 2.0 https://code.google.com/archive/p/bsmap/ -RRBS mode -equal_best_hits 100 -mismatch rate .08 -report_repeat 1 -seed_size 12 -random_number 0 -filter 5 -quality_threshold 0	biseqmethcalling
DO50551	BOCA-FR	SP195498	SA529145	IC288T_WGS	IC288T_RRBS	16	78133585	78133586	1	GRCh37	0	0	1	Illumina HiSeq	99.3	Single read http://www.illumina.com/technology/next-generation-sequencing/single-read-sequencing-assay.html	Bisulfite-Seq	20	bsmap 2.0 https://code.google.com/archive/p/bsmap/ -RRBS mode -equal_best_hits 100 -mismatch rate .08 -report_repeat 1 -seed_size 12 -random_number 0 -filter 5 -quality_threshold 0	biseqmethcalling
DO50553	BOCA-FR	SP195502	SA529076	IC071T_WGS	IC071T_RRBS	16	78133585	78133586	1	GRCh37	0	0	2	Illumina HiSeq	99.3	Single read http://www.illumina.com/technology/next-generation-sequencing/single-read-sequencing-assay.html	Bisulfite-Seq	20	bsmap 2.0 https://code.google.com/archive/p/bsmap/ -RRBS mode -equal_best_hits 100 -mismatch rate .08 -report_repeat 1 -seed_size 12 -random_number 0 -filter 5 -quality_threshold 0	biseqmethcalling
DO50553	BOCA-FR	SP195502	SA529076	IC071T_WGS	IC071T_RRBS	16	78133585	78133586	1	GRCh37	0	0	2	Illumina HiSeq	99.3	Single read http://www.illumina.com/technology/next-generation-sequencing/single-read-sequencing-assay.html	Bisulfite-Seq	20	bsmap 2.0 https://code.google.com/archive/p/bsmap/ -RRBS mode -equal_best_hits 100 -mismatch rate .08 -report_repeat 1 -seed_size 12 -random_number 0 -filter 5 -quality_threshold 0	biseqmethcalling
DO50555	BOCA-FR	SP195506	SA529271	IC324T_WGS	IC324T_RRBS	16	78133585	78133586	1	GRCh37	0	0	3	Illumina HiSeq	99.3	Single read http://www.illumina.com/technology/next-generation-sequencing/single-read-sequencing-assay.html	Bisulfite-Seq	20	bsmap 2.0 https://code.google.com/archive/p/bsmap/ -RRBS mode -equal_best_hits 100 -mismatch rate .08 -report_repeat 1 -seed_size 12 -random_number 0 -filter 5 -quality_threshold 0	biseqmethcalling
DO50555	BOCA-FR	SP195506	SA529271	IC324T_WGS	IC324T_RRBS	16	78133585	78133586	1	GRCh37	0	0	3	Illumina HiSeq	99.3	Single read http://www.illumina.com/technology/next-generation-sequencing/single-read-sequencing-assay.html	Bisulfite-Seq	20	bsmap 2.0 https://code.google.com/archive/p/bsmap/ -RRBS mode -equal_best_hits 100 -mismatch rate .08 -report_repeat 1 -seed_size 12 -random_number 0 -filter 5 -quality_threshold 0	biseqmethcalling
DO50545	BOCA-FR	SP195479	SA529027	IC262T_WGS	IC262T_RRBS	16	78133585	78133586	1	GRCh37	0	0	2	Illumina HiSeq	99.3	Single read http://www.illumina.com/technology/next-generation-sequencing/single-read-sequencing-assay.html	Bisulfite-Seq	20	bsmap 2.0 https://code.google.com/archive/p/bsmap/ -RRBS mode -equal_best_hits 100 -mismatch rate .08 -report_repeat 1 -seed_size 12 -random_number 0 -filter 5 -quality_threshold 0	biseqmethcalling
DO50545	BOCA-FR	SP195479	SA529027	IC262T_WGS	IC262T_RRBS	16	78133585	78133586	1	GRCh37	0	0	2	Illumina HiSeq	99.3	Single read http://www.illumina.com/technology/next-generation-sequencing/single-read-sequencing-assay.html	Bisulfite-Seq	20	bsmap 2.0 https://code.google.com/archive/p/bsmap/ -RRBS mode -equal_best_hits 100 -mismatch rate .08 -report_repeat 1 -seed_size 12 -random_number 0 -filter 5 -quality_threshold 0	biseqmethcalling
DO50542	BOCA-FR	SP195472	SA529139	IC286T_WGS	IC286T_RRBS	16	78133585	78133586	1	GRCh37	0	0	3	Illumina HiSeq	99.3	Single read http://www.illumina.com/technology/next-generation-sequencing/single-read-sequencing-assay.html	Bisulfite-Seq	20	bsmap 2.0 https://code.google.com/archive/p/bsmap/ -RRBS mode -equal_best_hits 100 -mismatch rate .08 -report_repeat 1 -seed_size 12 -random_number 0 -filter 5 -quality_threshold 0	biseqmethcalling
DO50542	BOCA-FR	SP195472	SA529139	IC286T_WGS	IC286T_RRBS	16	78133585	78133586	1	GRCh37	0	0	3	Illumina HiSeq	99.3	Single read http://www.illumina.com/technology/next-generation-sequencing/single-read-sequencing-assay.html	Bisulfite-Seq	20	bsmap 2.0 https://code.google.com/archive/p/bsmap/ -RRBS mode -equal_best_hits 100 -mismatch rate .08 -report_repeat 1 -seed_size 12 -random_number 0 -filter 5 -quality_threshold 0	biseqmethcalling
DO50544	BOCA-FR	SP195476	SA529273	IC325T_WGS	IC325T_RRBS	16	78133585	78133586	1	GRCh37	0	0	1	Illumina HiSeq	99.3	Single read http://www.illumina.com/technology/next-generation-sequencing/single-read-sequencing-assay.html	Bisulfite-Seq	20	bsmap 2.0 https://code.google.com/archive/p/bsmap/ -RRBS mode -equal_best_hits 100 -mismatch rate .08 -report_repeat 1 -seed_size 12 -random_number 0 -filter 5 -quality_threshold 0	biseqmethcalling
DO50544	BOCA-FR	SP195476	SA529273	IC325T_WGS	IC325T_RRBS	16	78133585	78133586	1	GRCh37	0	0	1	Illumina HiSeq	99.3	Single read http://www.illumina.com/technology/next-generation-sequencing/single-read-sequencing-assay.html	Bisulfite-Seq	20	bsmap 2.0 https://code.google.com/archive/p/bsmap/ -RRBS mode -equal_best_hits 100 -mismatch rate .08 -report_repeat 1 -seed_size 12 -random_number 0 -filter 5 -quality_threshold 0	biseqmethcalling
DO50537	BOCA-FR	SP195466	SA529152	IC112T_WGS	IC112T_RRBS	16	78133585	78133586	1	GRCh37	0	0	1	Illumina HiSeq	99.3	Single read http://www.illumina.com/technology/next-generation-sequencing/single-read-sequencing-assay.html	Bisulfite-Seq	20	bsmap 2.0 https://code.google.com/archive/p/bsmap/ -RRBS mode -equal_best_hits 100 -mismatch rate .08 -report_repeat 1 -seed_size 12 -random_number 0 -filter 5 -quality_threshold 0	biseqmethcalling
DO50537	BOCA-FR	SP195466	SA529152	IC112T_WGS	IC112T_RRBS	16	78133585	78133586	1	GRCh37	0	0	1	Illumina HiSeq	99.3	Single read http://www.illumina.com/technology/next-generation-sequencing/single-read-sequencing-assay.html	Bisulfite-Seq	20	bsmap 2.0 https://code.google.com/archive/p/bsmap/ -RRBS mode -equal_best_hits 100 -mismatch rate .08 -report_repeat 1 -seed_size 12 -random_number 0 -filter 5 -quality_threshold 0	biseqmethcalling
DO50539	BOCA-FR	SP195468	SA529107	IC279T_WGS	IC279T_RRBS	16	78133585	78133586	1	GRCh37	0	0	1	Illumina HiSeq	99.3	Single read http://www.illumina.com/technology/next-generation-sequencing/single-read-sequencing-assay.html	Bisulfite-Seq	20	bsmap 2.0 https://code.google.com/archive/p/bsmap/ -RRBS mode -equal_best_hits 100 -mismatch rate .08 -report_repeat 1 -seed_size 12 -random_number 0 -filter 5 -quality_threshold 0	biseqmethcalling
DO50539	BOCA-FR	SP195468	SA529107	IC279T_WGS	IC279T_RRBS	16	78133585	78133586	1	GRCh37	0	0	1	Illumina HiSeq	99.3	Single read http://www.illumina.com/technology/next-generation-sequencing/single-read-sequencing-assay.html	Bisulfite-Seq	20	bsmap 2.0 https://code.google.com/archive/p/bsmap/ -RRBS mode -equal_best_hits 100 -mismatch rate .08 -report_repeat 1 -seed_size 12 -random_number 0 -filter 5 -quality_threshold 0	biseqmethcalling
DO50530	BOCA-FR	SP195456	SA529190	IC147T_WGS	IC147T_RRBS	16	78133585	78133586	1	GRCh37	0	0	1	Illumina HiSeq	99.3	Single read http://www.illumina.com/technology/next-generation-sequencing/single-read-sequencing-assay.html	Bisulfite-Seq	20	bsmap 2.0 https://code.google.com/archive/p/bsmap/ -RRBS mode -equal_best_hits 100 -mismatch rate .08 -report_repeat 1 -seed_size 12 -random_number 0 -filter 5 -quality_threshold 0	biseqmethcalling
DO50530	BOCA-FR	SP195456	SA529190	IC147T_WGS	IC147T_RRBS	16	78133585	78133586	1	GRCh37	0	0	1	Illumina HiSeq	99.3	Single read http://www.illumina.com/technology/next-generation-sequencing/single-read-sequencing-assay.html	Bisulfite-Seq	20	bsmap 2.0 https://code.google.com/archive/p/bsmap/ -RRBS mode -equal_best_hits 100 -mismatch rate .08 -report_repeat 1 -seed_size 12 -random_number 0 -filter 5 -quality_threshold 0	biseqmethcalling
DO50531	BOCA-FR	SP195458	SA529117	IC093T_WGS	IC093T_RRBS	16	78133585	78133586	1	GRCh37	0	0	2	Illumina HiSeq	99.3	Single read http://www.illumina.com/technology/next-generation-sequencing/single-read-sequencing-assay.html	Bisulfite-Seq	20	bsmap 2.0 https://code.google.com/archive/p/bsmap/ -RRBS mode -equal_best_hits 100 -mismatch rate .08 -report_repeat 1 -seed_size 12 -random_number 0 -filter 5 -quality_threshold 0	biseqmethcalling
DO50531	BOCA-FR	SP195458	SA529117	IC093T_WGS	IC093T_RRBS	16	78133585	78133586	1	GRCh37	0	0	2	Illumina HiSeq	99.3	Single read http://www.illumina.com/technology/next-generation-sequencing/single-read-sequencing-assay.html	Bisulfite-Seq	20	bsmap 2.0 https://code.google.com/archive/p/bsmap/ -RRBS mode -equal_best_hits 100 -mismatch rate .08 -report_repeat 1 -seed_size 12 -random_number 0 -filter 5 -quality_threshold 0	biseqmethcalling
DO50533	BOCA-FR	SP195460	SA529257	IC213T_WGS	IC213T_RRBS	16	78133585	78133586	1	GRCh37	0	0	2	Illumina HiSeq	99.3	Single read http://www.illumina.com/technology/next-generation-sequencing/single-read-sequencing-assay.html	Bisulfite-Seq	20	bsmap 2.0 https://code.google.com/archive/p/bsmap/ -RRBS mode -equal_best_hits 100 -mismatch rate .08 -report_repeat 1 -seed_size 12 -random_number 0 -filter 5 -quality_threshold 0	biseqmethcalling
DO50533	BOCA-FR	SP195460	SA529257	IC213T_WGS	IC213T_RRBS	16	78133585	78133586	1	GRCh37	0	0	2	Illumina HiSeq	99.3	Single read http://www.illumina.com/technology/next-generation-sequencing/single-read-sequencing-assay.html	Bisulfite-Seq	20	bsmap 2.0 https://code.google.com/archive/p/bsmap/ -RRBS mode -equal_best_hits 100 -mismatch rate .08 -report_repeat 1 -seed_size 12 -random_number 0 -filter 5 -quality_threshold 0	biseqmethcalling
DO50526	BOCA-FR	SP195452	SA529034	IC049T_WGS	IC049T_RRBS	16	78133585	78133586	1	GRCh37	0	0	3	Illumina HiSeq	99.3	Single read http://www.illumina.com/technology/next-generation-sequencing/single-read-sequencing-assay.html	Bisulfite-Seq	20	bsmap 2.0 https://code.google.com/archive/p/bsmap/ -RRBS mode -equal_best_hits 100 -mismatch rate .08 -report_repeat 1 -seed_size 12 -random_number 0 -filter 5 -quality_threshold 0	biseqmethcalling
DO50526	BOCA-FR	SP195452	SA529034	IC049T_WGS	IC049T_RRBS	16	78133585	78133586	1	GRCh37	0	0	3	Illumina HiSeq	99.3	Single read http://www.illumina.com/technology/next-generation-sequencing/single-read-sequencing-assay.html	Bisulfite-Seq	20	bsmap 2.0 https://code.google.com/archive/p/bsmap/ -RRBS mode -equal_best_hits 100 -mismatch rate .08 -report_repeat 1 -seed_size 12 -random_number 0 -filter 5 -quality_threshold 0	biseqmethcalling
DO50528	BOCA-FR	SP195454	SA529214	IC306T_WGS	IC306T_RRBS	16	78133585	78133586	1	GRCh37	0	0	1	Illumina HiSeq	99.3	Single read http://www.illumina.com/technology/next-generation-sequencing/single-read-sequencing-assay.html	Bisulfite-Seq	20	bsmap 2.0 https://code.google.com/archive/p/bsmap/ -RRBS mode -equal_best_hits 100 -mismatch rate .08 -report_repeat 1 -seed_size 12 -random_number 0 -filter 5 -quality_threshold 0	biseqmethcalling
DO50528	BOCA-FR	SP195454	SA529214	IC306T_WGS	IC306T_RRBS	16	78133585	78133586	1	GRCh37	0	0	1	Illumina HiSeq	99.3	Single read http://www.illumina.com/technology/next-generation-sequencing/single-read-sequencing-assay.html	Bisulfite-Seq	20	bsmap 2.0 https://code.google.com/archive/p/bsmap/ -RRBS mode -equal_best_hits 100 -mismatch rate .08 -report_repeat 1 -seed_size 12 -random_number 0 -filter 5 -quality_threshold 0	biseqmethcalling
DO50520	BOCA-FR	SP195444	SA529283	IC929T_WGS	IC929T_RRBS	16	78133585	78133586	1	GRCh37	0	0	2	Illumina HiSeq	99.3	Single read http://www.illumina.com/technology/next-generation-sequencing/single-read-sequencing-assay.html	Bisulfite-Seq	20	bsmap 2.0 https://code.google.com/archive/p/bsmap/ -RRBS mode -equal_best_hits 100 -mismatch rate .08 -report_repeat 1 -seed_size 12 -random_number 0 -filter 5 -quality_threshold 0	biseqmethcalling
DO50520	BOCA-FR	SP195444	SA529283	IC929T_WGS	IC929T_RRBS	16	78133585	78133586	1	GRCh37	0	0	2	Illumina HiSeq	99.3	Single read http://www.illumina.com/technology/next-generation-sequencing/single-read-sequencing-assay.html	Bisulfite-Seq	20	bsmap 2.0 https://code.google.com/archive/p/bsmap/ -RRBS mode -equal_best_hits 100 -mismatch rate .08 -report_repeat 1 -seed_size 12 -random_number 0 -filter 5 -quality_threshold 0	biseqmethcalling
DO50522	BOCA-FR	SP195446	SA529225	IC310T_WGS	IC310T_RRBS	16	78133585	78133586	1	GRCh37	0	0	6	Illumina HiSeq	99.3	Single read http://www.illumina.com/technology/next-generation-sequencing/single-read-sequencing-assay.html	Bisulfite-Seq	20	bsmap 2.0 https://code.google.com/archive/p/bsmap/ -RRBS mode -equal_best_hits 100 -mismatch rate .08 -report_repeat 1 -seed_size 12 -random_number 0 -filter 5 -quality_threshold 0	biseqmethcalling
DO50522	BOCA-FR	SP195446	SA529225	IC310T_WGS	IC310T_RRBS	16	78133585	78133586	1	GRCh37	0	0	6	Illumina HiSeq	99.3	Single read http://www.illumina.com/technology/next-generation-sequencing/single-read-sequencing-assay.html	Bisulfite-Seq	20	bsmap 2.0 https://code.google.com/archive/p/bsmap/ -RRBS mode -equal_best_hits 100 -mismatch rate .08 -report_repeat 1 -seed_size 12 -random_number 0 -filter 5 -quality_threshold 0	biseqmethcalling
DO50495	BOCA-FR	SP195418	SA529128	IC1057T_WGS	IC1057T_RRBS	16	78133585	78133586	1	GRCh37	0	0	1	Illumina HiSeq	99.3	Single read http://www.illumina.com/technology/next-generation-sequencing/single-read-sequencing-assay.html	Bisulfite-Seq	20	bsmap 2.0 https://code.google.com/archive/p/bsmap/ -RRBS mode -equal_best_hits 100 -mismatch rate .08 -report_repeat 1 -seed_size 12 -random_number 0 -filter 5 -quality_threshold 0	biseqmethcalling
DO50495	BOCA-FR	SP195418	SA529128	IC1057T_WGS	IC1057T_RRBS	16	78133585	78133586	1	GRCh37	0	0	1	Illumina HiSeq	99.3	Single read http://www.illumina.com/technology/next-generation-sequencing/single-read-sequencing-assay.html	Bisulfite-Seq	20	bsmap 2.0 https://code.google.com/archive/p/bsmap/ -RRBS mode -equal_best_hits 100 -mismatch rate .08 -report_repeat 1 -seed_size 12 -random_number 0 -filter 5 -quality_threshold 0	biseqmethcalling
DO50497	BOCA-FR	SP195420	SA529045	IC267T_WGS	IC267T_RRBS	16	78133585	78133586	1	GRCh37	0	0	4	Illumina HiSeq	99.3	Single read http://www.illumina.com/technology/next-generation-sequencing/single-read-sequencing-assay.html	Bisulfite-Seq	20	bsmap 2.0 https://code.google.com/archive/p/bsmap/ -RRBS mode -equal_best_hits 100 -mismatch rate .08 -report_repeat 1 -seed_size 12 -random_number 0 -filter 5 -quality_threshold 0	biseqmethcalling
DO50497	BOCA-FR	SP195420	SA529045	IC267T_WGS	IC267T_RRBS	16	78133585	78133586	1	GRCh37	0	0	4	Illumina HiSeq	99.3	Single read http://www.illumina.com/technology/next-generation-sequencing/single-read-sequencing-assay.html	Bisulfite-Seq	20	bsmap 2.0 https://code.google.com/archive/p/bsmap/ -RRBS mode -equal_best_hits 100 -mismatch rate .08 -report_repeat 1 -seed_size 12 -random_number 0 -filter 5 -quality_threshold 0	biseqmethcalling
DO50499	BOCA-FR	SP195422	SA529018	IC034T_WGS	IC034T_RRBS	16	78133585	78133586	1	GRCh37	0	0	9	Illumina HiSeq	99.3	Single read http://www.illumina.com/technology/next-generation-sequencing/single-read-sequencing-assay.html	Bisulfite-Seq	20	bsmap 2.0 https://code.google.com/archive/p/bsmap/ -RRBS mode -equal_best_hits 100 -mismatch rate .08 -report_repeat 1 -seed_size 12 -random_number 0 -filter 5 -quality_threshold 0	biseqmethcalling
DO50499	BOCA-FR	SP195422	SA529018	IC034T_WGS	IC034T_RRBS	16	78133585	78133586	1	GRCh37	0	0	9	Illumina HiSeq	99.3	Single read http://www.illumina.com/technology/next-generation-sequencing/single-read-sequencing-assay.html	Bisulfite-Seq	20	bsmap 2.0 https://code.google.com/archive/p/bsmap/ -RRBS mode -equal_best_hits 100 -mismatch rate .08 -report_repeat 1 -seed_size 12 -random_number 0 -filter 5 -quality_threshold 0	biseqmethcalling
DO50483	BOCA-FR	SP195406	SA529220	IC309T_WGS	IC309T_RRBS	16	78133585	78133586	1	GRCh37	0	0	4	Illumina HiSeq	99.3	Single read http://www.illumina.com/technology/next-generation-sequencing/single-read-sequencing-assay.html	Bisulfite-Seq	20	bsmap 2.0 https://code.google.com/archive/p/bsmap/ -RRBS mode -equal_best_hits 100 -mismatch rate .08 -report_repeat 1 -seed_size 12 -random_number 0 -filter 5 -quality_threshold 0	biseqmethcalling
DO50483	BOCA-FR	SP195406	SA529220	IC309T_WGS	IC309T_RRBS	16	78133585	78133586	1	GRCh37	0	0	4	Illumina HiSeq	99.3	Single read http://www.illumina.com/technology/next-generation-sequencing/single-read-sequencing-assay.html	Bisulfite-Seq	20	bsmap 2.0 https://code.google.com/archive/p/bsmap/ -RRBS mode -equal_best_hits 100 -mismatch rate .08 -report_repeat 1 -seed_size 12 -random_number 0 -filter 5 -quality_threshold 0	biseqmethcalling
DO50485	BOCA-FR	SP195408	SA529105	IC086T_WGS	IC086T_RRBS	16	78133585	78133586	1	GRCh37	0	0	7	Illumina HiSeq	99.3	Single read http://www.illumina.com/technology/next-generation-sequencing/single-read-sequencing-assay.html	Bisulfite-Seq	20	bsmap 2.0 https://code.google.com/archive/p/bsmap/ -RRBS mode -equal_best_hits 100 -mismatch rate .08 -report_repeat 1 -seed_size 12 -random_number 0 -filter 5 -quality_threshold 0	biseqmethcalling
DO50485	BOCA-FR	SP195408	SA529105	IC086T_WGS	IC086T_RRBS	16	78133585	78133586	1	GRCh37	0	0	7	Illumina HiSeq	99.3	Single read http://www.illumina.com/technology/next-generation-sequencing/single-read-sequencing-assay.html	Bisulfite-Seq	20	bsmap 2.0 https://code.google.com/archive/p/bsmap/ -RRBS mode -equal_best_hits 100 -mismatch rate .08 -report_repeat 1 -seed_size 12 -random_number 0 -filter 5 -quality_threshold 0	biseqmethcalling
DO50487	BOCA-FR	SP195410	SA529064	IC066T_WGS	IC066T_RRBS	16	78133585	78133586	1	GRCh37	0	0	1	Illumina HiSeq	99.3	Single read http://www.illumina.com/technology/next-generation-sequencing/single-read-sequencing-assay.html	Bisulfite-Seq	20	bsmap 2.0 https://code.google.com/archive/p/bsmap/ -RRBS mode -equal_best_hits 100 -mismatch rate .08 -report_repeat 1 -seed_size 12 -random_number 0 -filter 5 -quality_threshold 0	biseqmethcalling
DO50487	BOCA-FR	SP195410	SA529064	IC066T_WGS	IC066T_RRBS	16	78133585	78133586	1	GRCh37	0	0	1	Illumina HiSeq	99.3	Single read http://www.illumina.com/technology/next-generation-sequencing/single-read-sequencing-assay.html	Bisulfite-Seq	20	bsmap 2.0 https://code.google.com/archive/p/bsmap/ -RRBS mode -equal_best_hits 100 -mismatch rate .08 -report_repeat 1 -seed_size 12 -random_number 0 -filter 5 -quality_threshold 0	biseqmethcalling
DO50481	BOCA-FR	SP195404	SA529005	IC242T_WGS	IC242T_RRBS	16	78133585	78133586	1	GRCh37	0	0	2	Illumina HiSeq	99.3	Single read http://www.illumina.com/technology/next-generation-sequencing/single-read-sequencing-assay.html	Bisulfite-Seq	20	bsmap 2.0 https://code.google.com/archive/p/bsmap/ -RRBS mode -equal_best_hits 100 -mismatch rate .08 -report_repeat 1 -seed_size 12 -random_number 0 -filter 5 -quality_threshold 0	biseqmethcalling
DO50481	BOCA-FR	SP195404	SA529005	IC242T_WGS	IC242T_RRBS	16	78133585	78133586	1	GRCh37	0	0	2	Illumina HiSeq	99.3	Single read http://www.illumina.com/technology/next-generation-sequencing/single-read-sequencing-assay.html	Bisulfite-Seq	20	bsmap 2.0 https://code.google.com/archive/p/bsmap/ -RRBS mode -equal_best_hits 100 -mismatch rate .08 -report_repeat 1 -seed_size 12 -random_number 0 -filter 5 -quality_threshold 0	biseqmethcalling
DO50479	BOCA-FR	SP195402	SA529245	IC316T_WGS	IC316T_RRBS	16	78133585	78133586	1	GRCh37	0	0	2	Illumina HiSeq	99.3	Single read http://www.illumina.com/technology/next-generation-sequencing/single-read-sequencing-assay.html	Bisulfite-Seq	20	bsmap 2.0 https://code.google.com/archive/p/bsmap/ -RRBS mode -equal_best_hits 100 -mismatch rate .08 -report_repeat 1 -seed_size 12 -random_number 0 -filter 5 -quality_threshold 0	biseqmethcalling
DO50479	BOCA-FR	SP195402	SA529245	IC316T_WGS	IC316T_RRBS	16	78133585	78133586	1	GRCh37	0	0	2	Illumina HiSeq	99.3	Single read http://www.illumina.com/technology/next-generation-sequencing/single-read-sequencing-assay.html	Bisulfite-Seq	20	bsmap 2.0 https://code.google.com/archive/p/bsmap/ -RRBS mode -equal_best_hits 100 -mismatch rate .08 -report_repeat 1 -seed_size 12 -random_number 0 -filter 5 -quality_threshold 0	biseqmethcalling
DO50476	BOCA-FR	SP195400	SA529157	IC114T_WGS	IC114T_RRBS	16	78133585	78133586	1	GRCh37	0	0	2	Illumina HiSeq	99.3	Single read http://www.illumina.com/technology/next-generation-sequencing/single-read-sequencing-assay.html	Bisulfite-Seq	20	bsmap 2.0 https://code.google.com/archive/p/bsmap/ -RRBS mode -equal_best_hits 100 -mismatch rate .08 -report_repeat 1 -seed_size 12 -random_number 0 -filter 5 -quality_threshold 0	biseqmethcalling
DO50476	BOCA-FR	SP195400	SA529157	IC114T_WGS	IC114T_RRBS	16	78133585	78133586	1	GRCh37	0	0	2	Illumina HiSeq	99.3	Single read http://www.illumina.com/technology/next-generation-sequencing/single-read-sequencing-assay.html	Bisulfite-Seq	20	bsmap 2.0 https://code.google.com/archive/p/bsmap/ -RRBS mode -equal_best_hits 100 -mismatch rate .08 -report_repeat 1 -seed_size 12 -random_number 0 -filter 5 -quality_threshold 0	biseqmethcalling
DO50470	BOCA-FR	SP195394	SA529229	IC193T_WGS	IC193T_RRBS	16	78133585	78133586	1	GRCh37	0	0	1	Illumina HiSeq	99.3	Single read http://www.illumina.com/technology/next-generation-sequencing/single-read-sequencing-assay.html	Bisulfite-Seq	20	bsmap 2.0 https://code.google.com/archive/p/bsmap/ -RRBS mode -equal_best_hits 100 -mismatch rate .08 -report_repeat 1 -seed_size 12 -random_number 0 -filter 5 -quality_threshold 0	biseqmethcalling
DO50470	BOCA-FR	SP195394	SA529229	IC193T_WGS	IC193T_RRBS	16	78133585	78133586	1	GRCh37	0	0	1	Illumina HiSeq	99.3	Single read http://www.illumina.com/technology/next-generation-sequencing/single-read-sequencing-assay.html	Bisulfite-Seq	20	bsmap 2.0 https://code.google.com/archive/p/bsmap/ -RRBS mode -equal_best_hits 100 -mismatch rate .08 -report_repeat 1 -seed_size 12 -random_number 0 -filter 5 -quality_threshold 0	biseqmethcalling
DO50468	BOCA-FR	SP195392	SA529208	IC158T_WGS	IC158T_RRBS	16	78133585	78133586	1	GRCh37	0	0	2	Illumina HiSeq	99.3	Single read http://www.illumina.com/technology/next-generation-sequencing/single-read-sequencing-assay.html	Bisulfite-Seq	20	bsmap 2.0 https://code.google.com/archive/p/bsmap/ -RRBS mode -equal_best_hits 100 -mismatch rate .08 -report_repeat 1 -seed_size 12 -random_number 0 -filter 5 -quality_threshold 0	biseqmethcalling
DO50468	BOCA-FR	SP195392	SA529208	IC158T_WGS	IC158T_RRBS	16	78133585	78133586	1	GRCh37	0	0	2	Illumina HiSeq	99.3	Single read http://www.illumina.com/technology/next-generation-sequencing/single-read-sequencing-assay.html	Bisulfite-Seq	20	bsmap 2.0 https://code.google.com/archive/p/bsmap/ -RRBS mode -equal_best_hits 100 -mismatch rate .08 -report_repeat 1 -seed_size 12 -random_number 0 -filter 5 -quality_threshold 0	biseqmethcalling
DO50461	BOCA-FR	SP195380	SA529093	IC080T_WGS	IC080T_RRBS	16	78133585	78133586	1	GRCh37	0	0	1	Illumina HiSeq	99.3	Single read http://www.illumina.com/technology/next-generation-sequencing/single-read-sequencing-assay.html	Bisulfite-Seq	20	bsmap 2.0 https://code.google.com/archive/p/bsmap/ -RRBS mode -equal_best_hits 100 -mismatch rate .08 -report_repeat 1 -seed_size 12 -random_number 0 -filter 5 -quality_threshold 0	biseqmethcalling
DO50461	BOCA-FR	SP195380	SA529093	IC080T_WGS	IC080T_RRBS	16	78133585	78133586	1	GRCh37	0	0	1	Illumina HiSeq	99.3	Single read http://www.illumina.com/technology/next-generation-sequencing/single-read-sequencing-assay.html	Bisulfite-Seq	20	bsmap 2.0 https://code.google.com/archive/p/bsmap/ -RRBS mode -equal_best_hits 100 -mismatch rate .08 -report_repeat 1 -seed_size 12 -random_number 0 -filter 5 -quality_threshold 0	biseqmethcalling
DO50464	BOCA-FR	SP195386	SA529179	IC130T_WGS	IC130T_RRBS	16	78133585	78133586	1	GRCh37	0	0	1	Illumina HiSeq	99.3	Single read http://www.illumina.com/technology/next-generation-sequencing/single-read-sequencing-assay.html	Bisulfite-Seq	20	bsmap 2.0 https://code.google.com/archive/p/bsmap/ -RRBS mode -equal_best_hits 100 -mismatch rate .08 -report_repeat 1 -seed_size 12 -random_number 0 -filter 5 -quality_threshold 0	biseqmethcalling
DO50464	BOCA-FR	SP195386	SA529179	IC130T_WGS	IC130T_RRBS	16	78133585	78133586	1	GRCh37	0	0	1	Illumina HiSeq	99.3	Single read http://www.illumina.com/technology/next-generation-sequencing/single-read-sequencing-assay.html	Bisulfite-Seq	20	bsmap 2.0 https://code.google.com/archive/p/bsmap/ -RRBS mode -equal_best_hits 100 -mismatch rate .08 -report_repeat 1 -seed_size 12 -random_number 0 -filter 5 -quality_threshold 0	biseqmethcalling
DO50466	BOCA-FR	SP195390	SA529063	IC271T_WGS	IC271T_RRBS	16	78133585	78133586	1	GRCh37	0	0	4	Illumina HiSeq	99.3	Single read http://www.illumina.com/technology/next-generation-sequencing/single-read-sequencing-assay.html	Bisulfite-Seq	20	bsmap 2.0 https://code.google.com/archive/p/bsmap/ -RRBS mode -equal_best_hits 100 -mismatch rate .08 -report_repeat 1 -seed_size 12 -random_number 0 -filter 5 -quality_threshold 0	biseqmethcalling
DO50466	BOCA-FR	SP195390	SA529063	IC271T_WGS	IC271T_RRBS	16	78133585	78133586	1	GRCh37	0	0	4	Illumina HiSeq	99.3	Single read http://www.illumina.com/technology/next-generation-sequencing/single-read-sequencing-assay.html	Bisulfite-Seq	20	bsmap 2.0 https://code.google.com/archive/p/bsmap/ -RRBS mode -equal_best_hits 100 -mismatch rate .08 -report_repeat 1 -seed_size 12 -random_number 0 -filter 5 -quality_threshold 0	biseqmethcalling
DO50459	BOCA-FR	SP195376	SA529099	IC082T_WGS	IC082T_RRBS	16	78133585	78133586	1	GRCh37	0	0	1	Illumina HiSeq	99.3	Single read http://www.illumina.com/technology/next-generation-sequencing/single-read-sequencing-assay.html	Bisulfite-Seq	20	bsmap 2.0 https://code.google.com/archive/p/bsmap/ -RRBS mode -equal_best_hits 100 -mismatch rate .08 -report_repeat 1 -seed_size 12 -random_number 0 -filter 5 -quality_threshold 0	biseqmethcalling
DO50459	BOCA-FR	SP195376	SA529099	IC082T_WGS	IC082T_RRBS	16	78133585	78133586	1	GRCh37	0	0	1	Illumina HiSeq	99.3	Single read http://www.illumina.com/technology/next-generation-sequencing/single-read-sequencing-assay.html	Bisulfite-Seq	20	bsmap 2.0 https://code.google.com/archive/p/bsmap/ -RRBS mode -equal_best_hits 100 -mismatch rate .08 -report_repeat 1 -seed_size 12 -random_number 0 -filter 5 -quality_threshold 0	biseqmethcalling
DO50636	BOCA-FR	SP195654	SA529023	IC044T_WGS	IC044T_RRBS	16	78133587	78133588	1	GRCh37	0	0	3	Illumina HiSeq	99.3	Single read http://www.illumina.com/technology/next-generation-sequencing/single-read-sequencing-assay.html	Bisulfite-Seq	20	bsmap 2.0 https://code.google.com/archive/p/bsmap/ -RRBS mode -equal_best_hits 100 -mismatch rate .08 -report_repeat 1 -seed_size 12 -random_number 0 -filter 5 -quality_threshold 0	biseqmethcalling
DO50636	BOCA-FR	SP195654	SA529023	IC044T_WGS	IC044T_RRBS	16	78133587	78133588	1	GRCh37	0	0	3	Illumina HiSeq	99.3	Single read http://www.illumina.com/technology/next-generation-sequencing/single-read-sequencing-assay.html	Bisulfite-Seq	20	bsmap 2.0 https://code.google.com/archive/p/bsmap/ -RRBS mode -equal_best_hits 100 -mismatch rate .08 -report_repeat 1 -seed_size 12 -random_number 0 -filter 5 -quality_threshold 0	biseqmethcalling
DO50625	BOCA-FR	SP195638	SA529251	IC204T_WGS	IC204T_RRBS	16	78133587	78133588	1	GRCh37	0	0	7	Illumina HiSeq	99.3	Single read http://www.illumina.com/technology/next-generation-sequencing/single-read-sequencing-assay.html	Bisulfite-Seq	20	bsmap 2.0 https://code.google.com/archive/p/bsmap/ -RRBS mode -equal_best_hits 100 -mismatch rate .08 -report_repeat 1 -seed_size 12 -random_number 0 -filter 5 -quality_threshold 0	biseqmethcalling
DO50625	BOCA-FR	SP195638	SA529251	IC204T_WGS	IC204T_RRBS	16	78133587	78133588	1	GRCh37	0	0	7	Illumina HiSeq	99.3	Single read http://www.illumina.com/technology/next-generation-sequencing/single-read-sequencing-assay.html	Bisulfite-Seq	20	bsmap 2.0 https://code.google.com/archive/p/bsmap/ -RRBS mode -equal_best_hits 100 -mismatch rate .08 -report_repeat 1 -seed_size 12 -random_number 0 -filter 5 -quality_threshold 0	biseqmethcalling
DO50628	BOCA-FR	SP195642	SA529052	IC057T_WGS	IC057T_RRBS	16	78133587	78133588	1	GRCh37	0	0	4	Illumina HiSeq	99.3	Single read http://www.illumina.com/technology/next-generation-sequencing/single-read-sequencing-assay.html	Bisulfite-Seq	20	bsmap 2.0 https://code.google.com/archive/p/bsmap/ -RRBS mode -equal_best_hits 100 -mismatch rate .08 -report_repeat 1 -seed_size 12 -random_number 0 -filter 5 -quality_threshold 0	biseqmethcalling
DO50628	BOCA-FR	SP195642	SA529052	IC057T_WGS	IC057T_RRBS	16	78133587	78133588	1	GRCh37	0	0	4	Illumina HiSeq	99.3	Single read http://www.illumina.com/technology/next-generation-sequencing/single-read-sequencing-assay.html	Bisulfite-Seq	20	bsmap 2.0 https://code.google.com/archive/p/bsmap/ -RRBS mode -equal_best_hits 100 -mismatch rate .08 -report_repeat 1 -seed_size 12 -random_number 0 -filter 5 -quality_threshold 0	biseqmethcalling
DO50621	BOCA-FR	SP195630	SA529057	IC270T_WGS	IC270T_RRBS	16	78133587	78133588	1	GRCh37	0	0	3	Illumina HiSeq	99.3	Single read http://www.illumina.com/technology/next-generation-sequencing/single-read-sequencing-assay.html	Bisulfite-Seq	20	bsmap 2.0 https://code.google.com/archive/p/bsmap/ -RRBS mode -equal_best_hits 100 -mismatch rate .08 -report_repeat 1 -seed_size 12 -random_number 0 -filter 5 -quality_threshold 0	biseqmethcalling
DO50621	BOCA-FR	SP195630	SA529057	IC270T_WGS	IC270T_RRBS	16	78133587	78133588	1	GRCh37	0	0	3	Illumina HiSeq	99.3	Single read http://www.illumina.com/technology/next-generation-sequencing/single-read-sequencing-assay.html	Bisulfite-Seq	20	bsmap 2.0 https://code.google.com/archive/p/bsmap/ -RRBS mode -equal_best_hits 100 -mismatch rate .08 -report_repeat 1 -seed_size 12 -random_number 0 -filter 5 -quality_threshold 0	biseqmethcalling
DO50612	BOCA-FR	SP195618	SA529013	IC024T_WGS	IC024T_RRBS	16	78133587	78133588	1	GRCh37	0	0	4	Illumina HiSeq	99.3	Single read http://www.illumina.com/technology/next-generation-sequencing/single-read-sequencing-assay.html	Bisulfite-Seq	20	bsmap 2.0 https://code.google.com/archive/p/bsmap/ -RRBS mode -equal_best_hits 100 -mismatch rate .08 -report_repeat 1 -seed_size 12 -random_number 0 -filter 5 -quality_threshold 0	biseqmethcalling
DO50612	BOCA-FR	SP195618	SA529013	IC024T_WGS	IC024T_RRBS	16	78133587	78133588	1	GRCh37	0	0	4	Illumina HiSeq	99.3	Single read http://www.illumina.com/technology/next-generation-sequencing/single-read-sequencing-assay.html	Bisulfite-Seq	20	bsmap 2.0 https://code.google.com/archive/p/bsmap/ -RRBS mode -equal_best_hits 100 -mismatch rate .08 -report_repeat 1 -seed_size 12 -random_number 0 -filter 5 -quality_threshold 0	biseqmethcalling
DO50618	BOCA-FR	SP195626	SA529123	IC096T_WGS	IC096T_RRBS	16	78133587	78133588	1	GRCh37	0	0	2	Illumina HiSeq	99.3	Single read http://www.illumina.com/technology/next-generation-sequencing/single-read-sequencing-assay.html	Bisulfite-Seq	20	bsmap 2.0 https://code.google.com/archive/p/bsmap/ -RRBS mode -equal_best_hits 100 -mismatch rate .08 -report_repeat 1 -seed_size 12 -random_number 0 -filter 5 -quality_threshold 0	biseqmethcalling
DO50618	BOCA-FR	SP195626	SA529123	IC096T_WGS	IC096T_RRBS	16	78133587	78133588	1	GRCh37	0	0	2	Illumina HiSeq	99.3	Single read http://www.illumina.com/technology/next-generation-sequencing/single-read-sequencing-assay.html	Bisulfite-Seq	20	bsmap 2.0 https://code.google.com/archive/p/bsmap/ -RRBS mode -equal_best_hits 100 -mismatch rate .08 -report_repeat 1 -seed_size 12 -random_number 0 -filter 5 -quality_threshold 0	biseqmethcalling
DO50609	BOCA-FR	SP195614	SA529033	IC263T_WGS	IC263T_RRBS	16	78133587	78133588	1	GRCh37	0	0	6	Illumina HiSeq	99.3	Single read http://www.illumina.com/technology/next-generation-sequencing/single-read-sequencing-assay.html	Bisulfite-Seq	20	bsmap 2.0 https://code.google.com/archive/p/bsmap/ -RRBS mode -equal_best_hits 100 -mismatch rate .08 -report_repeat 1 -seed_size 12 -random_number 0 -filter 5 -quality_threshold 0	biseqmethcalling
DO50609	BOCA-FR	SP195614	SA529033	IC263T_WGS	IC263T_RRBS	16	78133587	78133588	1	GRCh37	0	0	6	Illumina HiSeq	99.3	Single read http://www.illumina.com/technology/next-generation-sequencing/single-read-sequencing-assay.html	Bisulfite-Seq	20	bsmap 2.0 https://code.google.com/archive/p/bsmap/ -RRBS mode -equal_best_hits 100 -mismatch rate .08 -report_repeat 1 -seed_size 12 -random_number 0 -filter 5 -quality_threshold 0	biseqmethcalling
DO50513	BOCA-FR	SP195436	SA529119	IC282T_WGS	IC282T_RRBS	16	78133587	78133588	1	GRCh37	0	0	1	Illumina HiSeq	99.3	Single read http://www.illumina.com/technology/next-generation-sequencing/single-read-sequencing-assay.html	Bisulfite-Seq	20	bsmap 2.0 https://code.google.com/archive/p/bsmap/ -RRBS mode -equal_best_hits 100 -mismatch rate .08 -report_repeat 1 -seed_size 12 -random_number 0 -filter 5 -quality_threshold 0	biseqmethcalling
DO50513	BOCA-FR	SP195436	SA529119	IC282T_WGS	IC282T_RRBS	16	78133587	78133588	1	GRCh37	0	0	1	Illumina HiSeq	99.3	Single read http://www.illumina.com/technology/next-generation-sequencing/single-read-sequencing-assay.html	Bisulfite-Seq	20	bsmap 2.0 https://code.google.com/archive/p/bsmap/ -RRBS mode -equal_best_hits 100 -mismatch rate .08 -report_repeat 1 -seed_size 12 -random_number 0 -filter 5 -quality_threshold 0	biseqmethcalling
DO50514	BOCA-FR	SP195438	SA529020	IC254T_WGS	IC254T_RRBS	16	78133587	78133588	1	GRCh37	0	0	4	Illumina HiSeq	99.3	Single read http://www.illumina.com/technology/next-generation-sequencing/single-read-sequencing-assay.html	Bisulfite-Seq	20	bsmap 2.0 https://code.google.com/archive/p/bsmap/ -RRBS mode -equal_best_hits 100 -mismatch rate .08 -report_repeat 1 -seed_size 12 -random_number 0 -filter 5 -quality_threshold 0	biseqmethcalling
DO50514	BOCA-FR	SP195438	SA529020	IC254T_WGS	IC254T_RRBS	16	78133587	78133588	1	GRCh37	0	0	4	Illumina HiSeq	99.3	Single read http://www.illumina.com/technology/next-generation-sequencing/single-read-sequencing-assay.html	Bisulfite-Seq	20	bsmap 2.0 https://code.google.com/archive/p/bsmap/ -RRBS mode -equal_best_hits 100 -mismatch rate .08 -report_repeat 1 -seed_size 12 -random_number 0 -filter 5 -quality_threshold 0	biseqmethcalling
DO50516	BOCA-FR	SP195440	SA529046	IC054T_WGS	IC054T_RRBS	16	78133587	78133588	1	GRCh37	0	0	1	Illumina HiSeq	99.3	Single read http://www.illumina.com/technology/next-generation-sequencing/single-read-sequencing-assay.html	Bisulfite-Seq	20	bsmap 2.0 https://code.google.com/archive/p/bsmap/ -RRBS mode -equal_best_hits 100 -mismatch rate .08 -report_repeat 1 -seed_size 12 -random_number 0 -filter 5 -quality_threshold 0	biseqmethcalling
DO50516	BOCA-FR	SP195440	SA529046	IC054T_WGS	IC054T_RRBS	16	78133587	78133588	1	GRCh37	0	0	1	Illumina HiSeq	99.3	Single read http://www.illumina.com/technology/next-generation-sequencing/single-read-sequencing-assay.html	Bisulfite-Seq	20	bsmap 2.0 https://code.google.com/archive/p/bsmap/ -RRBS mode -equal_best_hits 100 -mismatch rate .08 -report_repeat 1 -seed_size 12 -random_number 0 -filter 5 -quality_threshold 0	biseqmethcalling
DO50518	BOCA-FR	SP195442	SA529087	IC275T_WGS	IC275T_RRBS	16	78133587	78133588	1	GRCh37	0	0	2	Illumina HiSeq	99.3	Single read http://www.illumina.com/technology/next-generation-sequencing/single-read-sequencing-assay.html	Bisulfite-Seq	20	bsmap 2.0 https://code.google.com/archive/p/bsmap/ -RRBS mode -equal_best_hits 100 -mismatch rate .08 -report_repeat 1 -seed_size 12 -random_number 0 -filter 5 -quality_threshold 0	biseqmethcalling
DO50518	BOCA-FR	SP195442	SA529087	IC275T_WGS	IC275T_RRBS	16	78133587	78133588	1	GRCh37	0	0	2	Illumina HiSeq	99.3	Single read http://www.illumina.com/technology/next-generation-sequencing/single-read-sequencing-assay.html	Bisulfite-Seq	20	bsmap 2.0 https://code.google.com/archive/p/bsmap/ -RRBS mode -equal_best_hits 100 -mismatch rate .08 -report_repeat 1 -seed_size 12 -random_number 0 -filter 5 -quality_threshold 0	biseqmethcalling
DO50501	BOCA-FR	SP195424	SA529040	IC053T_WGS	IC053T_RRBS	16	78133587	78133588	1	GRCh37	0	0	7	Illumina HiSeq	99.3	Single read http://www.illumina.com/technology/next-generation-sequencing/single-read-sequencing-assay.html	Bisulfite-Seq	20	bsmap 2.0 https://code.google.com/archive/p/bsmap/ -RRBS mode -equal_best_hits 100 -mismatch rate .08 -report_repeat 1 -seed_size 12 -random_number 0 -filter 5 -quality_threshold 0	biseqmethcalling
DO50501	BOCA-FR	SP195424	SA529040	IC053T_WGS	IC053T_RRBS	16	78133587	78133588	1	GRCh37	0	0	7	Illumina HiSeq	99.3	Single read http://www.illumina.com/technology/next-generation-sequencing/single-read-sequencing-assay.html	Bisulfite-Seq	20	bsmap 2.0 https://code.google.com/archive/p/bsmap/ -RRBS mode -equal_best_hits 100 -mismatch rate .08 -report_repeat 1 -seed_size 12 -random_number 0 -filter 5 -quality_threshold 0	biseqmethcalling
DO50599	BOCA-FR	SP195598	SA529262	IC215T_WGS	IC215T_RRBS	16	78133587	78133588	1	GRCh37	0	0	2	Illumina HiSeq	99.3	Single read http://www.illumina.com/technology/next-generation-sequencing/single-read-sequencing-assay.html	Bisulfite-Seq	20	bsmap 2.0 https://code.google.com/archive/p/bsmap/ -RRBS mode -equal_best_hits 100 -mismatch rate .08 -report_repeat 1 -seed_size 12 -random_number 0 -filter 5 -quality_threshold 0	biseqmethcalling
DO50599	BOCA-FR	SP195598	SA529262	IC215T_WGS	IC215T_RRBS	16	78133587	78133588	1	GRCh37	0	0	2	Illumina HiSeq	99.3	Single read http://www.illumina.com/technology/next-generation-sequencing/single-read-sequencing-assay.html	Bisulfite-Seq	20	bsmap 2.0 https://code.google.com/archive/p/bsmap/ -RRBS mode -equal_best_hits 100 -mismatch rate .08 -report_repeat 1 -seed_size 12 -random_number 0 -filter 5 -quality_threshold 0	biseqmethcalling
DO50591	BOCA-FR	SP195586	SA529028	IC046T_WGS	IC046T_RRBS	16	78133587	78133588	1	GRCh37	0	0	3	Illumina HiSeq	99.3	Single read http://www.illumina.com/technology/next-generation-sequencing/single-read-sequencing-assay.html	Bisulfite-Seq	20	bsmap 2.0 https://code.google.com/archive/p/bsmap/ -RRBS mode -equal_best_hits 100 -mismatch rate .08 -report_repeat 1 -seed_size 12 -random_number 0 -filter 5 -quality_threshold 0	biseqmethcalling
DO50591	BOCA-FR	SP195586	SA529028	IC046T_WGS	IC046T_RRBS	16	78133587	78133588	1	GRCh37	0	0	3	Illumina HiSeq	99.3	Single read http://www.illumina.com/technology/next-generation-sequencing/single-read-sequencing-assay.html	Bisulfite-Seq	20	bsmap 2.0 https://code.google.com/archive/p/bsmap/ -RRBS mode -equal_best_hits 100 -mismatch rate .08 -report_repeat 1 -seed_size 12 -random_number 0 -filter 5 -quality_threshold 0	biseqmethcalling
DO50581	BOCA-FR	SP195570	SA529158	IC295T_WGS	IC295T_RRBS	16	78133587	78133588	1	GRCh37	0	0	2	Illumina HiSeq	99.3	Single read http://www.illumina.com/technology/next-generation-sequencing/single-read-sequencing-assay.html	Bisulfite-Seq	20	bsmap 2.0 https://code.google.com/archive/p/bsmap/ -RRBS mode -equal_best_hits 100 -mismatch rate .08 -report_repeat 1 -seed_size 12 -random_number 0 -filter 5 -quality_threshold 0	biseqmethcalling
DO50581	BOCA-FR	SP195570	SA529158	IC295T_WGS	IC295T_RRBS	16	78133587	78133588	1	GRCh37	0	0	2	Illumina HiSeq	99.3	Single read http://www.illumina.com/technology/next-generation-sequencing/single-read-sequencing-assay.html	Bisulfite-Seq	20	bsmap 2.0 https://code.google.com/archive/p/bsmap/ -RRBS mode -equal_best_hits 100 -mismatch rate .08 -report_repeat 1 -seed_size 12 -random_number 0 -filter 5 -quality_threshold 0	biseqmethcalling
DO50586	BOCA-FR	SP195578	SA529082	IC076T_WGS	IC076T_RRBS	16	78133587	78133588	1	GRCh37	0	0	1	Illumina HiSeq	99.3	Single read http://www.illumina.com/technology/next-generation-sequencing/single-read-sequencing-assay.html	Bisulfite-Seq	20	bsmap 2.0 https://code.google.com/archive/p/bsmap/ -RRBS mode -equal_best_hits 100 -mismatch rate .08 -report_repeat 1 -seed_size 12 -random_number 0 -filter 5 -quality_threshold 0	biseqmethcalling
DO50586	BOCA-FR	SP195578	SA529082	IC076T_WGS	IC076T_RRBS	16	78133587	78133588	1	GRCh37	0	0	1	Illumina HiSeq	99.3	Single read http://www.illumina.com/technology/next-generation-sequencing/single-read-sequencing-assay.html	Bisulfite-Seq	20	bsmap 2.0 https://code.google.com/archive/p/bsmap/ -RRBS mode -equal_best_hits 100 -mismatch rate .08 -report_repeat 1 -seed_size 12 -random_number 0 -filter 5 -quality_threshold 0	biseqmethcalling
DO50588	BOCA-FR	SP195582	SA529134	IC105T_WGS	IC105T_RRBS	16	78133587	78133588	1	GRCh37	0	0	2	Illumina HiSeq	99.3	Single read http://www.illumina.com/technology/next-generation-sequencing/single-read-sequencing-assay.html	Bisulfite-Seq	20	bsmap 2.0 https://code.google.com/archive/p/bsmap/ -RRBS mode -equal_best_hits 100 -mismatch rate .08 -report_repeat 1 -seed_size 12 -random_number 0 -filter 5 -quality_threshold 0	biseqmethcalling
DO50588	BOCA-FR	SP195582	SA529134	IC105T_WGS	IC105T_RRBS	16	78133587	78133588	1	GRCh37	0	0	2	Illumina HiSeq	99.3	Single read http://www.illumina.com/technology/next-generation-sequencing/single-read-sequencing-assay.html	Bisulfite-Seq	20	bsmap 2.0 https://code.google.com/archive/p/bsmap/ -RRBS mode -equal_best_hits 100 -mismatch rate .08 -report_repeat 1 -seed_size 12 -random_number 0 -filter 5 -quality_threshold 0	biseqmethcalling
DO50571	BOCA-FR	SP195546	SA529259	IC319T_WGS	IC319T_RRBS	16	78133587	78133588	1	GRCh37	0	0	2	Illumina HiSeq	99.3	Single read http://www.illumina.com/technology/next-generation-sequencing/single-read-sequencing-assay.html	Bisulfite-Seq	20	bsmap 2.0 https://code.google.com/archive/p/bsmap/ -RRBS mode -equal_best_hits 100 -mismatch rate .08 -report_repeat 1 -seed_size 12 -random_number 0 -filter 5 -quality_threshold 0	biseqmethcalling
DO50571	BOCA-FR	SP195546	SA529259	IC319T_WGS	IC319T_RRBS	16	78133587	78133588	1	GRCh37	0	0	2	Illumina HiSeq	99.3	Single read http://www.illumina.com/technology/next-generation-sequencing/single-read-sequencing-assay.html	Bisulfite-Seq	20	bsmap 2.0 https://code.google.com/archive/p/bsmap/ -RRBS mode -equal_best_hits 100 -mismatch rate .08 -report_repeat 1 -seed_size 12 -random_number 0 -filter 5 -quality_threshold 0	biseqmethcalling
DO50572	BOCA-FR	SP195550	SA529163	IC296T_WGS	IC296T_RRBS	16	78133587	78133588	1	GRCh37	0	0	3	Illumina HiSeq	99.3	Single read http://www.illumina.com/technology/next-generation-sequencing/single-read-sequencing-assay.html	Bisulfite-Seq	20	bsmap 2.0 https://code.google.com/archive/p/bsmap/ -RRBS mode -equal_best_hits 100 -mismatch rate .08 -report_repeat 1 -seed_size 12 -random_number 0 -filter 5 -quality_threshold 0	biseqmethcalling
DO50572	BOCA-FR	SP195550	SA529163	IC296T_WGS	IC296T_RRBS	16	78133587	78133588	1	GRCh37	0	0	3	Illumina HiSeq	99.3	Single read http://www.illumina.com/technology/next-generation-sequencing/single-read-sequencing-assay.html	Bisulfite-Seq	20	bsmap 2.0 https://code.google.com/archive/p/bsmap/ -RRBS mode -equal_best_hits 100 -mismatch rate .08 -report_repeat 1 -seed_size 12 -random_number 0 -filter 5 -quality_threshold 0	biseqmethcalling
DO50573	BOCA-FR	SP195554	SA529009	IC015T_WGS	IC015T_RRBS	16	78133587	78133588	1	GRCh37	0	0	5	Illumina HiSeq	99.3	Single read http://www.illumina.com/technology/next-generation-sequencing/single-read-sequencing-assay.html	Bisulfite-Seq	20	bsmap 2.0 https://code.google.com/archive/p/bsmap/ -RRBS mode -equal_best_hits 100 -mismatch rate .08 -report_repeat 1 -seed_size 12 -random_number 0 -filter 5 -quality_threshold 0	biseqmethcalling
DO50573	BOCA-FR	SP195554	SA529009	IC015T_WGS	IC015T_RRBS	16	78133587	78133588	1	GRCh37	0	0	5	Illumina HiSeq	99.3	Single read http://www.illumina.com/technology/next-generation-sequencing/single-read-sequencing-assay.html	Bisulfite-Seq	20	bsmap 2.0 https://code.google.com/archive/p/bsmap/ -RRBS mode -equal_best_hits 100 -mismatch rate .08 -report_repeat 1 -seed_size 12 -random_number 0 -filter 5 -quality_threshold 0	biseqmethcalling
DO50575	BOCA-FR	SP195558	SA529184	IC136T_WGS	IC136T_RRBS	16	78133587	78133588	1	GRCh37	0	0	1	Illumina HiSeq	99.3	Single read http://www.illumina.com/technology/next-generation-sequencing/single-read-sequencing-assay.html	Bisulfite-Seq	20	bsmap 2.0 https://code.google.com/archive/p/bsmap/ -RRBS mode -equal_best_hits 100 -mismatch rate .08 -report_repeat 1 -seed_size 12 -random_number 0 -filter 5 -quality_threshold 0	biseqmethcalling
DO50575	BOCA-FR	SP195558	SA529184	IC136T_WGS	IC136T_RRBS	16	78133587	78133588	1	GRCh37	0	0	1	Illumina HiSeq	99.3	Single read http://www.illumina.com/technology/next-generation-sequencing/single-read-sequencing-assay.html	Bisulfite-Seq	20	bsmap 2.0 https://code.google.com/archive/p/bsmap/ -RRBS mode -equal_best_hits 100 -mismatch rate .08 -report_repeat 1 -seed_size 12 -random_number 0 -filter 5 -quality_threshold 0	biseqmethcalling
DO50567	BOCA-FR	SP195534	SA529146	IC111T_WGS	IC111T_RRBS	16	78133587	78133588	1	GRCh37	0	0	2	Illumina HiSeq	99.3	Single read http://www.illumina.com/technology/next-generation-sequencing/single-read-sequencing-assay.html	Bisulfite-Seq	20	bsmap 2.0 https://code.google.com/archive/p/bsmap/ -RRBS mode -equal_best_hits 100 -mismatch rate .08 -report_repeat 1 -seed_size 12 -random_number 0 -filter 5 -quality_threshold 0	biseqmethcalling
DO50567	BOCA-FR	SP195534	SA529146	IC111T_WGS	IC111T_RRBS	16	78133587	78133588	1	GRCh37	0	0	2	Illumina HiSeq	99.3	Single read http://www.illumina.com/technology/next-generation-sequencing/single-read-sequencing-assay.html	Bisulfite-Seq	20	bsmap 2.0 https://code.google.com/archive/p/bsmap/ -RRBS mode -equal_best_hits 100 -mismatch rate .08 -report_repeat 1 -seed_size 12 -random_number 0 -filter 5 -quality_threshold 0	biseqmethcalling
DO50562	BOCA-FR	SP195522	SA529111	IC092T_WGS	IC092T_RRBS	16	78133587	78133588	1	GRCh37	0	0	5	Illumina HiSeq	99.3	Single read http://www.illumina.com/technology/next-generation-sequencing/single-read-sequencing-assay.html	Bisulfite-Seq	20	bsmap 2.0 https://code.google.com/archive/p/bsmap/ -RRBS mode -equal_best_hits 100 -mismatch rate .08 -report_repeat 1 -seed_size 12 -random_number 0 -filter 5 -quality_threshold 0	biseqmethcalling
DO50562	BOCA-FR	SP195522	SA529111	IC092T_WGS	IC092T_RRBS	16	78133587	78133588	1	GRCh37	0	0	5	Illumina HiSeq	99.3	Single read http://www.illumina.com/technology/next-generation-sequencing/single-read-sequencing-assay.html	Bisulfite-Seq	20	bsmap 2.0 https://code.google.com/archive/p/bsmap/ -RRBS mode -equal_best_hits 100 -mismatch rate .08 -report_repeat 1 -seed_size 12 -random_number 0 -filter 5 -quality_threshold 0	biseqmethcalling
DO50557	BOCA-FR	SP195510	SA529151	IC294T_WGS	IC294T_RRBS	16	78133587	78133588	1	GRCh37	0	0	1	Illumina HiSeq	99.3	Single read http://www.illumina.com/technology/next-generation-sequencing/single-read-sequencing-assay.html	Bisulfite-Seq	20	bsmap 2.0 https://code.google.com/archive/p/bsmap/ -RRBS mode -equal_best_hits 100 -mismatch rate .08 -report_repeat 1 -seed_size 12 -random_number 0 -filter 5 -quality_threshold 0	biseqmethcalling
DO50557	BOCA-FR	SP195510	SA529151	IC294T_WGS	IC294T_RRBS	16	78133587	78133588	1	GRCh37	0	0	1	Illumina HiSeq	99.3	Single read http://www.illumina.com/technology/next-generation-sequencing/single-read-sequencing-assay.html	Bisulfite-Seq	20	bsmap 2.0 https://code.google.com/archive/p/bsmap/ -RRBS mode -equal_best_hits 100 -mismatch rate .08 -report_repeat 1 -seed_size 12 -random_number 0 -filter 5 -quality_threshold 0	biseqmethcalling
DO50559	BOCA-FR	SP195514	SA529281	IC831T_WGS	IC831T_RRBS	16	78133587	78133588	1	GRCh37	0	0	4	Illumina HiSeq	99.3	Single read http://www.illumina.com/technology/next-generation-sequencing/single-read-sequencing-assay.html	Bisulfite-Seq	20	bsmap 2.0 https://code.google.com/archive/p/bsmap/ -RRBS mode -equal_best_hits 100 -mismatch rate .08 -report_repeat 1 -seed_size 12 -random_number 0 -filter 5 -quality_threshold 0	biseqmethcalling
DO50559	BOCA-FR	SP195514	SA529281	IC831T_WGS	IC831T_RRBS	16	78133587	78133588	1	GRCh37	0	0	4	Illumina HiSeq	99.3	Single read http://www.illumina.com/technology/next-generation-sequencing/single-read-sequencing-assay.html	Bisulfite-Seq	20	bsmap 2.0 https://code.google.com/archive/p/bsmap/ -RRBS mode -equal_best_hits 100 -mismatch rate .08 -report_repeat 1 -seed_size 12 -random_number 0 -filter 5 -quality_threshold 0	biseqmethcalling
DO50550	BOCA-FR	SP195494	SA529194	IC302T_WGS	IC302T_RRBS	16	78133587	78133588	1	GRCh37	0	0	2	Illumina HiSeq	99.3	Single read http://www.illumina.com/technology/next-generation-sequencing/single-read-sequencing-assay.html	Bisulfite-Seq	20	bsmap 2.0 https://code.google.com/archive/p/bsmap/ -RRBS mode -equal_best_hits 100 -mismatch rate .08 -report_repeat 1 -seed_size 12 -random_number 0 -filter 5 -quality_threshold 0	biseqmethcalling
DO50550	BOCA-FR	SP195494	SA529194	IC302T_WGS	IC302T_RRBS	16	78133587	78133588	1	GRCh37	0	0	2	Illumina HiSeq	99.3	Single read http://www.illumina.com/technology/next-generation-sequencing/single-read-sequencing-assay.html	Bisulfite-Seq	20	bsmap 2.0 https://code.google.com/archive/p/bsmap/ -RRBS mode -equal_best_hits 100 -mismatch rate .08 -report_repeat 1 -seed_size 12 -random_number 0 -filter 5 -quality_threshold 0	biseqmethcalling
DO50551	BOCA-FR	SP195498	SA529145	IC288T_WGS	IC288T_RRBS	16	78133587	78133588	1	GRCh37	0	0	1	Illumina HiSeq	99.3	Single read http://www.illumina.com/technology/next-generation-sequencing/single-read-sequencing-assay.html	Bisulfite-Seq	20	bsmap 2.0 https://code.google.com/archive/p/bsmap/ -RRBS mode -equal_best_hits 100 -mismatch rate .08 -report_repeat 1 -seed_size 12 -random_number 0 -filter 5 -quality_threshold 0	biseqmethcalling
DO50551	BOCA-FR	SP195498	SA529145	IC288T_WGS	IC288T_RRBS	16	78133587	78133588	1	GRCh37	0	0	1	Illumina HiSeq	99.3	Single read http://www.illumina.com/technology/next-generation-sequencing/single-read-sequencing-assay.html	Bisulfite-Seq	20	bsmap 2.0 https://code.google.com/archive/p/bsmap/ -RRBS mode -equal_best_hits 100 -mismatch rate .08 -report_repeat 1 -seed_size 12 -random_number 0 -filter 5 -quality_threshold 0	biseqmethcalling
DO50553	BOCA-FR	SP195502	SA529076	IC071T_WGS	IC071T_RRBS	16	78133587	78133588	1	GRCh37	0	0	2	Illumina HiSeq	99.3	Single read http://www.illumina.com/technology/next-generation-sequencing/single-read-sequencing-assay.html	Bisulfite-Seq	20	bsmap 2.0 https://code.google.com/archive/p/bsmap/ -RRBS mode -equal_best_hits 100 -mismatch rate .08 -report_repeat 1 -seed_size 12 -random_number 0 -filter 5 -quality_threshold 0	biseqmethcalling
DO50553	BOCA-FR	SP195502	SA529076	IC071T_WGS	IC071T_RRBS	16	78133587	78133588	1	GRCh37	0	0	2	Illumina HiSeq	99.3	Single read http://www.illumina.com/technology/next-generation-sequencing/single-read-sequencing-assay.html	Bisulfite-Seq	20	bsmap 2.0 https://code.google.com/archive/p/bsmap/ -RRBS mode -equal_best_hits 100 -mismatch rate .08 -report_repeat 1 -seed_size 12 -random_number 0 -filter 5 -quality_threshold 0	biseqmethcalling
DO50555	BOCA-FR	SP195506	SA529271	IC324T_WGS	IC324T_RRBS	16	78133587	78133588	1	GRCh37	0	0	3	Illumina HiSeq	99.3	Single read http://www.illumina.com/technology/next-generation-sequencing/single-read-sequencing-assay.html	Bisulfite-Seq	20	bsmap 2.0 https://code.google.com/archive/p/bsmap/ -RRBS mode -equal_best_hits 100 -mismatch rate .08 -report_repeat 1 -seed_size 12 -random_number 0 -filter 5 -quality_threshold 0	biseqmethcalling
DO50555	BOCA-FR	SP195506	SA529271	IC324T_WGS	IC324T_RRBS	16	78133587	78133588	1	GRCh37	0	0	3	Illumina HiSeq	99.3	Single read http://www.illumina.com/technology/next-generation-sequencing/single-read-sequencing-assay.html	Bisulfite-Seq	20	bsmap 2.0 https://code.google.com/archive/p/bsmap/ -RRBS mode -equal_best_hits 100 -mismatch rate .08 -report_repeat 1 -seed_size 12 -random_number 0 -filter 5 -quality_threshold 0	biseqmethcalling
DO50545	BOCA-FR	SP195479	SA529027	IC262T_WGS	IC262T_RRBS	16	78133587	78133588	1	GRCh37	0	0	2	Illumina HiSeq	99.3	Single read http://www.illumina.com/technology/next-generation-sequencing/single-read-sequencing-assay.html	Bisulfite-Seq	20	bsmap 2.0 https://code.google.com/archive/p/bsmap/ -RRBS mode -equal_best_hits 100 -mismatch rate .08 -report_repeat 1 -seed_size 12 -random_number 0 -filter 5 -quality_threshold 0	biseqmethcalling
DO50545	BOCA-FR	SP195479	SA529027	IC262T_WGS	IC262T_RRBS	16	78133587	78133588	1	GRCh37	0	0	2	Illumina HiSeq	99.3	Single read http://www.illumina.com/technology/next-generation-sequencing/single-read-sequencing-assay.html	Bisulfite-Seq	20	bsmap 2.0 https://code.google.com/archive/p/bsmap/ -RRBS mode -equal_best_hits 100 -mismatch rate .08 -report_repeat 1 -seed_size 12 -random_number 0 -filter 5 -quality_threshold 0	biseqmethcalling
DO50542	BOCA-FR	SP195472	SA529139	IC286T_WGS	IC286T_RRBS	16	78133587	78133588	1	GRCh37	0	0	3	Illumina HiSeq	99.3	Single read http://www.illumina.com/technology/next-generation-sequencing/single-read-sequencing-assay.html	Bisulfite-Seq	20	bsmap 2.0 https://code.google.com/archive/p/bsmap/ -RRBS mode -equal_best_hits 100 -mismatch rate .08 -report_repeat 1 -seed_size 12 -random_number 0 -filter 5 -quality_threshold 0	biseqmethcalling
DO50542	BOCA-FR	SP195472	SA529139	IC286T_WGS	IC286T_RRBS	16	78133587	78133588	1	GRCh37	0	0	3	Illumina HiSeq	99.3	Single read http://www.illumina.com/technology/next-generation-sequencing/single-read-sequencing-assay.html	Bisulfite-Seq	20	bsmap 2.0 https://code.google.com/archive/p/bsmap/ -RRBS mode -equal_best_hits 100 -mismatch rate .08 -report_repeat 1 -seed_size 12 -random_number 0 -filter 5 -quality_threshold 0	biseqmethcalling
DO50544	BOCA-FR	SP195476	SA529273	IC325T_WGS	IC325T_RRBS	16	78133587	78133588	1	GRCh37	0	0	1	Illumina HiSeq	99.3	Single read http://www.illumina.com/technology/next-generation-sequencing/single-read-sequencing-assay.html	Bisulfite-Seq	20	bsmap 2.0 https://code.google.com/archive/p/bsmap/ -RRBS mode -equal_best_hits 100 -mismatch rate .08 -report_repeat 1 -seed_size 12 -random_number 0 -filter 5 -quality_threshold 0	biseqmethcalling
DO50544	BOCA-FR	SP195476	SA529273	IC325T_WGS	IC325T_RRBS	16	78133587	78133588	1	GRCh37	0	0	1	Illumina HiSeq	99.3	Single read http://www.illumina.com/technology/next-generation-sequencing/single-read-sequencing-assay.html	Bisulfite-Seq	20	bsmap 2.0 https://code.google.com/archive/p/bsmap/ -RRBS mode -equal_best_hits 100 -mismatch rate .08 -report_repeat 1 -seed_size 12 -random_number 0 -filter 5 -quality_threshold 0	biseqmethcalling
DO50537	BOCA-FR	SP195466	SA529152	IC112T_WGS	IC112T_RRBS	16	78133587	78133588	1	GRCh37	0	0	1	Illumina HiSeq	99.3	Single read http://www.illumina.com/technology/next-generation-sequencing/single-read-sequencing-assay.html	Bisulfite-Seq	20	bsmap 2.0 https://code.google.com/archive/p/bsmap/ -RRBS mode -equal_best_hits 100 -mismatch rate .08 -report_repeat 1 -seed_size 12 -random_number 0 -filter 5 -quality_threshold 0	biseqmethcalling
DO50537	BOCA-FR	SP195466	SA529152	IC112T_WGS	IC112T_RRBS	16	78133587	78133588	1	GRCh37	0	0	1	Illumina HiSeq	99.3	Single read http://www.illumina.com/technology/next-generation-sequencing/single-read-sequencing-assay.html	Bisulfite-Seq	20	bsmap 2.0 https://code.google.com/archive/p/bsmap/ -RRBS mode -equal_best_hits 100 -mismatch rate .08 -report_repeat 1 -seed_size 12 -random_number 0 -filter 5 -quality_threshold 0	biseqmethcalling
DO50539	BOCA-FR	SP195468	SA529107	IC279T_WGS	IC279T_RRBS	16	78133587	78133588	1	GRCh37	0	0	1	Illumina HiSeq	99.3	Single read http://www.illumina.com/technology/next-generation-sequencing/single-read-sequencing-assay.html	Bisulfite-Seq	20	bsmap 2.0 https://code.google.com/archive/p/bsmap/ -RRBS mode -equal_best_hits 100 -mismatch rate .08 -report_repeat 1 -seed_size 12 -random_number 0 -filter 5 -quality_threshold 0	biseqmethcalling
DO50539	BOCA-FR	SP195468	SA529107	IC279T_WGS	IC279T_RRBS	16	78133587	78133588	1	GRCh37	0	0	1	Illumina HiSeq	99.3	Single read http://www.illumina.com/technology/next-generation-sequencing/single-read-sequencing-assay.html	Bisulfite-Seq	20	bsmap 2.0 https://code.google.com/archive/p/bsmap/ -RRBS mode -equal_best_hits 100 -mismatch rate .08 -report_repeat 1 -seed_size 12 -random_number 0 -filter 5 -quality_threshold 0	biseqmethcalling
DO50530	BOCA-FR	SP195456	SA529190	IC147T_WGS	IC147T_RRBS	16	78133587	78133588	1	GRCh37	0	0	1	Illumina HiSeq	99.3	Single read http://www.illumina.com/technology/next-generation-sequencing/single-read-sequencing-assay.html	Bisulfite-Seq	20	bsmap 2.0 https://code.google.com/archive/p/bsmap/ -RRBS mode -equal_best_hits 100 -mismatch rate .08 -report_repeat 1 -seed_size 12 -random_number 0 -filter 5 -quality_threshold 0	biseqmethcalling
DO50530	BOCA-FR	SP195456	SA529190	IC147T_WGS	IC147T_RRBS	16	78133587	78133588	1	GRCh37	0	0	1	Illumina HiSeq	99.3	Single read http://www.illumina.com/technology/next-generation-sequencing/single-read-sequencing-assay.html	Bisulfite-Seq	20	bsmap 2.0 https://code.google.com/archive/p/bsmap/ -RRBS mode -equal_best_hits 100 -mismatch rate .08 -report_repeat 1 -seed_size 12 -random_number 0 -filter 5 -quality_threshold 0	biseqmethcalling
DO50531	BOCA-FR	SP195458	SA529117	IC093T_WGS	IC093T_RRBS	16	78133587	78133588	1	GRCh37	0	0	2	Illumina HiSeq	99.3	Single read http://www.illumina.com/technology/next-generation-sequencing/single-read-sequencing-assay.html	Bisulfite-Seq	20	bsmap 2.0 https://code.google.com/archive/p/bsmap/ -RRBS mode -equal_best_hits 100 -mismatch rate .08 -report_repeat 1 -seed_size 12 -random_number 0 -filter 5 -quality_threshold 0	biseqmethcalling
DO50531	BOCA-FR	SP195458	SA529117	IC093T_WGS	IC093T_RRBS	16	78133587	78133588	1	GRCh37	0	0	2	Illumina HiSeq	99.3	Single read http://www.illumina.com/technology/next-generation-sequencing/single-read-sequencing-assay.html	Bisulfite-Seq	20	bsmap 2.0 https://code.google.com/archive/p/bsmap/ -RRBS mode -equal_best_hits 100 -mismatch rate .08 -report_repeat 1 -seed_size 12 -random_number 0 -filter 5 -quality_threshold 0	biseqmethcalling
DO50533	BOCA-FR	SP195460	SA529257	IC213T_WGS	IC213T_RRBS	16	78133587	78133588	1	GRCh37	0	0	1	Illumina HiSeq	99.3	Single read http://www.illumina.com/technology/next-generation-sequencing/single-read-sequencing-assay.html	Bisulfite-Seq	20	bsmap 2.0 https://code.google.com/archive/p/bsmap/ -RRBS mode -equal_best_hits 100 -mismatch rate .08 -report_repeat 1 -seed_size 12 -random_number 0 -filter 5 -quality_threshold 0	biseqmethcalling
DO50533	BOCA-FR	SP195460	SA529257	IC213T_WGS	IC213T_RRBS	16	78133587	78133588	1	GRCh37	0	0	1	Illumina HiSeq	99.3	Single read http://www.illumina.com/technology/next-generation-sequencing/single-read-sequencing-assay.html	Bisulfite-Seq	20	bsmap 2.0 https://code.google.com/archive/p/bsmap/ -RRBS mode -equal_best_hits 100 -mismatch rate .08 -report_repeat 1 -seed_size 12 -random_number 0 -filter 5 -quality_threshold 0	biseqmethcalling
DO50526	BOCA-FR	SP195452	SA529034	IC049T_WGS	IC049T_RRBS	16	78133587	78133588	1	GRCh37	0	0	3	Illumina HiSeq	99.3	Single read http://www.illumina.com/technology/next-generation-sequencing/single-read-sequencing-assay.html	Bisulfite-Seq	20	bsmap 2.0 https://code.google.com/archive/p/bsmap/ -RRBS mode -equal_best_hits 100 -mismatch rate .08 -report_repeat 1 -seed_size 12 -random_number 0 -filter 5 -quality_threshold 0	biseqmethcalling
DO50526	BOCA-FR	SP195452	SA529034	IC049T_WGS	IC049T_RRBS	16	78133587	78133588	1	GRCh37	0	0	3	Illumina HiSeq	99.3	Single read http://www.illumina.com/technology/next-generation-sequencing/single-read-sequencing-assay.html	Bisulfite-Seq	20	bsmap 2.0 https://code.google.com/archive/p/bsmap/ -RRBS mode -equal_best_hits 100 -mismatch rate .08 -report_repeat 1 -seed_size 12 -random_number 0 -filter 5 -quality_threshold 0	biseqmethcalling
DO50528	BOCA-FR	SP195454	SA529214	IC306T_WGS	IC306T_RRBS	16	78133587	78133588	1	GRCh37	0	0	1	Illumina HiSeq	99.3	Single read http://www.illumina.com/technology/next-generation-sequencing/single-read-sequencing-assay.html	Bisulfite-Seq	20	bsmap 2.0 https://code.google.com/archive/p/bsmap/ -RRBS mode -equal_best_hits 100 -mismatch rate .08 -report_repeat 1 -seed_size 12 -random_number 0 -filter 5 -quality_threshold 0	biseqmethcalling
DO50528	BOCA-FR	SP195454	SA529214	IC306T_WGS	IC306T_RRBS	16	78133587	78133588	1	GRCh37	0	0	1	Illumina HiSeq	99.3	Single read http://www.illumina.com/technology/next-generation-sequencing/single-read-sequencing-assay.html	Bisulfite-Seq	20	bsmap 2.0 https://code.google.com/archive/p/bsmap/ -RRBS mode -equal_best_hits 100 -mismatch rate .08 -report_repeat 1 -seed_size 12 -random_number 0 -filter 5 -quality_threshold 0	biseqmethcalling
DO50520	BOCA-FR	SP195444	SA529283	IC929T_WGS	IC929T_RRBS	16	78133587	78133588	1	GRCh37	0	0	2	Illumina HiSeq	99.3	Single read http://www.illumina.com/technology/next-generation-sequencing/single-read-sequencing-assay.html	Bisulfite-Seq	20	bsmap 2.0 https://code.google.com/archive/p/bsmap/ -RRBS mode -equal_best_hits 100 -mismatch rate .08 -report_repeat 1 -seed_size 12 -random_number 0 -filter 5 -quality_threshold 0	biseqmethcalling
DO50520	BOCA-FR	SP195444	SA529283	IC929T_WGS	IC929T_RRBS	16	78133587	78133588	1	GRCh37	0	0	2	Illumina HiSeq	99.3	Single read http://www.illumina.com/technology/next-generation-sequencing/single-read-sequencing-assay.html	Bisulfite-Seq	20	bsmap 2.0 https://code.google.com/archive/p/bsmap/ -RRBS mode -equal_best_hits 100 -mismatch rate .08 -report_repeat 1 -seed_size 12 -random_number 0 -filter 5 -quality_threshold 0	biseqmethcalling
DO50522	BOCA-FR	SP195446	SA529225	IC310T_WGS	IC310T_RRBS	16	78133587	78133588	1	GRCh37	0	0	6	Illumina HiSeq	99.3	Single read http://www.illumina.com/technology/next-generation-sequencing/single-read-sequencing-assay.html	Bisulfite-Seq	20	bsmap 2.0 https://code.google.com/archive/p/bsmap/ -RRBS mode -equal_best_hits 100 -mismatch rate .08 -report_repeat 1 -seed_size 12 -random_number 0 -filter 5 -quality_threshold 0	biseqmethcalling
DO50522	BOCA-FR	SP195446	SA529225	IC310T_WGS	IC310T_RRBS	16	78133587	78133588	1	GRCh37	0	0	6	Illumina HiSeq	99.3	Single read http://www.illumina.com/technology/next-generation-sequencing/single-read-sequencing-assay.html	Bisulfite-Seq	20	bsmap 2.0 https://code.google.com/archive/p/bsmap/ -RRBS mode -equal_best_hits 100 -mismatch rate .08 -report_repeat 1 -seed_size 12 -random_number 0 -filter 5 -quality_threshold 0	biseqmethcalling
DO50495	BOCA-FR	SP195418	SA529128	IC1057T_WGS	IC1057T_RRBS	16	78133587	78133588	1	GRCh37	0	0	1	Illumina HiSeq	99.3	Single read http://www.illumina.com/technology/next-generation-sequencing/single-read-sequencing-assay.html	Bisulfite-Seq	20	bsmap 2.0 https://code.google.com/archive/p/bsmap/ -RRBS mode -equal_best_hits 100 -mismatch rate .08 -report_repeat 1 -seed_size 12 -random_number 0 -filter 5 -quality_threshold 0	biseqmethcalling
DO50495	BOCA-FR	SP195418	SA529128	IC1057T_WGS	IC1057T_RRBS	16	78133587	78133588	1	GRCh37	0	0	1	Illumina HiSeq	99.3	Single read http://www.illumina.com/technology/next-generation-sequencing/single-read-sequencing-assay.html	Bisulfite-Seq	20	bsmap 2.0 https://code.google.com/archive/p/bsmap/ -RRBS mode -equal_best_hits 100 -mismatch rate .08 -report_repeat 1 -seed_size 12 -random_number 0 -filter 5 -quality_threshold 0	biseqmethcalling
DO50497	BOCA-FR	SP195420	SA529045	IC267T_WGS	IC267T_RRBS	16	78133587	78133588	1	GRCh37	0	0	3	Illumina HiSeq	99.3	Single read http://www.illumina.com/technology/next-generation-sequencing/single-read-sequencing-assay.html	Bisulfite-Seq	20	bsmap 2.0 https://code.google.com/archive/p/bsmap/ -RRBS mode -equal_best_hits 100 -mismatch rate .08 -report_repeat 1 -seed_size 12 -random_number 0 -filter 5 -quality_threshold 0	biseqmethcalling
DO50497	BOCA-FR	SP195420	SA529045	IC267T_WGS	IC267T_RRBS	16	78133587	78133588	1	GRCh37	0	0	3	Illumina HiSeq	99.3	Single read http://www.illumina.com/technology/next-generation-sequencing/single-read-sequencing-assay.html	Bisulfite-Seq	20	bsmap 2.0 https://code.google.com/archive/p/bsmap/ -RRBS mode -equal_best_hits 100 -mismatch rate .08 -report_repeat 1 -seed_size 12 -random_number 0 -filter 5 -quality_threshold 0	biseqmethcalling
DO50499	BOCA-FR	SP195422	SA529018	IC034T_WGS	IC034T_RRBS	16	78133587	78133588	1	GRCh37	0	0	9	Illumina HiSeq	99.3	Single read http://www.illumina.com/technology/next-generation-sequencing/single-read-sequencing-assay.html	Bisulfite-Seq	20	bsmap 2.0 https://code.google.com/archive/p/bsmap/ -RRBS mode -equal_best_hits 100 -mismatch rate .08 -report_repeat 1 -seed_size 12 -random_number 0 -filter 5 -quality_threshold 0	biseqmethcalling
DO50499	BOCA-FR	SP195422	SA529018	IC034T_WGS	IC034T_RRBS	16	78133587	78133588	1	GRCh37	0	0	9	Illumina HiSeq	99.3	Single read http://www.illumina.com/technology/next-generation-sequencing/single-read-sequencing-assay.html	Bisulfite-Seq	20	bsmap 2.0 https://code.google.com/archive/p/bsmap/ -RRBS mode -equal_best_hits 100 -mismatch rate .08 -report_repeat 1 -seed_size 12 -random_number 0 -filter 5 -quality_threshold 0	biseqmethcalling
DO50483	BOCA-FR	SP195406	SA529220	IC309T_WGS	IC309T_RRBS	16	78133587	78133588	1	GRCh37	0	0	4	Illumina HiSeq	99.3	Single read http://www.illumina.com/technology/next-generation-sequencing/single-read-sequencing-assay.html	Bisulfite-Seq	20	bsmap 2.0 https://code.google.com/archive/p/bsmap/ -RRBS mode -equal_best_hits 100 -mismatch rate .08 -report_repeat 1 -seed_size 12 -random_number 0 -filter 5 -quality_threshold 0	biseqmethcalling
DO50483	BOCA-FR	SP195406	SA529220	IC309T_WGS	IC309T_RRBS	16	78133587	78133588	1	GRCh37	0	0	4	Illumina HiSeq	99.3	Single read http://www.illumina.com/technology/next-generation-sequencing/single-read-sequencing-assay.html	Bisulfite-Seq	20	bsmap 2.0 https://code.google.com/archive/p/bsmap/ -RRBS mode -equal_best_hits 100 -mismatch rate .08 -report_repeat 1 -seed_size 12 -random_number 0 -filter 5 -quality_threshold 0	biseqmethcalling
DO50485	BOCA-FR	SP195408	SA529105	IC086T_WGS	IC086T_RRBS	16	78133587	78133588	1	GRCh37	0	0	7	Illumina HiSeq	99.3	Single read http://www.illumina.com/technology/next-generation-sequencing/single-read-sequencing-assay.html	Bisulfite-Seq	20	bsmap 2.0 https://code.google.com/archive/p/bsmap/ -RRBS mode -equal_best_hits 100 -mismatch rate .08 -report_repeat 1 -seed_size 12 -random_number 0 -filter 5 -quality_threshold 0	biseqmethcalling
DO50485	BOCA-FR	SP195408	SA529105	IC086T_WGS	IC086T_RRBS	16	78133587	78133588	1	GRCh37	0	0	7	Illumina HiSeq	99.3	Single read http://www.illumina.com/technology/next-generation-sequencing/single-read-sequencing-assay.html	Bisulfite-Seq	20	bsmap 2.0 https://code.google.com/archive/p/bsmap/ -RRBS mode -equal_best_hits 100 -mismatch rate .08 -report_repeat 1 -seed_size 12 -random_number 0 -filter 5 -quality_threshold 0	biseqmethcalling
DO50487	BOCA-FR	SP195410	SA529064	IC066T_WGS	IC066T_RRBS	16	78133587	78133588	1	GRCh37	0	0	1	Illumina HiSeq	99.3	Single read http://www.illumina.com/technology/next-generation-sequencing/single-read-sequencing-assay.html	Bisulfite-Seq	20	bsmap 2.0 https://code.google.com/archive/p/bsmap/ -RRBS mode -equal_best_hits 100 -mismatch rate .08 -report_repeat 1 -seed_size 12 -random_number 0 -filter 5 -quality_threshold 0	biseqmethcalling
DO50487	BOCA-FR	SP195410	SA529064	IC066T_WGS	IC066T_RRBS	16	78133587	78133588	1	GRCh37	0	0	1	Illumina HiSeq	99.3	Single read http://www.illumina.com/technology/next-generation-sequencing/single-read-sequencing-assay.html	Bisulfite-Seq	20	bsmap 2.0 https://code.google.com/archive/p/bsmap/ -RRBS mode -equal_best_hits 100 -mismatch rate .08 -report_repeat 1 -seed_size 12 -random_number 0 -filter 5 -quality_threshold 0	biseqmethcalling
DO50481	BOCA-FR	SP195404	SA529005	IC242T_WGS	IC242T_RRBS	16	78133587	78133588	1	GRCh37	0	0	2	Illumina HiSeq	99.3	Single read http://www.illumina.com/technology/next-generation-sequencing/single-read-sequencing-assay.html	Bisulfite-Seq	20	bsmap 2.0 https://code.google.com/archive/p/bsmap/ -RRBS mode -equal_best_hits 100 -mismatch rate .08 -report_repeat 1 -seed_size 12 -random_number 0 -filter 5 -quality_threshold 0	biseqmethcalling
DO50481	BOCA-FR	SP195404	SA529005	IC242T_WGS	IC242T_RRBS	16	78133587	78133588	1	GRCh37	0	0	2	Illumina HiSeq	99.3	Single read http://www.illumina.com/technology/next-generation-sequencing/single-read-sequencing-assay.html	Bisulfite-Seq	20	bsmap 2.0 https://code.google.com/archive/p/bsmap/ -RRBS mode -equal_best_hits 100 -mismatch rate .08 -report_repeat 1 -seed_size 12 -random_number 0 -filter 5 -quality_threshold 0	biseqmethcalling
DO50479	BOCA-FR	SP195402	SA529245	IC316T_WGS	IC316T_RRBS	16	78133587	78133588	1	GRCh37	0	0	2	Illumina HiSeq	99.3	Single read http://www.illumina.com/technology/next-generation-sequencing/single-read-sequencing-assay.html	Bisulfite-Seq	20	bsmap 2.0 https://code.google.com/archive/p/bsmap/ -RRBS mode -equal_best_hits 100 -mismatch rate .08 -report_repeat 1 -seed_size 12 -random_number 0 -filter 5 -quality_threshold 0	biseqmethcalling
DO50479	BOCA-FR	SP195402	SA529245	IC316T_WGS	IC316T_RRBS	16	78133587	78133588	1	GRCh37	0	0	2	Illumina HiSeq	99.3	Single read http://www.illumina.com/technology/next-generation-sequencing/single-read-sequencing-assay.html	Bisulfite-Seq	20	bsmap 2.0 https://code.google.com/archive/p/bsmap/ -RRBS mode -equal_best_hits 100 -mismatch rate .08 -report_repeat 1 -seed_size 12 -random_number 0 -filter 5 -quality_threshold 0	biseqmethcalling
DO50476	BOCA-FR	SP195400	SA529157	IC114T_WGS	IC114T_RRBS	16	78133587	78133588	1	GRCh37	0	0	1	Illumina HiSeq	99.3	Single read http://www.illumina.com/technology/next-generation-sequencing/single-read-sequencing-assay.html	Bisulfite-Seq	20	bsmap 2.0 https://code.google.com/archive/p/bsmap/ -RRBS mode -equal_best_hits 100 -mismatch rate .08 -report_repeat 1 -seed_size 12 -random_number 0 -filter 5 -quality_threshold 0	biseqmethcalling
DO50476	BOCA-FR	SP195400	SA529157	IC114T_WGS	IC114T_RRBS	16	78133587	78133588	1	GRCh37	0	0	1	Illumina HiSeq	99.3	Single read http://www.illumina.com/technology/next-generation-sequencing/single-read-sequencing-assay.html	Bisulfite-Seq	20	bsmap 2.0 https://code.google.com/archive/p/bsmap/ -RRBS mode -equal_best_hits 100 -mismatch rate .08 -report_repeat 1 -seed_size 12 -random_number 0 -filter 5 -quality_threshold 0	biseqmethcalling
DO50470	BOCA-FR	SP195394	SA529229	IC193T_WGS	IC193T_RRBS	16	78133587	78133588	1	GRCh37	0	0	1	Illumina HiSeq	99.3	Single read http://www.illumina.com/technology/next-generation-sequencing/single-read-sequencing-assay.html	Bisulfite-Seq	20	bsmap 2.0 https://code.google.com/archive/p/bsmap/ -RRBS mode -equal_best_hits 100 -mismatch rate .08 -report_repeat 1 -seed_size 12 -random_number 0 -filter 5 -quality_threshold 0	biseqmethcalling
DO50470	BOCA-FR	SP195394	SA529229	IC193T_WGS	IC193T_RRBS	16	78133587	78133588	1	GRCh37	0	0	1	Illumina HiSeq	99.3	Single read http://www.illumina.com/technology/next-generation-sequencing/single-read-sequencing-assay.html	Bisulfite-Seq	20	bsmap 2.0 https://code.google.com/archive/p/bsmap/ -RRBS mode -equal_best_hits 100 -mismatch rate .08 -report_repeat 1 -seed_size 12 -random_number 0 -filter 5 -quality_threshold 0	biseqmethcalling
DO50468	BOCA-FR	SP195392	SA529208	IC158T_WGS	IC158T_RRBS	16	78133587	78133588	1	GRCh37	0	0	2	Illumina HiSeq	99.3	Single read http://www.illumina.com/technology/next-generation-sequencing/single-read-sequencing-assay.html	Bisulfite-Seq	20	bsmap 2.0 https://code.google.com/archive/p/bsmap/ -RRBS mode -equal_best_hits 100 -mismatch rate .08 -report_repeat 1 -seed_size 12 -random_number 0 -filter 5 -quality_threshold 0	biseqmethcalling
DO50468	BOCA-FR	SP195392	SA529208	IC158T_WGS	IC158T_RRBS	16	78133587	78133588	1	GRCh37	0	0	2	Illumina HiSeq	99.3	Single read http://www.illumina.com/technology/next-generation-sequencing/single-read-sequencing-assay.html	Bisulfite-Seq	20	bsmap 2.0 https://code.google.com/archive/p/bsmap/ -RRBS mode -equal_best_hits 100 -mismatch rate .08 -report_repeat 1 -seed_size 12 -random_number 0 -filter 5 -quality_threshold 0	biseqmethcalling
DO50461	BOCA-FR	SP195380	SA529093	IC080T_WGS	IC080T_RRBS	16	78133587	78133588	1	GRCh37	0	0	1	Illumina HiSeq	99.3	Single read http://www.illumina.com/technology/next-generation-sequencing/single-read-sequencing-assay.html	Bisulfite-Seq	20	bsmap 2.0 https://code.google.com/archive/p/bsmap/ -RRBS mode -equal_best_hits 100 -mismatch rate .08 -report_repeat 1 -seed_size 12 -random_number 0 -filter 5 -quality_threshold 0	biseqmethcalling
DO50461	BOCA-FR	SP195380	SA529093	IC080T_WGS	IC080T_RRBS	16	78133587	78133588	1	GRCh37	0	0	1	Illumina HiSeq	99.3	Single read http://www.illumina.com/technology/next-generation-sequencing/single-read-sequencing-assay.html	Bisulfite-Seq	20	bsmap 2.0 https://code.google.com/archive/p/bsmap/ -RRBS mode -equal_best_hits 100 -mismatch rate .08 -report_repeat 1 -seed_size 12 -random_number 0 -filter 5 -quality_threshold 0	biseqmethcalling
DO50464	BOCA-FR	SP195386	SA529179	IC130T_WGS	IC130T_RRBS	16	78133587	78133588	1	GRCh37	0	0	1	Illumina HiSeq	99.3	Single read http://www.illumina.com/technology/next-generation-sequencing/single-read-sequencing-assay.html	Bisulfite-Seq	20	bsmap 2.0 https://code.google.com/archive/p/bsmap/ -RRBS mode -equal_best_hits 100 -mismatch rate .08 -report_repeat 1 -seed_size 12 -random_number 0 -filter 5 -quality_threshold 0	biseqmethcalling
DO50464	BOCA-FR	SP195386	SA529179	IC130T_WGS	IC130T_RRBS	16	78133587	78133588	1	GRCh37	0	0	1	Illumina HiSeq	99.3	Single read http://www.illumina.com/technology/next-generation-sequencing/single-read-sequencing-assay.html	Bisulfite-Seq	20	bsmap 2.0 https://code.google.com/archive/p/bsmap/ -RRBS mode -equal_best_hits 100 -mismatch rate .08 -report_repeat 1 -seed_size 12 -random_number 0 -filter 5 -quality_threshold 0	biseqmethcalling
DO50466	BOCA-FR	SP195390	SA529063	IC271T_WGS	IC271T_RRBS	16	78133587	78133588	1	GRCh37	0	0	4	Illumina HiSeq	99.3	Single read http://www.illumina.com/technology/next-generation-sequencing/single-read-sequencing-assay.html	Bisulfite-Seq	20	bsmap 2.0 https://code.google.com/archive/p/bsmap/ -RRBS mode -equal_best_hits 100 -mismatch rate .08 -report_repeat 1 -seed_size 12 -random_number 0 -filter 5 -quality_threshold 0	biseqmethcalling
DO50466	BOCA-FR	SP195390	SA529063	IC271T_WGS	IC271T_RRBS	16	78133587	78133588	1	GRCh37	0	0	4	Illumina HiSeq	99.3	Single read http://www.illumina.com/technology/next-generation-sequencing/single-read-sequencing-assay.html	Bisulfite-Seq	20	bsmap 2.0 https://code.google.com/archive/p/bsmap/ -RRBS mode -equal_best_hits 100 -mismatch rate .08 -report_repeat 1 -seed_size 12 -random_number 0 -filter 5 -quality_threshold 0	biseqmethcalling
DO50459	BOCA-FR	SP195376	SA529099	IC082T_WGS	IC082T_RRBS	16	78133587	78133588	1	GRCh37	0	0	1	Illumina HiSeq	99.3	Single read http://www.illumina.com/technology/next-generation-sequencing/single-read-sequencing-assay.html	Bisulfite-Seq	20	bsmap 2.0 https://code.google.com/archive/p/bsmap/ -RRBS mode -equal_best_hits 100 -mismatch rate .08 -report_repeat 1 -seed_size 12 -random_number 0 -filter 5 -quality_threshold 0	biseqmethcalling
DO50459	BOCA-FR	SP195376	SA529099	IC082T_WGS	IC082T_RRBS	16	78133587	78133588	1	GRCh37	0	0	1	Illumina HiSeq	99.3	Single read http://www.illumina.com/technology/next-generation-sequencing/single-read-sequencing-assay.html	Bisulfite-Seq	20	bsmap 2.0 https://code.google.com/archive/p/bsmap/ -RRBS mode -equal_best_hits 100 -mismatch rate .08 -report_repeat 1 -seed_size 12 -random_number 0 -filter 5 -quality_threshold 0	biseqmethcalling
DO50636	BOCA-FR	SP195654	SA529023	IC044T_WGS	IC044T_RRBS	16	78133589	78133590	1	GRCh37	0	0	3	Illumina HiSeq	99.3	Single read http://www.illumina.com/technology/next-generation-sequencing/single-read-sequencing-assay.html	Bisulfite-Seq	20	bsmap 2.0 https://code.google.com/archive/p/bsmap/ -RRBS mode -equal_best_hits 100 -mismatch rate .08 -report_repeat 1 -seed_size 12 -random_number 0 -filter 5 -quality_threshold 0	biseqmethcalling
DO50636	BOCA-FR	SP195654	SA529023	IC044T_WGS	IC044T_RRBS	16	78133589	78133590	1	GRCh37	0	0	3	Illumina HiSeq	99.3	Single read http://www.illumina.com/technology/next-generation-sequencing/single-read-sequencing-assay.html	Bisulfite-Seq	20	bsmap 2.0 https://code.google.com/archive/p/bsmap/ -RRBS mode -equal_best_hits 100 -mismatch rate .08 -report_repeat 1 -seed_size 12 -random_number 0 -filter 5 -quality_threshold 0	biseqmethcalling
DO50625	BOCA-FR	SP195638	SA529251	IC204T_WGS	IC204T_RRBS	16	78133589	78133590	1	GRCh37	0	0	7	Illumina HiSeq	99.3	Single read http://www.illumina.com/technology/next-generation-sequencing/single-read-sequencing-assay.html	Bisulfite-Seq	20	bsmap 2.0 https://code.google.com/archive/p/bsmap/ -RRBS mode -equal_best_hits 100 -mismatch rate .08 -report_repeat 1 -seed_size 12 -random_number 0 -filter 5 -quality_threshold 0	biseqmethcalling
DO50625	BOCA-FR	SP195638	SA529251	IC204T_WGS	IC204T_RRBS	16	78133589	78133590	1	GRCh37	0	0	7	Illumina HiSeq	99.3	Single read http://www.illumina.com/technology/next-generation-sequencing/single-read-sequencing-assay.html	Bisulfite-Seq	20	bsmap 2.0 https://code.google.com/archive/p/bsmap/ -RRBS mode -equal_best_hits 100 -mismatch rate .08 -report_repeat 1 -seed_size 12 -random_number 0 -filter 5 -quality_threshold 0	biseqmethcalling
DO50628	BOCA-FR	SP195642	SA529052	IC057T_WGS	IC057T_RRBS	16	78133589	78133590	1	GRCh37	0	0	4	Illumina HiSeq	99.3	Single read http://www.illumina.com/technology/next-generation-sequencing/single-read-sequencing-assay.html	Bisulfite-Seq	20	bsmap 2.0 https://code.google.com/archive/p/bsmap/ -RRBS mode -equal_best_hits 100 -mismatch rate .08 -report_repeat 1 -seed_size 12 -random_number 0 -filter 5 -quality_threshold 0	biseqmethcalling
DO50628	BOCA-FR	SP195642	SA529052	IC057T_WGS	IC057T_RRBS	16	78133589	78133590	1	GRCh37	0	0	4	Illumina HiSeq	99.3	Single read http://www.illumina.com/technology/next-generation-sequencing/single-read-sequencing-assay.html	Bisulfite-Seq	20	bsmap 2.0 https://code.google.com/archive/p/bsmap/ -RRBS mode -equal_best_hits 100 -mismatch rate .08 -report_repeat 1 -seed_size 12 -random_number 0 -filter 5 -quality_threshold 0	biseqmethcalling
DO50621	BOCA-FR	SP195630	SA529057	IC270T_WGS	IC270T_RRBS	16	78133589	78133590	1	GRCh37	0	0	3	Illumina HiSeq	99.3	Single read http://www.illumina.com/technology/next-generation-sequencing/single-read-sequencing-assay.html	Bisulfite-Seq	20	bsmap 2.0 https://code.google.com/archive/p/bsmap/ -RRBS mode -equal_best_hits 100 -mismatch rate .08 -report_repeat 1 -seed_size 12 -random_number 0 -filter 5 -quality_threshold 0	biseqmethcalling
DO50621	BOCA-FR	SP195630	SA529057	IC270T_WGS	IC270T_RRBS	16	78133589	78133590	1	GRCh37	0	0	3	Illumina HiSeq	99.3	Single read http://www.illumina.com/technology/next-generation-sequencing/single-read-sequencing-assay.html	Bisulfite-Seq	20	bsmap 2.0 https://code.google.com/archive/p/bsmap/ -RRBS mode -equal_best_hits 100 -mismatch rate .08 -report_repeat 1 -seed_size 12 -random_number 0 -filter 5 -quality_threshold 0	biseqmethcalling
DO50612	BOCA-FR	SP195618	SA529013	IC024T_WGS	IC024T_RRBS	16	78133589	78133590	1	GRCh37	0	0	4	Illumina HiSeq	99.3	Single read http://www.illumina.com/technology/next-generation-sequencing/single-read-sequencing-assay.html	Bisulfite-Seq	20	bsmap 2.0 https://code.google.com/archive/p/bsmap/ -RRBS mode -equal_best_hits 100 -mismatch rate .08 -report_repeat 1 -seed_size 12 -random_number 0 -filter 5 -quality_threshold 0	biseqmethcalling
DO50612	BOCA-FR	SP195618	SA529013	IC024T_WGS	IC024T_RRBS	16	78133589	78133590	1	GRCh37	0	0	4	Illumina HiSeq	99.3	Single read http://www.illumina.com/technology/next-generation-sequencing/single-read-sequencing-assay.html	Bisulfite-Seq	20	bsmap 2.0 https://code.google.com/archive/p/bsmap/ -RRBS mode -equal_best_hits 100 -mismatch rate .08 -report_repeat 1 -seed_size 12 -random_number 0 -filter 5 -quality_threshold 0	biseqmethcalling
DO50618	BOCA-FR	SP195626	SA529123	IC096T_WGS	IC096T_RRBS	16	78133589	78133590	1	GRCh37	0	0	2	Illumina HiSeq	99.3	Single read http://www.illumina.com/technology/next-generation-sequencing/single-read-sequencing-assay.html	Bisulfite-Seq	20	bsmap 2.0 https://code.google.com/archive/p/bsmap/ -RRBS mode -equal_best_hits 100 -mismatch rate .08 -report_repeat 1 -seed_size 12 -random_number 0 -filter 5 -quality_threshold 0	biseqmethcalling
DO50618	BOCA-FR	SP195626	SA529123	IC096T_WGS	IC096T_RRBS	16	78133589	78133590	1	GRCh37	0	0	2	Illumina HiSeq	99.3	Single read http://www.illumina.com/technology/next-generation-sequencing/single-read-sequencing-assay.html	Bisulfite-Seq	20	bsmap 2.0 https://code.google.com/archive/p/bsmap/ -RRBS mode -equal_best_hits 100 -mismatch rate .08 -report_repeat 1 -seed_size 12 -random_number 0 -filter 5 -quality_threshold 0	biseqmethcalling
DO50609	BOCA-FR	SP195614	SA529033	IC263T_WGS	IC263T_RRBS	16	78133589	78133590	1	GRCh37	0	0	6	Illumina HiSeq	99.3	Single read http://www.illumina.com/technology/next-generation-sequencing/single-read-sequencing-assay.html	Bisulfite-Seq	20	bsmap 2.0 https://code.google.com/archive/p/bsmap/ -RRBS mode -equal_best_hits 100 -mismatch rate .08 -report_repeat 1 -seed_size 12 -random_number 0 -filter 5 -quality_threshold 0	biseqmethcalling
DO50609	BOCA-FR	SP195614	SA529033	IC263T_WGS	IC263T_RRBS	16	78133589	78133590	1	GRCh37	0	0	6	Illumina HiSeq	99.3	Single read http://www.illumina.com/technology/next-generation-sequencing/single-read-sequencing-assay.html	Bisulfite-Seq	20	bsmap 2.0 https://code.google.com/archive/p/bsmap/ -RRBS mode -equal_best_hits 100 -mismatch rate .08 -report_repeat 1 -seed_size 12 -random_number 0 -filter 5 -quality_threshold 0	biseqmethcalling
DO50513	BOCA-FR	SP195436	SA529119	IC282T_WGS	IC282T_RRBS	16	78133589	78133590	1	GRCh37	0	0	1	Illumina HiSeq	99.3	Single read http://www.illumina.com/technology/next-generation-sequencing/single-read-sequencing-assay.html	Bisulfite-Seq	20	bsmap 2.0 https://code.google.com/archive/p/bsmap/ -RRBS mode -equal_best_hits 100 -mismatch rate .08 -report_repeat 1 -seed_size 12 -random_number 0 -filter 5 -quality_threshold 0	biseqmethcalling
DO50513	BOCA-FR	SP195436	SA529119	IC282T_WGS	IC282T_RRBS	16	78133589	78133590	1	GRCh37	0	0	1	Illumina HiSeq	99.3	Single read http://www.illumina.com/technology/next-generation-sequencing/single-read-sequencing-assay.html	Bisulfite-Seq	20	bsmap 2.0 https://code.google.com/archive/p/bsmap/ -RRBS mode -equal_best_hits 100 -mismatch rate .08 -report_repeat 1 -seed_size 12 -random_number 0 -filter 5 -quality_threshold 0	biseqmethcalling
DO50514	BOCA-FR	SP195438	SA529020	IC254T_WGS	IC254T_RRBS	16	78133589	78133590	1	GRCh37	0	0	4	Illumina HiSeq	99.3	Single read http://www.illumina.com/technology/next-generation-sequencing/single-read-sequencing-assay.html	Bisulfite-Seq	20	bsmap 2.0 https://code.google.com/archive/p/bsmap/ -RRBS mode -equal_best_hits 100 -mismatch rate .08 -report_repeat 1 -seed_size 12 -random_number 0 -filter 5 -quality_threshold 0	biseqmethcalling
DO50514	BOCA-FR	SP195438	SA529020	IC254T_WGS	IC254T_RRBS	16	78133589	78133590	1	GRCh37	0	0	4	Illumina HiSeq	99.3	Single read http://www.illumina.com/technology/next-generation-sequencing/single-read-sequencing-assay.html	Bisulfite-Seq	20	bsmap 2.0 https://code.google.com/archive/p/bsmap/ -RRBS mode -equal_best_hits 100 -mismatch rate .08 -report_repeat 1 -seed_size 12 -random_number 0 -filter 5 -quality_threshold 0	biseqmethcalling
DO50516	BOCA-FR	SP195440	SA529046	IC054T_WGS	IC054T_RRBS	16	78133589	78133590	1	GRCh37	0	0	1	Illumina HiSeq	99.3	Single read http://www.illumina.com/technology/next-generation-sequencing/single-read-sequencing-assay.html	Bisulfite-Seq	20	bsmap 2.0 https://code.google.com/archive/p/bsmap/ -RRBS mode -equal_best_hits 100 -mismatch rate .08 -report_repeat 1 -seed_size 12 -random_number 0 -filter 5 -quality_threshold 0	biseqmethcalling
DO50516	BOCA-FR	SP195440	SA529046	IC054T_WGS	IC054T_RRBS	16	78133589	78133590	1	GRCh37	0	0	1	Illumina HiSeq	99.3	Single read http://www.illumina.com/technology/next-generation-sequencing/single-read-sequencing-assay.html	Bisulfite-Seq	20	bsmap 2.0 https://code.google.com/archive/p/bsmap/ -RRBS mode -equal_best_hits 100 -mismatch rate .08 -report_repeat 1 -seed_size 12 -random_number 0 -filter 5 -quality_threshold 0	biseqmethcalling
DO50518	BOCA-FR	SP195442	SA529087	IC275T_WGS	IC275T_RRBS	16	78133589	78133590	1	GRCh37	0	0	3	Illumina HiSeq	99.3	Single read http://www.illumina.com/technology/next-generation-sequencing/single-read-sequencing-assay.html	Bisulfite-Seq	20	bsmap 2.0 https://code.google.com/archive/p/bsmap/ -RRBS mode -equal_best_hits 100 -mismatch rate .08 -report_repeat 1 -seed_size 12 -random_number 0 -filter 5 -quality_threshold 0	biseqmethcalling
DO50518	BOCA-FR	SP195442	SA529087	IC275T_WGS	IC275T_RRBS	16	78133589	78133590	1	GRCh37	0	0	3	Illumina HiSeq	99.3	Single read http://www.illumina.com/technology/next-generation-sequencing/single-read-sequencing-assay.html	Bisulfite-Seq	20	bsmap 2.0 https://code.google.com/archive/p/bsmap/ -RRBS mode -equal_best_hits 100 -mismatch rate .08 -report_repeat 1 -seed_size 12 -random_number 0 -filter 5 -quality_threshold 0	biseqmethcalling
DO50501	BOCA-FR	SP195424	SA529040	IC053T_WGS	IC053T_RRBS	16	78133589	78133590	1	GRCh37	0	0	8	Illumina HiSeq	99.3	Single read http://www.illumina.com/technology/next-generation-sequencing/single-read-sequencing-assay.html	Bisulfite-Seq	20	bsmap 2.0 https://code.google.com/archive/p/bsmap/ -RRBS mode -equal_best_hits 100 -mismatch rate .08 -report_repeat 1 -seed_size 12 -random_number 0 -filter 5 -quality_threshold 0	biseqmethcalling
DO50501	BOCA-FR	SP195424	SA529040	IC053T_WGS	IC053T_RRBS	16	78133589	78133590	1	GRCh37	0	0	8	Illumina HiSeq	99.3	Single read http://www.illumina.com/technology/next-generation-sequencing/single-read-sequencing-assay.html	Bisulfite-Seq	20	bsmap 2.0 https://code.google.com/archive/p/bsmap/ -RRBS mode -equal_best_hits 100 -mismatch rate .08 -report_repeat 1 -seed_size 12 -random_number 0 -filter 5 -quality_threshold 0	biseqmethcalling
DO50599	BOCA-FR	SP195598	SA529262	IC215T_WGS	IC215T_RRBS	16	78133589	78133590	1	GRCh37	0	0	2	Illumina HiSeq	99.3	Single read http://www.illumina.com/technology/next-generation-sequencing/single-read-sequencing-assay.html	Bisulfite-Seq	20	bsmap 2.0 https://code.google.com/archive/p/bsmap/ -RRBS mode -equal_best_hits 100 -mismatch rate .08 -report_repeat 1 -seed_size 12 -random_number 0 -filter 5 -quality_threshold 0	biseqmethcalling
DO50599	BOCA-FR	SP195598	SA529262	IC215T_WGS	IC215T_RRBS	16	78133589	78133590	1	GRCh37	0	0	2	Illumina HiSeq	99.3	Single read http://www.illumina.com/technology/next-generation-sequencing/single-read-sequencing-assay.html	Bisulfite-Seq	20	bsmap 2.0 https://code.google.com/archive/p/bsmap/ -RRBS mode -equal_best_hits 100 -mismatch rate .08 -report_repeat 1 -seed_size 12 -random_number 0 -filter 5 -quality_threshold 0	biseqmethcalling
DO50591	BOCA-FR	SP195586	SA529028	IC046T_WGS	IC046T_RRBS	16	78133589	78133590	1	GRCh37	0	0	3	Illumina HiSeq	99.3	Single read http://www.illumina.com/technology/next-generation-sequencing/single-read-sequencing-assay.html	Bisulfite-Seq	20	bsmap 2.0 https://code.google.com/archive/p/bsmap/ -RRBS mode -equal_best_hits 100 -mismatch rate .08 -report_repeat 1 -seed_size 12 -random_number 0 -filter 5 -quality_threshold 0	biseqmethcalling
DO50591	BOCA-FR	SP195586	SA529028	IC046T_WGS	IC046T_RRBS	16	78133589	78133590	1	GRCh37	0	0	3	Illumina HiSeq	99.3	Single read http://www.illumina.com/technology/next-generation-sequencing/single-read-sequencing-assay.html	Bisulfite-Seq	20	bsmap 2.0 https://code.google.com/archive/p/bsmap/ -RRBS mode -equal_best_hits 100 -mismatch rate .08 -report_repeat 1 -seed_size 12 -random_number 0 -filter 5 -quality_threshold 0	biseqmethcalling
DO50581	BOCA-FR	SP195570	SA529158	IC295T_WGS	IC295T_RRBS	16	78133589	78133590	1	GRCh37	0	0	3	Illumina HiSeq	99.3	Single read http://www.illumina.com/technology/next-generation-sequencing/single-read-sequencing-assay.html	Bisulfite-Seq	20	bsmap 2.0 https://code.google.com/archive/p/bsmap/ -RRBS mode -equal_best_hits 100 -mismatch rate .08 -report_repeat 1 -seed_size 12 -random_number 0 -filter 5 -quality_threshold 0	biseqmethcalling
DO50581	BOCA-FR	SP195570	SA529158	IC295T_WGS	IC295T_RRBS	16	78133589	78133590	1	GRCh37	0	0	3	Illumina HiSeq	99.3	Single read http://www.illumina.com/technology/next-generation-sequencing/single-read-sequencing-assay.html	Bisulfite-Seq	20	bsmap 2.0 https://code.google.com/archive/p/bsmap/ -RRBS mode -equal_best_hits 100 -mismatch rate .08 -report_repeat 1 -seed_size 12 -random_number 0 -filter 5 -quality_threshold 0	biseqmethcalling
DO50586	BOCA-FR	SP195578	SA529082	IC076T_WGS	IC076T_RRBS	16	78133589	78133590	1	GRCh37	0	0	1	Illumina HiSeq	99.3	Single read http://www.illumina.com/technology/next-generation-sequencing/single-read-sequencing-assay.html	Bisulfite-Seq	20	bsmap 2.0 https://code.google.com/archive/p/bsmap/ -RRBS mode -equal_best_hits 100 -mismatch rate .08 -report_repeat 1 -seed_size 12 -random_number 0 -filter 5 -quality_threshold 0	biseqmethcalling
DO50586	BOCA-FR	SP195578	SA529082	IC076T_WGS	IC076T_RRBS	16	78133589	78133590	1	GRCh37	0	0	1	Illumina HiSeq	99.3	Single read http://www.illumina.com/technology/next-generation-sequencing/single-read-sequencing-assay.html	Bisulfite-Seq	20	bsmap 2.0 https://code.google.com/archive/p/bsmap/ -RRBS mode -equal_best_hits 100 -mismatch rate .08 -report_repeat 1 -seed_size 12 -random_number 0 -filter 5 -quality_threshold 0	biseqmethcalling
DO50588	BOCA-FR	SP195582	SA529134	IC105T_WGS	IC105T_RRBS	16	78133589	78133590	1	GRCh37	0	0	2	Illumina HiSeq	99.3	Single read http://www.illumina.com/technology/next-generation-sequencing/single-read-sequencing-assay.html	Bisulfite-Seq	20	bsmap 2.0 https://code.google.com/archive/p/bsmap/ -RRBS mode -equal_best_hits 100 -mismatch rate .08 -report_repeat 1 -seed_size 12 -random_number 0 -filter 5 -quality_threshold 0	biseqmethcalling
DO50588	BOCA-FR	SP195582	SA529134	IC105T_WGS	IC105T_RRBS	16	78133589	78133590	1	GRCh37	0	0	2	Illumina HiSeq	99.3	Single read http://www.illumina.com/technology/next-generation-sequencing/single-read-sequencing-assay.html	Bisulfite-Seq	20	bsmap 2.0 https://code.google.com/archive/p/bsmap/ -RRBS mode -equal_best_hits 100 -mismatch rate .08 -report_repeat 1 -seed_size 12 -random_number 0 -filter 5 -quality_threshold 0	biseqmethcalling
DO50571	BOCA-FR	SP195546	SA529259	IC319T_WGS	IC319T_RRBS	16	78133589	78133590	1	GRCh37	0	0	2	Illumina HiSeq	99.3	Single read http://www.illumina.com/technology/next-generation-sequencing/single-read-sequencing-assay.html	Bisulfite-Seq	20	bsmap 2.0 https://code.google.com/archive/p/bsmap/ -RRBS mode -equal_best_hits 100 -mismatch rate .08 -report_repeat 1 -seed_size 12 -random_number 0 -filter 5 -quality_threshold 0	biseqmethcalling
DO50571	BOCA-FR	SP195546	SA529259	IC319T_WGS	IC319T_RRBS	16	78133589	78133590	1	GRCh37	0	0	2	Illumina HiSeq	99.3	Single read http://www.illumina.com/technology/next-generation-sequencing/single-read-sequencing-assay.html	Bisulfite-Seq	20	bsmap 2.0 https://code.google.com/archive/p/bsmap/ -RRBS mode -equal_best_hits 100 -mismatch rate .08 -report_repeat 1 -seed_size 12 -random_number 0 -filter 5 -quality_threshold 0	biseqmethcalling
DO50572	BOCA-FR	SP195550	SA529163	IC296T_WGS	IC296T_RRBS	16	78133589	78133590	1	GRCh37	0	0	3	Illumina HiSeq	99.3	Single read http://www.illumina.com/technology/next-generation-sequencing/single-read-sequencing-assay.html	Bisulfite-Seq	20	bsmap 2.0 https://code.google.com/archive/p/bsmap/ -RRBS mode -equal_best_hits 100 -mismatch rate .08 -report_repeat 1 -seed_size 12 -random_number 0 -filter 5 -quality_threshold 0	biseqmethcalling
DO50572	BOCA-FR	SP195550	SA529163	IC296T_WGS	IC296T_RRBS	16	78133589	78133590	1	GRCh37	0	0	3	Illumina HiSeq	99.3	Single read http://www.illumina.com/technology/next-generation-sequencing/single-read-sequencing-assay.html	Bisulfite-Seq	20	bsmap 2.0 https://code.google.com/archive/p/bsmap/ -RRBS mode -equal_best_hits 100 -mismatch rate .08 -report_repeat 1 -seed_size 12 -random_number 0 -filter 5 -quality_threshold 0	biseqmethcalling
DO50573	BOCA-FR	SP195554	SA529009	IC015T_WGS	IC015T_RRBS	16	78133589	78133590	1	GRCh37	0	0	5	Illumina HiSeq	99.3	Single read http://www.illumina.com/technology/next-generation-sequencing/single-read-sequencing-assay.html	Bisulfite-Seq	20	bsmap 2.0 https://code.google.com/archive/p/bsmap/ -RRBS mode -equal_best_hits 100 -mismatch rate .08 -report_repeat 1 -seed_size 12 -random_number 0 -filter 5 -quality_threshold 0	biseqmethcalling
DO50573	BOCA-FR	SP195554	SA529009	IC015T_WGS	IC015T_RRBS	16	78133589	78133590	1	GRCh37	0	0	5	Illumina HiSeq	99.3	Single read http://www.illumina.com/technology/next-generation-sequencing/single-read-sequencing-assay.html	Bisulfite-Seq	20	bsmap 2.0 https://code.google.com/archive/p/bsmap/ -RRBS mode -equal_best_hits 100 -mismatch rate .08 -report_repeat 1 -seed_size 12 -random_number 0 -filter 5 -quality_threshold 0	biseqmethcalling
DO50575	BOCA-FR	SP195558	SA529184	IC136T_WGS	IC136T_RRBS	16	78133589	78133590	1	GRCh37	0	0	1	Illumina HiSeq	99.3	Single read http://www.illumina.com/technology/next-generation-sequencing/single-read-sequencing-assay.html	Bisulfite-Seq	20	bsmap 2.0 https://code.google.com/archive/p/bsmap/ -RRBS mode -equal_best_hits 100 -mismatch rate .08 -report_repeat 1 -seed_size 12 -random_number 0 -filter 5 -quality_threshold 0	biseqmethcalling
DO50575	BOCA-FR	SP195558	SA529184	IC136T_WGS	IC136T_RRBS	16	78133589	78133590	1	GRCh37	0	0	1	Illumina HiSeq	99.3	Single read http://www.illumina.com/technology/next-generation-sequencing/single-read-sequencing-assay.html	Bisulfite-Seq	20	bsmap 2.0 https://code.google.com/archive/p/bsmap/ -RRBS mode -equal_best_hits 100 -mismatch rate .08 -report_repeat 1 -seed_size 12 -random_number 0 -filter 5 -quality_threshold 0	biseqmethcalling
DO50567	BOCA-FR	SP195534	SA529146	IC111T_WGS	IC111T_RRBS	16	78133589	78133590	1	GRCh37	0	0	3	Illumina HiSeq	99.3	Single read http://www.illumina.com/technology/next-generation-sequencing/single-read-sequencing-assay.html	Bisulfite-Seq	20	bsmap 2.0 https://code.google.com/archive/p/bsmap/ -RRBS mode -equal_best_hits 100 -mismatch rate .08 -report_repeat 1 -seed_size 12 -random_number 0 -filter 5 -quality_threshold 0	biseqmethcalling
DO50567	BOCA-FR	SP195534	SA529146	IC111T_WGS	IC111T_RRBS	16	78133589	78133590	1	GRCh37	0	0	3	Illumina HiSeq	99.3	Single read http://www.illumina.com/technology/next-generation-sequencing/single-read-sequencing-assay.html	Bisulfite-Seq	20	bsmap 2.0 https://code.google.com/archive/p/bsmap/ -RRBS mode -equal_best_hits 100 -mismatch rate .08 -report_repeat 1 -seed_size 12 -random_number 0 -filter 5 -quality_threshold 0	biseqmethcalling
DO50562	BOCA-FR	SP195522	SA529111	IC092T_WGS	IC092T_RRBS	16	78133589	78133590	1	GRCh37	0	0	5	Illumina HiSeq	99.3	Single read http://www.illumina.com/technology/next-generation-sequencing/single-read-sequencing-assay.html	Bisulfite-Seq	20	bsmap 2.0 https://code.google.com/archive/p/bsmap/ -RRBS mode -equal_best_hits 100 -mismatch rate .08 -report_repeat 1 -seed_size 12 -random_number 0 -filter 5 -quality_threshold 0	biseqmethcalling
DO50562	BOCA-FR	SP195522	SA529111	IC092T_WGS	IC092T_RRBS	16	78133589	78133590	1	GRCh37	0	0	5	Illumina HiSeq	99.3	Single read http://www.illumina.com/technology/next-generation-sequencing/single-read-sequencing-assay.html	Bisulfite-Seq	20	bsmap 2.0 https://code.google.com/archive/p/bsmap/ -RRBS mode -equal_best_hits 100 -mismatch rate .08 -report_repeat 1 -seed_size 12 -random_number 0 -filter 5 -quality_threshold 0	biseqmethcalling
DO50557	BOCA-FR	SP195510	SA529151	IC294T_WGS	IC294T_RRBS	16	78133589	78133590	1	GRCh37	0	0	1	Illumina HiSeq	99.3	Single read http://www.illumina.com/technology/next-generation-sequencing/single-read-sequencing-assay.html	Bisulfite-Seq	20	bsmap 2.0 https://code.google.com/archive/p/bsmap/ -RRBS mode -equal_best_hits 100 -mismatch rate .08 -report_repeat 1 -seed_size 12 -random_number 0 -filter 5 -quality_threshold 0	biseqmethcalling
DO50557	BOCA-FR	SP195510	SA529151	IC294T_WGS	IC294T_RRBS	16	78133589	78133590	1	GRCh37	0	0	1	Illumina HiSeq	99.3	Single read http://www.illumina.com/technology/next-generation-sequencing/single-read-sequencing-assay.html	Bisulfite-Seq	20	bsmap 2.0 https://code.google.com/archive/p/bsmap/ -RRBS mode -equal_best_hits 100 -mismatch rate .08 -report_repeat 1 -seed_size 12 -random_number 0 -filter 5 -quality_threshold 0	biseqmethcalling
DO50559	BOCA-FR	SP195514	SA529281	IC831T_WGS	IC831T_RRBS	16	78133589	78133590	1	GRCh37	0	0	4	Illumina HiSeq	99.3	Single read http://www.illumina.com/technology/next-generation-sequencing/single-read-sequencing-assay.html	Bisulfite-Seq	20	bsmap 2.0 https://code.google.com/archive/p/bsmap/ -RRBS mode -equal_best_hits 100 -mismatch rate .08 -report_repeat 1 -seed_size 12 -random_number 0 -filter 5 -quality_threshold 0	biseqmethcalling
DO50559	BOCA-FR	SP195514	SA529281	IC831T_WGS	IC831T_RRBS	16	78133589	78133590	1	GRCh37	0	0	4	Illumina HiSeq	99.3	Single read http://www.illumina.com/technology/next-generation-sequencing/single-read-sequencing-assay.html	Bisulfite-Seq	20	bsmap 2.0 https://code.google.com/archive/p/bsmap/ -RRBS mode -equal_best_hits 100 -mismatch rate .08 -report_repeat 1 -seed_size 12 -random_number 0 -filter 5 -quality_threshold 0	biseqmethcalling
DO50550	BOCA-FR	SP195494	SA529194	IC302T_WGS	IC302T_RRBS	16	78133589	78133590	1	GRCh37	0	0	2	Illumina HiSeq	99.3	Single read http://www.illumina.com/technology/next-generation-sequencing/single-read-sequencing-assay.html	Bisulfite-Seq	20	bsmap 2.0 https://code.google.com/archive/p/bsmap/ -RRBS mode -equal_best_hits 100 -mismatch rate .08 -report_repeat 1 -seed_size 12 -random_number 0 -filter 5 -quality_threshold 0	biseqmethcalling
DO50550	BOCA-FR	SP195494	SA529194	IC302T_WGS	IC302T_RRBS	16	78133589	78133590	1	GRCh37	0	0	2	Illumina HiSeq	99.3	Single read http://www.illumina.com/technology/next-generation-sequencing/single-read-sequencing-assay.html	Bisulfite-Seq	20	bsmap 2.0 https://code.google.com/archive/p/bsmap/ -RRBS mode -equal_best_hits 100 -mismatch rate .08 -report_repeat 1 -seed_size 12 -random_number 0 -filter 5 -quality_threshold 0	biseqmethcalling
DO50551	BOCA-FR	SP195498	SA529145	IC288T_WGS	IC288T_RRBS	16	78133589	78133590	1	GRCh37	0	0	1	Illumina HiSeq	99.3	Single read http://www.illumina.com/technology/next-generation-sequencing/single-read-sequencing-assay.html	Bisulfite-Seq	20	bsmap 2.0 https://code.google.com/archive/p/bsmap/ -RRBS mode -equal_best_hits 100 -mismatch rate .08 -report_repeat 1 -seed_size 12 -random_number 0 -filter 5 -quality_threshold 0	biseqmethcalling
DO50551	BOCA-FR	SP195498	SA529145	IC288T_WGS	IC288T_RRBS	16	78133589	78133590	1	GRCh37	0	0	1	Illumina HiSeq	99.3	Single read http://www.illumina.com/technology/next-generation-sequencing/single-read-sequencing-assay.html	Bisulfite-Seq	20	bsmap 2.0 https://code.google.com/archive/p/bsmap/ -RRBS mode -equal_best_hits 100 -mismatch rate .08 -report_repeat 1 -seed_size 12 -random_number 0 -filter 5 -quality_threshold 0	biseqmethcalling
DO50553	BOCA-FR	SP195502	SA529076	IC071T_WGS	IC071T_RRBS	16	78133589	78133590	1	GRCh37	0	0	2	Illumina HiSeq	99.3	Single read http://www.illumina.com/technology/next-generation-sequencing/single-read-sequencing-assay.html	Bisulfite-Seq	20	bsmap 2.0 https://code.google.com/archive/p/bsmap/ -RRBS mode -equal_best_hits 100 -mismatch rate .08 -report_repeat 1 -seed_size 12 -random_number 0 -filter 5 -quality_threshold 0	biseqmethcalling
DO50553	BOCA-FR	SP195502	SA529076	IC071T_WGS	IC071T_RRBS	16	78133589	78133590	1	GRCh37	0	0	2	Illumina HiSeq	99.3	Single read http://www.illumina.com/technology/next-generation-sequencing/single-read-sequencing-assay.html	Bisulfite-Seq	20	bsmap 2.0 https://code.google.com/archive/p/bsmap/ -RRBS mode -equal_best_hits 100 -mismatch rate .08 -report_repeat 1 -seed_size 12 -random_number 0 -filter 5 -quality_threshold 0	biseqmethcalling
DO50555	BOCA-FR	SP195506	SA529271	IC324T_WGS	IC324T_RRBS	16	78133589	78133590	1	GRCh37	0	0	3	Illumina HiSeq	99.3	Single read http://www.illumina.com/technology/next-generation-sequencing/single-read-sequencing-assay.html	Bisulfite-Seq	20	bsmap 2.0 https://code.google.com/archive/p/bsmap/ -RRBS mode -equal_best_hits 100 -mismatch rate .08 -report_repeat 1 -seed_size 12 -random_number 0 -filter 5 -quality_threshold 0	biseqmethcalling
DO50555	BOCA-FR	SP195506	SA529271	IC324T_WGS	IC324T_RRBS	16	78133589	78133590	1	GRCh37	0	0	3	Illumina HiSeq	99.3	Single read http://www.illumina.com/technology/next-generation-sequencing/single-read-sequencing-assay.html	Bisulfite-Seq	20	bsmap 2.0 https://code.google.com/archive/p/bsmap/ -RRBS mode -equal_best_hits 100 -mismatch rate .08 -report_repeat 1 -seed_size 12 -random_number 0 -filter 5 -quality_threshold 0	biseqmethcalling
DO50545	BOCA-FR	SP195479	SA529027	IC262T_WGS	IC262T_RRBS	16	78133589	78133590	1	GRCh37	0	0	2	Illumina HiSeq	99.3	Single read http://www.illumina.com/technology/next-generation-sequencing/single-read-sequencing-assay.html	Bisulfite-Seq	20	bsmap 2.0 https://code.google.com/archive/p/bsmap/ -RRBS mode -equal_best_hits 100 -mismatch rate .08 -report_repeat 1 -seed_size 12 -random_number 0 -filter 5 -quality_threshold 0	biseqmethcalling
DO50545	BOCA-FR	SP195479	SA529027	IC262T_WGS	IC262T_RRBS	16	78133589	78133590	1	GRCh37	0	0	2	Illumina HiSeq	99.3	Single read http://www.illumina.com/technology/next-generation-sequencing/single-read-sequencing-assay.html	Bisulfite-Seq	20	bsmap 2.0 https://code.google.com/archive/p/bsmap/ -RRBS mode -equal_best_hits 100 -mismatch rate .08 -report_repeat 1 -seed_size 12 -random_number 0 -filter 5 -quality_threshold 0	biseqmethcalling
DO50542	BOCA-FR	SP195472	SA529139	IC286T_WGS	IC286T_RRBS	16	78133589	78133590	1	GRCh37	0	0	3	Illumina HiSeq	99.3	Single read http://www.illumina.com/technology/next-generation-sequencing/single-read-sequencing-assay.html	Bisulfite-Seq	20	bsmap 2.0 https://code.google.com/archive/p/bsmap/ -RRBS mode -equal_best_hits 100 -mismatch rate .08 -report_repeat 1 -seed_size 12 -random_number 0 -filter 5 -quality_threshold 0	biseqmethcalling
DO50542	BOCA-FR	SP195472	SA529139	IC286T_WGS	IC286T_RRBS	16	78133589	78133590	1	GRCh37	0	0	3	Illumina HiSeq	99.3	Single read http://www.illumina.com/technology/next-generation-sequencing/single-read-sequencing-assay.html	Bisulfite-Seq	20	bsmap 2.0 https://code.google.com/archive/p/bsmap/ -RRBS mode -equal_best_hits 100 -mismatch rate .08 -report_repeat 1 -seed_size 12 -random_number 0 -filter 5 -quality_threshold 0	biseqmethcalling
DO50544	BOCA-FR	SP195476	SA529273	IC325T_WGS	IC325T_RRBS	16	78133589	78133590	1	GRCh37	0	0	1	Illumina HiSeq	99.3	Single read http://www.illumina.com/technology/next-generation-sequencing/single-read-sequencing-assay.html	Bisulfite-Seq	20	bsmap 2.0 https://code.google.com/archive/p/bsmap/ -RRBS mode -equal_best_hits 100 -mismatch rate .08 -report_repeat 1 -seed_size 12 -random_number 0 -filter 5 -quality_threshold 0	biseqmethcalling
DO50544	BOCA-FR	SP195476	SA529273	IC325T_WGS	IC325T_RRBS	16	78133589	78133590	1	GRCh37	0	0	1	Illumina HiSeq	99.3	Single read http://www.illumina.com/technology/next-generation-sequencing/single-read-sequencing-assay.html	Bisulfite-Seq	20	bsmap 2.0 https://code.google.com/archive/p/bsmap/ -RRBS mode -equal_best_hits 100 -mismatch rate .08 -report_repeat 1 -seed_size 12 -random_number 0 -filter 5 -quality_threshold 0	biseqmethcalling
DO50537	BOCA-FR	SP195466	SA529152	IC112T_WGS	IC112T_RRBS	16	78133589	78133590	1	GRCh37	0	0	1	Illumina HiSeq	99.3	Single read http://www.illumina.com/technology/next-generation-sequencing/single-read-sequencing-assay.html	Bisulfite-Seq	20	bsmap 2.0 https://code.google.com/archive/p/bsmap/ -RRBS mode -equal_best_hits 100 -mismatch rate .08 -report_repeat 1 -seed_size 12 -random_number 0 -filter 5 -quality_threshold 0	biseqmethcalling
DO50537	BOCA-FR	SP195466	SA529152	IC112T_WGS	IC112T_RRBS	16	78133589	78133590	1	GRCh37	0	0	1	Illumina HiSeq	99.3	Single read http://www.illumina.com/technology/next-generation-sequencing/single-read-sequencing-assay.html	Bisulfite-Seq	20	bsmap 2.0 https://code.google.com/archive/p/bsmap/ -RRBS mode -equal_best_hits 100 -mismatch rate .08 -report_repeat 1 -seed_size 12 -random_number 0 -filter 5 -quality_threshold 0	biseqmethcalling
DO50539	BOCA-FR	SP195468	SA529107	IC279T_WGS	IC279T_RRBS	16	78133589	78133590	1	GRCh37	0	0	1	Illumina HiSeq	99.3	Single read http://www.illumina.com/technology/next-generation-sequencing/single-read-sequencing-assay.html	Bisulfite-Seq	20	bsmap 2.0 https://code.google.com/archive/p/bsmap/ -RRBS mode -equal_best_hits 100 -mismatch rate .08 -report_repeat 1 -seed_size 12 -random_number 0 -filter 5 -quality_threshold 0	biseqmethcalling
DO50539	BOCA-FR	SP195468	SA529107	IC279T_WGS	IC279T_RRBS	16	78133589	78133590	1	GRCh37	0	0	1	Illumina HiSeq	99.3	Single read http://www.illumina.com/technology/next-generation-sequencing/single-read-sequencing-assay.html	Bisulfite-Seq	20	bsmap 2.0 https://code.google.com/archive/p/bsmap/ -RRBS mode -equal_best_hits 100 -mismatch rate .08 -report_repeat 1 -seed_size 12 -random_number 0 -filter 5 -quality_threshold 0	biseqmethcalling
DO50530	BOCA-FR	SP195456	SA529190	IC147T_WGS	IC147T_RRBS	16	78133589	78133590	1	GRCh37	0	0	1	Illumina HiSeq	99.3	Single read http://www.illumina.com/technology/next-generation-sequencing/single-read-sequencing-assay.html	Bisulfite-Seq	20	bsmap 2.0 https://code.google.com/archive/p/bsmap/ -RRBS mode -equal_best_hits 100 -mismatch rate .08 -report_repeat 1 -seed_size 12 -random_number 0 -filter 5 -quality_threshold 0	biseqmethcalling
DO50530	BOCA-FR	SP195456	SA529190	IC147T_WGS	IC147T_RRBS	16	78133589	78133590	1	GRCh37	0	0	1	Illumina HiSeq	99.3	Single read http://www.illumina.com/technology/next-generation-sequencing/single-read-sequencing-assay.html	Bisulfite-Seq	20	bsmap 2.0 https://code.google.com/archive/p/bsmap/ -RRBS mode -equal_best_hits 100 -mismatch rate .08 -report_repeat 1 -seed_size 12 -random_number 0 -filter 5 -quality_threshold 0	biseqmethcalling
DO50531	BOCA-FR	SP195458	SA529117	IC093T_WGS	IC093T_RRBS	16	78133589	78133590	1	GRCh37	0	0	2	Illumina HiSeq	99.3	Single read http://www.illumina.com/technology/next-generation-sequencing/single-read-sequencing-assay.html	Bisulfite-Seq	20	bsmap 2.0 https://code.google.com/archive/p/bsmap/ -RRBS mode -equal_best_hits 100 -mismatch rate .08 -report_repeat 1 -seed_size 12 -random_number 0 -filter 5 -quality_threshold 0	biseqmethcalling
DO50531	BOCA-FR	SP195458	SA529117	IC093T_WGS	IC093T_RRBS	16	78133589	78133590	1	GRCh37	0	0	2	Illumina HiSeq	99.3	Single read http://www.illumina.com/technology/next-generation-sequencing/single-read-sequencing-assay.html	Bisulfite-Seq	20	bsmap 2.0 https://code.google.com/archive/p/bsmap/ -RRBS mode -equal_best_hits 100 -mismatch rate .08 -report_repeat 1 -seed_size 12 -random_number 0 -filter 5 -quality_threshold 0	biseqmethcalling
DO50533	BOCA-FR	SP195460	SA529257	IC213T_WGS	IC213T_RRBS	16	78133589	78133590	1	GRCh37	0	0	2	Illumina HiSeq	99.3	Single read http://www.illumina.com/technology/next-generation-sequencing/single-read-sequencing-assay.html	Bisulfite-Seq	20	bsmap 2.0 https://code.google.com/archive/p/bsmap/ -RRBS mode -equal_best_hits 100 -mismatch rate .08 -report_repeat 1 -seed_size 12 -random_number 0 -filter 5 -quality_threshold 0	biseqmethcalling
DO50533	BOCA-FR	SP195460	SA529257	IC213T_WGS	IC213T_RRBS	16	78133589	78133590	1	GRCh37	0	0	2	Illumina HiSeq	99.3	Single read http://www.illumina.com/technology/next-generation-sequencing/single-read-sequencing-assay.html	Bisulfite-Seq	20	bsmap 2.0 https://code.google.com/archive/p/bsmap/ -RRBS mode -equal_best_hits 100 -mismatch rate .08 -report_repeat 1 -seed_size 12 -random_number 0 -filter 5 -quality_threshold 0	biseqmethcalling
DO50526	BOCA-FR	SP195452	SA529034	IC049T_WGS	IC049T_RRBS	16	78133589	78133590	1	GRCh37	0	0	3	Illumina HiSeq	99.3	Single read http://www.illumina.com/technology/next-generation-sequencing/single-read-sequencing-assay.html	Bisulfite-Seq	20	bsmap 2.0 https://code.google.com/archive/p/bsmap/ -RRBS mode -equal_best_hits 100 -mismatch rate .08 -report_repeat 1 -seed_size 12 -random_number 0 -filter 5 -quality_threshold 0	biseqmethcalling
DO50526	BOCA-FR	SP195452	SA529034	IC049T_WGS	IC049T_RRBS	16	78133589	78133590	1	GRCh37	0	0	3	Illumina HiSeq	99.3	Single read http://www.illumina.com/technology/next-generation-sequencing/single-read-sequencing-assay.html	Bisulfite-Seq	20	bsmap 2.0 https://code.google.com/archive/p/bsmap/ -RRBS mode -equal_best_hits 100 -mismatch rate .08 -report_repeat 1 -seed_size 12 -random_number 0 -filter 5 -quality_threshold 0	biseqmethcalling
DO50528	BOCA-FR	SP195454	SA529214	IC306T_WGS	IC306T_RRBS	16	78133589	78133590	1	GRCh37	0	0	1	Illumina HiSeq	99.3	Single read http://www.illumina.com/technology/next-generation-sequencing/single-read-sequencing-assay.html	Bisulfite-Seq	20	bsmap 2.0 https://code.google.com/archive/p/bsmap/ -RRBS mode -equal_best_hits 100 -mismatch rate .08 -report_repeat 1 -seed_size 12 -random_number 0 -filter 5 -quality_threshold 0	biseqmethcalling
DO50528	BOCA-FR	SP195454	SA529214	IC306T_WGS	IC306T_RRBS	16	78133589	78133590	1	GRCh37	0	0	1	Illumina HiSeq	99.3	Single read http://www.illumina.com/technology/next-generation-sequencing/single-read-sequencing-assay.html	Bisulfite-Seq	20	bsmap 2.0 https://code.google.com/archive/p/bsmap/ -RRBS mode -equal_best_hits 100 -mismatch rate .08 -report_repeat 1 -seed_size 12 -random_number 0 -filter 5 -quality_threshold 0	biseqmethcalling
DO50520	BOCA-FR	SP195444	SA529283	IC929T_WGS	IC929T_RRBS	16	78133589	78133590	1	GRCh37	0	0	2	Illumina HiSeq	99.3	Single read http://www.illumina.com/technology/next-generation-sequencing/single-read-sequencing-assay.html	Bisulfite-Seq	20	bsmap 2.0 https://code.google.com/archive/p/bsmap/ -RRBS mode -equal_best_hits 100 -mismatch rate .08 -report_repeat 1 -seed_size 12 -random_number 0 -filter 5 -quality_threshold 0	biseqmethcalling
DO50520	BOCA-FR	SP195444	SA529283	IC929T_WGS	IC929T_RRBS	16	78133589	78133590	1	GRCh37	0	0	2	Illumina HiSeq	99.3	Single read http://www.illumina.com/technology/next-generation-sequencing/single-read-sequencing-assay.html	Bisulfite-Seq	20	bsmap 2.0 https://code.google.com/archive/p/bsmap/ -RRBS mode -equal_best_hits 100 -mismatch rate .08 -report_repeat 1 -seed_size 12 -random_number 0 -filter 5 -quality_threshold 0	biseqmethcalling
DO50522	BOCA-FR	SP195446	SA529225	IC310T_WGS	IC310T_RRBS	16	78133589	78133590	1	GRCh37	0	0	6	Illumina HiSeq	99.3	Single read http://www.illumina.com/technology/next-generation-sequencing/single-read-sequencing-assay.html	Bisulfite-Seq	20	bsmap 2.0 https://code.google.com/archive/p/bsmap/ -RRBS mode -equal_best_hits 100 -mismatch rate .08 -report_repeat 1 -seed_size 12 -random_number 0 -filter 5 -quality_threshold 0	biseqmethcalling
DO50522	BOCA-FR	SP195446	SA529225	IC310T_WGS	IC310T_RRBS	16	78133589	78133590	1	GRCh37	0	0	6	Illumina HiSeq	99.3	Single read http://www.illumina.com/technology/next-generation-sequencing/single-read-sequencing-assay.html	Bisulfite-Seq	20	bsmap 2.0 https://code.google.com/archive/p/bsmap/ -RRBS mode -equal_best_hits 100 -mismatch rate .08 -report_repeat 1 -seed_size 12 -random_number 0 -filter 5 -quality_threshold 0	biseqmethcalling
DO50495	BOCA-FR	SP195418	SA529128	IC1057T_WGS	IC1057T_RRBS	16	78133589	78133590	1	GRCh37	0	0	1	Illumina HiSeq	99.3	Single read http://www.illumina.com/technology/next-generation-sequencing/single-read-sequencing-assay.html	Bisulfite-Seq	20	bsmap 2.0 https://code.google.com/archive/p/bsmap/ -RRBS mode -equal_best_hits 100 -mismatch rate .08 -report_repeat 1 -seed_size 12 -random_number 0 -filter 5 -quality_threshold 0	biseqmethcalling
DO50495	BOCA-FR	SP195418	SA529128	IC1057T_WGS	IC1057T_RRBS	16	78133589	78133590	1	GRCh37	0	0	1	Illumina HiSeq	99.3	Single read http://www.illumina.com/technology/next-generation-sequencing/single-read-sequencing-assay.html	Bisulfite-Seq	20	bsmap 2.0 https://code.google.com/archive/p/bsmap/ -RRBS mode -equal_best_hits 100 -mismatch rate .08 -report_repeat 1 -seed_size 12 -random_number 0 -filter 5 -quality_threshold 0	biseqmethcalling
DO50497	BOCA-FR	SP195420	SA529045	IC267T_WGS	IC267T_RRBS	16	78133589	78133590	1	GRCh37	0	0	3	Illumina HiSeq	99.3	Single read http://www.illumina.com/technology/next-generation-sequencing/single-read-sequencing-assay.html	Bisulfite-Seq	20	bsmap 2.0 https://code.google.com/archive/p/bsmap/ -RRBS mode -equal_best_hits 100 -mismatch rate .08 -report_repeat 1 -seed_size 12 -random_number 0 -filter 5 -quality_threshold 0	biseqmethcalling
DO50497	BOCA-FR	SP195420	SA529045	IC267T_WGS	IC267T_RRBS	16	78133589	78133590	1	GRCh37	0	0	3	Illumina HiSeq	99.3	Single read http://www.illumina.com/technology/next-generation-sequencing/single-read-sequencing-assay.html	Bisulfite-Seq	20	bsmap 2.0 https://code.google.com/archive/p/bsmap/ -RRBS mode -equal_best_hits 100 -mismatch rate .08 -report_repeat 1 -seed_size 12 -random_number 0 -filter 5 -quality_threshold 0	biseqmethcalling
DO50499	BOCA-FR	SP195422	SA529018	IC034T_WGS	IC034T_RRBS	16	78133589	78133590	1	GRCh37	0	0	9	Illumina HiSeq	99.3	Single read http://www.illumina.com/technology/next-generation-sequencing/single-read-sequencing-assay.html	Bisulfite-Seq	20	bsmap 2.0 https://code.google.com/archive/p/bsmap/ -RRBS mode -equal_best_hits 100 -mismatch rate .08 -report_repeat 1 -seed_size 12 -random_number 0 -filter 5 -quality_threshold 0	biseqmethcalling
DO50499	BOCA-FR	SP195422	SA529018	IC034T_WGS	IC034T_RRBS	16	78133589	78133590	1	GRCh37	0	0	9	Illumina HiSeq	99.3	Single read http://www.illumina.com/technology/next-generation-sequencing/single-read-sequencing-assay.html	Bisulfite-Seq	20	bsmap 2.0 https://code.google.com/archive/p/bsmap/ -RRBS mode -equal_best_hits 100 -mismatch rate .08 -report_repeat 1 -seed_size 12 -random_number 0 -filter 5 -quality_threshold 0	biseqmethcalling
DO50483	BOCA-FR	SP195406	SA529220	IC309T_WGS	IC309T_RRBS	16	78133589	78133590	1	GRCh37	0	0	4	Illumina HiSeq	99.3	Single read http://www.illumina.com/technology/next-generation-sequencing/single-read-sequencing-assay.html	Bisulfite-Seq	20	bsmap 2.0 https://code.google.com/archive/p/bsmap/ -RRBS mode -equal_best_hits 100 -mismatch rate .08 -report_repeat 1 -seed_size 12 -random_number 0 -filter 5 -quality_threshold 0	biseqmethcalling
DO50483	BOCA-FR	SP195406	SA529220	IC309T_WGS	IC309T_RRBS	16	78133589	78133590	1	GRCh37	0	0	4	Illumina HiSeq	99.3	Single read http://www.illumina.com/technology/next-generation-sequencing/single-read-sequencing-assay.html	Bisulfite-Seq	20	bsmap 2.0 https://code.google.com/archive/p/bsmap/ -RRBS mode -equal_best_hits 100 -mismatch rate .08 -report_repeat 1 -seed_size 12 -random_number 0 -filter 5 -quality_threshold 0	biseqmethcalling
DO50485	BOCA-FR	SP195408	SA529105	IC086T_WGS	IC086T_RRBS	16	78133589	78133590	1	GRCh37	0	0	7	Illumina HiSeq	99.3	Single read http://www.illumina.com/technology/next-generation-sequencing/single-read-sequencing-assay.html	Bisulfite-Seq	20	bsmap 2.0 https://code.google.com/archive/p/bsmap/ -RRBS mode -equal_best_hits 100 -mismatch rate .08 -report_repeat 1 -seed_size 12 -random_number 0 -filter 5 -quality_threshold 0	biseqmethcalling
DO50485	BOCA-FR	SP195408	SA529105	IC086T_WGS	IC086T_RRBS	16	78133589	78133590	1	GRCh37	0	0	7	Illumina HiSeq	99.3	Single read http://www.illumina.com/technology/next-generation-sequencing/single-read-sequencing-assay.html	Bisulfite-Seq	20	bsmap 2.0 https://code.google.com/archive/p/bsmap/ -RRBS mode -equal_best_hits 100 -mismatch rate .08 -report_repeat 1 -seed_size 12 -random_number 0 -filter 5 -quality_threshold 0	biseqmethcalling
DO50487	BOCA-FR	SP195410	SA529064	IC066T_WGS	IC066T_RRBS	16	78133589	78133590	1	GRCh37	0	0	1	Illumina HiSeq	99.3	Single read http://www.illumina.com/technology/next-generation-sequencing/single-read-sequencing-assay.html	Bisulfite-Seq	20	bsmap 2.0 https://code.google.com/archive/p/bsmap/ -RRBS mode -equal_best_hits 100 -mismatch rate .08 -report_repeat 1 -seed_size 12 -random_number 0 -filter 5 -quality_threshold 0	biseqmethcalling
DO50487	BOCA-FR	SP195410	SA529064	IC066T_WGS	IC066T_RRBS	16	78133589	78133590	1	GRCh37	0	0	1	Illumina HiSeq	99.3	Single read http://www.illumina.com/technology/next-generation-sequencing/single-read-sequencing-assay.html	Bisulfite-Seq	20	bsmap 2.0 https://code.google.com/archive/p/bsmap/ -RRBS mode -equal_best_hits 100 -mismatch rate .08 -report_repeat 1 -seed_size 12 -random_number 0 -filter 5 -quality_threshold 0	biseqmethcalling
DO50481	BOCA-FR	SP195404	SA529005	IC242T_WGS	IC242T_RRBS	16	78133589	78133590	1	GRCh37	0	0	2	Illumina HiSeq	99.3	Single read http://www.illumina.com/technology/next-generation-sequencing/single-read-sequencing-assay.html	Bisulfite-Seq	20	bsmap 2.0 https://code.google.com/archive/p/bsmap/ -RRBS mode -equal_best_hits 100 -mismatch rate .08 -report_repeat 1 -seed_size 12 -random_number 0 -filter 5 -quality_threshold 0	biseqmethcalling
DO50481	BOCA-FR	SP195404	SA529005	IC242T_WGS	IC242T_RRBS	16	78133589	78133590	1	GRCh37	0	0	2	Illumina HiSeq	99.3	Single read http://www.illumina.com/technology/next-generation-sequencing/single-read-sequencing-assay.html	Bisulfite-Seq	20	bsmap 2.0 https://code.google.com/archive/p/bsmap/ -RRBS mode -equal_best_hits 100 -mismatch rate .08 -report_repeat 1 -seed_size 12 -random_number 0 -filter 5 -quality_threshold 0	biseqmethcalling
DO50479	BOCA-FR	SP195402	SA529245	IC316T_WGS	IC316T_RRBS	16	78133589	78133590	1	GRCh37	0	0	2	Illumina HiSeq	99.3	Single read http://www.illumina.com/technology/next-generation-sequencing/single-read-sequencing-assay.html	Bisulfite-Seq	20	bsmap 2.0 https://code.google.com/archive/p/bsmap/ -RRBS mode -equal_best_hits 100 -mismatch rate .08 -report_repeat 1 -seed_size 12 -random_number 0 -filter 5 -quality_threshold 0	biseqmethcalling
DO50479	BOCA-FR	SP195402	SA529245	IC316T_WGS	IC316T_RRBS	16	78133589	78133590	1	GRCh37	0	0	2	Illumina HiSeq	99.3	Single read http://www.illumina.com/technology/next-generation-sequencing/single-read-sequencing-assay.html	Bisulfite-Seq	20	bsmap 2.0 https://code.google.com/archive/p/bsmap/ -RRBS mode -equal_best_hits 100 -mismatch rate .08 -report_repeat 1 -seed_size 12 -random_number 0 -filter 5 -quality_threshold 0	biseqmethcalling
DO50476	BOCA-FR	SP195400	SA529157	IC114T_WGS	IC114T_RRBS	16	78133589	78133590	1	GRCh37	0	0	2	Illumina HiSeq	99.3	Single read http://www.illumina.com/technology/next-generation-sequencing/single-read-sequencing-assay.html	Bisulfite-Seq	20	bsmap 2.0 https://code.google.com/archive/p/bsmap/ -RRBS mode -equal_best_hits 100 -mismatch rate .08 -report_repeat 1 -seed_size 12 -random_number 0 -filter 5 -quality_threshold 0	biseqmethcalling
DO50476	BOCA-FR	SP195400	SA529157	IC114T_WGS	IC114T_RRBS	16	78133589	78133590	1	GRCh37	0	0	2	Illumina HiSeq	99.3	Single read http://www.illumina.com/technology/next-generation-sequencing/single-read-sequencing-assay.html	Bisulfite-Seq	20	bsmap 2.0 https://code.google.com/archive/p/bsmap/ -RRBS mode -equal_best_hits 100 -mismatch rate .08 -report_repeat 1 -seed_size 12 -random_number 0 -filter 5 -quality_threshold 0	biseqmethcalling
DO50470	BOCA-FR	SP195394	SA529229	IC193T_WGS	IC193T_RRBS	16	78133589	78133590	1	GRCh37	0	0	1	Illumina HiSeq	99.3	Single read http://www.illumina.com/technology/next-generation-sequencing/single-read-sequencing-assay.html	Bisulfite-Seq	20	bsmap 2.0 https://code.google.com/archive/p/bsmap/ -RRBS mode -equal_best_hits 100 -mismatch rate .08 -report_repeat 1 -seed_size 12 -random_number 0 -filter 5 -quality_threshold 0	biseqmethcalling
DO50470	BOCA-FR	SP195394	SA529229	IC193T_WGS	IC193T_RRBS	16	78133589	78133590	1	GRCh37	0	0	1	Illumina HiSeq	99.3	Single read http://www.illumina.com/technology/next-generation-sequencing/single-read-sequencing-assay.html	Bisulfite-Seq	20	bsmap 2.0 https://code.google.com/archive/p/bsmap/ -RRBS mode -equal_best_hits 100 -mismatch rate .08 -report_repeat 1 -seed_size 12 -random_number 0 -filter 5 -quality_threshold 0	biseqmethcalling
DO50468	BOCA-FR	SP195392	SA529208	IC158T_WGS	IC158T_RRBS	16	78133589	78133590	1	GRCh37	0	0	2	Illumina HiSeq	99.3	Single read http://www.illumina.com/technology/next-generation-sequencing/single-read-sequencing-assay.html	Bisulfite-Seq	20	bsmap 2.0 https://code.google.com/archive/p/bsmap/ -RRBS mode -equal_best_hits 100 -mismatch rate .08 -report_repeat 1 -seed_size 12 -random_number 0 -filter 5 -quality_threshold 0	biseqmethcalling
DO50468	BOCA-FR	SP195392	SA529208	IC158T_WGS	IC158T_RRBS	16	78133589	78133590	1	GRCh37	0	0	2	Illumina HiSeq	99.3	Single read http://www.illumina.com/technology/next-generation-sequencing/single-read-sequencing-assay.html	Bisulfite-Seq	20	bsmap 2.0 https://code.google.com/archive/p/bsmap/ -RRBS mode -equal_best_hits 100 -mismatch rate .08 -report_repeat 1 -seed_size 12 -random_number 0 -filter 5 -quality_threshold 0	biseqmethcalling
DO50461	BOCA-FR	SP195380	SA529093	IC080T_WGS	IC080T_RRBS	16	78133589	78133590	1	GRCh37	0	0	1	Illumina HiSeq	99.3	Single read http://www.illumina.com/technology/next-generation-sequencing/single-read-sequencing-assay.html	Bisulfite-Seq	20	bsmap 2.0 https://code.google.com/archive/p/bsmap/ -RRBS mode -equal_best_hits 100 -mismatch rate .08 -report_repeat 1 -seed_size 12 -random_number 0 -filter 5 -quality_threshold 0	biseqmethcalling
DO50461	BOCA-FR	SP195380	SA529093	IC080T_WGS	IC080T_RRBS	16	78133589	78133590	1	GRCh37	0	0	1	Illumina HiSeq	99.3	Single read http://www.illumina.com/technology/next-generation-sequencing/single-read-sequencing-assay.html	Bisulfite-Seq	20	bsmap 2.0 https://code.google.com/archive/p/bsmap/ -RRBS mode -equal_best_hits 100 -mismatch rate .08 -report_repeat 1 -seed_size 12 -random_number 0 -filter 5 -quality_threshold 0	biseqmethcalling
DO50464	BOCA-FR	SP195386	SA529179	IC130T_WGS	IC130T_RRBS	16	78133589	78133590	1	GRCh37	0	0	1	Illumina HiSeq	99.3	Single read http://www.illumina.com/technology/next-generation-sequencing/single-read-sequencing-assay.html	Bisulfite-Seq	20	bsmap 2.0 https://code.google.com/archive/p/bsmap/ -RRBS mode -equal_best_hits 100 -mismatch rate .08 -report_repeat 1 -seed_size 12 -random_number 0 -filter 5 -quality_threshold 0	biseqmethcalling
DO50464	BOCA-FR	SP195386	SA529179	IC130T_WGS	IC130T_RRBS	16	78133589	78133590	1	GRCh37	0	0	1	Illumina HiSeq	99.3	Single read http://www.illumina.com/technology/next-generation-sequencing/single-read-sequencing-assay.html	Bisulfite-Seq	20	bsmap 2.0 https://code.google.com/archive/p/bsmap/ -RRBS mode -equal_best_hits 100 -mismatch rate .08 -report_repeat 1 -seed_size 12 -random_number 0 -filter 5 -quality_threshold 0	biseqmethcalling
DO50466	BOCA-FR	SP195390	SA529063	IC271T_WGS	IC271T_RRBS	16	78133589	78133590	1	GRCh37	0	0	4	Illumina HiSeq	99.3	Single read http://www.illumina.com/technology/next-generation-sequencing/single-read-sequencing-assay.html	Bisulfite-Seq	20	bsmap 2.0 https://code.google.com/archive/p/bsmap/ -RRBS mode -equal_best_hits 100 -mismatch rate .08 -report_repeat 1 -seed_size 12 -random_number 0 -filter 5 -quality_threshold 0	biseqmethcalling
DO50466	BOCA-FR	SP195390	SA529063	IC271T_WGS	IC271T_RRBS	16	78133589	78133590	1	GRCh37	0	0	4	Illumina HiSeq	99.3	Single read http://www.illumina.com/technology/next-generation-sequencing/single-read-sequencing-assay.html	Bisulfite-Seq	20	bsmap 2.0 https://code.google.com/archive/p/bsmap/ -RRBS mode -equal_best_hits 100 -mismatch rate .08 -report_repeat 1 -seed_size 12 -random_number 0 -filter 5 -quality_threshold 0	biseqmethcalling
DO50459	BOCA-FR	SP195376	SA529099	IC082T_WGS	IC082T_RRBS	16	78133589	78133590	1	GRCh37	0	0	1	Illumina HiSeq	99.3	Single read http://www.illumina.com/technology/next-generation-sequencing/single-read-sequencing-assay.html	Bisulfite-Seq	20	bsmap 2.0 https://code.google.com/archive/p/bsmap/ -RRBS mode -equal_best_hits 100 -mismatch rate .08 -report_repeat 1 -seed_size 12 -random_number 0 -filter 5 -quality_threshold 0	biseqmethcalling
DO50459	BOCA-FR	SP195376	SA529099	IC082T_WGS	IC082T_RRBS	16	78133589	78133590	1	GRCh37	0	0	1	Illumina HiSeq	99.3	Single read http://www.illumina.com/technology/next-generation-sequencing/single-read-sequencing-assay.html	Bisulfite-Seq	20	bsmap 2.0 https://code.google.com/archive/p/bsmap/ -RRBS mode -equal_best_hits 100 -mismatch rate .08 -report_repeat 1 -seed_size 12 -random_number 0 -filter 5 -quality_threshold 0	biseqmethcalling
DO50636	BOCA-FR	SP195654	SA529023	IC044T_WGS	IC044T_RRBS	16	78133596	78133597	1	GRCh37	0	0	3	Illumina HiSeq	99.3	Single read http://www.illumina.com/technology/next-generation-sequencing/single-read-sequencing-assay.html	Bisulfite-Seq	20	bsmap 2.0 https://code.google.com/archive/p/bsmap/ -RRBS mode -equal_best_hits 100 -mismatch rate .08 -report_repeat 1 -seed_size 12 -random_number 0 -filter 5 -quality_threshold 0	biseqmethcalling
DO50636	BOCA-FR	SP195654	SA529023	IC044T_WGS	IC044T_RRBS	16	78133596	78133597	1	GRCh37	0	0	3	Illumina HiSeq	99.3	Single read http://www.illumina.com/technology/next-generation-sequencing/single-read-sequencing-assay.html	Bisulfite-Seq	20	bsmap 2.0 https://code.google.com/archive/p/bsmap/ -RRBS mode -equal_best_hits 100 -mismatch rate .08 -report_repeat 1 -seed_size 12 -random_number 0 -filter 5 -quality_threshold 0	biseqmethcalling
DO50625	BOCA-FR	SP195638	SA529251	IC204T_WGS	IC204T_RRBS	16	78133596	78133597	1	GRCh37	0	0	7	Illumina HiSeq	99.3	Single read http://www.illumina.com/technology/next-generation-sequencing/single-read-sequencing-assay.html	Bisulfite-Seq	20	bsmap 2.0 https://code.google.com/archive/p/bsmap/ -RRBS mode -equal_best_hits 100 -mismatch rate .08 -report_repeat 1 -seed_size 12 -random_number 0 -filter 5 -quality_threshold 0	biseqmethcalling
DO50625	BOCA-FR	SP195638	SA529251	IC204T_WGS	IC204T_RRBS	16	78133596	78133597	1	GRCh37	0	0	7	Illumina HiSeq	99.3	Single read http://www.illumina.com/technology/next-generation-sequencing/single-read-sequencing-assay.html	Bisulfite-Seq	20	bsmap 2.0 https://code.google.com/archive/p/bsmap/ -RRBS mode -equal_best_hits 100 -mismatch rate .08 -report_repeat 1 -seed_size 12 -random_number 0 -filter 5 -quality_threshold 0	biseqmethcalling
DO50628	BOCA-FR	SP195642	SA529052	IC057T_WGS	IC057T_RRBS	16	78133596	78133597	1	GRCh37	0	0	4	Illumina HiSeq	99.3	Single read http://www.illumina.com/technology/next-generation-sequencing/single-read-sequencing-assay.html	Bisulfite-Seq	20	bsmap 2.0 https://code.google.com/archive/p/bsmap/ -RRBS mode -equal_best_hits 100 -mismatch rate .08 -report_repeat 1 -seed_size 12 -random_number 0 -filter 5 -quality_threshold 0	biseqmethcalling
DO50628	BOCA-FR	SP195642	SA529052	IC057T_WGS	IC057T_RRBS	16	78133596	78133597	1	GRCh37	0	0	4	Illumina HiSeq	99.3	Single read http://www.illumina.com/technology/next-generation-sequencing/single-read-sequencing-assay.html	Bisulfite-Seq	20	bsmap 2.0 https://code.google.com/archive/p/bsmap/ -RRBS mode -equal_best_hits 100 -mismatch rate .08 -report_repeat 1 -seed_size 12 -random_number 0 -filter 5 -quality_threshold 0	biseqmethcalling
DO50621	BOCA-FR	SP195630	SA529057	IC270T_WGS	IC270T_RRBS	16	78133596	78133597	1	GRCh37	0	0	2	Illumina HiSeq	99.3	Single read http://www.illumina.com/technology/next-generation-sequencing/single-read-sequencing-assay.html	Bisulfite-Seq	20	bsmap 2.0 https://code.google.com/archive/p/bsmap/ -RRBS mode -equal_best_hits 100 -mismatch rate .08 -report_repeat 1 -seed_size 12 -random_number 0 -filter 5 -quality_threshold 0	biseqmethcalling
DO50621	BOCA-FR	SP195630	SA529057	IC270T_WGS	IC270T_RRBS	16	78133596	78133597	1	GRCh37	0	0	2	Illumina HiSeq	99.3	Single read http://www.illumina.com/technology/next-generation-sequencing/single-read-sequencing-assay.html	Bisulfite-Seq	20	bsmap 2.0 https://code.google.com/archive/p/bsmap/ -RRBS mode -equal_best_hits 100 -mismatch rate .08 -report_repeat 1 -seed_size 12 -random_number 0 -filter 5 -quality_threshold 0	biseqmethcalling
DO50612	BOCA-FR	SP195618	SA529013	IC024T_WGS	IC024T_RRBS	16	78133596	78133597	1	GRCh37	0	0	4	Illumina HiSeq	99.3	Single read http://www.illumina.com/technology/next-generation-sequencing/single-read-sequencing-assay.html	Bisulfite-Seq	20	bsmap 2.0 https://code.google.com/archive/p/bsmap/ -RRBS mode -equal_best_hits 100 -mismatch rate .08 -report_repeat 1 -seed_size 12 -random_number 0 -filter 5 -quality_threshold 0	biseqmethcalling
DO50612	BOCA-FR	SP195618	SA529013	IC024T_WGS	IC024T_RRBS	16	78133596	78133597	1	GRCh37	0	0	4	Illumina HiSeq	99.3	Single read http://www.illumina.com/technology/next-generation-sequencing/single-read-sequencing-assay.html	Bisulfite-Seq	20	bsmap 2.0 https://code.google.com/archive/p/bsmap/ -RRBS mode -equal_best_hits 100 -mismatch rate .08 -report_repeat 1 -seed_size 12 -random_number 0 -filter 5 -quality_threshold 0	biseqmethcalling
DO50618	BOCA-FR	SP195626	SA529123	IC096T_WGS	IC096T_RRBS	16	78133596	78133597	1	GRCh37	0	0	2	Illumina HiSeq	99.3	Single read http://www.illumina.com/technology/next-generation-sequencing/single-read-sequencing-assay.html	Bisulfite-Seq	20	bsmap 2.0 https://code.google.com/archive/p/bsmap/ -RRBS mode -equal_best_hits 100 -mismatch rate .08 -report_repeat 1 -seed_size 12 -random_number 0 -filter 5 -quality_threshold 0	biseqmethcalling
DO50618	BOCA-FR	SP195626	SA529123	IC096T_WGS	IC096T_RRBS	16	78133596	78133597	1	GRCh37	0	0	2	Illumina HiSeq	99.3	Single read http://www.illumina.com/technology/next-generation-sequencing/single-read-sequencing-assay.html	Bisulfite-Seq	20	bsmap 2.0 https://code.google.com/archive/p/bsmap/ -RRBS mode -equal_best_hits 100 -mismatch rate .08 -report_repeat 1 -seed_size 12 -random_number 0 -filter 5 -quality_threshold 0	biseqmethcalling
DO50609	BOCA-FR	SP195614	SA529033	IC263T_WGS	IC263T_RRBS	16	78133596	78133597	1	GRCh37	0	0	6	Illumina HiSeq	99.3	Single read http://www.illumina.com/technology/next-generation-sequencing/single-read-sequencing-assay.html	Bisulfite-Seq	20	bsmap 2.0 https://code.google.com/archive/p/bsmap/ -RRBS mode -equal_best_hits 100 -mismatch rate .08 -report_repeat 1 -seed_size 12 -random_number 0 -filter 5 -quality_threshold 0	biseqmethcalling
DO50609	BOCA-FR	SP195614	SA529033	IC263T_WGS	IC263T_RRBS	16	78133596	78133597	1	GRCh37	0	0	6	Illumina HiSeq	99.3	Single read http://www.illumina.com/technology/next-generation-sequencing/single-read-sequencing-assay.html	Bisulfite-Seq	20	bsmap 2.0 https://code.google.com/archive/p/bsmap/ -RRBS mode -equal_best_hits 100 -mismatch rate .08 -report_repeat 1 -seed_size 12 -random_number 0 -filter 5 -quality_threshold 0	biseqmethcalling
DO50513	BOCA-FR	SP195436	SA529119	IC282T_WGS	IC282T_RRBS	16	78133596	78133597	1	GRCh37	0	0	1	Illumina HiSeq	99.3	Single read http://www.illumina.com/technology/next-generation-sequencing/single-read-sequencing-assay.html	Bisulfite-Seq	20	bsmap 2.0 https://code.google.com/archive/p/bsmap/ -RRBS mode -equal_best_hits 100 -mismatch rate .08 -report_repeat 1 -seed_size 12 -random_number 0 -filter 5 -quality_threshold 0	biseqmethcalling
DO50513	BOCA-FR	SP195436	SA529119	IC282T_WGS	IC282T_RRBS	16	78133596	78133597	1	GRCh37	0	0	1	Illumina HiSeq	99.3	Single read http://www.illumina.com/technology/next-generation-sequencing/single-read-sequencing-assay.html	Bisulfite-Seq	20	bsmap 2.0 https://code.google.com/archive/p/bsmap/ -RRBS mode -equal_best_hits 100 -mismatch rate .08 -report_repeat 1 -seed_size 12 -random_number 0 -filter 5 -quality_threshold 0	biseqmethcalling
DO50514	BOCA-FR	SP195438	SA529020	IC254T_WGS	IC254T_RRBS	16	78133596	78133597	1	GRCh37	0	0	4	Illumina HiSeq	99.3	Single read http://www.illumina.com/technology/next-generation-sequencing/single-read-sequencing-assay.html	Bisulfite-Seq	20	bsmap 2.0 https://code.google.com/archive/p/bsmap/ -RRBS mode -equal_best_hits 100 -mismatch rate .08 -report_repeat 1 -seed_size 12 -random_number 0 -filter 5 -quality_threshold 0	biseqmethcalling
DO50514	BOCA-FR	SP195438	SA529020	IC254T_WGS	IC254T_RRBS	16	78133596	78133597	1	GRCh37	0	0	4	Illumina HiSeq	99.3	Single read http://www.illumina.com/technology/next-generation-sequencing/single-read-sequencing-assay.html	Bisulfite-Seq	20	bsmap 2.0 https://code.google.com/archive/p/bsmap/ -RRBS mode -equal_best_hits 100 -mismatch rate .08 -report_repeat 1 -seed_size 12 -random_number 0 -filter 5 -quality_threshold 0	biseqmethcalling
DO50516	BOCA-FR	SP195440	SA529046	IC054T_WGS	IC054T_RRBS	16	78133596	78133597	1	GRCh37	0	0	1	Illumina HiSeq	99.3	Single read http://www.illumina.com/technology/next-generation-sequencing/single-read-sequencing-assay.html	Bisulfite-Seq	20	bsmap 2.0 https://code.google.com/archive/p/bsmap/ -RRBS mode -equal_best_hits 100 -mismatch rate .08 -report_repeat 1 -seed_size 12 -random_number 0 -filter 5 -quality_threshold 0	biseqmethcalling
DO50516	BOCA-FR	SP195440	SA529046	IC054T_WGS	IC054T_RRBS	16	78133596	78133597	1	GRCh37	0	0	1	Illumina HiSeq	99.3	Single read http://www.illumina.com/technology/next-generation-sequencing/single-read-sequencing-assay.html	Bisulfite-Seq	20	bsmap 2.0 https://code.google.com/archive/p/bsmap/ -RRBS mode -equal_best_hits 100 -mismatch rate .08 -report_repeat 1 -seed_size 12 -random_number 0 -filter 5 -quality_threshold 0	biseqmethcalling
DO50518	BOCA-FR	SP195442	SA529087	IC275T_WGS	IC275T_RRBS	16	78133596	78133597	1	GRCh37	0	0	3	Illumina HiSeq	99.3	Single read http://www.illumina.com/technology/next-generation-sequencing/single-read-sequencing-assay.html	Bisulfite-Seq	20	bsmap 2.0 https://code.google.com/archive/p/bsmap/ -RRBS mode -equal_best_hits 100 -mismatch rate .08 -report_repeat 1 -seed_size 12 -random_number 0 -filter 5 -quality_threshold 0	biseqmethcalling
DO50518	BOCA-FR	SP195442	SA529087	IC275T_WGS	IC275T_RRBS	16	78133596	78133597	1	GRCh37	0	0	3	Illumina HiSeq	99.3	Single read http://www.illumina.com/technology/next-generation-sequencing/single-read-sequencing-assay.html	Bisulfite-Seq	20	bsmap 2.0 https://code.google.com/archive/p/bsmap/ -RRBS mode -equal_best_hits 100 -mismatch rate .08 -report_repeat 1 -seed_size 12 -random_number 0 -filter 5 -quality_threshold 0	biseqmethcalling
DO50501	BOCA-FR	SP195424	SA529040	IC053T_WGS	IC053T_RRBS	16	78133596	78133597	1	GRCh37	0	0	6	Illumina HiSeq	99.3	Single read http://www.illumina.com/technology/next-generation-sequencing/single-read-sequencing-assay.html	Bisulfite-Seq	20	bsmap 2.0 https://code.google.com/archive/p/bsmap/ -RRBS mode -equal_best_hits 100 -mismatch rate .08 -report_repeat 1 -seed_size 12 -random_number 0 -filter 5 -quality_threshold 0	biseqmethcalling
DO50501	BOCA-FR	SP195424	SA529040	IC053T_WGS	IC053T_RRBS	16	78133596	78133597	1	GRCh37	0	0	6	Illumina HiSeq	99.3	Single read http://www.illumina.com/technology/next-generation-sequencing/single-read-sequencing-assay.html	Bisulfite-Seq	20	bsmap 2.0 https://code.google.com/archive/p/bsmap/ -RRBS mode -equal_best_hits 100 -mismatch rate .08 -report_repeat 1 -seed_size 12 -random_number 0 -filter 5 -quality_threshold 0	biseqmethcalling
DO50599	BOCA-FR	SP195598	SA529262	IC215T_WGS	IC215T_RRBS	16	78133596	78133597	1	GRCh37	0	0	2	Illumina HiSeq	99.3	Single read http://www.illumina.com/technology/next-generation-sequencing/single-read-sequencing-assay.html	Bisulfite-Seq	20	bsmap 2.0 https://code.google.com/archive/p/bsmap/ -RRBS mode -equal_best_hits 100 -mismatch rate .08 -report_repeat 1 -seed_size 12 -random_number 0 -filter 5 -quality_threshold 0	biseqmethcalling
DO50599	BOCA-FR	SP195598	SA529262	IC215T_WGS	IC215T_RRBS	16	78133596	78133597	1	GRCh37	0	0	2	Illumina HiSeq	99.3	Single read http://www.illumina.com/technology/next-generation-sequencing/single-read-sequencing-assay.html	Bisulfite-Seq	20	bsmap 2.0 https://code.google.com/archive/p/bsmap/ -RRBS mode -equal_best_hits 100 -mismatch rate .08 -report_repeat 1 -seed_size 12 -random_number 0 -filter 5 -quality_threshold 0	biseqmethcalling
DO50591	BOCA-FR	SP195586	SA529028	IC046T_WGS	IC046T_RRBS	16	78133596	78133597	1	GRCh37	0	0	3	Illumina HiSeq	99.3	Single read http://www.illumina.com/technology/next-generation-sequencing/single-read-sequencing-assay.html	Bisulfite-Seq	20	bsmap 2.0 https://code.google.com/archive/p/bsmap/ -RRBS mode -equal_best_hits 100 -mismatch rate .08 -report_repeat 1 -seed_size 12 -random_number 0 -filter 5 -quality_threshold 0	biseqmethcalling
DO50591	BOCA-FR	SP195586	SA529028	IC046T_WGS	IC046T_RRBS	16	78133596	78133597	1	GRCh37	0	0	3	Illumina HiSeq	99.3	Single read http://www.illumina.com/technology/next-generation-sequencing/single-read-sequencing-assay.html	Bisulfite-Seq	20	bsmap 2.0 https://code.google.com/archive/p/bsmap/ -RRBS mode -equal_best_hits 100 -mismatch rate .08 -report_repeat 1 -seed_size 12 -random_number 0 -filter 5 -quality_threshold 0	biseqmethcalling
DO50581	BOCA-FR	SP195570	SA529158	IC295T_WGS	IC295T_RRBS	16	78133596	78133597	1	GRCh37	0	0	3	Illumina HiSeq	99.3	Single read http://www.illumina.com/technology/next-generation-sequencing/single-read-sequencing-assay.html	Bisulfite-Seq	20	bsmap 2.0 https://code.google.com/archive/p/bsmap/ -RRBS mode -equal_best_hits 100 -mismatch rate .08 -report_repeat 1 -seed_size 12 -random_number 0 -filter 5 -quality_threshold 0	biseqmethcalling
DO50581	BOCA-FR	SP195570	SA529158	IC295T_WGS	IC295T_RRBS	16	78133596	78133597	1	GRCh37	0	0	3	Illumina HiSeq	99.3	Single read http://www.illumina.com/technology/next-generation-sequencing/single-read-sequencing-assay.html	Bisulfite-Seq	20	bsmap 2.0 https://code.google.com/archive/p/bsmap/ -RRBS mode -equal_best_hits 100 -mismatch rate .08 -report_repeat 1 -seed_size 12 -random_number 0 -filter 5 -quality_threshold 0	biseqmethcalling
DO50586	BOCA-FR	SP195578	SA529082	IC076T_WGS	IC076T_RRBS	16	78133596	78133597	1	GRCh37	0	0	1	Illumina HiSeq	99.3	Single read http://www.illumina.com/technology/next-generation-sequencing/single-read-sequencing-assay.html	Bisulfite-Seq	20	bsmap 2.0 https://code.google.com/archive/p/bsmap/ -RRBS mode -equal_best_hits 100 -mismatch rate .08 -report_repeat 1 -seed_size 12 -random_number 0 -filter 5 -quality_threshold 0	biseqmethcalling
DO50586	BOCA-FR	SP195578	SA529082	IC076T_WGS	IC076T_RRBS	16	78133596	78133597	1	GRCh37	0	0	1	Illumina HiSeq	99.3	Single read http://www.illumina.com/technology/next-generation-sequencing/single-read-sequencing-assay.html	Bisulfite-Seq	20	bsmap 2.0 https://code.google.com/archive/p/bsmap/ -RRBS mode -equal_best_hits 100 -mismatch rate .08 -report_repeat 1 -seed_size 12 -random_number 0 -filter 5 -quality_threshold 0	biseqmethcalling
DO50588	BOCA-FR	SP195582	SA529134	IC105T_WGS	IC105T_RRBS	16	78133596	78133597	1	GRCh37	0	0	1	Illumina HiSeq	99.3	Single read http://www.illumina.com/technology/next-generation-sequencing/single-read-sequencing-assay.html	Bisulfite-Seq	20	bsmap 2.0 https://code.google.com/archive/p/bsmap/ -RRBS mode -equal_best_hits 100 -mismatch rate .08 -report_repeat 1 -seed_size 12 -random_number 0 -filter 5 -quality_threshold 0	biseqmethcalling
DO50588	BOCA-FR	SP195582	SA529134	IC105T_WGS	IC105T_RRBS	16	78133596	78133597	1	GRCh37	0	0	1	Illumina HiSeq	99.3	Single read http://www.illumina.com/technology/next-generation-sequencing/single-read-sequencing-assay.html	Bisulfite-Seq	20	bsmap 2.0 https://code.google.com/archive/p/bsmap/ -RRBS mode -equal_best_hits 100 -mismatch rate .08 -report_repeat 1 -seed_size 12 -random_number 0 -filter 5 -quality_threshold 0	biseqmethcalling
DO50571	BOCA-FR	SP195546	SA529259	IC319T_WGS	IC319T_RRBS	16	78133596	78133597	1	GRCh37	0	0	2	Illumina HiSeq	99.3	Single read http://www.illumina.com/technology/next-generation-sequencing/single-read-sequencing-assay.html	Bisulfite-Seq	20	bsmap 2.0 https://code.google.com/archive/p/bsmap/ -RRBS mode -equal_best_hits 100 -mismatch rate .08 -report_repeat 1 -seed_size 12 -random_number 0 -filter 5 -quality_threshold 0	biseqmethcalling
DO50571	BOCA-FR	SP195546	SA529259	IC319T_WGS	IC319T_RRBS	16	78133596	78133597	1	GRCh37	0	0	2	Illumina HiSeq	99.3	Single read http://www.illumina.com/technology/next-generation-sequencing/single-read-sequencing-assay.html	Bisulfite-Seq	20	bsmap 2.0 https://code.google.com/archive/p/bsmap/ -RRBS mode -equal_best_hits 100 -mismatch rate .08 -report_repeat 1 -seed_size 12 -random_number 0 -filter 5 -quality_threshold 0	biseqmethcalling
DO50572	BOCA-FR	SP195550	SA529163	IC296T_WGS	IC296T_RRBS	16	78133596	78133597	1	GRCh37	0	0	3	Illumina HiSeq	99.3	Single read http://www.illumina.com/technology/next-generation-sequencing/single-read-sequencing-assay.html	Bisulfite-Seq	20	bsmap 2.0 https://code.google.com/archive/p/bsmap/ -RRBS mode -equal_best_hits 100 -mismatch rate .08 -report_repeat 1 -seed_size 12 -random_number 0 -filter 5 -quality_threshold 0	biseqmethcalling
DO50572	BOCA-FR	SP195550	SA529163	IC296T_WGS	IC296T_RRBS	16	78133596	78133597	1	GRCh37	0	0	3	Illumina HiSeq	99.3	Single read http://www.illumina.com/technology/next-generation-sequencing/single-read-sequencing-assay.html	Bisulfite-Seq	20	bsmap 2.0 https://code.google.com/archive/p/bsmap/ -RRBS mode -equal_best_hits 100 -mismatch rate .08 -report_repeat 1 -seed_size 12 -random_number 0 -filter 5 -quality_threshold 0	biseqmethcalling
DO50573	BOCA-FR	SP195554	SA529009	IC015T_WGS	IC015T_RRBS	16	78133596	78133597	1	GRCh37	0	0	5	Illumina HiSeq	99.3	Single read http://www.illumina.com/technology/next-generation-sequencing/single-read-sequencing-assay.html	Bisulfite-Seq	20	bsmap 2.0 https://code.google.com/archive/p/bsmap/ -RRBS mode -equal_best_hits 100 -mismatch rate .08 -report_repeat 1 -seed_size 12 -random_number 0 -filter 5 -quality_threshold 0	biseqmethcalling
DO50573	BOCA-FR	SP195554	SA529009	IC015T_WGS	IC015T_RRBS	16	78133596	78133597	1	GRCh37	0	0	5	Illumina HiSeq	99.3	Single read http://www.illumina.com/technology/next-generation-sequencing/single-read-sequencing-assay.html	Bisulfite-Seq	20	bsmap 2.0 https://code.google.com/archive/p/bsmap/ -RRBS mode -equal_best_hits 100 -mismatch rate .08 -report_repeat 1 -seed_size 12 -random_number 0 -filter 5 -quality_threshold 0	biseqmethcalling
DO50575	BOCA-FR	SP195558	SA529184	IC136T_WGS	IC136T_RRBS	16	78133596	78133597	1	GRCh37	0	0	1	Illumina HiSeq	99.3	Single read http://www.illumina.com/technology/next-generation-sequencing/single-read-sequencing-assay.html	Bisulfite-Seq	20	bsmap 2.0 https://code.google.com/archive/p/bsmap/ -RRBS mode -equal_best_hits 100 -mismatch rate .08 -report_repeat 1 -seed_size 12 -random_number 0 -filter 5 -quality_threshold 0	biseqmethcalling
DO50575	BOCA-FR	SP195558	SA529184	IC136T_WGS	IC136T_RRBS	16	78133596	78133597	1	GRCh37	0	0	1	Illumina HiSeq	99.3	Single read http://www.illumina.com/technology/next-generation-sequencing/single-read-sequencing-assay.html	Bisulfite-Seq	20	bsmap 2.0 https://code.google.com/archive/p/bsmap/ -RRBS mode -equal_best_hits 100 -mismatch rate .08 -report_repeat 1 -seed_size 12 -random_number 0 -filter 5 -quality_threshold 0	biseqmethcalling
DO50567	BOCA-FR	SP195534	SA529146	IC111T_WGS	IC111T_RRBS	16	78133596	78133597	1	GRCh37	0	0	2	Illumina HiSeq	99.3	Single read http://www.illumina.com/technology/next-generation-sequencing/single-read-sequencing-assay.html	Bisulfite-Seq	20	bsmap 2.0 https://code.google.com/archive/p/bsmap/ -RRBS mode -equal_best_hits 100 -mismatch rate .08 -report_repeat 1 -seed_size 12 -random_number 0 -filter 5 -quality_threshold 0	biseqmethcalling
DO50567	BOCA-FR	SP195534	SA529146	IC111T_WGS	IC111T_RRBS	16	78133596	78133597	1	GRCh37	0	0	2	Illumina HiSeq	99.3	Single read http://www.illumina.com/technology/next-generation-sequencing/single-read-sequencing-assay.html	Bisulfite-Seq	20	bsmap 2.0 https://code.google.com/archive/p/bsmap/ -RRBS mode -equal_best_hits 100 -mismatch rate .08 -report_repeat 1 -seed_size 12 -random_number 0 -filter 5 -quality_threshold 0	biseqmethcalling
DO50562	BOCA-FR	SP195522	SA529111	IC092T_WGS	IC092T_RRBS	16	78133596	78133597	1	GRCh37	0	0	5	Illumina HiSeq	99.3	Single read http://www.illumina.com/technology/next-generation-sequencing/single-read-sequencing-assay.html	Bisulfite-Seq	20	bsmap 2.0 https://code.google.com/archive/p/bsmap/ -RRBS mode -equal_best_hits 100 -mismatch rate .08 -report_repeat 1 -seed_size 12 -random_number 0 -filter 5 -quality_threshold 0	biseqmethcalling
DO50562	BOCA-FR	SP195522	SA529111	IC092T_WGS	IC092T_RRBS	16	78133596	78133597	1	GRCh37	0	0	5	Illumina HiSeq	99.3	Single read http://www.illumina.com/technology/next-generation-sequencing/single-read-sequencing-assay.html	Bisulfite-Seq	20	bsmap 2.0 https://code.google.com/archive/p/bsmap/ -RRBS mode -equal_best_hits 100 -mismatch rate .08 -report_repeat 1 -seed_size 12 -random_number 0 -filter 5 -quality_threshold 0	biseqmethcalling
DO50557	BOCA-FR	SP195510	SA529151	IC294T_WGS	IC294T_RRBS	16	78133596	78133597	1	GRCh37	0	0	1	Illumina HiSeq	99.3	Single read http://www.illumina.com/technology/next-generation-sequencing/single-read-sequencing-assay.html	Bisulfite-Seq	20	bsmap 2.0 https://code.google.com/archive/p/bsmap/ -RRBS mode -equal_best_hits 100 -mismatch rate .08 -report_repeat 1 -seed_size 12 -random_number 0 -filter 5 -quality_threshold 0	biseqmethcalling
DO50557	BOCA-FR	SP195510	SA529151	IC294T_WGS	IC294T_RRBS	16	78133596	78133597	1	GRCh37	0	0	1	Illumina HiSeq	99.3	Single read http://www.illumina.com/technology/next-generation-sequencing/single-read-sequencing-assay.html	Bisulfite-Seq	20	bsmap 2.0 https://code.google.com/archive/p/bsmap/ -RRBS mode -equal_best_hits 100 -mismatch rate .08 -report_repeat 1 -seed_size 12 -random_number 0 -filter 5 -quality_threshold 0	biseqmethcalling
DO50559	BOCA-FR	SP195514	SA529281	IC831T_WGS	IC831T_RRBS	16	78133596	78133597	1	GRCh37	0	0	4	Illumina HiSeq	99.3	Single read http://www.illumina.com/technology/next-generation-sequencing/single-read-sequencing-assay.html	Bisulfite-Seq	20	bsmap 2.0 https://code.google.com/archive/p/bsmap/ -RRBS mode -equal_best_hits 100 -mismatch rate .08 -report_repeat 1 -seed_size 12 -random_number 0 -filter 5 -quality_threshold 0	biseqmethcalling
DO50559	BOCA-FR	SP195514	SA529281	IC831T_WGS	IC831T_RRBS	16	78133596	78133597	1	GRCh37	0	0	4	Illumina HiSeq	99.3	Single read http://www.illumina.com/technology/next-generation-sequencing/single-read-sequencing-assay.html	Bisulfite-Seq	20	bsmap 2.0 https://code.google.com/archive/p/bsmap/ -RRBS mode -equal_best_hits 100 -mismatch rate .08 -report_repeat 1 -seed_size 12 -random_number 0 -filter 5 -quality_threshold 0	biseqmethcalling
DO50550	BOCA-FR	SP195494	SA529194	IC302T_WGS	IC302T_RRBS	16	78133596	78133597	1	GRCh37	0	0	2	Illumina HiSeq	99.3	Single read http://www.illumina.com/technology/next-generation-sequencing/single-read-sequencing-assay.html	Bisulfite-Seq	20	bsmap 2.0 https://code.google.com/archive/p/bsmap/ -RRBS mode -equal_best_hits 100 -mismatch rate .08 -report_repeat 1 -seed_size 12 -random_number 0 -filter 5 -quality_threshold 0	biseqmethcalling
DO50550	BOCA-FR	SP195494	SA529194	IC302T_WGS	IC302T_RRBS	16	78133596	78133597	1	GRCh37	0	0	2	Illumina HiSeq	99.3	Single read http://www.illumina.com/technology/next-generation-sequencing/single-read-sequencing-assay.html	Bisulfite-Seq	20	bsmap 2.0 https://code.google.com/archive/p/bsmap/ -RRBS mode -equal_best_hits 100 -mismatch rate .08 -report_repeat 1 -seed_size 12 -random_number 0 -filter 5 -quality_threshold 0	biseqmethcalling
DO50551	BOCA-FR	SP195498	SA529145	IC288T_WGS	IC288T_RRBS	16	78133596	78133597	1	GRCh37	0	0	1	Illumina HiSeq	99.3	Single read http://www.illumina.com/technology/next-generation-sequencing/single-read-sequencing-assay.html	Bisulfite-Seq	20	bsmap 2.0 https://code.google.com/archive/p/bsmap/ -RRBS mode -equal_best_hits 100 -mismatch rate .08 -report_repeat 1 -seed_size 12 -random_number 0 -filter 5 -quality_threshold 0	biseqmethcalling
DO50551	BOCA-FR	SP195498	SA529145	IC288T_WGS	IC288T_RRBS	16	78133596	78133597	1	GRCh37	0	0	1	Illumina HiSeq	99.3	Single read http://www.illumina.com/technology/next-generation-sequencing/single-read-sequencing-assay.html	Bisulfite-Seq	20	bsmap 2.0 https://code.google.com/archive/p/bsmap/ -RRBS mode -equal_best_hits 100 -mismatch rate .08 -report_repeat 1 -seed_size 12 -random_number 0 -filter 5 -quality_threshold 0	biseqmethcalling
DO50553	BOCA-FR	SP195502	SA529076	IC071T_WGS	IC071T_RRBS	16	78133596	78133597	1	GRCh37	0	0	2	Illumina HiSeq	99.3	Single read http://www.illumina.com/technology/next-generation-sequencing/single-read-sequencing-assay.html	Bisulfite-Seq	20	bsmap 2.0 https://code.google.com/archive/p/bsmap/ -RRBS mode -equal_best_hits 100 -mismatch rate .08 -report_repeat 1 -seed_size 12 -random_number 0 -filter 5 -quality_threshold 0	biseqmethcalling
DO50553	BOCA-FR	SP195502	SA529076	IC071T_WGS	IC071T_RRBS	16	78133596	78133597	1	GRCh37	0	0	2	Illumina HiSeq	99.3	Single read http://www.illumina.com/technology/next-generation-sequencing/single-read-sequencing-assay.html	Bisulfite-Seq	20	bsmap 2.0 https://code.google.com/archive/p/bsmap/ -RRBS mode -equal_best_hits 100 -mismatch rate .08 -report_repeat 1 -seed_size 12 -random_number 0 -filter 5 -quality_threshold 0	biseqmethcalling
DO50555	BOCA-FR	SP195506	SA529271	IC324T_WGS	IC324T_RRBS	16	78133596	78133597	1	GRCh37	0	0	3	Illumina HiSeq	99.3	Single read http://www.illumina.com/technology/next-generation-sequencing/single-read-sequencing-assay.html	Bisulfite-Seq	20	bsmap 2.0 https://code.google.com/archive/p/bsmap/ -RRBS mode -equal_best_hits 100 -mismatch rate .08 -report_repeat 1 -seed_size 12 -random_number 0 -filter 5 -quality_threshold 0	biseqmethcalling
DO50555	BOCA-FR	SP195506	SA529271	IC324T_WGS	IC324T_RRBS	16	78133596	78133597	1	GRCh37	0	0	3	Illumina HiSeq	99.3	Single read http://www.illumina.com/technology/next-generation-sequencing/single-read-sequencing-assay.html	Bisulfite-Seq	20	bsmap 2.0 https://code.google.com/archive/p/bsmap/ -RRBS mode -equal_best_hits 100 -mismatch rate .08 -report_repeat 1 -seed_size 12 -random_number 0 -filter 5 -quality_threshold 0	biseqmethcalling
DO50545	BOCA-FR	SP195479	SA529027	IC262T_WGS	IC262T_RRBS	16	78133596	78133597	1	GRCh37	0	0	2	Illumina HiSeq	99.3	Single read http://www.illumina.com/technology/next-generation-sequencing/single-read-sequencing-assay.html	Bisulfite-Seq	20	bsmap 2.0 https://code.google.com/archive/p/bsmap/ -RRBS mode -equal_best_hits 100 -mismatch rate .08 -report_repeat 1 -seed_size 12 -random_number 0 -filter 5 -quality_threshold 0	biseqmethcalling
DO50545	BOCA-FR	SP195479	SA529027	IC262T_WGS	IC262T_RRBS	16	78133596	78133597	1	GRCh37	0	0	2	Illumina HiSeq	99.3	Single read http://www.illumina.com/technology/next-generation-sequencing/single-read-sequencing-assay.html	Bisulfite-Seq	20	bsmap 2.0 https://code.google.com/archive/p/bsmap/ -RRBS mode -equal_best_hits 100 -mismatch rate .08 -report_repeat 1 -seed_size 12 -random_number 0 -filter 5 -quality_threshold 0	biseqmethcalling
DO50542	BOCA-FR	SP195472	SA529139	IC286T_WGS	IC286T_RRBS	16	78133596	78133597	1	GRCh37	0	0	3	Illumina HiSeq	99.3	Single read http://www.illumina.com/technology/next-generation-sequencing/single-read-sequencing-assay.html	Bisulfite-Seq	20	bsmap 2.0 https://code.google.com/archive/p/bsmap/ -RRBS mode -equal_best_hits 100 -mismatch rate .08 -report_repeat 1 -seed_size 12 -random_number 0 -filter 5 -quality_threshold 0	biseqmethcalling
DO50542	BOCA-FR	SP195472	SA529139	IC286T_WGS	IC286T_RRBS	16	78133596	78133597	1	GRCh37	0	0	3	Illumina HiSeq	99.3	Single read http://www.illumina.com/technology/next-generation-sequencing/single-read-sequencing-assay.html	Bisulfite-Seq	20	bsmap 2.0 https://code.google.com/archive/p/bsmap/ -RRBS mode -equal_best_hits 100 -mismatch rate .08 -report_repeat 1 -seed_size 12 -random_number 0 -filter 5 -quality_threshold 0	biseqmethcalling
DO50544	BOCA-FR	SP195476	SA529273	IC325T_WGS	IC325T_RRBS	16	78133596	78133597	1	GRCh37	0	0	1	Illumina HiSeq	99.3	Single read http://www.illumina.com/technology/next-generation-sequencing/single-read-sequencing-assay.html	Bisulfite-Seq	20	bsmap 2.0 https://code.google.com/archive/p/bsmap/ -RRBS mode -equal_best_hits 100 -mismatch rate .08 -report_repeat 1 -seed_size 12 -random_number 0 -filter 5 -quality_threshold 0	biseqmethcalling
DO50544	BOCA-FR	SP195476	SA529273	IC325T_WGS	IC325T_RRBS	16	78133596	78133597	1	GRCh37	0	0	1	Illumina HiSeq	99.3	Single read http://www.illumina.com/technology/next-generation-sequencing/single-read-sequencing-assay.html	Bisulfite-Seq	20	bsmap 2.0 https://code.google.com/archive/p/bsmap/ -RRBS mode -equal_best_hits 100 -mismatch rate .08 -report_repeat 1 -seed_size 12 -random_number 0 -filter 5 -quality_threshold 0	biseqmethcalling
DO50537	BOCA-FR	SP195466	SA529152	IC112T_WGS	IC112T_RRBS	16	78133596	78133597	1	GRCh37	0	0	1	Illumina HiSeq	99.3	Single read http://www.illumina.com/technology/next-generation-sequencing/single-read-sequencing-assay.html	Bisulfite-Seq	20	bsmap 2.0 https://code.google.com/archive/p/bsmap/ -RRBS mode -equal_best_hits 100 -mismatch rate .08 -report_repeat 1 -seed_size 12 -random_number 0 -filter 5 -quality_threshold 0	biseqmethcalling
DO50537	BOCA-FR	SP195466	SA529152	IC112T_WGS	IC112T_RRBS	16	78133596	78133597	1	GRCh37	0	0	1	Illumina HiSeq	99.3	Single read http://www.illumina.com/technology/next-generation-sequencing/single-read-sequencing-assay.html	Bisulfite-Seq	20	bsmap 2.0 https://code.google.com/archive/p/bsmap/ -RRBS mode -equal_best_hits 100 -mismatch rate .08 -report_repeat 1 -seed_size 12 -random_number 0 -filter 5 -quality_threshold 0	biseqmethcalling
DO50539	BOCA-FR	SP195468	SA529107	IC279T_WGS	IC279T_RRBS	16	78133596	78133597	1	GRCh37	0	0	1	Illumina HiSeq	99.3	Single read http://www.illumina.com/technology/next-generation-sequencing/single-read-sequencing-assay.html	Bisulfite-Seq	20	bsmap 2.0 https://code.google.com/archive/p/bsmap/ -RRBS mode -equal_best_hits 100 -mismatch rate .08 -report_repeat 1 -seed_size 12 -random_number 0 -filter 5 -quality_threshold 0	biseqmethcalling
DO50539	BOCA-FR	SP195468	SA529107	IC279T_WGS	IC279T_RRBS	16	78133596	78133597	1	GRCh37	0	0	1	Illumina HiSeq	99.3	Single read http://www.illumina.com/technology/next-generation-sequencing/single-read-sequencing-assay.html	Bisulfite-Seq	20	bsmap 2.0 https://code.google.com/archive/p/bsmap/ -RRBS mode -equal_best_hits 100 -mismatch rate .08 -report_repeat 1 -seed_size 12 -random_number 0 -filter 5 -quality_threshold 0	biseqmethcalling
DO50530	BOCA-FR	SP195456	SA529190	IC147T_WGS	IC147T_RRBS	16	78133596	78133597	1	GRCh37	0	0	1	Illumina HiSeq	99.3	Single read http://www.illumina.com/technology/next-generation-sequencing/single-read-sequencing-assay.html	Bisulfite-Seq	20	bsmap 2.0 https://code.google.com/archive/p/bsmap/ -RRBS mode -equal_best_hits 100 -mismatch rate .08 -report_repeat 1 -seed_size 12 -random_number 0 -filter 5 -quality_threshold 0	biseqmethcalling
DO50530	BOCA-FR	SP195456	SA529190	IC147T_WGS	IC147T_RRBS	16	78133596	78133597	1	GRCh37	0	0	1	Illumina HiSeq	99.3	Single read http://www.illumina.com/technology/next-generation-sequencing/single-read-sequencing-assay.html	Bisulfite-Seq	20	bsmap 2.0 https://code.google.com/archive/p/bsmap/ -RRBS mode -equal_best_hits 100 -mismatch rate .08 -report_repeat 1 -seed_size 12 -random_number 0 -filter 5 -quality_threshold 0	biseqmethcalling
DO50531	BOCA-FR	SP195458	SA529117	IC093T_WGS	IC093T_RRBS	16	78133596	78133597	1	GRCh37	0	0	2	Illumina HiSeq	99.3	Single read http://www.illumina.com/technology/next-generation-sequencing/single-read-sequencing-assay.html	Bisulfite-Seq	20	bsmap 2.0 https://code.google.com/archive/p/bsmap/ -RRBS mode -equal_best_hits 100 -mismatch rate .08 -report_repeat 1 -seed_size 12 -random_number 0 -filter 5 -quality_threshold 0	biseqmethcalling
DO50531	BOCA-FR	SP195458	SA529117	IC093T_WGS	IC093T_RRBS	16	78133596	78133597	1	GRCh37	0	0	2	Illumina HiSeq	99.3	Single read http://www.illumina.com/technology/next-generation-sequencing/single-read-sequencing-assay.html	Bisulfite-Seq	20	bsmap 2.0 https://code.google.com/archive/p/bsmap/ -RRBS mode -equal_best_hits 100 -mismatch rate .08 -report_repeat 1 -seed_size 12 -random_number 0 -filter 5 -quality_threshold 0	biseqmethcalling
DO50533	BOCA-FR	SP195460	SA529257	IC213T_WGS	IC213T_RRBS	16	78133596	78133597	1	GRCh37	0	0	2	Illumina HiSeq	99.3	Single read http://www.illumina.com/technology/next-generation-sequencing/single-read-sequencing-assay.html	Bisulfite-Seq	20	bsmap 2.0 https://code.google.com/archive/p/bsmap/ -RRBS mode -equal_best_hits 100 -mismatch rate .08 -report_repeat 1 -seed_size 12 -random_number 0 -filter 5 -quality_threshold 0	biseqmethcalling
DO50533	BOCA-FR	SP195460	SA529257	IC213T_WGS	IC213T_RRBS	16	78133596	78133597	1	GRCh37	0	0	2	Illumina HiSeq	99.3	Single read http://www.illumina.com/technology/next-generation-sequencing/single-read-sequencing-assay.html	Bisulfite-Seq	20	bsmap 2.0 https://code.google.com/archive/p/bsmap/ -RRBS mode -equal_best_hits 100 -mismatch rate .08 -report_repeat 1 -seed_size 12 -random_number 0 -filter 5 -quality_threshold 0	biseqmethcalling
DO50526	BOCA-FR	SP195452	SA529034	IC049T_WGS	IC049T_RRBS	16	78133596	78133597	1	GRCh37	0	0	3	Illumina HiSeq	99.3	Single read http://www.illumina.com/technology/next-generation-sequencing/single-read-sequencing-assay.html	Bisulfite-Seq	20	bsmap 2.0 https://code.google.com/archive/p/bsmap/ -RRBS mode -equal_best_hits 100 -mismatch rate .08 -report_repeat 1 -seed_size 12 -random_number 0 -filter 5 -quality_threshold 0	biseqmethcalling
DO50526	BOCA-FR	SP195452	SA529034	IC049T_WGS	IC049T_RRBS	16	78133596	78133597	1	GRCh37	0	0	3	Illumina HiSeq	99.3	Single read http://www.illumina.com/technology/next-generation-sequencing/single-read-sequencing-assay.html	Bisulfite-Seq	20	bsmap 2.0 https://code.google.com/archive/p/bsmap/ -RRBS mode -equal_best_hits 100 -mismatch rate .08 -report_repeat 1 -seed_size 12 -random_number 0 -filter 5 -quality_threshold 0	biseqmethcalling
DO50528	BOCA-FR	SP195454	SA529214	IC306T_WGS	IC306T_RRBS	16	78133596	78133597	1	GRCh37	0	0	1	Illumina HiSeq	99.3	Single read http://www.illumina.com/technology/next-generation-sequencing/single-read-sequencing-assay.html	Bisulfite-Seq	20	bsmap 2.0 https://code.google.com/archive/p/bsmap/ -RRBS mode -equal_best_hits 100 -mismatch rate .08 -report_repeat 1 -seed_size 12 -random_number 0 -filter 5 -quality_threshold 0	biseqmethcalling
DO50528	BOCA-FR	SP195454	SA529214	IC306T_WGS	IC306T_RRBS	16	78133596	78133597	1	GRCh37	0	0	1	Illumina HiSeq	99.3	Single read http://www.illumina.com/technology/next-generation-sequencing/single-read-sequencing-assay.html	Bisulfite-Seq	20	bsmap 2.0 https://code.google.com/archive/p/bsmap/ -RRBS mode -equal_best_hits 100 -mismatch rate .08 -report_repeat 1 -seed_size 12 -random_number 0 -filter 5 -quality_threshold 0	biseqmethcalling
DO50520	BOCA-FR	SP195444	SA529283	IC929T_WGS	IC929T_RRBS	16	78133596	78133597	1	GRCh37	0	0	2	Illumina HiSeq	99.3	Single read http://www.illumina.com/technology/next-generation-sequencing/single-read-sequencing-assay.html	Bisulfite-Seq	20	bsmap 2.0 https://code.google.com/archive/p/bsmap/ -RRBS mode -equal_best_hits 100 -mismatch rate .08 -report_repeat 1 -seed_size 12 -random_number 0 -filter 5 -quality_threshold 0	biseqmethcalling
DO50520	BOCA-FR	SP195444	SA529283	IC929T_WGS	IC929T_RRBS	16	78133596	78133597	1	GRCh37	0	0	2	Illumina HiSeq	99.3	Single read http://www.illumina.com/technology/next-generation-sequencing/single-read-sequencing-assay.html	Bisulfite-Seq	20	bsmap 2.0 https://code.google.com/archive/p/bsmap/ -RRBS mode -equal_best_hits 100 -mismatch rate .08 -report_repeat 1 -seed_size 12 -random_number 0 -filter 5 -quality_threshold 0	biseqmethcalling
DO50522	BOCA-FR	SP195446	SA529225	IC310T_WGS	IC310T_RRBS	16	78133596	78133597	1	GRCh37	0	0	6	Illumina HiSeq	99.3	Single read http://www.illumina.com/technology/next-generation-sequencing/single-read-sequencing-assay.html	Bisulfite-Seq	20	bsmap 2.0 https://code.google.com/archive/p/bsmap/ -RRBS mode -equal_best_hits 100 -mismatch rate .08 -report_repeat 1 -seed_size 12 -random_number 0 -filter 5 -quality_threshold 0	biseqmethcalling
DO50522	BOCA-FR	SP195446	SA529225	IC310T_WGS	IC310T_RRBS	16	78133596	78133597	1	GRCh37	0	0	6	Illumina HiSeq	99.3	Single read http://www.illumina.com/technology/next-generation-sequencing/single-read-sequencing-assay.html	Bisulfite-Seq	20	bsmap 2.0 https://code.google.com/archive/p/bsmap/ -RRBS mode -equal_best_hits 100 -mismatch rate .08 -report_repeat 1 -seed_size 12 -random_number 0 -filter 5 -quality_threshold 0	biseqmethcalling
DO50495	BOCA-FR	SP195418	SA529128	IC1057T_WGS	IC1057T_RRBS	16	78133596	78133597	1	GRCh37	0	0	1	Illumina HiSeq	99.3	Single read http://www.illumina.com/technology/next-generation-sequencing/single-read-sequencing-assay.html	Bisulfite-Seq	20	bsmap 2.0 https://code.google.com/archive/p/bsmap/ -RRBS mode -equal_best_hits 100 -mismatch rate .08 -report_repeat 1 -seed_size 12 -random_number 0 -filter 5 -quality_threshold 0	biseqmethcalling
DO50495	BOCA-FR	SP195418	SA529128	IC1057T_WGS	IC1057T_RRBS	16	78133596	78133597	1	GRCh37	0	0	1	Illumina HiSeq	99.3	Single read http://www.illumina.com/technology/next-generation-sequencing/single-read-sequencing-assay.html	Bisulfite-Seq	20	bsmap 2.0 https://code.google.com/archive/p/bsmap/ -RRBS mode -equal_best_hits 100 -mismatch rate .08 -report_repeat 1 -seed_size 12 -random_number 0 -filter 5 -quality_threshold 0	biseqmethcalling
DO50497	BOCA-FR	SP195420	SA529045	IC267T_WGS	IC267T_RRBS	16	78133596	78133597	1	GRCh37	0	0	4	Illumina HiSeq	99.3	Single read http://www.illumina.com/technology/next-generation-sequencing/single-read-sequencing-assay.html	Bisulfite-Seq	20	bsmap 2.0 https://code.google.com/archive/p/bsmap/ -RRBS mode -equal_best_hits 100 -mismatch rate .08 -report_repeat 1 -seed_size 12 -random_number 0 -filter 5 -quality_threshold 0	biseqmethcalling
DO50497	BOCA-FR	SP195420	SA529045	IC267T_WGS	IC267T_RRBS	16	78133596	78133597	1	GRCh37	0	0	4	Illumina HiSeq	99.3	Single read http://www.illumina.com/technology/next-generation-sequencing/single-read-sequencing-assay.html	Bisulfite-Seq	20	bsmap 2.0 https://code.google.com/archive/p/bsmap/ -RRBS mode -equal_best_hits 100 -mismatch rate .08 -report_repeat 1 -seed_size 12 -random_number 0 -filter 5 -quality_threshold 0	biseqmethcalling
DO50499	BOCA-FR	SP195422	SA529018	IC034T_WGS	IC034T_RRBS	16	78133596	78133597	1	GRCh37	0	0	9	Illumina HiSeq	99.3	Single read http://www.illumina.com/technology/next-generation-sequencing/single-read-sequencing-assay.html	Bisulfite-Seq	20	bsmap 2.0 https://code.google.com/archive/p/bsmap/ -RRBS mode -equal_best_hits 100 -mismatch rate .08 -report_repeat 1 -seed_size 12 -random_number 0 -filter 5 -quality_threshold 0	biseqmethcalling
DO50499	BOCA-FR	SP195422	SA529018	IC034T_WGS	IC034T_RRBS	16	78133596	78133597	1	GRCh37	0	0	9	Illumina HiSeq	99.3	Single read http://www.illumina.com/technology/next-generation-sequencing/single-read-sequencing-assay.html	Bisulfite-Seq	20	bsmap 2.0 https://code.google.com/archive/p/bsmap/ -RRBS mode -equal_best_hits 100 -mismatch rate .08 -report_repeat 1 -seed_size 12 -random_number 0 -filter 5 -quality_threshold 0	biseqmethcalling
DO50483	BOCA-FR	SP195406	SA529220	IC309T_WGS	IC309T_RRBS	16	78133596	78133597	1	GRCh37	0	0	4	Illumina HiSeq	99.3	Single read http://www.illumina.com/technology/next-generation-sequencing/single-read-sequencing-assay.html	Bisulfite-Seq	20	bsmap 2.0 https://code.google.com/archive/p/bsmap/ -RRBS mode -equal_best_hits 100 -mismatch rate .08 -report_repeat 1 -seed_size 12 -random_number 0 -filter 5 -quality_threshold 0	biseqmethcalling
DO50483	BOCA-FR	SP195406	SA529220	IC309T_WGS	IC309T_RRBS	16	78133596	78133597	1	GRCh37	0	0	4	Illumina HiSeq	99.3	Single read http://www.illumina.com/technology/next-generation-sequencing/single-read-sequencing-assay.html	Bisulfite-Seq	20	bsmap 2.0 https://code.google.com/archive/p/bsmap/ -RRBS mode -equal_best_hits 100 -mismatch rate .08 -report_repeat 1 -seed_size 12 -random_number 0 -filter 5 -quality_threshold 0	biseqmethcalling
DO50485	BOCA-FR	SP195408	SA529105	IC086T_WGS	IC086T_RRBS	16	78133596	78133597	1	GRCh37	0	0	7	Illumina HiSeq	99.3	Single read http://www.illumina.com/technology/next-generation-sequencing/single-read-sequencing-assay.html	Bisulfite-Seq	20	bsmap 2.0 https://code.google.com/archive/p/bsmap/ -RRBS mode -equal_best_hits 100 -mismatch rate .08 -report_repeat 1 -seed_size 12 -random_number 0 -filter 5 -quality_threshold 0	biseqmethcalling
DO50485	BOCA-FR	SP195408	SA529105	IC086T_WGS	IC086T_RRBS	16	78133596	78133597	1	GRCh37	0	0	7	Illumina HiSeq	99.3	Single read http://www.illumina.com/technology/next-generation-sequencing/single-read-sequencing-assay.html	Bisulfite-Seq	20	bsmap 2.0 https://code.google.com/archive/p/bsmap/ -RRBS mode -equal_best_hits 100 -mismatch rate .08 -report_repeat 1 -seed_size 12 -random_number 0 -filter 5 -quality_threshold 0	biseqmethcalling
DO50487	BOCA-FR	SP195410	SA529064	IC066T_WGS	IC066T_RRBS	16	78133596	78133597	1	GRCh37	0	0	1	Illumina HiSeq	99.3	Single read http://www.illumina.com/technology/next-generation-sequencing/single-read-sequencing-assay.html	Bisulfite-Seq	20	bsmap 2.0 https://code.google.com/archive/p/bsmap/ -RRBS mode -equal_best_hits 100 -mismatch rate .08 -report_repeat 1 -seed_size 12 -random_number 0 -filter 5 -quality_threshold 0	biseqmethcalling
DO50487	BOCA-FR	SP195410	SA529064	IC066T_WGS	IC066T_RRBS	16	78133596	78133597	1	GRCh37	0	0	1	Illumina HiSeq	99.3	Single read http://www.illumina.com/technology/next-generation-sequencing/single-read-sequencing-assay.html	Bisulfite-Seq	20	bsmap 2.0 https://code.google.com/archive/p/bsmap/ -RRBS mode -equal_best_hits 100 -mismatch rate .08 -report_repeat 1 -seed_size 12 -random_number 0 -filter 5 -quality_threshold 0	biseqmethcalling
DO50481	BOCA-FR	SP195404	SA529005	IC242T_WGS	IC242T_RRBS	16	78133596	78133597	1	GRCh37	0	0	2	Illumina HiSeq	99.3	Single read http://www.illumina.com/technology/next-generation-sequencing/single-read-sequencing-assay.html	Bisulfite-Seq	20	bsmap 2.0 https://code.google.com/archive/p/bsmap/ -RRBS mode -equal_best_hits 100 -mismatch rate .08 -report_repeat 1 -seed_size 12 -random_number 0 -filter 5 -quality_threshold 0	biseqmethcalling
DO50481	BOCA-FR	SP195404	SA529005	IC242T_WGS	IC242T_RRBS	16	78133596	78133597	1	GRCh37	0	0	2	Illumina HiSeq	99.3	Single read http://www.illumina.com/technology/next-generation-sequencing/single-read-sequencing-assay.html	Bisulfite-Seq	20	bsmap 2.0 https://code.google.com/archive/p/bsmap/ -RRBS mode -equal_best_hits 100 -mismatch rate .08 -report_repeat 1 -seed_size 12 -random_number 0 -filter 5 -quality_threshold 0	biseqmethcalling
DO50479	BOCA-FR	SP195402	SA529245	IC316T_WGS	IC316T_RRBS	16	78133596	78133597	1	GRCh37	0	0	2	Illumina HiSeq	99.3	Single read http://www.illumina.com/technology/next-generation-sequencing/single-read-sequencing-assay.html	Bisulfite-Seq	20	bsmap 2.0 https://code.google.com/archive/p/bsmap/ -RRBS mode -equal_best_hits 100 -mismatch rate .08 -report_repeat 1 -seed_size 12 -random_number 0 -filter 5 -quality_threshold 0	biseqmethcalling
DO50479	BOCA-FR	SP195402	SA529245	IC316T_WGS	IC316T_RRBS	16	78133596	78133597	1	GRCh37	0	0	2	Illumina HiSeq	99.3	Single read http://www.illumina.com/technology/next-generation-sequencing/single-read-sequencing-assay.html	Bisulfite-Seq	20	bsmap 2.0 https://code.google.com/archive/p/bsmap/ -RRBS mode -equal_best_hits 100 -mismatch rate .08 -report_repeat 1 -seed_size 12 -random_number 0 -filter 5 -quality_threshold 0	biseqmethcalling
DO50476	BOCA-FR	SP195400	SA529157	IC114T_WGS	IC114T_RRBS	16	78133596	78133597	1	GRCh37	0	0	1	Illumina HiSeq	99.3	Single read http://www.illumina.com/technology/next-generation-sequencing/single-read-sequencing-assay.html	Bisulfite-Seq	20	bsmap 2.0 https://code.google.com/archive/p/bsmap/ -RRBS mode -equal_best_hits 100 -mismatch rate .08 -report_repeat 1 -seed_size 12 -random_number 0 -filter 5 -quality_threshold 0	biseqmethcalling
DO50476	BOCA-FR	SP195400	SA529157	IC114T_WGS	IC114T_RRBS	16	78133596	78133597	1	GRCh37	0	0	1	Illumina HiSeq	99.3	Single read http://www.illumina.com/technology/next-generation-sequencing/single-read-sequencing-assay.html	Bisulfite-Seq	20	bsmap 2.0 https://code.google.com/archive/p/bsmap/ -RRBS mode -equal_best_hits 100 -mismatch rate .08 -report_repeat 1 -seed_size 12 -random_number 0 -filter 5 -quality_threshold 0	biseqmethcalling
DO50470	BOCA-FR	SP195394	SA529229	IC193T_WGS	IC193T_RRBS	16	78133596	78133597	1	GRCh37	0	0	1	Illumina HiSeq	99.3	Single read http://www.illumina.com/technology/next-generation-sequencing/single-read-sequencing-assay.html	Bisulfite-Seq	20	bsmap 2.0 https://code.google.com/archive/p/bsmap/ -RRBS mode -equal_best_hits 100 -mismatch rate .08 -report_repeat 1 -seed_size 12 -random_number 0 -filter 5 -quality_threshold 0	biseqmethcalling
DO50470	BOCA-FR	SP195394	SA529229	IC193T_WGS	IC193T_RRBS	16	78133596	78133597	1	GRCh37	0	0	1	Illumina HiSeq	99.3	Single read http://www.illumina.com/technology/next-generation-sequencing/single-read-sequencing-assay.html	Bisulfite-Seq	20	bsmap 2.0 https://code.google.com/archive/p/bsmap/ -RRBS mode -equal_best_hits 100 -mismatch rate .08 -report_repeat 1 -seed_size 12 -random_number 0 -filter 5 -quality_threshold 0	biseqmethcalling
DO50468	BOCA-FR	SP195392	SA529208	IC158T_WGS	IC158T_RRBS	16	78133596	78133597	1	GRCh37	0	0	2	Illumina HiSeq	99.3	Single read http://www.illumina.com/technology/next-generation-sequencing/single-read-sequencing-assay.html	Bisulfite-Seq	20	bsmap 2.0 https://code.google.com/archive/p/bsmap/ -RRBS mode -equal_best_hits 100 -mismatch rate .08 -report_repeat 1 -seed_size 12 -random_number 0 -filter 5 -quality_threshold 0	biseqmethcalling
DO50468	BOCA-FR	SP195392	SA529208	IC158T_WGS	IC158T_RRBS	16	78133596	78133597	1	GRCh37	0	0	2	Illumina HiSeq	99.3	Single read http://www.illumina.com/technology/next-generation-sequencing/single-read-sequencing-assay.html	Bisulfite-Seq	20	bsmap 2.0 https://code.google.com/archive/p/bsmap/ -RRBS mode -equal_best_hits 100 -mismatch rate .08 -report_repeat 1 -seed_size 12 -random_number 0 -filter 5 -quality_threshold 0	biseqmethcalling
DO50461	BOCA-FR	SP195380	SA529093	IC080T_WGS	IC080T_RRBS	16	78133596	78133597	1	GRCh37	0	0	1	Illumina HiSeq	99.3	Single read http://www.illumina.com/technology/next-generation-sequencing/single-read-sequencing-assay.html	Bisulfite-Seq	20	bsmap 2.0 https://code.google.com/archive/p/bsmap/ -RRBS mode -equal_best_hits 100 -mismatch rate .08 -report_repeat 1 -seed_size 12 -random_number 0 -filter 5 -quality_threshold 0	biseqmethcalling
DO50461	BOCA-FR	SP195380	SA529093	IC080T_WGS	IC080T_RRBS	16	78133596	78133597	1	GRCh37	0	0	1	Illumina HiSeq	99.3	Single read http://www.illumina.com/technology/next-generation-sequencing/single-read-sequencing-assay.html	Bisulfite-Seq	20	bsmap 2.0 https://code.google.com/archive/p/bsmap/ -RRBS mode -equal_best_hits 100 -mismatch rate .08 -report_repeat 1 -seed_size 12 -random_number 0 -filter 5 -quality_threshold 0	biseqmethcalling
DO50464	BOCA-FR	SP195386	SA529179	IC130T_WGS	IC130T_RRBS	16	78133596	78133597	1	GRCh37	0	0	1	Illumina HiSeq	99.3	Single read http://www.illumina.com/technology/next-generation-sequencing/single-read-sequencing-assay.html	Bisulfite-Seq	20	bsmap 2.0 https://code.google.com/archive/p/bsmap/ -RRBS mode -equal_best_hits 100 -mismatch rate .08 -report_repeat 1 -seed_size 12 -random_number 0 -filter 5 -quality_threshold 0	biseqmethcalling
DO50464	BOCA-FR	SP195386	SA529179	IC130T_WGS	IC130T_RRBS	16	78133596	78133597	1	GRCh37	0	0	1	Illumina HiSeq	99.3	Single read http://www.illumina.com/technology/next-generation-sequencing/single-read-sequencing-assay.html	Bisulfite-Seq	20	bsmap 2.0 https://code.google.com/archive/p/bsmap/ -RRBS mode -equal_best_hits 100 -mismatch rate .08 -report_repeat 1 -seed_size 12 -random_number 0 -filter 5 -quality_threshold 0	biseqmethcalling
DO50466	BOCA-FR	SP195390	SA529063	IC271T_WGS	IC271T_RRBS	16	78133596	78133597	1	GRCh37	0	0	4	Illumina HiSeq	99.3	Single read http://www.illumina.com/technology/next-generation-sequencing/single-read-sequencing-assay.html	Bisulfite-Seq	20	bsmap 2.0 https://code.google.com/archive/p/bsmap/ -RRBS mode -equal_best_hits 100 -mismatch rate .08 -report_repeat 1 -seed_size 12 -random_number 0 -filter 5 -quality_threshold 0	biseqmethcalling
DO50466	BOCA-FR	SP195390	SA529063	IC271T_WGS	IC271T_RRBS	16	78133596	78133597	1	GRCh37	0	0	4	Illumina HiSeq	99.3	Single read http://www.illumina.com/technology/next-generation-sequencing/single-read-sequencing-assay.html	Bisulfite-Seq	20	bsmap 2.0 https://code.google.com/archive/p/bsmap/ -RRBS mode -equal_best_hits 100 -mismatch rate .08 -report_repeat 1 -seed_size 12 -random_number 0 -filter 5 -quality_threshold 0	biseqmethcalling
DO50459	BOCA-FR	SP195376	SA529099	IC082T_WGS	IC082T_RRBS	16	78133596	78133597	1	GRCh37	0	0	1	Illumina HiSeq	99.3	Single read http://www.illumina.com/technology/next-generation-sequencing/single-read-sequencing-assay.html	Bisulfite-Seq	20	bsmap 2.0 https://code.google.com/archive/p/bsmap/ -RRBS mode -equal_best_hits 100 -mismatch rate .08 -report_repeat 1 -seed_size 12 -random_number 0 -filter 5 -quality_threshold 0	biseqmethcalling
DO50459	BOCA-FR	SP195376	SA529099	IC082T_WGS	IC082T_RRBS	16	78133596	78133597	1	GRCh37	0	0	1	Illumina HiSeq	99.3	Single read http://www.illumina.com/technology/next-generation-sequencing/single-read-sequencing-assay.html	Bisulfite-Seq	20	bsmap 2.0 https://code.google.com/archive/p/bsmap/ -RRBS mode -equal_best_hits 100 -mismatch rate .08 -report_repeat 1 -seed_size 12 -random_number 0 -filter 5 -quality_threshold 0	biseqmethcalling
DO50636	BOCA-FR	SP195654	SA529023	IC044T_WGS	IC044T_RRBS	16	78133605	78133606	1	GRCh37	0	0	3	Illumina HiSeq	99.3	Single read http://www.illumina.com/technology/next-generation-sequencing/single-read-sequencing-assay.html	Bisulfite-Seq	20	bsmap 2.0 https://code.google.com/archive/p/bsmap/ -RRBS mode -equal_best_hits 100 -mismatch rate .08 -report_repeat 1 -seed_size 12 -random_number 0 -filter 5 -quality_threshold 0	biseqmethcalling
DO50636	BOCA-FR	SP195654	SA529023	IC044T_WGS	IC044T_RRBS	16	78133605	78133606	1	GRCh37	0	0	3	Illumina HiSeq	99.3	Single read http://www.illumina.com/technology/next-generation-sequencing/single-read-sequencing-assay.html	Bisulfite-Seq	20	bsmap 2.0 https://code.google.com/archive/p/bsmap/ -RRBS mode -equal_best_hits 100 -mismatch rate .08 -report_repeat 1 -seed_size 12 -random_number 0 -filter 5 -quality_threshold 0	biseqmethcalling
DO50625	BOCA-FR	SP195638	SA529251	IC204T_WGS	IC204T_RRBS	16	78133605	78133606	1	GRCh37	0	0	7	Illumina HiSeq	99.3	Single read http://www.illumina.com/technology/next-generation-sequencing/single-read-sequencing-assay.html	Bisulfite-Seq	20	bsmap 2.0 https://code.google.com/archive/p/bsmap/ -RRBS mode -equal_best_hits 100 -mismatch rate .08 -report_repeat 1 -seed_size 12 -random_number 0 -filter 5 -quality_threshold 0	biseqmethcalling
DO50625	BOCA-FR	SP195638	SA529251	IC204T_WGS	IC204T_RRBS	16	78133605	78133606	1	GRCh37	0	0	7	Illumina HiSeq	99.3	Single read http://www.illumina.com/technology/next-generation-sequencing/single-read-sequencing-assay.html	Bisulfite-Seq	20	bsmap 2.0 https://code.google.com/archive/p/bsmap/ -RRBS mode -equal_best_hits 100 -mismatch rate .08 -report_repeat 1 -seed_size 12 -random_number 0 -filter 5 -quality_threshold 0	biseqmethcalling
DO50628	BOCA-FR	SP195642	SA529052	IC057T_WGS	IC057T_RRBS	16	78133605	78133606	1	GRCh37	0	0	4	Illumina HiSeq	99.3	Single read http://www.illumina.com/technology/next-generation-sequencing/single-read-sequencing-assay.html	Bisulfite-Seq	20	bsmap 2.0 https://code.google.com/archive/p/bsmap/ -RRBS mode -equal_best_hits 100 -mismatch rate .08 -report_repeat 1 -seed_size 12 -random_number 0 -filter 5 -quality_threshold 0	biseqmethcalling
DO50628	BOCA-FR	SP195642	SA529052	IC057T_WGS	IC057T_RRBS	16	78133605	78133606	1	GRCh37	0	0	4	Illumina HiSeq	99.3	Single read http://www.illumina.com/technology/next-generation-sequencing/single-read-sequencing-assay.html	Bisulfite-Seq	20	bsmap 2.0 https://code.google.com/archive/p/bsmap/ -RRBS mode -equal_best_hits 100 -mismatch rate .08 -report_repeat 1 -seed_size 12 -random_number 0 -filter 5 -quality_threshold 0	biseqmethcalling
DO50621	BOCA-FR	SP195630	SA529057	IC270T_WGS	IC270T_RRBS	16	78133605	78133606	1	GRCh37	0	0	3	Illumina HiSeq	99.3	Single read http://www.illumina.com/technology/next-generation-sequencing/single-read-sequencing-assay.html	Bisulfite-Seq	20	bsmap 2.0 https://code.google.com/archive/p/bsmap/ -RRBS mode -equal_best_hits 100 -mismatch rate .08 -report_repeat 1 -seed_size 12 -random_number 0 -filter 5 -quality_threshold 0	biseqmethcalling
DO50621	BOCA-FR	SP195630	SA529057	IC270T_WGS	IC270T_RRBS	16	78133605	78133606	1	GRCh37	0	0	3	Illumina HiSeq	99.3	Single read http://www.illumina.com/technology/next-generation-sequencing/single-read-sequencing-assay.html	Bisulfite-Seq	20	bsmap 2.0 https://code.google.com/archive/p/bsmap/ -RRBS mode -equal_best_hits 100 -mismatch rate .08 -report_repeat 1 -seed_size 12 -random_number 0 -filter 5 -quality_threshold 0	biseqmethcalling
DO50612	BOCA-FR	SP195618	SA529013	IC024T_WGS	IC024T_RRBS	16	78133605	78133606	1	GRCh37	0	0	4	Illumina HiSeq	99.3	Single read http://www.illumina.com/technology/next-generation-sequencing/single-read-sequencing-assay.html	Bisulfite-Seq	20	bsmap 2.0 https://code.google.com/archive/p/bsmap/ -RRBS mode -equal_best_hits 100 -mismatch rate .08 -report_repeat 1 -seed_size 12 -random_number 0 -filter 5 -quality_threshold 0	biseqmethcalling
DO50612	BOCA-FR	SP195618	SA529013	IC024T_WGS	IC024T_RRBS	16	78133605	78133606	1	GRCh37	0	0	4	Illumina HiSeq	99.3	Single read http://www.illumina.com/technology/next-generation-sequencing/single-read-sequencing-assay.html	Bisulfite-Seq	20	bsmap 2.0 https://code.google.com/archive/p/bsmap/ -RRBS mode -equal_best_hits 100 -mismatch rate .08 -report_repeat 1 -seed_size 12 -random_number 0 -filter 5 -quality_threshold 0	biseqmethcalling
DO50618	BOCA-FR	SP195626	SA529123	IC096T_WGS	IC096T_RRBS	16	78133605	78133606	1	GRCh37	0	0	2	Illumina HiSeq	99.3	Single read http://www.illumina.com/technology/next-generation-sequencing/single-read-sequencing-assay.html	Bisulfite-Seq	20	bsmap 2.0 https://code.google.com/archive/p/bsmap/ -RRBS mode -equal_best_hits 100 -mismatch rate .08 -report_repeat 1 -seed_size 12 -random_number 0 -filter 5 -quality_threshold 0	biseqmethcalling
DO50618	BOCA-FR	SP195626	SA529123	IC096T_WGS	IC096T_RRBS	16	78133605	78133606	1	GRCh37	0	0	2	Illumina HiSeq	99.3	Single read http://www.illumina.com/technology/next-generation-sequencing/single-read-sequencing-assay.html	Bisulfite-Seq	20	bsmap 2.0 https://code.google.com/archive/p/bsmap/ -RRBS mode -equal_best_hits 100 -mismatch rate .08 -report_repeat 1 -seed_size 12 -random_number 0 -filter 5 -quality_threshold 0	biseqmethcalling
DO50609	BOCA-FR	SP195614	SA529033	IC263T_WGS	IC263T_RRBS	16	78133605	78133606	1	GRCh37	0	0	6	Illumina HiSeq	99.3	Single read http://www.illumina.com/technology/next-generation-sequencing/single-read-sequencing-assay.html	Bisulfite-Seq	20	bsmap 2.0 https://code.google.com/archive/p/bsmap/ -RRBS mode -equal_best_hits 100 -mismatch rate .08 -report_repeat 1 -seed_size 12 -random_number 0 -filter 5 -quality_threshold 0	biseqmethcalling
DO50609	BOCA-FR	SP195614	SA529033	IC263T_WGS	IC263T_RRBS	16	78133605	78133606	1	GRCh37	0	0	6	Illumina HiSeq	99.3	Single read http://www.illumina.com/technology/next-generation-sequencing/single-read-sequencing-assay.html	Bisulfite-Seq	20	bsmap 2.0 https://code.google.com/archive/p/bsmap/ -RRBS mode -equal_best_hits 100 -mismatch rate .08 -report_repeat 1 -seed_size 12 -random_number 0 -filter 5 -quality_threshold 0	biseqmethcalling
DO50513	BOCA-FR	SP195436	SA529119	IC282T_WGS	IC282T_RRBS	16	78133605	78133606	1	GRCh37	0	0	1	Illumina HiSeq	99.3	Single read http://www.illumina.com/technology/next-generation-sequencing/single-read-sequencing-assay.html	Bisulfite-Seq	20	bsmap 2.0 https://code.google.com/archive/p/bsmap/ -RRBS mode -equal_best_hits 100 -mismatch rate .08 -report_repeat 1 -seed_size 12 -random_number 0 -filter 5 -quality_threshold 0	biseqmethcalling
DO50513	BOCA-FR	SP195436	SA529119	IC282T_WGS	IC282T_RRBS	16	78133605	78133606	1	GRCh37	0	0	1	Illumina HiSeq	99.3	Single read http://www.illumina.com/technology/next-generation-sequencing/single-read-sequencing-assay.html	Bisulfite-Seq	20	bsmap 2.0 https://code.google.com/archive/p/bsmap/ -RRBS mode -equal_best_hits 100 -mismatch rate .08 -report_repeat 1 -seed_size 12 -random_number 0 -filter 5 -quality_threshold 0	biseqmethcalling
DO50514	BOCA-FR	SP195438	SA529020	IC254T_WGS	IC254T_RRBS	16	78133605	78133606	1	GRCh37	0	0	4	Illumina HiSeq	99.3	Single read http://www.illumina.com/technology/next-generation-sequencing/single-read-sequencing-assay.html	Bisulfite-Seq	20	bsmap 2.0 https://code.google.com/archive/p/bsmap/ -RRBS mode -equal_best_hits 100 -mismatch rate .08 -report_repeat 1 -seed_size 12 -random_number 0 -filter 5 -quality_threshold 0	biseqmethcalling
DO50514	BOCA-FR	SP195438	SA529020	IC254T_WGS	IC254T_RRBS	16	78133605	78133606	1	GRCh37	0	0	4	Illumina HiSeq	99.3	Single read http://www.illumina.com/technology/next-generation-sequencing/single-read-sequencing-assay.html	Bisulfite-Seq	20	bsmap 2.0 https://code.google.com/archive/p/bsmap/ -RRBS mode -equal_best_hits 100 -mismatch rate .08 -report_repeat 1 -seed_size 12 -random_number 0 -filter 5 -quality_threshold 0	biseqmethcalling
DO50516	BOCA-FR	SP195440	SA529046	IC054T_WGS	IC054T_RRBS	16	78133605	78133606	1	GRCh37	0	0	1	Illumina HiSeq	99.3	Single read http://www.illumina.com/technology/next-generation-sequencing/single-read-sequencing-assay.html	Bisulfite-Seq	20	bsmap 2.0 https://code.google.com/archive/p/bsmap/ -RRBS mode -equal_best_hits 100 -mismatch rate .08 -report_repeat 1 -seed_size 12 -random_number 0 -filter 5 -quality_threshold 0	biseqmethcalling
DO50516	BOCA-FR	SP195440	SA529046	IC054T_WGS	IC054T_RRBS	16	78133605	78133606	1	GRCh37	0	0	1	Illumina HiSeq	99.3	Single read http://www.illumina.com/technology/next-generation-sequencing/single-read-sequencing-assay.html	Bisulfite-Seq	20	bsmap 2.0 https://code.google.com/archive/p/bsmap/ -RRBS mode -equal_best_hits 100 -mismatch rate .08 -report_repeat 1 -seed_size 12 -random_number 0 -filter 5 -quality_threshold 0	biseqmethcalling
DO50518	BOCA-FR	SP195442	SA529087	IC275T_WGS	IC275T_RRBS	16	78133605	78133606	1	GRCh37	0	0	3	Illumina HiSeq	99.3	Single read http://www.illumina.com/technology/next-generation-sequencing/single-read-sequencing-assay.html	Bisulfite-Seq	20	bsmap 2.0 https://code.google.com/archive/p/bsmap/ -RRBS mode -equal_best_hits 100 -mismatch rate .08 -report_repeat 1 -seed_size 12 -random_number 0 -filter 5 -quality_threshold 0	biseqmethcalling
DO50518	BOCA-FR	SP195442	SA529087	IC275T_WGS	IC275T_RRBS	16	78133605	78133606	1	GRCh37	0	0	3	Illumina HiSeq	99.3	Single read http://www.illumina.com/technology/next-generation-sequencing/single-read-sequencing-assay.html	Bisulfite-Seq	20	bsmap 2.0 https://code.google.com/archive/p/bsmap/ -RRBS mode -equal_best_hits 100 -mismatch rate .08 -report_repeat 1 -seed_size 12 -random_number 0 -filter 5 -quality_threshold 0	biseqmethcalling
DO50501	BOCA-FR	SP195424	SA529040	IC053T_WGS	IC053T_RRBS	16	78133605	78133606	1	GRCh37	0	0	8	Illumina HiSeq	99.3	Single read http://www.illumina.com/technology/next-generation-sequencing/single-read-sequencing-assay.html	Bisulfite-Seq	20	bsmap 2.0 https://code.google.com/archive/p/bsmap/ -RRBS mode -equal_best_hits 100 -mismatch rate .08 -report_repeat 1 -seed_size 12 -random_number 0 -filter 5 -quality_threshold 0	biseqmethcalling
DO50501	BOCA-FR	SP195424	SA529040	IC053T_WGS	IC053T_RRBS	16	78133605	78133606	1	GRCh37	0	0	8	Illumina HiSeq	99.3	Single read http://www.illumina.com/technology/next-generation-sequencing/single-read-sequencing-assay.html	Bisulfite-Seq	20	bsmap 2.0 https://code.google.com/archive/p/bsmap/ -RRBS mode -equal_best_hits 100 -mismatch rate .08 -report_repeat 1 -seed_size 12 -random_number 0 -filter 5 -quality_threshold 0	biseqmethcalling
DO50599	BOCA-FR	SP195598	SA529262	IC215T_WGS	IC215T_RRBS	16	78133605	78133606	1	GRCh37	0	0	2	Illumina HiSeq	99.3	Single read http://www.illumina.com/technology/next-generation-sequencing/single-read-sequencing-assay.html	Bisulfite-Seq	20	bsmap 2.0 https://code.google.com/archive/p/bsmap/ -RRBS mode -equal_best_hits 100 -mismatch rate .08 -report_repeat 1 -seed_size 12 -random_number 0 -filter 5 -quality_threshold 0	biseqmethcalling
DO50599	BOCA-FR	SP195598	SA529262	IC215T_WGS	IC215T_RRBS	16	78133605	78133606	1	GRCh37	0	0	2	Illumina HiSeq	99.3	Single read http://www.illumina.com/technology/next-generation-sequencing/single-read-sequencing-assay.html	Bisulfite-Seq	20	bsmap 2.0 https://code.google.com/archive/p/bsmap/ -RRBS mode -equal_best_hits 100 -mismatch rate .08 -report_repeat 1 -seed_size 12 -random_number 0 -filter 5 -quality_threshold 0	biseqmethcalling
DO50591	BOCA-FR	SP195586	SA529028	IC046T_WGS	IC046T_RRBS	16	78133605	78133606	1	GRCh37	0	0	3	Illumina HiSeq	99.3	Single read http://www.illumina.com/technology/next-generation-sequencing/single-read-sequencing-assay.html	Bisulfite-Seq	20	bsmap 2.0 https://code.google.com/archive/p/bsmap/ -RRBS mode -equal_best_hits 100 -mismatch rate .08 -report_repeat 1 -seed_size 12 -random_number 0 -filter 5 -quality_threshold 0	biseqmethcalling
DO50591	BOCA-FR	SP195586	SA529028	IC046T_WGS	IC046T_RRBS	16	78133605	78133606	1	GRCh37	0	0	3	Illumina HiSeq	99.3	Single read http://www.illumina.com/technology/next-generation-sequencing/single-read-sequencing-assay.html	Bisulfite-Seq	20	bsmap 2.0 https://code.google.com/archive/p/bsmap/ -RRBS mode -equal_best_hits 100 -mismatch rate .08 -report_repeat 1 -seed_size 12 -random_number 0 -filter 5 -quality_threshold 0	biseqmethcalling
DO50581	BOCA-FR	SP195570	SA529158	IC295T_WGS	IC295T_RRBS	16	78133605	78133606	1	GRCh37	0	0	3	Illumina HiSeq	99.3	Single read http://www.illumina.com/technology/next-generation-sequencing/single-read-sequencing-assay.html	Bisulfite-Seq	20	bsmap 2.0 https://code.google.com/archive/p/bsmap/ -RRBS mode -equal_best_hits 100 -mismatch rate .08 -report_repeat 1 -seed_size 12 -random_number 0 -filter 5 -quality_threshold 0	biseqmethcalling
DO50581	BOCA-FR	SP195570	SA529158	IC295T_WGS	IC295T_RRBS	16	78133605	78133606	1	GRCh37	0	0	3	Illumina HiSeq	99.3	Single read http://www.illumina.com/technology/next-generation-sequencing/single-read-sequencing-assay.html	Bisulfite-Seq	20	bsmap 2.0 https://code.google.com/archive/p/bsmap/ -RRBS mode -equal_best_hits 100 -mismatch rate .08 -report_repeat 1 -seed_size 12 -random_number 0 -filter 5 -quality_threshold 0	biseqmethcalling
DO50586	BOCA-FR	SP195578	SA529082	IC076T_WGS	IC076T_RRBS	16	78133605	78133606	1	GRCh37	0	0	1	Illumina HiSeq	99.3	Single read http://www.illumina.com/technology/next-generation-sequencing/single-read-sequencing-assay.html	Bisulfite-Seq	20	bsmap 2.0 https://code.google.com/archive/p/bsmap/ -RRBS mode -equal_best_hits 100 -mismatch rate .08 -report_repeat 1 -seed_size 12 -random_number 0 -filter 5 -quality_threshold 0	biseqmethcalling
DO50586	BOCA-FR	SP195578	SA529082	IC076T_WGS	IC076T_RRBS	16	78133605	78133606	1	GRCh37	0	0	1	Illumina HiSeq	99.3	Single read http://www.illumina.com/technology/next-generation-sequencing/single-read-sequencing-assay.html	Bisulfite-Seq	20	bsmap 2.0 https://code.google.com/archive/p/bsmap/ -RRBS mode -equal_best_hits 100 -mismatch rate .08 -report_repeat 1 -seed_size 12 -random_number 0 -filter 5 -quality_threshold 0	biseqmethcalling
DO50588	BOCA-FR	SP195582	SA529134	IC105T_WGS	IC105T_RRBS	16	78133605	78133606	1	GRCh37	0	0	2	Illumina HiSeq	99.3	Single read http://www.illumina.com/technology/next-generation-sequencing/single-read-sequencing-assay.html	Bisulfite-Seq	20	bsmap 2.0 https://code.google.com/archive/p/bsmap/ -RRBS mode -equal_best_hits 100 -mismatch rate .08 -report_repeat 1 -seed_size 12 -random_number 0 -filter 5 -quality_threshold 0	biseqmethcalling
DO50588	BOCA-FR	SP195582	SA529134	IC105T_WGS	IC105T_RRBS	16	78133605	78133606	1	GRCh37	0	0	2	Illumina HiSeq	99.3	Single read http://www.illumina.com/technology/next-generation-sequencing/single-read-sequencing-assay.html	Bisulfite-Seq	20	bsmap 2.0 https://code.google.com/archive/p/bsmap/ -RRBS mode -equal_best_hits 100 -mismatch rate .08 -report_repeat 1 -seed_size 12 -random_number 0 -filter 5 -quality_threshold 0	biseqmethcalling
DO50571	BOCA-FR	SP195546	SA529259	IC319T_WGS	IC319T_RRBS	16	78133605	78133606	1	GRCh37	0	0	2	Illumina HiSeq	99.3	Single read http://www.illumina.com/technology/next-generation-sequencing/single-read-sequencing-assay.html	Bisulfite-Seq	20	bsmap 2.0 https://code.google.com/archive/p/bsmap/ -RRBS mode -equal_best_hits 100 -mismatch rate .08 -report_repeat 1 -seed_size 12 -random_number 0 -filter 5 -quality_threshold 0	biseqmethcalling
DO50571	BOCA-FR	SP195546	SA529259	IC319T_WGS	IC319T_RRBS	16	78133605	78133606	1	GRCh37	0	0	2	Illumina HiSeq	99.3	Single read http://www.illumina.com/technology/next-generation-sequencing/single-read-sequencing-assay.html	Bisulfite-Seq	20	bsmap 2.0 https://code.google.com/archive/p/bsmap/ -RRBS mode -equal_best_hits 100 -mismatch rate .08 -report_repeat 1 -seed_size 12 -random_number 0 -filter 5 -quality_threshold 0	biseqmethcalling
DO50572	BOCA-FR	SP195550	SA529163	IC296T_WGS	IC296T_RRBS	16	78133605	78133606	1	GRCh37	0	0	3	Illumina HiSeq	99.3	Single read http://www.illumina.com/technology/next-generation-sequencing/single-read-sequencing-assay.html	Bisulfite-Seq	20	bsmap 2.0 https://code.google.com/archive/p/bsmap/ -RRBS mode -equal_best_hits 100 -mismatch rate .08 -report_repeat 1 -seed_size 12 -random_number 0 -filter 5 -quality_threshold 0	biseqmethcalling
DO50572	BOCA-FR	SP195550	SA529163	IC296T_WGS	IC296T_RRBS	16	78133605	78133606	1	GRCh37	0	0	3	Illumina HiSeq	99.3	Single read http://www.illumina.com/technology/next-generation-sequencing/single-read-sequencing-assay.html	Bisulfite-Seq	20	bsmap 2.0 https://code.google.com/archive/p/bsmap/ -RRBS mode -equal_best_hits 100 -mismatch rate .08 -report_repeat 1 -seed_size 12 -random_number 0 -filter 5 -quality_threshold 0	biseqmethcalling
DO50573	BOCA-FR	SP195554	SA529009	IC015T_WGS	IC015T_RRBS	16	78133605	78133606	1	GRCh37	0	0	5	Illumina HiSeq	99.3	Single read http://www.illumina.com/technology/next-generation-sequencing/single-read-sequencing-assay.html	Bisulfite-Seq	20	bsmap 2.0 https://code.google.com/archive/p/bsmap/ -RRBS mode -equal_best_hits 100 -mismatch rate .08 -report_repeat 1 -seed_size 12 -random_number 0 -filter 5 -quality_threshold 0	biseqmethcalling
DO50573	BOCA-FR	SP195554	SA529009	IC015T_WGS	IC015T_RRBS	16	78133605	78133606	1	GRCh37	0	0	5	Illumina HiSeq	99.3	Single read http://www.illumina.com/technology/next-generation-sequencing/single-read-sequencing-assay.html	Bisulfite-Seq	20	bsmap 2.0 https://code.google.com/archive/p/bsmap/ -RRBS mode -equal_best_hits 100 -mismatch rate .08 -report_repeat 1 -seed_size 12 -random_number 0 -filter 5 -quality_threshold 0	biseqmethcalling
DO50575	BOCA-FR	SP195558	SA529184	IC136T_WGS	IC136T_RRBS	16	78133605	78133606	1	GRCh37	0	0	1	Illumina HiSeq	99.3	Single read http://www.illumina.com/technology/next-generation-sequencing/single-read-sequencing-assay.html	Bisulfite-Seq	20	bsmap 2.0 https://code.google.com/archive/p/bsmap/ -RRBS mode -equal_best_hits 100 -mismatch rate .08 -report_repeat 1 -seed_size 12 -random_number 0 -filter 5 -quality_threshold 0	biseqmethcalling
DO50575	BOCA-FR	SP195558	SA529184	IC136T_WGS	IC136T_RRBS	16	78133605	78133606	1	GRCh37	0	0	1	Illumina HiSeq	99.3	Single read http://www.illumina.com/technology/next-generation-sequencing/single-read-sequencing-assay.html	Bisulfite-Seq	20	bsmap 2.0 https://code.google.com/archive/p/bsmap/ -RRBS mode -equal_best_hits 100 -mismatch rate .08 -report_repeat 1 -seed_size 12 -random_number 0 -filter 5 -quality_threshold 0	biseqmethcalling
DO50567	BOCA-FR	SP195534	SA529146	IC111T_WGS	IC111T_RRBS	16	78133605	78133606	1	GRCh37	0	0	3	Illumina HiSeq	99.3	Single read http://www.illumina.com/technology/next-generation-sequencing/single-read-sequencing-assay.html	Bisulfite-Seq	20	bsmap 2.0 https://code.google.com/archive/p/bsmap/ -RRBS mode -equal_best_hits 100 -mismatch rate .08 -report_repeat 1 -seed_size 12 -random_number 0 -filter 5 -quality_threshold 0	biseqmethcalling
DO50567	BOCA-FR	SP195534	SA529146	IC111T_WGS	IC111T_RRBS	16	78133605	78133606	1	GRCh37	0	0	3	Illumina HiSeq	99.3	Single read http://www.illumina.com/technology/next-generation-sequencing/single-read-sequencing-assay.html	Bisulfite-Seq	20	bsmap 2.0 https://code.google.com/archive/p/bsmap/ -RRBS mode -equal_best_hits 100 -mismatch rate .08 -report_repeat 1 -seed_size 12 -random_number 0 -filter 5 -quality_threshold 0	biseqmethcalling
DO50562	BOCA-FR	SP195522	SA529111	IC092T_WGS	IC092T_RRBS	16	78133605	78133606	1	GRCh37	0	0	5	Illumina HiSeq	99.3	Single read http://www.illumina.com/technology/next-generation-sequencing/single-read-sequencing-assay.html	Bisulfite-Seq	20	bsmap 2.0 https://code.google.com/archive/p/bsmap/ -RRBS mode -equal_best_hits 100 -mismatch rate .08 -report_repeat 1 -seed_size 12 -random_number 0 -filter 5 -quality_threshold 0	biseqmethcalling
DO50562	BOCA-FR	SP195522	SA529111	IC092T_WGS	IC092T_RRBS	16	78133605	78133606	1	GRCh37	0	0	5	Illumina HiSeq	99.3	Single read http://www.illumina.com/technology/next-generation-sequencing/single-read-sequencing-assay.html	Bisulfite-Seq	20	bsmap 2.0 https://code.google.com/archive/p/bsmap/ -RRBS mode -equal_best_hits 100 -mismatch rate .08 -report_repeat 1 -seed_size 12 -random_number 0 -filter 5 -quality_threshold 0	biseqmethcalling
DO50557	BOCA-FR	SP195510	SA529151	IC294T_WGS	IC294T_RRBS	16	78133605	78133606	1	GRCh37	0	0	1	Illumina HiSeq	99.3	Single read http://www.illumina.com/technology/next-generation-sequencing/single-read-sequencing-assay.html	Bisulfite-Seq	20	bsmap 2.0 https://code.google.com/archive/p/bsmap/ -RRBS mode -equal_best_hits 100 -mismatch rate .08 -report_repeat 1 -seed_size 12 -random_number 0 -filter 5 -quality_threshold 0	biseqmethcalling
DO50557	BOCA-FR	SP195510	SA529151	IC294T_WGS	IC294T_RRBS	16	78133605	78133606	1	GRCh37	0	0	1	Illumina HiSeq	99.3	Single read http://www.illumina.com/technology/next-generation-sequencing/single-read-sequencing-assay.html	Bisulfite-Seq	20	bsmap 2.0 https://code.google.com/archive/p/bsmap/ -RRBS mode -equal_best_hits 100 -mismatch rate .08 -report_repeat 1 -seed_size 12 -random_number 0 -filter 5 -quality_threshold 0	biseqmethcalling
DO50559	BOCA-FR	SP195514	SA529281	IC831T_WGS	IC831T_RRBS	16	78133605	78133606	1	GRCh37	0	0	4	Illumina HiSeq	99.3	Single read http://www.illumina.com/technology/next-generation-sequencing/single-read-sequencing-assay.html	Bisulfite-Seq	20	bsmap 2.0 https://code.google.com/archive/p/bsmap/ -RRBS mode -equal_best_hits 100 -mismatch rate .08 -report_repeat 1 -seed_size 12 -random_number 0 -filter 5 -quality_threshold 0	biseqmethcalling
DO50559	BOCA-FR	SP195514	SA529281	IC831T_WGS	IC831T_RRBS	16	78133605	78133606	1	GRCh37	0	0	4	Illumina HiSeq	99.3	Single read http://www.illumina.com/technology/next-generation-sequencing/single-read-sequencing-assay.html	Bisulfite-Seq	20	bsmap 2.0 https://code.google.com/archive/p/bsmap/ -RRBS mode -equal_best_hits 100 -mismatch rate .08 -report_repeat 1 -seed_size 12 -random_number 0 -filter 5 -quality_threshold 0	biseqmethcalling
DO50550	BOCA-FR	SP195494	SA529194	IC302T_WGS	IC302T_RRBS	16	78133605	78133606	1	GRCh37	0	0	2	Illumina HiSeq	99.3	Single read http://www.illumina.com/technology/next-generation-sequencing/single-read-sequencing-assay.html	Bisulfite-Seq	20	bsmap 2.0 https://code.google.com/archive/p/bsmap/ -RRBS mode -equal_best_hits 100 -mismatch rate .08 -report_repeat 1 -seed_size 12 -random_number 0 -filter 5 -quality_threshold 0	biseqmethcalling
DO50550	BOCA-FR	SP195494	SA529194	IC302T_WGS	IC302T_RRBS	16	78133605	78133606	1	GRCh37	0	0	2	Illumina HiSeq	99.3	Single read http://www.illumina.com/technology/next-generation-sequencing/single-read-sequencing-assay.html	Bisulfite-Seq	20	bsmap 2.0 https://code.google.com/archive/p/bsmap/ -RRBS mode -equal_best_hits 100 -mismatch rate .08 -report_repeat 1 -seed_size 12 -random_number 0 -filter 5 -quality_threshold 0	biseqmethcalling
DO50551	BOCA-FR	SP195498	SA529145	IC288T_WGS	IC288T_RRBS	16	78133605	78133606	1	GRCh37	0	0	1	Illumina HiSeq	99.3	Single read http://www.illumina.com/technology/next-generation-sequencing/single-read-sequencing-assay.html	Bisulfite-Seq	20	bsmap 2.0 https://code.google.com/archive/p/bsmap/ -RRBS mode -equal_best_hits 100 -mismatch rate .08 -report_repeat 1 -seed_size 12 -random_number 0 -filter 5 -quality_threshold 0	biseqmethcalling
DO50551	BOCA-FR	SP195498	SA529145	IC288T_WGS	IC288T_RRBS	16	78133605	78133606	1	GRCh37	0	0	1	Illumina HiSeq	99.3	Single read http://www.illumina.com/technology/next-generation-sequencing/single-read-sequencing-assay.html	Bisulfite-Seq	20	bsmap 2.0 https://code.google.com/archive/p/bsmap/ -RRBS mode -equal_best_hits 100 -mismatch rate .08 -report_repeat 1 -seed_size 12 -random_number 0 -filter 5 -quality_threshold 0	biseqmethcalling
DO50553	BOCA-FR	SP195502	SA529076	IC071T_WGS	IC071T_RRBS	16	78133605	78133606	1	GRCh37	0	0	2	Illumina HiSeq	99.3	Single read http://www.illumina.com/technology/next-generation-sequencing/single-read-sequencing-assay.html	Bisulfite-Seq	20	bsmap 2.0 https://code.google.com/archive/p/bsmap/ -RRBS mode -equal_best_hits 100 -mismatch rate .08 -report_repeat 1 -seed_size 12 -random_number 0 -filter 5 -quality_threshold 0	biseqmethcalling
DO50553	BOCA-FR	SP195502	SA529076	IC071T_WGS	IC071T_RRBS	16	78133605	78133606	1	GRCh37	0	0	2	Illumina HiSeq	99.3	Single read http://www.illumina.com/technology/next-generation-sequencing/single-read-sequencing-assay.html	Bisulfite-Seq	20	bsmap 2.0 https://code.google.com/archive/p/bsmap/ -RRBS mode -equal_best_hits 100 -mismatch rate .08 -report_repeat 1 -seed_size 12 -random_number 0 -filter 5 -quality_threshold 0	biseqmethcalling
DO50555	BOCA-FR	SP195506	SA529271	IC324T_WGS	IC324T_RRBS	16	78133605	78133606	1	GRCh37	0	0	3	Illumina HiSeq	99.3	Single read http://www.illumina.com/technology/next-generation-sequencing/single-read-sequencing-assay.html	Bisulfite-Seq	20	bsmap 2.0 https://code.google.com/archive/p/bsmap/ -RRBS mode -equal_best_hits 100 -mismatch rate .08 -report_repeat 1 -seed_size 12 -random_number 0 -filter 5 -quality_threshold 0	biseqmethcalling
DO50555	BOCA-FR	SP195506	SA529271	IC324T_WGS	IC324T_RRBS	16	78133605	78133606	1	GRCh37	0	0	3	Illumina HiSeq	99.3	Single read http://www.illumina.com/technology/next-generation-sequencing/single-read-sequencing-assay.html	Bisulfite-Seq	20	bsmap 2.0 https://code.google.com/archive/p/bsmap/ -RRBS mode -equal_best_hits 100 -mismatch rate .08 -report_repeat 1 -seed_size 12 -random_number 0 -filter 5 -quality_threshold 0	biseqmethcalling
DO50545	BOCA-FR	SP195479	SA529027	IC262T_WGS	IC262T_RRBS	16	78133605	78133606	1	GRCh37	0	0	2	Illumina HiSeq	99.3	Single read http://www.illumina.com/technology/next-generation-sequencing/single-read-sequencing-assay.html	Bisulfite-Seq	20	bsmap 2.0 https://code.google.com/archive/p/bsmap/ -RRBS mode -equal_best_hits 100 -mismatch rate .08 -report_repeat 1 -seed_size 12 -random_number 0 -filter 5 -quality_threshold 0	biseqmethcalling
DO50545	BOCA-FR	SP195479	SA529027	IC262T_WGS	IC262T_RRBS	16	78133605	78133606	1	GRCh37	0	0	2	Illumina HiSeq	99.3	Single read http://www.illumina.com/technology/next-generation-sequencing/single-read-sequencing-assay.html	Bisulfite-Seq	20	bsmap 2.0 https://code.google.com/archive/p/bsmap/ -RRBS mode -equal_best_hits 100 -mismatch rate .08 -report_repeat 1 -seed_size 12 -random_number 0 -filter 5 -quality_threshold 0	biseqmethcalling
DO50542	BOCA-FR	SP195472	SA529139	IC286T_WGS	IC286T_RRBS	16	78133605	78133606	1	GRCh37	0	0	3	Illumina HiSeq	99.3	Single read http://www.illumina.com/technology/next-generation-sequencing/single-read-sequencing-assay.html	Bisulfite-Seq	20	bsmap 2.0 https://code.google.com/archive/p/bsmap/ -RRBS mode -equal_best_hits 100 -mismatch rate .08 -report_repeat 1 -seed_size 12 -random_number 0 -filter 5 -quality_threshold 0	biseqmethcalling
DO50542	BOCA-FR	SP195472	SA529139	IC286T_WGS	IC286T_RRBS	16	78133605	78133606	1	GRCh37	0	0	3	Illumina HiSeq	99.3	Single read http://www.illumina.com/technology/next-generation-sequencing/single-read-sequencing-assay.html	Bisulfite-Seq	20	bsmap 2.0 https://code.google.com/archive/p/bsmap/ -RRBS mode -equal_best_hits 100 -mismatch rate .08 -report_repeat 1 -seed_size 12 -random_number 0 -filter 5 -quality_threshold 0	biseqmethcalling
DO50544	BOCA-FR	SP195476	SA529273	IC325T_WGS	IC325T_RRBS	16	78133605	78133606	1	GRCh37	0	0	1	Illumina HiSeq	99.3	Single read http://www.illumina.com/technology/next-generation-sequencing/single-read-sequencing-assay.html	Bisulfite-Seq	20	bsmap 2.0 https://code.google.com/archive/p/bsmap/ -RRBS mode -equal_best_hits 100 -mismatch rate .08 -report_repeat 1 -seed_size 12 -random_number 0 -filter 5 -quality_threshold 0	biseqmethcalling
DO50544	BOCA-FR	SP195476	SA529273	IC325T_WGS	IC325T_RRBS	16	78133605	78133606	1	GRCh37	0	0	1	Illumina HiSeq	99.3	Single read http://www.illumina.com/technology/next-generation-sequencing/single-read-sequencing-assay.html	Bisulfite-Seq	20	bsmap 2.0 https://code.google.com/archive/p/bsmap/ -RRBS mode -equal_best_hits 100 -mismatch rate .08 -report_repeat 1 -seed_size 12 -random_number 0 -filter 5 -quality_threshold 0	biseqmethcalling
DO50537	BOCA-FR	SP195466	SA529152	IC112T_WGS	IC112T_RRBS	16	78133605	78133606	1	GRCh37	0	0	1	Illumina HiSeq	99.3	Single read http://www.illumina.com/technology/next-generation-sequencing/single-read-sequencing-assay.html	Bisulfite-Seq	20	bsmap 2.0 https://code.google.com/archive/p/bsmap/ -RRBS mode -equal_best_hits 100 -mismatch rate .08 -report_repeat 1 -seed_size 12 -random_number 0 -filter 5 -quality_threshold 0	biseqmethcalling
DO50537	BOCA-FR	SP195466	SA529152	IC112T_WGS	IC112T_RRBS	16	78133605	78133606	1	GRCh37	0	0	1	Illumina HiSeq	99.3	Single read http://www.illumina.com/technology/next-generation-sequencing/single-read-sequencing-assay.html	Bisulfite-Seq	20	bsmap 2.0 https://code.google.com/archive/p/bsmap/ -RRBS mode -equal_best_hits 100 -mismatch rate .08 -report_repeat 1 -seed_size 12 -random_number 0 -filter 5 -quality_threshold 0	biseqmethcalling
DO50539	BOCA-FR	SP195468	SA529107	IC279T_WGS	IC279T_RRBS	16	78133605	78133606	1	GRCh37	0	0	1	Illumina HiSeq	99.3	Single read http://www.illumina.com/technology/next-generation-sequencing/single-read-sequencing-assay.html	Bisulfite-Seq	20	bsmap 2.0 https://code.google.com/archive/p/bsmap/ -RRBS mode -equal_best_hits 100 -mismatch rate .08 -report_repeat 1 -seed_size 12 -random_number 0 -filter 5 -quality_threshold 0	biseqmethcalling
DO50539	BOCA-FR	SP195468	SA529107	IC279T_WGS	IC279T_RRBS	16	78133605	78133606	1	GRCh37	0	0	1	Illumina HiSeq	99.3	Single read http://www.illumina.com/technology/next-generation-sequencing/single-read-sequencing-assay.html	Bisulfite-Seq	20	bsmap 2.0 https://code.google.com/archive/p/bsmap/ -RRBS mode -equal_best_hits 100 -mismatch rate .08 -report_repeat 1 -seed_size 12 -random_number 0 -filter 5 -quality_threshold 0	biseqmethcalling
DO50530	BOCA-FR	SP195456	SA529190	IC147T_WGS	IC147T_RRBS	16	78133605	78133606	1	GRCh37	0	0	1	Illumina HiSeq	99.3	Single read http://www.illumina.com/technology/next-generation-sequencing/single-read-sequencing-assay.html	Bisulfite-Seq	20	bsmap 2.0 https://code.google.com/archive/p/bsmap/ -RRBS mode -equal_best_hits 100 -mismatch rate .08 -report_repeat 1 -seed_size 12 -random_number 0 -filter 5 -quality_threshold 0	biseqmethcalling
DO50530	BOCA-FR	SP195456	SA529190	IC147T_WGS	IC147T_RRBS	16	78133605	78133606	1	GRCh37	0	0	1	Illumina HiSeq	99.3	Single read http://www.illumina.com/technology/next-generation-sequencing/single-read-sequencing-assay.html	Bisulfite-Seq	20	bsmap 2.0 https://code.google.com/archive/p/bsmap/ -RRBS mode -equal_best_hits 100 -mismatch rate .08 -report_repeat 1 -seed_size 12 -random_number 0 -filter 5 -quality_threshold 0	biseqmethcalling
DO50531	BOCA-FR	SP195458	SA529117	IC093T_WGS	IC093T_RRBS	16	78133605	78133606	1	GRCh37	0	0	2	Illumina HiSeq	99.3	Single read http://www.illumina.com/technology/next-generation-sequencing/single-read-sequencing-assay.html	Bisulfite-Seq	20	bsmap 2.0 https://code.google.com/archive/p/bsmap/ -RRBS mode -equal_best_hits 100 -mismatch rate .08 -report_repeat 1 -seed_size 12 -random_number 0 -filter 5 -quality_threshold 0	biseqmethcalling
DO50531	BOCA-FR	SP195458	SA529117	IC093T_WGS	IC093T_RRBS	16	78133605	78133606	1	GRCh37	0	0	2	Illumina HiSeq	99.3	Single read http://www.illumina.com/technology/next-generation-sequencing/single-read-sequencing-assay.html	Bisulfite-Seq	20	bsmap 2.0 https://code.google.com/archive/p/bsmap/ -RRBS mode -equal_best_hits 100 -mismatch rate .08 -report_repeat 1 -seed_size 12 -random_number 0 -filter 5 -quality_threshold 0	biseqmethcalling
DO50533	BOCA-FR	SP195460	SA529257	IC213T_WGS	IC213T_RRBS	16	78133605	78133606	1	GRCh37	0.5	1	1	Illumina HiSeq	99.3	Single read http://www.illumina.com/technology/next-generation-sequencing/single-read-sequencing-assay.html	Bisulfite-Seq	20	bsmap 2.0 https://code.google.com/archive/p/bsmap/ -RRBS mode -equal_best_hits 100 -mismatch rate .08 -report_repeat 1 -seed_size 12 -random_number 0 -filter 5 -quality_threshold 0	biseqmethcalling
DO50533	BOCA-FR	SP195460	SA529257	IC213T_WGS	IC213T_RRBS	16	78133605	78133606	1	GRCh37	0.5	1	1	Illumina HiSeq	99.3	Single read http://www.illumina.com/technology/next-generation-sequencing/single-read-sequencing-assay.html	Bisulfite-Seq	20	bsmap 2.0 https://code.google.com/archive/p/bsmap/ -RRBS mode -equal_best_hits 100 -mismatch rate .08 -report_repeat 1 -seed_size 12 -random_number 0 -filter 5 -quality_threshold 0	biseqmethcalling
DO50526	BOCA-FR	SP195452	SA529034	IC049T_WGS	IC049T_RRBS	16	78133605	78133606	1	GRCh37	0	0	3	Illumina HiSeq	99.3	Single read http://www.illumina.com/technology/next-generation-sequencing/single-read-sequencing-assay.html	Bisulfite-Seq	20	bsmap 2.0 https://code.google.com/archive/p/bsmap/ -RRBS mode -equal_best_hits 100 -mismatch rate .08 -report_repeat 1 -seed_size 12 -random_number 0 -filter 5 -quality_threshold 0	biseqmethcalling
DO50526	BOCA-FR	SP195452	SA529034	IC049T_WGS	IC049T_RRBS	16	78133605	78133606	1	GRCh37	0	0	3	Illumina HiSeq	99.3	Single read http://www.illumina.com/technology/next-generation-sequencing/single-read-sequencing-assay.html	Bisulfite-Seq	20	bsmap 2.0 https://code.google.com/archive/p/bsmap/ -RRBS mode -equal_best_hits 100 -mismatch rate .08 -report_repeat 1 -seed_size 12 -random_number 0 -filter 5 -quality_threshold 0	biseqmethcalling
DO50528	BOCA-FR	SP195454	SA529214	IC306T_WGS	IC306T_RRBS	16	78133605	78133606	1	GRCh37	0	0	1	Illumina HiSeq	99.3	Single read http://www.illumina.com/technology/next-generation-sequencing/single-read-sequencing-assay.html	Bisulfite-Seq	20	bsmap 2.0 https://code.google.com/archive/p/bsmap/ -RRBS mode -equal_best_hits 100 -mismatch rate .08 -report_repeat 1 -seed_size 12 -random_number 0 -filter 5 -quality_threshold 0	biseqmethcalling
DO50528	BOCA-FR	SP195454	SA529214	IC306T_WGS	IC306T_RRBS	16	78133605	78133606	1	GRCh37	0	0	1	Illumina HiSeq	99.3	Single read http://www.illumina.com/technology/next-generation-sequencing/single-read-sequencing-assay.html	Bisulfite-Seq	20	bsmap 2.0 https://code.google.com/archive/p/bsmap/ -RRBS mode -equal_best_hits 100 -mismatch rate .08 -report_repeat 1 -seed_size 12 -random_number 0 -filter 5 -quality_threshold 0	biseqmethcalling
DO50520	BOCA-FR	SP195444	SA529283	IC929T_WGS	IC929T_RRBS	16	78133605	78133606	1	GRCh37	0	0	2	Illumina HiSeq	99.3	Single read http://www.illumina.com/technology/next-generation-sequencing/single-read-sequencing-assay.html	Bisulfite-Seq	20	bsmap 2.0 https://code.google.com/archive/p/bsmap/ -RRBS mode -equal_best_hits 100 -mismatch rate .08 -report_repeat 1 -seed_size 12 -random_number 0 -filter 5 -quality_threshold 0	biseqmethcalling
DO50520	BOCA-FR	SP195444	SA529283	IC929T_WGS	IC929T_RRBS	16	78133605	78133606	1	GRCh37	0	0	2	Illumina HiSeq	99.3	Single read http://www.illumina.com/technology/next-generation-sequencing/single-read-sequencing-assay.html	Bisulfite-Seq	20	bsmap 2.0 https://code.google.com/archive/p/bsmap/ -RRBS mode -equal_best_hits 100 -mismatch rate .08 -report_repeat 1 -seed_size 12 -random_number 0 -filter 5 -quality_threshold 0	biseqmethcalling
DO50522	BOCA-FR	SP195446	SA529225	IC310T_WGS	IC310T_RRBS	16	78133605	78133606	1	GRCh37	0	0	6	Illumina HiSeq	99.3	Single read http://www.illumina.com/technology/next-generation-sequencing/single-read-sequencing-assay.html	Bisulfite-Seq	20	bsmap 2.0 https://code.google.com/archive/p/bsmap/ -RRBS mode -equal_best_hits 100 -mismatch rate .08 -report_repeat 1 -seed_size 12 -random_number 0 -filter 5 -quality_threshold 0	biseqmethcalling
DO50522	BOCA-FR	SP195446	SA529225	IC310T_WGS	IC310T_RRBS	16	78133605	78133606	1	GRCh37	0	0	6	Illumina HiSeq	99.3	Single read http://www.illumina.com/technology/next-generation-sequencing/single-read-sequencing-assay.html	Bisulfite-Seq	20	bsmap 2.0 https://code.google.com/archive/p/bsmap/ -RRBS mode -equal_best_hits 100 -mismatch rate .08 -report_repeat 1 -seed_size 12 -random_number 0 -filter 5 -quality_threshold 0	biseqmethcalling
DO50495	BOCA-FR	SP195418	SA529128	IC1057T_WGS	IC1057T_RRBS	16	78133605	78133606	1	GRCh37	0	0	1	Illumina HiSeq	99.3	Single read http://www.illumina.com/technology/next-generation-sequencing/single-read-sequencing-assay.html	Bisulfite-Seq	20	bsmap 2.0 https://code.google.com/archive/p/bsmap/ -RRBS mode -equal_best_hits 100 -mismatch rate .08 -report_repeat 1 -seed_size 12 -random_number 0 -filter 5 -quality_threshold 0	biseqmethcalling
DO50495	BOCA-FR	SP195418	SA529128	IC1057T_WGS	IC1057T_RRBS	16	78133605	78133606	1	GRCh37	0	0	1	Illumina HiSeq	99.3	Single read http://www.illumina.com/technology/next-generation-sequencing/single-read-sequencing-assay.html	Bisulfite-Seq	20	bsmap 2.0 https://code.google.com/archive/p/bsmap/ -RRBS mode -equal_best_hits 100 -mismatch rate .08 -report_repeat 1 -seed_size 12 -random_number 0 -filter 5 -quality_threshold 0	biseqmethcalling
DO50497	BOCA-FR	SP195420	SA529045	IC267T_WGS	IC267T_RRBS	16	78133605	78133606	1	GRCh37	0	0	4	Illumina HiSeq	99.3	Single read http://www.illumina.com/technology/next-generation-sequencing/single-read-sequencing-assay.html	Bisulfite-Seq	20	bsmap 2.0 https://code.google.com/archive/p/bsmap/ -RRBS mode -equal_best_hits 100 -mismatch rate .08 -report_repeat 1 -seed_size 12 -random_number 0 -filter 5 -quality_threshold 0	biseqmethcalling
DO50497	BOCA-FR	SP195420	SA529045	IC267T_WGS	IC267T_RRBS	16	78133605	78133606	1	GRCh37	0	0	4	Illumina HiSeq	99.3	Single read http://www.illumina.com/technology/next-generation-sequencing/single-read-sequencing-assay.html	Bisulfite-Seq	20	bsmap 2.0 https://code.google.com/archive/p/bsmap/ -RRBS mode -equal_best_hits 100 -mismatch rate .08 -report_repeat 1 -seed_size 12 -random_number 0 -filter 5 -quality_threshold 0	biseqmethcalling
DO50499	BOCA-FR	SP195422	SA529018	IC034T_WGS	IC034T_RRBS	16	78133605	78133606	1	GRCh37	0	0	9	Illumina HiSeq	99.3	Single read http://www.illumina.com/technology/next-generation-sequencing/single-read-sequencing-assay.html	Bisulfite-Seq	20	bsmap 2.0 https://code.google.com/archive/p/bsmap/ -RRBS mode -equal_best_hits 100 -mismatch rate .08 -report_repeat 1 -seed_size 12 -random_number 0 -filter 5 -quality_threshold 0	biseqmethcalling
DO50499	BOCA-FR	SP195422	SA529018	IC034T_WGS	IC034T_RRBS	16	78133605	78133606	1	GRCh37	0	0	9	Illumina HiSeq	99.3	Single read http://www.illumina.com/technology/next-generation-sequencing/single-read-sequencing-assay.html	Bisulfite-Seq	20	bsmap 2.0 https://code.google.com/archive/p/bsmap/ -RRBS mode -equal_best_hits 100 -mismatch rate .08 -report_repeat 1 -seed_size 12 -random_number 0 -filter 5 -quality_threshold 0	biseqmethcalling
DO50483	BOCA-FR	SP195406	SA529220	IC309T_WGS	IC309T_RRBS	16	78133605	78133606	1	GRCh37	0	0	4	Illumina HiSeq	99.3	Single read http://www.illumina.com/technology/next-generation-sequencing/single-read-sequencing-assay.html	Bisulfite-Seq	20	bsmap 2.0 https://code.google.com/archive/p/bsmap/ -RRBS mode -equal_best_hits 100 -mismatch rate .08 -report_repeat 1 -seed_size 12 -random_number 0 -filter 5 -quality_threshold 0	biseqmethcalling
DO50483	BOCA-FR	SP195406	SA529220	IC309T_WGS	IC309T_RRBS	16	78133605	78133606	1	GRCh37	0	0	4	Illumina HiSeq	99.3	Single read http://www.illumina.com/technology/next-generation-sequencing/single-read-sequencing-assay.html	Bisulfite-Seq	20	bsmap 2.0 https://code.google.com/archive/p/bsmap/ -RRBS mode -equal_best_hits 100 -mismatch rate .08 -report_repeat 1 -seed_size 12 -random_number 0 -filter 5 -quality_threshold 0	biseqmethcalling
DO50485	BOCA-FR	SP195408	SA529105	IC086T_WGS	IC086T_RRBS	16	78133605	78133606	1	GRCh37	0	0	6	Illumina HiSeq	99.3	Single read http://www.illumina.com/technology/next-generation-sequencing/single-read-sequencing-assay.html	Bisulfite-Seq	20	bsmap 2.0 https://code.google.com/archive/p/bsmap/ -RRBS mode -equal_best_hits 100 -mismatch rate .08 -report_repeat 1 -seed_size 12 -random_number 0 -filter 5 -quality_threshold 0	biseqmethcalling
DO50485	BOCA-FR	SP195408	SA529105	IC086T_WGS	IC086T_RRBS	16	78133605	78133606	1	GRCh37	0	0	6	Illumina HiSeq	99.3	Single read http://www.illumina.com/technology/next-generation-sequencing/single-read-sequencing-assay.html	Bisulfite-Seq	20	bsmap 2.0 https://code.google.com/archive/p/bsmap/ -RRBS mode -equal_best_hits 100 -mismatch rate .08 -report_repeat 1 -seed_size 12 -random_number 0 -filter 5 -quality_threshold 0	biseqmethcalling
DO50487	BOCA-FR	SP195410	SA529064	IC066T_WGS	IC066T_RRBS	16	78133605	78133606	1	GRCh37	0	0	1	Illumina HiSeq	99.3	Single read http://www.illumina.com/technology/next-generation-sequencing/single-read-sequencing-assay.html	Bisulfite-Seq	20	bsmap 2.0 https://code.google.com/archive/p/bsmap/ -RRBS mode -equal_best_hits 100 -mismatch rate .08 -report_repeat 1 -seed_size 12 -random_number 0 -filter 5 -quality_threshold 0	biseqmethcalling
DO50487	BOCA-FR	SP195410	SA529064	IC066T_WGS	IC066T_RRBS	16	78133605	78133606	1	GRCh37	0	0	1	Illumina HiSeq	99.3	Single read http://www.illumina.com/technology/next-generation-sequencing/single-read-sequencing-assay.html	Bisulfite-Seq	20	bsmap 2.0 https://code.google.com/archive/p/bsmap/ -RRBS mode -equal_best_hits 100 -mismatch rate .08 -report_repeat 1 -seed_size 12 -random_number 0 -filter 5 -quality_threshold 0	biseqmethcalling
DO50481	BOCA-FR	SP195404	SA529005	IC242T_WGS	IC242T_RRBS	16	78133605	78133606	1	GRCh37	0	0	2	Illumina HiSeq	99.3	Single read http://www.illumina.com/technology/next-generation-sequencing/single-read-sequencing-assay.html	Bisulfite-Seq	20	bsmap 2.0 https://code.google.com/archive/p/bsmap/ -RRBS mode -equal_best_hits 100 -mismatch rate .08 -report_repeat 1 -seed_size 12 -random_number 0 -filter 5 -quality_threshold 0	biseqmethcalling
DO50481	BOCA-FR	SP195404	SA529005	IC242T_WGS	IC242T_RRBS	16	78133605	78133606	1	GRCh37	0	0	2	Illumina HiSeq	99.3	Single read http://www.illumina.com/technology/next-generation-sequencing/single-read-sequencing-assay.html	Bisulfite-Seq	20	bsmap 2.0 https://code.google.com/archive/p/bsmap/ -RRBS mode -equal_best_hits 100 -mismatch rate .08 -report_repeat 1 -seed_size 12 -random_number 0 -filter 5 -quality_threshold 0	biseqmethcalling
DO50479	BOCA-FR	SP195402	SA529245	IC316T_WGS	IC316T_RRBS	16	78133605	78133606	1	GRCh37	0	0	2	Illumina HiSeq	99.3	Single read http://www.illumina.com/technology/next-generation-sequencing/single-read-sequencing-assay.html	Bisulfite-Seq	20	bsmap 2.0 https://code.google.com/archive/p/bsmap/ -RRBS mode -equal_best_hits 100 -mismatch rate .08 -report_repeat 1 -seed_size 12 -random_number 0 -filter 5 -quality_threshold 0	biseqmethcalling
DO50479	BOCA-FR	SP195402	SA529245	IC316T_WGS	IC316T_RRBS	16	78133605	78133606	1	GRCh37	0	0	2	Illumina HiSeq	99.3	Single read http://www.illumina.com/technology/next-generation-sequencing/single-read-sequencing-assay.html	Bisulfite-Seq	20	bsmap 2.0 https://code.google.com/archive/p/bsmap/ -RRBS mode -equal_best_hits 100 -mismatch rate .08 -report_repeat 1 -seed_size 12 -random_number 0 -filter 5 -quality_threshold 0	biseqmethcalling
DO50476	BOCA-FR	SP195400	SA529157	IC114T_WGS	IC114T_RRBS	16	78133605	78133606	1	GRCh37	0	0	2	Illumina HiSeq	99.3	Single read http://www.illumina.com/technology/next-generation-sequencing/single-read-sequencing-assay.html	Bisulfite-Seq	20	bsmap 2.0 https://code.google.com/archive/p/bsmap/ -RRBS mode -equal_best_hits 100 -mismatch rate .08 -report_repeat 1 -seed_size 12 -random_number 0 -filter 5 -quality_threshold 0	biseqmethcalling
DO50476	BOCA-FR	SP195400	SA529157	IC114T_WGS	IC114T_RRBS	16	78133605	78133606	1	GRCh37	0	0	2	Illumina HiSeq	99.3	Single read http://www.illumina.com/technology/next-generation-sequencing/single-read-sequencing-assay.html	Bisulfite-Seq	20	bsmap 2.0 https://code.google.com/archive/p/bsmap/ -RRBS mode -equal_best_hits 100 -mismatch rate .08 -report_repeat 1 -seed_size 12 -random_number 0 -filter 5 -quality_threshold 0	biseqmethcalling
DO50470	BOCA-FR	SP195394	SA529229	IC193T_WGS	IC193T_RRBS	16	78133605	78133606	1	GRCh37	0	0	1	Illumina HiSeq	99.3	Single read http://www.illumina.com/technology/next-generation-sequencing/single-read-sequencing-assay.html	Bisulfite-Seq	20	bsmap 2.0 https://code.google.com/archive/p/bsmap/ -RRBS mode -equal_best_hits 100 -mismatch rate .08 -report_repeat 1 -seed_size 12 -random_number 0 -filter 5 -quality_threshold 0	biseqmethcalling
DO50470	BOCA-FR	SP195394	SA529229	IC193T_WGS	IC193T_RRBS	16	78133605	78133606	1	GRCh37	0	0	1	Illumina HiSeq	99.3	Single read http://www.illumina.com/technology/next-generation-sequencing/single-read-sequencing-assay.html	Bisulfite-Seq	20	bsmap 2.0 https://code.google.com/archive/p/bsmap/ -RRBS mode -equal_best_hits 100 -mismatch rate .08 -report_repeat 1 -seed_size 12 -random_number 0 -filter 5 -quality_threshold 0	biseqmethcalling
DO50468	BOCA-FR	SP195392	SA529208	IC158T_WGS	IC158T_RRBS	16	78133605	78133606	1	GRCh37	0	0	2	Illumina HiSeq	99.3	Single read http://www.illumina.com/technology/next-generation-sequencing/single-read-sequencing-assay.html	Bisulfite-Seq	20	bsmap 2.0 https://code.google.com/archive/p/bsmap/ -RRBS mode -equal_best_hits 100 -mismatch rate .08 -report_repeat 1 -seed_size 12 -random_number 0 -filter 5 -quality_threshold 0	biseqmethcalling
DO50468	BOCA-FR	SP195392	SA529208	IC158T_WGS	IC158T_RRBS	16	78133605	78133606	1	GRCh37	0	0	2	Illumina HiSeq	99.3	Single read http://www.illumina.com/technology/next-generation-sequencing/single-read-sequencing-assay.html	Bisulfite-Seq	20	bsmap 2.0 https://code.google.com/archive/p/bsmap/ -RRBS mode -equal_best_hits 100 -mismatch rate .08 -report_repeat 1 -seed_size 12 -random_number 0 -filter 5 -quality_threshold 0	biseqmethcalling
DO50461	BOCA-FR	SP195380	SA529093	IC080T_WGS	IC080T_RRBS	16	78133605	78133606	1	GRCh37	0	0	1	Illumina HiSeq	99.3	Single read http://www.illumina.com/technology/next-generation-sequencing/single-read-sequencing-assay.html	Bisulfite-Seq	20	bsmap 2.0 https://code.google.com/archive/p/bsmap/ -RRBS mode -equal_best_hits 100 -mismatch rate .08 -report_repeat 1 -seed_size 12 -random_number 0 -filter 5 -quality_threshold 0	biseqmethcalling
DO50461	BOCA-FR	SP195380	SA529093	IC080T_WGS	IC080T_RRBS	16	78133605	78133606	1	GRCh37	0	0	1	Illumina HiSeq	99.3	Single read http://www.illumina.com/technology/next-generation-sequencing/single-read-sequencing-assay.html	Bisulfite-Seq	20	bsmap 2.0 https://code.google.com/archive/p/bsmap/ -RRBS mode -equal_best_hits 100 -mismatch rate .08 -report_repeat 1 -seed_size 12 -random_number 0 -filter 5 -quality_threshold 0	biseqmethcalling
DO50464	BOCA-FR	SP195386	SA529179	IC130T_WGS	IC130T_RRBS	16	78133605	78133606	1	GRCh37	0	0	1	Illumina HiSeq	99.3	Single read http://www.illumina.com/technology/next-generation-sequencing/single-read-sequencing-assay.html	Bisulfite-Seq	20	bsmap 2.0 https://code.google.com/archive/p/bsmap/ -RRBS mode -equal_best_hits 100 -mismatch rate .08 -report_repeat 1 -seed_size 12 -random_number 0 -filter 5 -quality_threshold 0	biseqmethcalling
DO50464	BOCA-FR	SP195386	SA529179	IC130T_WGS	IC130T_RRBS	16	78133605	78133606	1	GRCh37	0	0	1	Illumina HiSeq	99.3	Single read http://www.illumina.com/technology/next-generation-sequencing/single-read-sequencing-assay.html	Bisulfite-Seq	20	bsmap 2.0 https://code.google.com/archive/p/bsmap/ -RRBS mode -equal_best_hits 100 -mismatch rate .08 -report_repeat 1 -seed_size 12 -random_number 0 -filter 5 -quality_threshold 0	biseqmethcalling
DO50466	BOCA-FR	SP195390	SA529063	IC271T_WGS	IC271T_RRBS	16	78133605	78133606	1	GRCh37	0	0	4	Illumina HiSeq	99.3	Single read http://www.illumina.com/technology/next-generation-sequencing/single-read-sequencing-assay.html	Bisulfite-Seq	20	bsmap 2.0 https://code.google.com/archive/p/bsmap/ -RRBS mode -equal_best_hits 100 -mismatch rate .08 -report_repeat 1 -seed_size 12 -random_number 0 -filter 5 -quality_threshold 0	biseqmethcalling
DO50466	BOCA-FR	SP195390	SA529063	IC271T_WGS	IC271T_RRBS	16	78133605	78133606	1	GRCh37	0	0	4	Illumina HiSeq	99.3	Single read http://www.illumina.com/technology/next-generation-sequencing/single-read-sequencing-assay.html	Bisulfite-Seq	20	bsmap 2.0 https://code.google.com/archive/p/bsmap/ -RRBS mode -equal_best_hits 100 -mismatch rate .08 -report_repeat 1 -seed_size 12 -random_number 0 -filter 5 -quality_threshold 0	biseqmethcalling
DO50459	BOCA-FR	SP195376	SA529099	IC082T_WGS	IC082T_RRBS	16	78133605	78133606	1	GRCh37	0	0	1	Illumina HiSeq	99.3	Single read http://www.illumina.com/technology/next-generation-sequencing/single-read-sequencing-assay.html	Bisulfite-Seq	20	bsmap 2.0 https://code.google.com/archive/p/bsmap/ -RRBS mode -equal_best_hits 100 -mismatch rate .08 -report_repeat 1 -seed_size 12 -random_number 0 -filter 5 -quality_threshold 0	biseqmethcalling
DO50459	BOCA-FR	SP195376	SA529099	IC082T_WGS	IC082T_RRBS	16	78133605	78133606	1	GRCh37	0	0	1	Illumina HiSeq	99.3	Single read http://www.illumina.com/technology/next-generation-sequencing/single-read-sequencing-assay.html	Bisulfite-Seq	20	bsmap 2.0 https://code.google.com/archive/p/bsmap/ -RRBS mode -equal_best_hits 100 -mismatch rate .08 -report_repeat 1 -seed_size 12 -random_number 0 -filter 5 -quality_threshold 0	biseqmethcalling
DO50636	BOCA-FR	SP195654	SA529023	IC044T_WGS	IC044T_RRBS	16	78133623	78133624	1	GRCh37	0	0	3	Illumina HiSeq	99.3	Single read http://www.illumina.com/technology/next-generation-sequencing/single-read-sequencing-assay.html	Bisulfite-Seq	20	bsmap 2.0 https://code.google.com/archive/p/bsmap/ -RRBS mode -equal_best_hits 100 -mismatch rate .08 -report_repeat 1 -seed_size 12 -random_number 0 -filter 5 -quality_threshold 0	biseqmethcalling
DO50636	BOCA-FR	SP195654	SA529023	IC044T_WGS	IC044T_RRBS	16	78133623	78133624	1	GRCh37	0	0	3	Illumina HiSeq	99.3	Single read http://www.illumina.com/technology/next-generation-sequencing/single-read-sequencing-assay.html	Bisulfite-Seq	20	bsmap 2.0 https://code.google.com/archive/p/bsmap/ -RRBS mode -equal_best_hits 100 -mismatch rate .08 -report_repeat 1 -seed_size 12 -random_number 0 -filter 5 -quality_threshold 0	biseqmethcalling
DO50625	BOCA-FR	SP195638	SA529251	IC204T_WGS	IC204T_RRBS	16	78133623	78133624	1	GRCh37	0	0	7	Illumina HiSeq	99.3	Single read http://www.illumina.com/technology/next-generation-sequencing/single-read-sequencing-assay.html	Bisulfite-Seq	20	bsmap 2.0 https://code.google.com/archive/p/bsmap/ -RRBS mode -equal_best_hits 100 -mismatch rate .08 -report_repeat 1 -seed_size 12 -random_number 0 -filter 5 -quality_threshold 0	biseqmethcalling
DO50625	BOCA-FR	SP195638	SA529251	IC204T_WGS	IC204T_RRBS	16	78133623	78133624	1	GRCh37	0	0	7	Illumina HiSeq	99.3	Single read http://www.illumina.com/technology/next-generation-sequencing/single-read-sequencing-assay.html	Bisulfite-Seq	20	bsmap 2.0 https://code.google.com/archive/p/bsmap/ -RRBS mode -equal_best_hits 100 -mismatch rate .08 -report_repeat 1 -seed_size 12 -random_number 0 -filter 5 -quality_threshold 0	biseqmethcalling
DO50628	BOCA-FR	SP195642	SA529052	IC057T_WGS	IC057T_RRBS	16	78133623	78133624	1	GRCh37	0	0	4	Illumina HiSeq	99.3	Single read http://www.illumina.com/technology/next-generation-sequencing/single-read-sequencing-assay.html	Bisulfite-Seq	20	bsmap 2.0 https://code.google.com/archive/p/bsmap/ -RRBS mode -equal_best_hits 100 -mismatch rate .08 -report_repeat 1 -seed_size 12 -random_number 0 -filter 5 -quality_threshold 0	biseqmethcalling
DO50628	BOCA-FR	SP195642	SA529052	IC057T_WGS	IC057T_RRBS	16	78133623	78133624	1	GRCh37	0	0	4	Illumina HiSeq	99.3	Single read http://www.illumina.com/technology/next-generation-sequencing/single-read-sequencing-assay.html	Bisulfite-Seq	20	bsmap 2.0 https://code.google.com/archive/p/bsmap/ -RRBS mode -equal_best_hits 100 -mismatch rate .08 -report_repeat 1 -seed_size 12 -random_number 0 -filter 5 -quality_threshold 0	biseqmethcalling
DO50621	BOCA-FR	SP195630	SA529057	IC270T_WGS	IC270T_RRBS	16	78133623	78133624	1	GRCh37	0	0	3	Illumina HiSeq	99.3	Single read http://www.illumina.com/technology/next-generation-sequencing/single-read-sequencing-assay.html	Bisulfite-Seq	20	bsmap 2.0 https://code.google.com/archive/p/bsmap/ -RRBS mode -equal_best_hits 100 -mismatch rate .08 -report_repeat 1 -seed_size 12 -random_number 0 -filter 5 -quality_threshold 0	biseqmethcalling
DO50621	BOCA-FR	SP195630	SA529057	IC270T_WGS	IC270T_RRBS	16	78133623	78133624	1	GRCh37	0	0	3	Illumina HiSeq	99.3	Single read http://www.illumina.com/technology/next-generation-sequencing/single-read-sequencing-assay.html	Bisulfite-Seq	20	bsmap 2.0 https://code.google.com/archive/p/bsmap/ -RRBS mode -equal_best_hits 100 -mismatch rate .08 -report_repeat 1 -seed_size 12 -random_number 0 -filter 5 -quality_threshold 0	biseqmethcalling
DO50612	BOCA-FR	SP195618	SA529013	IC024T_WGS	IC024T_RRBS	16	78133623	78133624	1	GRCh37	0	0	4	Illumina HiSeq	99.3	Single read http://www.illumina.com/technology/next-generation-sequencing/single-read-sequencing-assay.html	Bisulfite-Seq	20	bsmap 2.0 https://code.google.com/archive/p/bsmap/ -RRBS mode -equal_best_hits 100 -mismatch rate .08 -report_repeat 1 -seed_size 12 -random_number 0 -filter 5 -quality_threshold 0	biseqmethcalling
DO50612	BOCA-FR	SP195618	SA529013	IC024T_WGS	IC024T_RRBS	16	78133623	78133624	1	GRCh37	0	0	4	Illumina HiSeq	99.3	Single read http://www.illumina.com/technology/next-generation-sequencing/single-read-sequencing-assay.html	Bisulfite-Seq	20	bsmap 2.0 https://code.google.com/archive/p/bsmap/ -RRBS mode -equal_best_hits 100 -mismatch rate .08 -report_repeat 1 -seed_size 12 -random_number 0 -filter 5 -quality_threshold 0	biseqmethcalling
DO50618	BOCA-FR	SP195626	SA529123	IC096T_WGS	IC096T_RRBS	16	78133623	78133624	1	GRCh37	0	0	2	Illumina HiSeq	99.3	Single read http://www.illumina.com/technology/next-generation-sequencing/single-read-sequencing-assay.html	Bisulfite-Seq	20	bsmap 2.0 https://code.google.com/archive/p/bsmap/ -RRBS mode -equal_best_hits 100 -mismatch rate .08 -report_repeat 1 -seed_size 12 -random_number 0 -filter 5 -quality_threshold 0	biseqmethcalling
DO50618	BOCA-FR	SP195626	SA529123	IC096T_WGS	IC096T_RRBS	16	78133623	78133624	1	GRCh37	0	0	2	Illumina HiSeq	99.3	Single read http://www.illumina.com/technology/next-generation-sequencing/single-read-sequencing-assay.html	Bisulfite-Seq	20	bsmap 2.0 https://code.google.com/archive/p/bsmap/ -RRBS mode -equal_best_hits 100 -mismatch rate .08 -report_repeat 1 -seed_size 12 -random_number 0 -filter 5 -quality_threshold 0	biseqmethcalling
DO50609	BOCA-FR	SP195614	SA529033	IC263T_WGS	IC263T_RRBS	16	78133623	78133624	1	GRCh37	0	0	6	Illumina HiSeq	99.3	Single read http://www.illumina.com/technology/next-generation-sequencing/single-read-sequencing-assay.html	Bisulfite-Seq	20	bsmap 2.0 https://code.google.com/archive/p/bsmap/ -RRBS mode -equal_best_hits 100 -mismatch rate .08 -report_repeat 1 -seed_size 12 -random_number 0 -filter 5 -quality_threshold 0	biseqmethcalling
DO50609	BOCA-FR	SP195614	SA529033	IC263T_WGS	IC263T_RRBS	16	78133623	78133624	1	GRCh37	0	0	6	Illumina HiSeq	99.3	Single read http://www.illumina.com/technology/next-generation-sequencing/single-read-sequencing-assay.html	Bisulfite-Seq	20	bsmap 2.0 https://code.google.com/archive/p/bsmap/ -RRBS mode -equal_best_hits 100 -mismatch rate .08 -report_repeat 1 -seed_size 12 -random_number 0 -filter 5 -quality_threshold 0	biseqmethcalling
DO50607	BOCA-FR	SP195610	SA529058	IC058T_WGS	IC058T_RRBS	16	78133623	78133624	1	GRCh37	1	1	0	Illumina HiSeq	99.3	Single read http://www.illumina.com/technology/next-generation-sequencing/single-read-sequencing-assay.html	Bisulfite-Seq	20	bsmap 2.0 https://code.google.com/archive/p/bsmap/ -RRBS mode -equal_best_hits 100 -mismatch rate .08 -report_repeat 1 -seed_size 12 -random_number 0 -filter 5 -quality_threshold 0	biseqmethcalling
DO50607	BOCA-FR	SP195610	SA529058	IC058T_WGS	IC058T_RRBS	16	78133623	78133624	1	GRCh37	1	1	0	Illumina HiSeq	99.3	Single read http://www.illumina.com/technology/next-generation-sequencing/single-read-sequencing-assay.html	Bisulfite-Seq	20	bsmap 2.0 https://code.google.com/archive/p/bsmap/ -RRBS mode -equal_best_hits 100 -mismatch rate .08 -report_repeat 1 -seed_size 12 -random_number 0 -filter 5 -quality_threshold 0	biseqmethcalling
DO50513	BOCA-FR	SP195436	SA529119	IC282T_WGS	IC282T_RRBS	16	78133623	78133624	1	GRCh37	0	0	1	Illumina HiSeq	99.3	Single read http://www.illumina.com/technology/next-generation-sequencing/single-read-sequencing-assay.html	Bisulfite-Seq	20	bsmap 2.0 https://code.google.com/archive/p/bsmap/ -RRBS mode -equal_best_hits 100 -mismatch rate .08 -report_repeat 1 -seed_size 12 -random_number 0 -filter 5 -quality_threshold 0	biseqmethcalling
DO50513	BOCA-FR	SP195436	SA529119	IC282T_WGS	IC282T_RRBS	16	78133623	78133624	1	GRCh37	0	0	1	Illumina HiSeq	99.3	Single read http://www.illumina.com/technology/next-generation-sequencing/single-read-sequencing-assay.html	Bisulfite-Seq	20	bsmap 2.0 https://code.google.com/archive/p/bsmap/ -RRBS mode -equal_best_hits 100 -mismatch rate .08 -report_repeat 1 -seed_size 12 -random_number 0 -filter 5 -quality_threshold 0	biseqmethcalling
DO50514	BOCA-FR	SP195438	SA529020	IC254T_WGS	IC254T_RRBS	16	78133623	78133624	1	GRCh37	0	0	4	Illumina HiSeq	99.3	Single read http://www.illumina.com/technology/next-generation-sequencing/single-read-sequencing-assay.html	Bisulfite-Seq	20	bsmap 2.0 https://code.google.com/archive/p/bsmap/ -RRBS mode -equal_best_hits 100 -mismatch rate .08 -report_repeat 1 -seed_size 12 -random_number 0 -filter 5 -quality_threshold 0	biseqmethcalling
DO50514	BOCA-FR	SP195438	SA529020	IC254T_WGS	IC254T_RRBS	16	78133623	78133624	1	GRCh37	0	0	4	Illumina HiSeq	99.3	Single read http://www.illumina.com/technology/next-generation-sequencing/single-read-sequencing-assay.html	Bisulfite-Seq	20	bsmap 2.0 https://code.google.com/archive/p/bsmap/ -RRBS mode -equal_best_hits 100 -mismatch rate .08 -report_repeat 1 -seed_size 12 -random_number 0 -filter 5 -quality_threshold 0	biseqmethcalling
DO50516	BOCA-FR	SP195440	SA529046	IC054T_WGS	IC054T_RRBS	16	78133623	78133624	1	GRCh37	0	0	1	Illumina HiSeq	99.3	Single read http://www.illumina.com/technology/next-generation-sequencing/single-read-sequencing-assay.html	Bisulfite-Seq	20	bsmap 2.0 https://code.google.com/archive/p/bsmap/ -RRBS mode -equal_best_hits 100 -mismatch rate .08 -report_repeat 1 -seed_size 12 -random_number 0 -filter 5 -quality_threshold 0	biseqmethcalling
DO50516	BOCA-FR	SP195440	SA529046	IC054T_WGS	IC054T_RRBS	16	78133623	78133624	1	GRCh37	0	0	1	Illumina HiSeq	99.3	Single read http://www.illumina.com/technology/next-generation-sequencing/single-read-sequencing-assay.html	Bisulfite-Seq	20	bsmap 2.0 https://code.google.com/archive/p/bsmap/ -RRBS mode -equal_best_hits 100 -mismatch rate .08 -report_repeat 1 -seed_size 12 -random_number 0 -filter 5 -quality_threshold 0	biseqmethcalling
DO50518	BOCA-FR	SP195442	SA529087	IC275T_WGS	IC275T_RRBS	16	78133623	78133624	1	GRCh37	0	0	3	Illumina HiSeq	99.3	Single read http://www.illumina.com/technology/next-generation-sequencing/single-read-sequencing-assay.html	Bisulfite-Seq	20	bsmap 2.0 https://code.google.com/archive/p/bsmap/ -RRBS mode -equal_best_hits 100 -mismatch rate .08 -report_repeat 1 -seed_size 12 -random_number 0 -filter 5 -quality_threshold 0	biseqmethcalling
DO50518	BOCA-FR	SP195442	SA529087	IC275T_WGS	IC275T_RRBS	16	78133623	78133624	1	GRCh37	0	0	3	Illumina HiSeq	99.3	Single read http://www.illumina.com/technology/next-generation-sequencing/single-read-sequencing-assay.html	Bisulfite-Seq	20	bsmap 2.0 https://code.google.com/archive/p/bsmap/ -RRBS mode -equal_best_hits 100 -mismatch rate .08 -report_repeat 1 -seed_size 12 -random_number 0 -filter 5 -quality_threshold 0	biseqmethcalling
DO50501	BOCA-FR	SP195424	SA529040	IC053T_WGS	IC053T_RRBS	16	78133623	78133624	1	GRCh37	0	0	7	Illumina HiSeq	99.3	Single read http://www.illumina.com/technology/next-generation-sequencing/single-read-sequencing-assay.html	Bisulfite-Seq	20	bsmap 2.0 https://code.google.com/archive/p/bsmap/ -RRBS mode -equal_best_hits 100 -mismatch rate .08 -report_repeat 1 -seed_size 12 -random_number 0 -filter 5 -quality_threshold 0	biseqmethcalling
DO50501	BOCA-FR	SP195424	SA529040	IC053T_WGS	IC053T_RRBS	16	78133623	78133624	1	GRCh37	0	0	7	Illumina HiSeq	99.3	Single read http://www.illumina.com/technology/next-generation-sequencing/single-read-sequencing-assay.html	Bisulfite-Seq	20	bsmap 2.0 https://code.google.com/archive/p/bsmap/ -RRBS mode -equal_best_hits 100 -mismatch rate .08 -report_repeat 1 -seed_size 12 -random_number 0 -filter 5 -quality_threshold 0	biseqmethcalling
DO50599	BOCA-FR	SP195598	SA529262	IC215T_WGS	IC215T_RRBS	16	78133623	78133624	1	GRCh37	0	0	2	Illumina HiSeq	99.3	Single read http://www.illumina.com/technology/next-generation-sequencing/single-read-sequencing-assay.html	Bisulfite-Seq	20	bsmap 2.0 https://code.google.com/archive/p/bsmap/ -RRBS mode -equal_best_hits 100 -mismatch rate .08 -report_repeat 1 -seed_size 12 -random_number 0 -filter 5 -quality_threshold 0	biseqmethcalling
DO50599	BOCA-FR	SP195598	SA529262	IC215T_WGS	IC215T_RRBS	16	78133623	78133624	1	GRCh37	0	0	2	Illumina HiSeq	99.3	Single read http://www.illumina.com/technology/next-generation-sequencing/single-read-sequencing-assay.html	Bisulfite-Seq	20	bsmap 2.0 https://code.google.com/archive/p/bsmap/ -RRBS mode -equal_best_hits 100 -mismatch rate .08 -report_repeat 1 -seed_size 12 -random_number 0 -filter 5 -quality_threshold 0	biseqmethcalling
DO50591	BOCA-FR	SP195586	SA529028	IC046T_WGS	IC046T_RRBS	16	78133623	78133624	1	GRCh37	0	0	3	Illumina HiSeq	99.3	Single read http://www.illumina.com/technology/next-generation-sequencing/single-read-sequencing-assay.html	Bisulfite-Seq	20	bsmap 2.0 https://code.google.com/archive/p/bsmap/ -RRBS mode -equal_best_hits 100 -mismatch rate .08 -report_repeat 1 -seed_size 12 -random_number 0 -filter 5 -quality_threshold 0	biseqmethcalling
DO50591	BOCA-FR	SP195586	SA529028	IC046T_WGS	IC046T_RRBS	16	78133623	78133624	1	GRCh37	0	0	3	Illumina HiSeq	99.3	Single read http://www.illumina.com/technology/next-generation-sequencing/single-read-sequencing-assay.html	Bisulfite-Seq	20	bsmap 2.0 https://code.google.com/archive/p/bsmap/ -RRBS mode -equal_best_hits 100 -mismatch rate .08 -report_repeat 1 -seed_size 12 -random_number 0 -filter 5 -quality_threshold 0	biseqmethcalling
DO50581	BOCA-FR	SP195570	SA529158	IC295T_WGS	IC295T_RRBS	16	78133623	78133624	1	GRCh37	0	0	3	Illumina HiSeq	99.3	Single read http://www.illumina.com/technology/next-generation-sequencing/single-read-sequencing-assay.html	Bisulfite-Seq	20	bsmap 2.0 https://code.google.com/archive/p/bsmap/ -RRBS mode -equal_best_hits 100 -mismatch rate .08 -report_repeat 1 -seed_size 12 -random_number 0 -filter 5 -quality_threshold 0	biseqmethcalling
DO50581	BOCA-FR	SP195570	SA529158	IC295T_WGS	IC295T_RRBS	16	78133623	78133624	1	GRCh37	0	0	3	Illumina HiSeq	99.3	Single read http://www.illumina.com/technology/next-generation-sequencing/single-read-sequencing-assay.html	Bisulfite-Seq	20	bsmap 2.0 https://code.google.com/archive/p/bsmap/ -RRBS mode -equal_best_hits 100 -mismatch rate .08 -report_repeat 1 -seed_size 12 -random_number 0 -filter 5 -quality_threshold 0	biseqmethcalling
DO50586	BOCA-FR	SP195578	SA529082	IC076T_WGS	IC076T_RRBS	16	78133623	78133624	1	GRCh37	0	0	1	Illumina HiSeq	99.3	Single read http://www.illumina.com/technology/next-generation-sequencing/single-read-sequencing-assay.html	Bisulfite-Seq	20	bsmap 2.0 https://code.google.com/archive/p/bsmap/ -RRBS mode -equal_best_hits 100 -mismatch rate .08 -report_repeat 1 -seed_size 12 -random_number 0 -filter 5 -quality_threshold 0	biseqmethcalling
DO50586	BOCA-FR	SP195578	SA529082	IC076T_WGS	IC076T_RRBS	16	78133623	78133624	1	GRCh37	0	0	1	Illumina HiSeq	99.3	Single read http://www.illumina.com/technology/next-generation-sequencing/single-read-sequencing-assay.html	Bisulfite-Seq	20	bsmap 2.0 https://code.google.com/archive/p/bsmap/ -RRBS mode -equal_best_hits 100 -mismatch rate .08 -report_repeat 1 -seed_size 12 -random_number 0 -filter 5 -quality_threshold 0	biseqmethcalling
DO50588	BOCA-FR	SP195582	SA529134	IC105T_WGS	IC105T_RRBS	16	78133623	78133624	1	GRCh37	0	0	2	Illumina HiSeq	99.3	Single read http://www.illumina.com/technology/next-generation-sequencing/single-read-sequencing-assay.html	Bisulfite-Seq	20	bsmap 2.0 https://code.google.com/archive/p/bsmap/ -RRBS mode -equal_best_hits 100 -mismatch rate .08 -report_repeat 1 -seed_size 12 -random_number 0 -filter 5 -quality_threshold 0	biseqmethcalling
DO50588	BOCA-FR	SP195582	SA529134	IC105T_WGS	IC105T_RRBS	16	78133623	78133624	1	GRCh37	0	0	2	Illumina HiSeq	99.3	Single read http://www.illumina.com/technology/next-generation-sequencing/single-read-sequencing-assay.html	Bisulfite-Seq	20	bsmap 2.0 https://code.google.com/archive/p/bsmap/ -RRBS mode -equal_best_hits 100 -mismatch rate .08 -report_repeat 1 -seed_size 12 -random_number 0 -filter 5 -quality_threshold 0	biseqmethcalling
DO50571	BOCA-FR	SP195546	SA529259	IC319T_WGS	IC319T_RRBS	16	78133623	78133624	1	GRCh37	0	0	2	Illumina HiSeq	99.3	Single read http://www.illumina.com/technology/next-generation-sequencing/single-read-sequencing-assay.html	Bisulfite-Seq	20	bsmap 2.0 https://code.google.com/archive/p/bsmap/ -RRBS mode -equal_best_hits 100 -mismatch rate .08 -report_repeat 1 -seed_size 12 -random_number 0 -filter 5 -quality_threshold 0	biseqmethcalling
DO50571	BOCA-FR	SP195546	SA529259	IC319T_WGS	IC319T_RRBS	16	78133623	78133624	1	GRCh37	0	0	2	Illumina HiSeq	99.3	Single read http://www.illumina.com/technology/next-generation-sequencing/single-read-sequencing-assay.html	Bisulfite-Seq	20	bsmap 2.0 https://code.google.com/archive/p/bsmap/ -RRBS mode -equal_best_hits 100 -mismatch rate .08 -report_repeat 1 -seed_size 12 -random_number 0 -filter 5 -quality_threshold 0	biseqmethcalling
DO50572	BOCA-FR	SP195550	SA529163	IC296T_WGS	IC296T_RRBS	16	78133623	78133624	1	GRCh37	0	0	3	Illumina HiSeq	99.3	Single read http://www.illumina.com/technology/next-generation-sequencing/single-read-sequencing-assay.html	Bisulfite-Seq	20	bsmap 2.0 https://code.google.com/archive/p/bsmap/ -RRBS mode -equal_best_hits 100 -mismatch rate .08 -report_repeat 1 -seed_size 12 -random_number 0 -filter 5 -quality_threshold 0	biseqmethcalling
DO50572	BOCA-FR	SP195550	SA529163	IC296T_WGS	IC296T_RRBS	16	78133623	78133624	1	GRCh37	0	0	3	Illumina HiSeq	99.3	Single read http://www.illumina.com/technology/next-generation-sequencing/single-read-sequencing-assay.html	Bisulfite-Seq	20	bsmap 2.0 https://code.google.com/archive/p/bsmap/ -RRBS mode -equal_best_hits 100 -mismatch rate .08 -report_repeat 1 -seed_size 12 -random_number 0 -filter 5 -quality_threshold 0	biseqmethcalling
DO50573	BOCA-FR	SP195554	SA529009	IC015T_WGS	IC015T_RRBS	16	78133623	78133624	1	GRCh37	0	0	5	Illumina HiSeq	99.3	Single read http://www.illumina.com/technology/next-generation-sequencing/single-read-sequencing-assay.html	Bisulfite-Seq	20	bsmap 2.0 https://code.google.com/archive/p/bsmap/ -RRBS mode -equal_best_hits 100 -mismatch rate .08 -report_repeat 1 -seed_size 12 -random_number 0 -filter 5 -quality_threshold 0	biseqmethcalling
DO50573	BOCA-FR	SP195554	SA529009	IC015T_WGS	IC015T_RRBS	16	78133623	78133624	1	GRCh37	0	0	5	Illumina HiSeq	99.3	Single read http://www.illumina.com/technology/next-generation-sequencing/single-read-sequencing-assay.html	Bisulfite-Seq	20	bsmap 2.0 https://code.google.com/archive/p/bsmap/ -RRBS mode -equal_best_hits 100 -mismatch rate .08 -report_repeat 1 -seed_size 12 -random_number 0 -filter 5 -quality_threshold 0	biseqmethcalling
DO50575	BOCA-FR	SP195558	SA529184	IC136T_WGS	IC136T_RRBS	16	78133623	78133624	1	GRCh37	0	0	1	Illumina HiSeq	99.3	Single read http://www.illumina.com/technology/next-generation-sequencing/single-read-sequencing-assay.html	Bisulfite-Seq	20	bsmap 2.0 https://code.google.com/archive/p/bsmap/ -RRBS mode -equal_best_hits 100 -mismatch rate .08 -report_repeat 1 -seed_size 12 -random_number 0 -filter 5 -quality_threshold 0	biseqmethcalling
DO50575	BOCA-FR	SP195558	SA529184	IC136T_WGS	IC136T_RRBS	16	78133623	78133624	1	GRCh37	0	0	1	Illumina HiSeq	99.3	Single read http://www.illumina.com/technology/next-generation-sequencing/single-read-sequencing-assay.html	Bisulfite-Seq	20	bsmap 2.0 https://code.google.com/archive/p/bsmap/ -RRBS mode -equal_best_hits 100 -mismatch rate .08 -report_repeat 1 -seed_size 12 -random_number 0 -filter 5 -quality_threshold 0	biseqmethcalling
DO50567	BOCA-FR	SP195534	SA529146	IC111T_WGS	IC111T_RRBS	16	78133623	78133624	1	GRCh37	0	0	3	Illumina HiSeq	99.3	Single read http://www.illumina.com/technology/next-generation-sequencing/single-read-sequencing-assay.html	Bisulfite-Seq	20	bsmap 2.0 https://code.google.com/archive/p/bsmap/ -RRBS mode -equal_best_hits 100 -mismatch rate .08 -report_repeat 1 -seed_size 12 -random_number 0 -filter 5 -quality_threshold 0	biseqmethcalling
DO50567	BOCA-FR	SP195534	SA529146	IC111T_WGS	IC111T_RRBS	16	78133623	78133624	1	GRCh37	0	0	3	Illumina HiSeq	99.3	Single read http://www.illumina.com/technology/next-generation-sequencing/single-read-sequencing-assay.html	Bisulfite-Seq	20	bsmap 2.0 https://code.google.com/archive/p/bsmap/ -RRBS mode -equal_best_hits 100 -mismatch rate .08 -report_repeat 1 -seed_size 12 -random_number 0 -filter 5 -quality_threshold 0	biseqmethcalling
DO50562	BOCA-FR	SP195522	SA529111	IC092T_WGS	IC092T_RRBS	16	78133623	78133624	1	GRCh37	0	0	5	Illumina HiSeq	99.3	Single read http://www.illumina.com/technology/next-generation-sequencing/single-read-sequencing-assay.html	Bisulfite-Seq	20	bsmap 2.0 https://code.google.com/archive/p/bsmap/ -RRBS mode -equal_best_hits 100 -mismatch rate .08 -report_repeat 1 -seed_size 12 -random_number 0 -filter 5 -quality_threshold 0	biseqmethcalling
DO50562	BOCA-FR	SP195522	SA529111	IC092T_WGS	IC092T_RRBS	16	78133623	78133624	1	GRCh37	0	0	5	Illumina HiSeq	99.3	Single read http://www.illumina.com/technology/next-generation-sequencing/single-read-sequencing-assay.html	Bisulfite-Seq	20	bsmap 2.0 https://code.google.com/archive/p/bsmap/ -RRBS mode -equal_best_hits 100 -mismatch rate .08 -report_repeat 1 -seed_size 12 -random_number 0 -filter 5 -quality_threshold 0	biseqmethcalling
DO50557	BOCA-FR	SP195510	SA529151	IC294T_WGS	IC294T_RRBS	16	78133623	78133624	1	GRCh37	0	0	1	Illumina HiSeq	99.3	Single read http://www.illumina.com/technology/next-generation-sequencing/single-read-sequencing-assay.html	Bisulfite-Seq	20	bsmap 2.0 https://code.google.com/archive/p/bsmap/ -RRBS mode -equal_best_hits 100 -mismatch rate .08 -report_repeat 1 -seed_size 12 -random_number 0 -filter 5 -quality_threshold 0	biseqmethcalling
DO50557	BOCA-FR	SP195510	SA529151	IC294T_WGS	IC294T_RRBS	16	78133623	78133624	1	GRCh37	0	0	1	Illumina HiSeq	99.3	Single read http://www.illumina.com/technology/next-generation-sequencing/single-read-sequencing-assay.html	Bisulfite-Seq	20	bsmap 2.0 https://code.google.com/archive/p/bsmap/ -RRBS mode -equal_best_hits 100 -mismatch rate .08 -report_repeat 1 -seed_size 12 -random_number 0 -filter 5 -quality_threshold 0	biseqmethcalling
DO50559	BOCA-FR	SP195514	SA529281	IC831T_WGS	IC831T_RRBS	16	78133623	78133624	1	GRCh37	0	0	4	Illumina HiSeq	99.3	Single read http://www.illumina.com/technology/next-generation-sequencing/single-read-sequencing-assay.html	Bisulfite-Seq	20	bsmap 2.0 https://code.google.com/archive/p/bsmap/ -RRBS mode -equal_best_hits 100 -mismatch rate .08 -report_repeat 1 -seed_size 12 -random_number 0 -filter 5 -quality_threshold 0	biseqmethcalling
DO50559	BOCA-FR	SP195514	SA529281	IC831T_WGS	IC831T_RRBS	16	78133623	78133624	1	GRCh37	0	0	4	Illumina HiSeq	99.3	Single read http://www.illumina.com/technology/next-generation-sequencing/single-read-sequencing-assay.html	Bisulfite-Seq	20	bsmap 2.0 https://code.google.com/archive/p/bsmap/ -RRBS mode -equal_best_hits 100 -mismatch rate .08 -report_repeat 1 -seed_size 12 -random_number 0 -filter 5 -quality_threshold 0	biseqmethcalling
DO50550	BOCA-FR	SP195494	SA529194	IC302T_WGS	IC302T_RRBS	16	78133623	78133624	1	GRCh37	0	0	2	Illumina HiSeq	99.3	Single read http://www.illumina.com/technology/next-generation-sequencing/single-read-sequencing-assay.html	Bisulfite-Seq	20	bsmap 2.0 https://code.google.com/archive/p/bsmap/ -RRBS mode -equal_best_hits 100 -mismatch rate .08 -report_repeat 1 -seed_size 12 -random_number 0 -filter 5 -quality_threshold 0	biseqmethcalling
DO50550	BOCA-FR	SP195494	SA529194	IC302T_WGS	IC302T_RRBS	16	78133623	78133624	1	GRCh37	0	0	2	Illumina HiSeq	99.3	Single read http://www.illumina.com/technology/next-generation-sequencing/single-read-sequencing-assay.html	Bisulfite-Seq	20	bsmap 2.0 https://code.google.com/archive/p/bsmap/ -RRBS mode -equal_best_hits 100 -mismatch rate .08 -report_repeat 1 -seed_size 12 -random_number 0 -filter 5 -quality_threshold 0	biseqmethcalling
DO50551	BOCA-FR	SP195498	SA529145	IC288T_WGS	IC288T_RRBS	16	78133623	78133624	1	GRCh37	0	0	1	Illumina HiSeq	99.3	Single read http://www.illumina.com/technology/next-generation-sequencing/single-read-sequencing-assay.html	Bisulfite-Seq	20	bsmap 2.0 https://code.google.com/archive/p/bsmap/ -RRBS mode -equal_best_hits 100 -mismatch rate .08 -report_repeat 1 -seed_size 12 -random_number 0 -filter 5 -quality_threshold 0	biseqmethcalling
DO50551	BOCA-FR	SP195498	SA529145	IC288T_WGS	IC288T_RRBS	16	78133623	78133624	1	GRCh37	0	0	1	Illumina HiSeq	99.3	Single read http://www.illumina.com/technology/next-generation-sequencing/single-read-sequencing-assay.html	Bisulfite-Seq	20	bsmap 2.0 https://code.google.com/archive/p/bsmap/ -RRBS mode -equal_best_hits 100 -mismatch rate .08 -report_repeat 1 -seed_size 12 -random_number 0 -filter 5 -quality_threshold 0	biseqmethcalling
DO50553	BOCA-FR	SP195502	SA529076	IC071T_WGS	IC071T_RRBS	16	78133623	78133624	1	GRCh37	0	0	2	Illumina HiSeq	99.3	Single read http://www.illumina.com/technology/next-generation-sequencing/single-read-sequencing-assay.html	Bisulfite-Seq	20	bsmap 2.0 https://code.google.com/archive/p/bsmap/ -RRBS mode -equal_best_hits 100 -mismatch rate .08 -report_repeat 1 -seed_size 12 -random_number 0 -filter 5 -quality_threshold 0	biseqmethcalling
DO50553	BOCA-FR	SP195502	SA529076	IC071T_WGS	IC071T_RRBS	16	78133623	78133624	1	GRCh37	0	0	2	Illumina HiSeq	99.3	Single read http://www.illumina.com/technology/next-generation-sequencing/single-read-sequencing-assay.html	Bisulfite-Seq	20	bsmap 2.0 https://code.google.com/archive/p/bsmap/ -RRBS mode -equal_best_hits 100 -mismatch rate .08 -report_repeat 1 -seed_size 12 -random_number 0 -filter 5 -quality_threshold 0	biseqmethcalling
DO50555	BOCA-FR	SP195506	SA529271	IC324T_WGS	IC324T_RRBS	16	78133623	78133624	1	GRCh37	0	0	3	Illumina HiSeq	99.3	Single read http://www.illumina.com/technology/next-generation-sequencing/single-read-sequencing-assay.html	Bisulfite-Seq	20	bsmap 2.0 https://code.google.com/archive/p/bsmap/ -RRBS mode -equal_best_hits 100 -mismatch rate .08 -report_repeat 1 -seed_size 12 -random_number 0 -filter 5 -quality_threshold 0	biseqmethcalling
DO50555	BOCA-FR	SP195506	SA529271	IC324T_WGS	IC324T_RRBS	16	78133623	78133624	1	GRCh37	0	0	3	Illumina HiSeq	99.3	Single read http://www.illumina.com/technology/next-generation-sequencing/single-read-sequencing-assay.html	Bisulfite-Seq	20	bsmap 2.0 https://code.google.com/archive/p/bsmap/ -RRBS mode -equal_best_hits 100 -mismatch rate .08 -report_repeat 1 -seed_size 12 -random_number 0 -filter 5 -quality_threshold 0	biseqmethcalling
DO50545	BOCA-FR	SP195479	SA529027	IC262T_WGS	IC262T_RRBS	16	78133623	78133624	1	GRCh37	0	0	2	Illumina HiSeq	99.3	Single read http://www.illumina.com/technology/next-generation-sequencing/single-read-sequencing-assay.html	Bisulfite-Seq	20	bsmap 2.0 https://code.google.com/archive/p/bsmap/ -RRBS mode -equal_best_hits 100 -mismatch rate .08 -report_repeat 1 -seed_size 12 -random_number 0 -filter 5 -quality_threshold 0	biseqmethcalling
DO50545	BOCA-FR	SP195479	SA529027	IC262T_WGS	IC262T_RRBS	16	78133623	78133624	1	GRCh37	0	0	2	Illumina HiSeq	99.3	Single read http://www.illumina.com/technology/next-generation-sequencing/single-read-sequencing-assay.html	Bisulfite-Seq	20	bsmap 2.0 https://code.google.com/archive/p/bsmap/ -RRBS mode -equal_best_hits 100 -mismatch rate .08 -report_repeat 1 -seed_size 12 -random_number 0 -filter 5 -quality_threshold 0	biseqmethcalling
DO50542	BOCA-FR	SP195472	SA529139	IC286T_WGS	IC286T_RRBS	16	78133623	78133624	1	GRCh37	0	0	3	Illumina HiSeq	99.3	Single read http://www.illumina.com/technology/next-generation-sequencing/single-read-sequencing-assay.html	Bisulfite-Seq	20	bsmap 2.0 https://code.google.com/archive/p/bsmap/ -RRBS mode -equal_best_hits 100 -mismatch rate .08 -report_repeat 1 -seed_size 12 -random_number 0 -filter 5 -quality_threshold 0	biseqmethcalling
DO50542	BOCA-FR	SP195472	SA529139	IC286T_WGS	IC286T_RRBS	16	78133623	78133624	1	GRCh37	0	0	3	Illumina HiSeq	99.3	Single read http://www.illumina.com/technology/next-generation-sequencing/single-read-sequencing-assay.html	Bisulfite-Seq	20	bsmap 2.0 https://code.google.com/archive/p/bsmap/ -RRBS mode -equal_best_hits 100 -mismatch rate .08 -report_repeat 1 -seed_size 12 -random_number 0 -filter 5 -quality_threshold 0	biseqmethcalling
DO50544	BOCA-FR	SP195476	SA529273	IC325T_WGS	IC325T_RRBS	16	78133623	78133624	1	GRCh37	0	0	1	Illumina HiSeq	99.3	Single read http://www.illumina.com/technology/next-generation-sequencing/single-read-sequencing-assay.html	Bisulfite-Seq	20	bsmap 2.0 https://code.google.com/archive/p/bsmap/ -RRBS mode -equal_best_hits 100 -mismatch rate .08 -report_repeat 1 -seed_size 12 -random_number 0 -filter 5 -quality_threshold 0	biseqmethcalling
DO50544	BOCA-FR	SP195476	SA529273	IC325T_WGS	IC325T_RRBS	16	78133623	78133624	1	GRCh37	0	0	1	Illumina HiSeq	99.3	Single read http://www.illumina.com/technology/next-generation-sequencing/single-read-sequencing-assay.html	Bisulfite-Seq	20	bsmap 2.0 https://code.google.com/archive/p/bsmap/ -RRBS mode -equal_best_hits 100 -mismatch rate .08 -report_repeat 1 -seed_size 12 -random_number 0 -filter 5 -quality_threshold 0	biseqmethcalling
DO50537	BOCA-FR	SP195466	SA529152	IC112T_WGS	IC112T_RRBS	16	78133623	78133624	1	GRCh37	0	0	1	Illumina HiSeq	99.3	Single read http://www.illumina.com/technology/next-generation-sequencing/single-read-sequencing-assay.html	Bisulfite-Seq	20	bsmap 2.0 https://code.google.com/archive/p/bsmap/ -RRBS mode -equal_best_hits 100 -mismatch rate .08 -report_repeat 1 -seed_size 12 -random_number 0 -filter 5 -quality_threshold 0	biseqmethcalling
DO50537	BOCA-FR	SP195466	SA529152	IC112T_WGS	IC112T_RRBS	16	78133623	78133624	1	GRCh37	0	0	1	Illumina HiSeq	99.3	Single read http://www.illumina.com/technology/next-generation-sequencing/single-read-sequencing-assay.html	Bisulfite-Seq	20	bsmap 2.0 https://code.google.com/archive/p/bsmap/ -RRBS mode -equal_best_hits 100 -mismatch rate .08 -report_repeat 1 -seed_size 12 -random_number 0 -filter 5 -quality_threshold 0	biseqmethcalling
DO50539	BOCA-FR	SP195468	SA529107	IC279T_WGS	IC279T_RRBS	16	78133623	78133624	1	GRCh37	0	0	1	Illumina HiSeq	99.3	Single read http://www.illumina.com/technology/next-generation-sequencing/single-read-sequencing-assay.html	Bisulfite-Seq	20	bsmap 2.0 https://code.google.com/archive/p/bsmap/ -RRBS mode -equal_best_hits 100 -mismatch rate .08 -report_repeat 1 -seed_size 12 -random_number 0 -filter 5 -quality_threshold 0	biseqmethcalling
DO50539	BOCA-FR	SP195468	SA529107	IC279T_WGS	IC279T_RRBS	16	78133623	78133624	1	GRCh37	0	0	1	Illumina HiSeq	99.3	Single read http://www.illumina.com/technology/next-generation-sequencing/single-read-sequencing-assay.html	Bisulfite-Seq	20	bsmap 2.0 https://code.google.com/archive/p/bsmap/ -RRBS mode -equal_best_hits 100 -mismatch rate .08 -report_repeat 1 -seed_size 12 -random_number 0 -filter 5 -quality_threshold 0	biseqmethcalling
DO50530	BOCA-FR	SP195456	SA529190	IC147T_WGS	IC147T_RRBS	16	78133623	78133624	1	GRCh37	0	0	1	Illumina HiSeq	99.3	Single read http://www.illumina.com/technology/next-generation-sequencing/single-read-sequencing-assay.html	Bisulfite-Seq	20	bsmap 2.0 https://code.google.com/archive/p/bsmap/ -RRBS mode -equal_best_hits 100 -mismatch rate .08 -report_repeat 1 -seed_size 12 -random_number 0 -filter 5 -quality_threshold 0	biseqmethcalling
DO50530	BOCA-FR	SP195456	SA529190	IC147T_WGS	IC147T_RRBS	16	78133623	78133624	1	GRCh37	0	0	1	Illumina HiSeq	99.3	Single read http://www.illumina.com/technology/next-generation-sequencing/single-read-sequencing-assay.html	Bisulfite-Seq	20	bsmap 2.0 https://code.google.com/archive/p/bsmap/ -RRBS mode -equal_best_hits 100 -mismatch rate .08 -report_repeat 1 -seed_size 12 -random_number 0 -filter 5 -quality_threshold 0	biseqmethcalling
DO50531	BOCA-FR	SP195458	SA529117	IC093T_WGS	IC093T_RRBS	16	78133623	78133624	1	GRCh37	0	0	2	Illumina HiSeq	99.3	Single read http://www.illumina.com/technology/next-generation-sequencing/single-read-sequencing-assay.html	Bisulfite-Seq	20	bsmap 2.0 https://code.google.com/archive/p/bsmap/ -RRBS mode -equal_best_hits 100 -mismatch rate .08 -report_repeat 1 -seed_size 12 -random_number 0 -filter 5 -quality_threshold 0	biseqmethcalling
DO50531	BOCA-FR	SP195458	SA529117	IC093T_WGS	IC093T_RRBS	16	78133623	78133624	1	GRCh37	0	0	2	Illumina HiSeq	99.3	Single read http://www.illumina.com/technology/next-generation-sequencing/single-read-sequencing-assay.html	Bisulfite-Seq	20	bsmap 2.0 https://code.google.com/archive/p/bsmap/ -RRBS mode -equal_best_hits 100 -mismatch rate .08 -report_repeat 1 -seed_size 12 -random_number 0 -filter 5 -quality_threshold 0	biseqmethcalling
DO50533	BOCA-FR	SP195460	SA529257	IC213T_WGS	IC213T_RRBS	16	78133623	78133624	1	GRCh37	0	0	2	Illumina HiSeq	99.3	Single read http://www.illumina.com/technology/next-generation-sequencing/single-read-sequencing-assay.html	Bisulfite-Seq	20	bsmap 2.0 https://code.google.com/archive/p/bsmap/ -RRBS mode -equal_best_hits 100 -mismatch rate .08 -report_repeat 1 -seed_size 12 -random_number 0 -filter 5 -quality_threshold 0	biseqmethcalling
DO50533	BOCA-FR	SP195460	SA529257	IC213T_WGS	IC213T_RRBS	16	78133623	78133624	1	GRCh37	0	0	2	Illumina HiSeq	99.3	Single read http://www.illumina.com/technology/next-generation-sequencing/single-read-sequencing-assay.html	Bisulfite-Seq	20	bsmap 2.0 https://code.google.com/archive/p/bsmap/ -RRBS mode -equal_best_hits 100 -mismatch rate .08 -report_repeat 1 -seed_size 12 -random_number 0 -filter 5 -quality_threshold 0	biseqmethcalling
DO50526	BOCA-FR	SP195452	SA529034	IC049T_WGS	IC049T_RRBS	16	78133623	78133624	1	GRCh37	0	0	3	Illumina HiSeq	99.3	Single read http://www.illumina.com/technology/next-generation-sequencing/single-read-sequencing-assay.html	Bisulfite-Seq	20	bsmap 2.0 https://code.google.com/archive/p/bsmap/ -RRBS mode -equal_best_hits 100 -mismatch rate .08 -report_repeat 1 -seed_size 12 -random_number 0 -filter 5 -quality_threshold 0	biseqmethcalling
DO50526	BOCA-FR	SP195452	SA529034	IC049T_WGS	IC049T_RRBS	16	78133623	78133624	1	GRCh37	0	0	3	Illumina HiSeq	99.3	Single read http://www.illumina.com/technology/next-generation-sequencing/single-read-sequencing-assay.html	Bisulfite-Seq	20	bsmap 2.0 https://code.google.com/archive/p/bsmap/ -RRBS mode -equal_best_hits 100 -mismatch rate .08 -report_repeat 1 -seed_size 12 -random_number 0 -filter 5 -quality_threshold 0	biseqmethcalling
DO50528	BOCA-FR	SP195454	SA529214	IC306T_WGS	IC306T_RRBS	16	78133623	78133624	1	GRCh37	0	0	1	Illumina HiSeq	99.3	Single read http://www.illumina.com/technology/next-generation-sequencing/single-read-sequencing-assay.html	Bisulfite-Seq	20	bsmap 2.0 https://code.google.com/archive/p/bsmap/ -RRBS mode -equal_best_hits 100 -mismatch rate .08 -report_repeat 1 -seed_size 12 -random_number 0 -filter 5 -quality_threshold 0	biseqmethcalling
DO50528	BOCA-FR	SP195454	SA529214	IC306T_WGS	IC306T_RRBS	16	78133623	78133624	1	GRCh37	0	0	1	Illumina HiSeq	99.3	Single read http://www.illumina.com/technology/next-generation-sequencing/single-read-sequencing-assay.html	Bisulfite-Seq	20	bsmap 2.0 https://code.google.com/archive/p/bsmap/ -RRBS mode -equal_best_hits 100 -mismatch rate .08 -report_repeat 1 -seed_size 12 -random_number 0 -filter 5 -quality_threshold 0	biseqmethcalling
DO50520	BOCA-FR	SP195444	SA529283	IC929T_WGS	IC929T_RRBS	16	78133623	78133624	1	GRCh37	0	0	2	Illumina HiSeq	99.3	Single read http://www.illumina.com/technology/next-generation-sequencing/single-read-sequencing-assay.html	Bisulfite-Seq	20	bsmap 2.0 https://code.google.com/archive/p/bsmap/ -RRBS mode -equal_best_hits 100 -mismatch rate .08 -report_repeat 1 -seed_size 12 -random_number 0 -filter 5 -quality_threshold 0	biseqmethcalling
DO50520	BOCA-FR	SP195444	SA529283	IC929T_WGS	IC929T_RRBS	16	78133623	78133624	1	GRCh37	0	0	2	Illumina HiSeq	99.3	Single read http://www.illumina.com/technology/next-generation-sequencing/single-read-sequencing-assay.html	Bisulfite-Seq	20	bsmap 2.0 https://code.google.com/archive/p/bsmap/ -RRBS mode -equal_best_hits 100 -mismatch rate .08 -report_repeat 1 -seed_size 12 -random_number 0 -filter 5 -quality_threshold 0	biseqmethcalling
DO50522	BOCA-FR	SP195446	SA529225	IC310T_WGS	IC310T_RRBS	16	78133623	78133624	1	GRCh37	0	0	6	Illumina HiSeq	99.3	Single read http://www.illumina.com/technology/next-generation-sequencing/single-read-sequencing-assay.html	Bisulfite-Seq	20	bsmap 2.0 https://code.google.com/archive/p/bsmap/ -RRBS mode -equal_best_hits 100 -mismatch rate .08 -report_repeat 1 -seed_size 12 -random_number 0 -filter 5 -quality_threshold 0	biseqmethcalling
DO50522	BOCA-FR	SP195446	SA529225	IC310T_WGS	IC310T_RRBS	16	78133623	78133624	1	GRCh37	0	0	6	Illumina HiSeq	99.3	Single read http://www.illumina.com/technology/next-generation-sequencing/single-read-sequencing-assay.html	Bisulfite-Seq	20	bsmap 2.0 https://code.google.com/archive/p/bsmap/ -RRBS mode -equal_best_hits 100 -mismatch rate .08 -report_repeat 1 -seed_size 12 -random_number 0 -filter 5 -quality_threshold 0	biseqmethcalling
DO50495	BOCA-FR	SP195418	SA529128	IC1057T_WGS	IC1057T_RRBS	16	78133623	78133624	1	GRCh37	0	0	1	Illumina HiSeq	99.3	Single read http://www.illumina.com/technology/next-generation-sequencing/single-read-sequencing-assay.html	Bisulfite-Seq	20	bsmap 2.0 https://code.google.com/archive/p/bsmap/ -RRBS mode -equal_best_hits 100 -mismatch rate .08 -report_repeat 1 -seed_size 12 -random_number 0 -filter 5 -quality_threshold 0	biseqmethcalling
DO50495	BOCA-FR	SP195418	SA529128	IC1057T_WGS	IC1057T_RRBS	16	78133623	78133624	1	GRCh37	0	0	1	Illumina HiSeq	99.3	Single read http://www.illumina.com/technology/next-generation-sequencing/single-read-sequencing-assay.html	Bisulfite-Seq	20	bsmap 2.0 https://code.google.com/archive/p/bsmap/ -RRBS mode -equal_best_hits 100 -mismatch rate .08 -report_repeat 1 -seed_size 12 -random_number 0 -filter 5 -quality_threshold 0	biseqmethcalling
DO50497	BOCA-FR	SP195420	SA529045	IC267T_WGS	IC267T_RRBS	16	78133623	78133624	1	GRCh37	0	0	4	Illumina HiSeq	99.3	Single read http://www.illumina.com/technology/next-generation-sequencing/single-read-sequencing-assay.html	Bisulfite-Seq	20	bsmap 2.0 https://code.google.com/archive/p/bsmap/ -RRBS mode -equal_best_hits 100 -mismatch rate .08 -report_repeat 1 -seed_size 12 -random_number 0 -filter 5 -quality_threshold 0	biseqmethcalling
DO50497	BOCA-FR	SP195420	SA529045	IC267T_WGS	IC267T_RRBS	16	78133623	78133624	1	GRCh37	0	0	4	Illumina HiSeq	99.3	Single read http://www.illumina.com/technology/next-generation-sequencing/single-read-sequencing-assay.html	Bisulfite-Seq	20	bsmap 2.0 https://code.google.com/archive/p/bsmap/ -RRBS mode -equal_best_hits 100 -mismatch rate .08 -report_repeat 1 -seed_size 12 -random_number 0 -filter 5 -quality_threshold 0	biseqmethcalling
DO50499	BOCA-FR	SP195422	SA529018	IC034T_WGS	IC034T_RRBS	16	78133623	78133624	1	GRCh37	0	0	10	Illumina HiSeq	99.3	Single read http://www.illumina.com/technology/next-generation-sequencing/single-read-sequencing-assay.html	Bisulfite-Seq	20	bsmap 2.0 https://code.google.com/archive/p/bsmap/ -RRBS mode -equal_best_hits 100 -mismatch rate .08 -report_repeat 1 -seed_size 12 -random_number 0 -filter 5 -quality_threshold 0	biseqmethcalling
DO50499	BOCA-FR	SP195422	SA529018	IC034T_WGS	IC034T_RRBS	16	78133623	78133624	1	GRCh37	0	0	10	Illumina HiSeq	99.3	Single read http://www.illumina.com/technology/next-generation-sequencing/single-read-sequencing-assay.html	Bisulfite-Seq	20	bsmap 2.0 https://code.google.com/archive/p/bsmap/ -RRBS mode -equal_best_hits 100 -mismatch rate .08 -report_repeat 1 -seed_size 12 -random_number 0 -filter 5 -quality_threshold 0	biseqmethcalling
DO50483	BOCA-FR	SP195406	SA529220	IC309T_WGS	IC309T_RRBS	16	78133623	78133624	1	GRCh37	0	0	4	Illumina HiSeq	99.3	Single read http://www.illumina.com/technology/next-generation-sequencing/single-read-sequencing-assay.html	Bisulfite-Seq	20	bsmap 2.0 https://code.google.com/archive/p/bsmap/ -RRBS mode -equal_best_hits 100 -mismatch rate .08 -report_repeat 1 -seed_size 12 -random_number 0 -filter 5 -quality_threshold 0	biseqmethcalling
DO50483	BOCA-FR	SP195406	SA529220	IC309T_WGS	IC309T_RRBS	16	78133623	78133624	1	GRCh37	0	0	4	Illumina HiSeq	99.3	Single read http://www.illumina.com/technology/next-generation-sequencing/single-read-sequencing-assay.html	Bisulfite-Seq	20	bsmap 2.0 https://code.google.com/archive/p/bsmap/ -RRBS mode -equal_best_hits 100 -mismatch rate .08 -report_repeat 1 -seed_size 12 -random_number 0 -filter 5 -quality_threshold 0	biseqmethcalling
DO50485	BOCA-FR	SP195408	SA529105	IC086T_WGS	IC086T_RRBS	16	78133623	78133624	1	GRCh37	0	0	7	Illumina HiSeq	99.3	Single read http://www.illumina.com/technology/next-generation-sequencing/single-read-sequencing-assay.html	Bisulfite-Seq	20	bsmap 2.0 https://code.google.com/archive/p/bsmap/ -RRBS mode -equal_best_hits 100 -mismatch rate .08 -report_repeat 1 -seed_size 12 -random_number 0 -filter 5 -quality_threshold 0	biseqmethcalling
DO50485	BOCA-FR	SP195408	SA529105	IC086T_WGS	IC086T_RRBS	16	78133623	78133624	1	GRCh37	0	0	7	Illumina HiSeq	99.3	Single read http://www.illumina.com/technology/next-generation-sequencing/single-read-sequencing-assay.html	Bisulfite-Seq	20	bsmap 2.0 https://code.google.com/archive/p/bsmap/ -RRBS mode -equal_best_hits 100 -mismatch rate .08 -report_repeat 1 -seed_size 12 -random_number 0 -filter 5 -quality_threshold 0	biseqmethcalling
DO50487	BOCA-FR	SP195410	SA529064	IC066T_WGS	IC066T_RRBS	16	78133623	78133624	1	GRCh37	0	0	1	Illumina HiSeq	99.3	Single read http://www.illumina.com/technology/next-generation-sequencing/single-read-sequencing-assay.html	Bisulfite-Seq	20	bsmap 2.0 https://code.google.com/archive/p/bsmap/ -RRBS mode -equal_best_hits 100 -mismatch rate .08 -report_repeat 1 -seed_size 12 -random_number 0 -filter 5 -quality_threshold 0	biseqmethcalling
DO50487	BOCA-FR	SP195410	SA529064	IC066T_WGS	IC066T_RRBS	16	78133623	78133624	1	GRCh37	0	0	1	Illumina HiSeq	99.3	Single read http://www.illumina.com/technology/next-generation-sequencing/single-read-sequencing-assay.html	Bisulfite-Seq	20	bsmap 2.0 https://code.google.com/archive/p/bsmap/ -RRBS mode -equal_best_hits 100 -mismatch rate .08 -report_repeat 1 -seed_size 12 -random_number 0 -filter 5 -quality_threshold 0	biseqmethcalling
DO50481	BOCA-FR	SP195404	SA529005	IC242T_WGS	IC242T_RRBS	16	78133623	78133624	1	GRCh37	0.5	1	1	Illumina HiSeq	99.3	Single read http://www.illumina.com/technology/next-generation-sequencing/single-read-sequencing-assay.html	Bisulfite-Seq	20	bsmap 2.0 https://code.google.com/archive/p/bsmap/ -RRBS mode -equal_best_hits 100 -mismatch rate .08 -report_repeat 1 -seed_size 12 -random_number 0 -filter 5 -quality_threshold 0	biseqmethcalling
DO50481	BOCA-FR	SP195404	SA529005	IC242T_WGS	IC242T_RRBS	16	78133623	78133624	1	GRCh37	0.5	1	1	Illumina HiSeq	99.3	Single read http://www.illumina.com/technology/next-generation-sequencing/single-read-sequencing-assay.html	Bisulfite-Seq	20	bsmap 2.0 https://code.google.com/archive/p/bsmap/ -RRBS mode -equal_best_hits 100 -mismatch rate .08 -report_repeat 1 -seed_size 12 -random_number 0 -filter 5 -quality_threshold 0	biseqmethcalling
DO50479	BOCA-FR	SP195402	SA529245	IC316T_WGS	IC316T_RRBS	16	78133623	78133624	1	GRCh37	0	0	3	Illumina HiSeq	99.3	Single read http://www.illumina.com/technology/next-generation-sequencing/single-read-sequencing-assay.html	Bisulfite-Seq	20	bsmap 2.0 https://code.google.com/archive/p/bsmap/ -RRBS mode -equal_best_hits 100 -mismatch rate .08 -report_repeat 1 -seed_size 12 -random_number 0 -filter 5 -quality_threshold 0	biseqmethcalling
DO50479	BOCA-FR	SP195402	SA529245	IC316T_WGS	IC316T_RRBS	16	78133623	78133624	1	GRCh37	0	0	3	Illumina HiSeq	99.3	Single read http://www.illumina.com/technology/next-generation-sequencing/single-read-sequencing-assay.html	Bisulfite-Seq	20	bsmap 2.0 https://code.google.com/archive/p/bsmap/ -RRBS mode -equal_best_hits 100 -mismatch rate .08 -report_repeat 1 -seed_size 12 -random_number 0 -filter 5 -quality_threshold 0	biseqmethcalling
DO50476	BOCA-FR	SP195400	SA529157	IC114T_WGS	IC114T_RRBS	16	78133623	78133624	1	GRCh37	0	0	2	Illumina HiSeq	99.3	Single read http://www.illumina.com/technology/next-generation-sequencing/single-read-sequencing-assay.html	Bisulfite-Seq	20	bsmap 2.0 https://code.google.com/archive/p/bsmap/ -RRBS mode -equal_best_hits 100 -mismatch rate .08 -report_repeat 1 -seed_size 12 -random_number 0 -filter 5 -quality_threshold 0	biseqmethcalling
DO50476	BOCA-FR	SP195400	SA529157	IC114T_WGS	IC114T_RRBS	16	78133623	78133624	1	GRCh37	0	0	2	Illumina HiSeq	99.3	Single read http://www.illumina.com/technology/next-generation-sequencing/single-read-sequencing-assay.html	Bisulfite-Seq	20	bsmap 2.0 https://code.google.com/archive/p/bsmap/ -RRBS mode -equal_best_hits 100 -mismatch rate .08 -report_repeat 1 -seed_size 12 -random_number 0 -filter 5 -quality_threshold 0	biseqmethcalling
DO50470	BOCA-FR	SP195394	SA529229	IC193T_WGS	IC193T_RRBS	16	78133623	78133624	1	GRCh37	0	0	1	Illumina HiSeq	99.3	Single read http://www.illumina.com/technology/next-generation-sequencing/single-read-sequencing-assay.html	Bisulfite-Seq	20	bsmap 2.0 https://code.google.com/archive/p/bsmap/ -RRBS mode -equal_best_hits 100 -mismatch rate .08 -report_repeat 1 -seed_size 12 -random_number 0 -filter 5 -quality_threshold 0	biseqmethcalling
DO50470	BOCA-FR	SP195394	SA529229	IC193T_WGS	IC193T_RRBS	16	78133623	78133624	1	GRCh37	0	0	1	Illumina HiSeq	99.3	Single read http://www.illumina.com/technology/next-generation-sequencing/single-read-sequencing-assay.html	Bisulfite-Seq	20	bsmap 2.0 https://code.google.com/archive/p/bsmap/ -RRBS mode -equal_best_hits 100 -mismatch rate .08 -report_repeat 1 -seed_size 12 -random_number 0 -filter 5 -quality_threshold 0	biseqmethcalling
DO50468	BOCA-FR	SP195392	SA529208	IC158T_WGS	IC158T_RRBS	16	78133623	78133624	1	GRCh37	0	0	2	Illumina HiSeq	99.3	Single read http://www.illumina.com/technology/next-generation-sequencing/single-read-sequencing-assay.html	Bisulfite-Seq	20	bsmap 2.0 https://code.google.com/archive/p/bsmap/ -RRBS mode -equal_best_hits 100 -mismatch rate .08 -report_repeat 1 -seed_size 12 -random_number 0 -filter 5 -quality_threshold 0	biseqmethcalling
DO50468	BOCA-FR	SP195392	SA529208	IC158T_WGS	IC158T_RRBS	16	78133623	78133624	1	GRCh37	0	0	2	Illumina HiSeq	99.3	Single read http://www.illumina.com/technology/next-generation-sequencing/single-read-sequencing-assay.html	Bisulfite-Seq	20	bsmap 2.0 https://code.google.com/archive/p/bsmap/ -RRBS mode -equal_best_hits 100 -mismatch rate .08 -report_repeat 1 -seed_size 12 -random_number 0 -filter 5 -quality_threshold 0	biseqmethcalling
DO50461	BOCA-FR	SP195380	SA529093	IC080T_WGS	IC080T_RRBS	16	78133623	78133624	1	GRCh37	0	0	1	Illumina HiSeq	99.3	Single read http://www.illumina.com/technology/next-generation-sequencing/single-read-sequencing-assay.html	Bisulfite-Seq	20	bsmap 2.0 https://code.google.com/archive/p/bsmap/ -RRBS mode -equal_best_hits 100 -mismatch rate .08 -report_repeat 1 -seed_size 12 -random_number 0 -filter 5 -quality_threshold 0	biseqmethcalling
DO50461	BOCA-FR	SP195380	SA529093	IC080T_WGS	IC080T_RRBS	16	78133623	78133624	1	GRCh37	0	0	1	Illumina HiSeq	99.3	Single read http://www.illumina.com/technology/next-generation-sequencing/single-read-sequencing-assay.html	Bisulfite-Seq	20	bsmap 2.0 https://code.google.com/archive/p/bsmap/ -RRBS mode -equal_best_hits 100 -mismatch rate .08 -report_repeat 1 -seed_size 12 -random_number 0 -filter 5 -quality_threshold 0	biseqmethcalling
DO50464	BOCA-FR	SP195386	SA529179	IC130T_WGS	IC130T_RRBS	16	78133623	78133624	1	GRCh37	0	0	1	Illumina HiSeq	99.3	Single read http://www.illumina.com/technology/next-generation-sequencing/single-read-sequencing-assay.html	Bisulfite-Seq	20	bsmap 2.0 https://code.google.com/archive/p/bsmap/ -RRBS mode -equal_best_hits 100 -mismatch rate .08 -report_repeat 1 -seed_size 12 -random_number 0 -filter 5 -quality_threshold 0	biseqmethcalling
DO50464	BOCA-FR	SP195386	SA529179	IC130T_WGS	IC130T_RRBS	16	78133623	78133624	1	GRCh37	0	0	1	Illumina HiSeq	99.3	Single read http://www.illumina.com/technology/next-generation-sequencing/single-read-sequencing-assay.html	Bisulfite-Seq	20	bsmap 2.0 https://code.google.com/archive/p/bsmap/ -RRBS mode -equal_best_hits 100 -mismatch rate .08 -report_repeat 1 -seed_size 12 -random_number 0 -filter 5 -quality_threshold 0	biseqmethcalling
DO50466	BOCA-FR	SP195390	SA529063	IC271T_WGS	IC271T_RRBS	16	78133623	78133624	1	GRCh37	0	0	4	Illumina HiSeq	99.3	Single read http://www.illumina.com/technology/next-generation-sequencing/single-read-sequencing-assay.html	Bisulfite-Seq	20	bsmap 2.0 https://code.google.com/archive/p/bsmap/ -RRBS mode -equal_best_hits 100 -mismatch rate .08 -report_repeat 1 -seed_size 12 -random_number 0 -filter 5 -quality_threshold 0	biseqmethcalling
DO50466	BOCA-FR	SP195390	SA529063	IC271T_WGS	IC271T_RRBS	16	78133623	78133624	1	GRCh37	0	0	4	Illumina HiSeq	99.3	Single read http://www.illumina.com/technology/next-generation-sequencing/single-read-sequencing-assay.html	Bisulfite-Seq	20	bsmap 2.0 https://code.google.com/archive/p/bsmap/ -RRBS mode -equal_best_hits 100 -mismatch rate .08 -report_repeat 1 -seed_size 12 -random_number 0 -filter 5 -quality_threshold 0	biseqmethcalling
DO50459	BOCA-FR	SP195376	SA529099	IC082T_WGS	IC082T_RRBS	16	78133623	78133624	1	GRCh37	0	0	1	Illumina HiSeq	99.3	Single read http://www.illumina.com/technology/next-generation-sequencing/single-read-sequencing-assay.html	Bisulfite-Seq	20	bsmap 2.0 https://code.google.com/archive/p/bsmap/ -RRBS mode -equal_best_hits 100 -mismatch rate .08 -report_repeat 1 -seed_size 12 -random_number 0 -filter 5 -quality_threshold 0	biseqmethcalling
DO50459	BOCA-FR	SP195376	SA529099	IC082T_WGS	IC082T_RRBS	16	78133623	78133624	1	GRCh37	0	0	1	Illumina HiSeq	99.3	Single read http://www.illumina.com/technology/next-generation-sequencing/single-read-sequencing-assay.html	Bisulfite-Seq	20	bsmap 2.0 https://code.google.com/archive/p/bsmap/ -RRBS mode -equal_best_hits 100 -mismatch rate .08 -report_repeat 1 -seed_size 12 -random_number 0 -filter 5 -quality_threshold 0	biseqmethcalling
DO50636	BOCA-FR	SP195654	SA529023	IC044T_WGS	IC044T_RRBS	16	78133633	78133634	1	GRCh37	0	0	3	Illumina HiSeq	99.3	Single read http://www.illumina.com/technology/next-generation-sequencing/single-read-sequencing-assay.html	Bisulfite-Seq	20	bsmap 2.0 https://code.google.com/archive/p/bsmap/ -RRBS mode -equal_best_hits 100 -mismatch rate .08 -report_repeat 1 -seed_size 12 -random_number 0 -filter 5 -quality_threshold 0	biseqmethcalling
DO50636	BOCA-FR	SP195654	SA529023	IC044T_WGS	IC044T_RRBS	16	78133633	78133634	1	GRCh37	0	0	3	Illumina HiSeq	99.3	Single read http://www.illumina.com/technology/next-generation-sequencing/single-read-sequencing-assay.html	Bisulfite-Seq	20	bsmap 2.0 https://code.google.com/archive/p/bsmap/ -RRBS mode -equal_best_hits 100 -mismatch rate .08 -report_repeat 1 -seed_size 12 -random_number 0 -filter 5 -quality_threshold 0	biseqmethcalling
DO50630	BOCA-FR	SP195646	SA529181	IC300T_WGS	IC300T_RRBS	16	78133633	78133634	1	GRCh37	0	0	1	Illumina HiSeq	99.3	Single read http://www.illumina.com/technology/next-generation-sequencing/single-read-sequencing-assay.html	Bisulfite-Seq	20	bsmap 2.0 https://code.google.com/archive/p/bsmap/ -RRBS mode -equal_best_hits 100 -mismatch rate .08 -report_repeat 1 -seed_size 12 -random_number 0 -filter 5 -quality_threshold 0	biseqmethcalling
DO50630	BOCA-FR	SP195646	SA529181	IC300T_WGS	IC300T_RRBS	16	78133633	78133634	1	GRCh37	0	0	1	Illumina HiSeq	99.3	Single read http://www.illumina.com/technology/next-generation-sequencing/single-read-sequencing-assay.html	Bisulfite-Seq	20	bsmap 2.0 https://code.google.com/archive/p/bsmap/ -RRBS mode -equal_best_hits 100 -mismatch rate .08 -report_repeat 1 -seed_size 12 -random_number 0 -filter 5 -quality_threshold 0	biseqmethcalling
DO50625	BOCA-FR	SP195638	SA529251	IC204T_WGS	IC204T_RRBS	16	78133633	78133634	1	GRCh37	0	0	10	Illumina HiSeq	99.3	Single read http://www.illumina.com/technology/next-generation-sequencing/single-read-sequencing-assay.html	Bisulfite-Seq	20	bsmap 2.0 https://code.google.com/archive/p/bsmap/ -RRBS mode -equal_best_hits 100 -mismatch rate .08 -report_repeat 1 -seed_size 12 -random_number 0 -filter 5 -quality_threshold 0	biseqmethcalling
DO50625	BOCA-FR	SP195638	SA529251	IC204T_WGS	IC204T_RRBS	16	78133633	78133634	1	GRCh37	0	0	10	Illumina HiSeq	99.3	Single read http://www.illumina.com/technology/next-generation-sequencing/single-read-sequencing-assay.html	Bisulfite-Seq	20	bsmap 2.0 https://code.google.com/archive/p/bsmap/ -RRBS mode -equal_best_hits 100 -mismatch rate .08 -report_repeat 1 -seed_size 12 -random_number 0 -filter 5 -quality_threshold 0	biseqmethcalling
DO50628	BOCA-FR	SP195642	SA529052	IC057T_WGS	IC057T_RRBS	16	78133633	78133634	1	GRCh37	0	0	10	Illumina HiSeq	99.3	Single read http://www.illumina.com/technology/next-generation-sequencing/single-read-sequencing-assay.html	Bisulfite-Seq	20	bsmap 2.0 https://code.google.com/archive/p/bsmap/ -RRBS mode -equal_best_hits 100 -mismatch rate .08 -report_repeat 1 -seed_size 12 -random_number 0 -filter 5 -quality_threshold 0	biseqmethcalling
DO50628	BOCA-FR	SP195642	SA529052	IC057T_WGS	IC057T_RRBS	16	78133633	78133634	1	GRCh37	0	0	10	Illumina HiSeq	99.3	Single read http://www.illumina.com/technology/next-generation-sequencing/single-read-sequencing-assay.html	Bisulfite-Seq	20	bsmap 2.0 https://code.google.com/archive/p/bsmap/ -RRBS mode -equal_best_hits 100 -mismatch rate .08 -report_repeat 1 -seed_size 12 -random_number 0 -filter 5 -quality_threshold 0	biseqmethcalling
DO50621	BOCA-FR	SP195630	SA529057	IC270T_WGS	IC270T_RRBS	16	78133633	78133634	1	GRCh37	0	0	3	Illumina HiSeq	99.3	Single read http://www.illumina.com/technology/next-generation-sequencing/single-read-sequencing-assay.html	Bisulfite-Seq	20	bsmap 2.0 https://code.google.com/archive/p/bsmap/ -RRBS mode -equal_best_hits 100 -mismatch rate .08 -report_repeat 1 -seed_size 12 -random_number 0 -filter 5 -quality_threshold 0	biseqmethcalling
DO50621	BOCA-FR	SP195630	SA529057	IC270T_WGS	IC270T_RRBS	16	78133633	78133634	1	GRCh37	0	0	3	Illumina HiSeq	99.3	Single read http://www.illumina.com/technology/next-generation-sequencing/single-read-sequencing-assay.html	Bisulfite-Seq	20	bsmap 2.0 https://code.google.com/archive/p/bsmap/ -RRBS mode -equal_best_hits 100 -mismatch rate .08 -report_repeat 1 -seed_size 12 -random_number 0 -filter 5 -quality_threshold 0	biseqmethcalling
DO50612	BOCA-FR	SP195618	SA529013	IC024T_WGS	IC024T_RRBS	16	78133633	78133634	1	GRCh37	0	0	8	Illumina HiSeq	99.3	Single read http://www.illumina.com/technology/next-generation-sequencing/single-read-sequencing-assay.html	Bisulfite-Seq	20	bsmap 2.0 https://code.google.com/archive/p/bsmap/ -RRBS mode -equal_best_hits 100 -mismatch rate .08 -report_repeat 1 -seed_size 12 -random_number 0 -filter 5 -quality_threshold 0	biseqmethcalling
DO50612	BOCA-FR	SP195618	SA529013	IC024T_WGS	IC024T_RRBS	16	78133633	78133634	1	GRCh37	0	0	8	Illumina HiSeq	99.3	Single read http://www.illumina.com/technology/next-generation-sequencing/single-read-sequencing-assay.html	Bisulfite-Seq	20	bsmap 2.0 https://code.google.com/archive/p/bsmap/ -RRBS mode -equal_best_hits 100 -mismatch rate .08 -report_repeat 1 -seed_size 12 -random_number 0 -filter 5 -quality_threshold 0	biseqmethcalling
DO50618	BOCA-FR	SP195626	SA529123	IC096T_WGS	IC096T_RRBS	16	78133633	78133634	1	GRCh37	0	0	8	Illumina HiSeq	99.3	Single read http://www.illumina.com/technology/next-generation-sequencing/single-read-sequencing-assay.html	Bisulfite-Seq	20	bsmap 2.0 https://code.google.com/archive/p/bsmap/ -RRBS mode -equal_best_hits 100 -mismatch rate .08 -report_repeat 1 -seed_size 12 -random_number 0 -filter 5 -quality_threshold 0	biseqmethcalling
DO50618	BOCA-FR	SP195626	SA529123	IC096T_WGS	IC096T_RRBS	16	78133633	78133634	1	GRCh37	0	0	8	Illumina HiSeq	99.3	Single read http://www.illumina.com/technology/next-generation-sequencing/single-read-sequencing-assay.html	Bisulfite-Seq	20	bsmap 2.0 https://code.google.com/archive/p/bsmap/ -RRBS mode -equal_best_hits 100 -mismatch rate .08 -report_repeat 1 -seed_size 12 -random_number 0 -filter 5 -quality_threshold 0	biseqmethcalling
DO50609	BOCA-FR	SP195614	SA529033	IC263T_WGS	IC263T_RRBS	16	78133633	78133634	1	GRCh37	0	0	10	Illumina HiSeq	99.3	Single read http://www.illumina.com/technology/next-generation-sequencing/single-read-sequencing-assay.html	Bisulfite-Seq	20	bsmap 2.0 https://code.google.com/archive/p/bsmap/ -RRBS mode -equal_best_hits 100 -mismatch rate .08 -report_repeat 1 -seed_size 12 -random_number 0 -filter 5 -quality_threshold 0	biseqmethcalling
DO50609	BOCA-FR	SP195614	SA529033	IC263T_WGS	IC263T_RRBS	16	78133633	78133634	1	GRCh37	0	0	10	Illumina HiSeq	99.3	Single read http://www.illumina.com/technology/next-generation-sequencing/single-read-sequencing-assay.html	Bisulfite-Seq	20	bsmap 2.0 https://code.google.com/archive/p/bsmap/ -RRBS mode -equal_best_hits 100 -mismatch rate .08 -report_repeat 1 -seed_size 12 -random_number 0 -filter 5 -quality_threshold 0	biseqmethcalling
DO50604	BOCA-FR	SP195606	SA529133	IC284T_WGS	IC284T_RRBS	16	78133633	78133634	1	GRCh37	0	0	2	Illumina HiSeq	99.3	Single read http://www.illumina.com/technology/next-generation-sequencing/single-read-sequencing-assay.html	Bisulfite-Seq	20	bsmap 2.0 https://code.google.com/archive/p/bsmap/ -RRBS mode -equal_best_hits 100 -mismatch rate .08 -report_repeat 1 -seed_size 12 -random_number 0 -filter 5 -quality_threshold 0	biseqmethcalling
DO50604	BOCA-FR	SP195606	SA529133	IC284T_WGS	IC284T_RRBS	16	78133633	78133634	1	GRCh37	0	0	2	Illumina HiSeq	99.3	Single read http://www.illumina.com/technology/next-generation-sequencing/single-read-sequencing-assay.html	Bisulfite-Seq	20	bsmap 2.0 https://code.google.com/archive/p/bsmap/ -RRBS mode -equal_best_hits 100 -mismatch rate .08 -report_repeat 1 -seed_size 12 -random_number 0 -filter 5 -quality_threshold 0	biseqmethcalling
DO50607	BOCA-FR	SP195610	SA529058	IC058T_WGS	IC058T_RRBS	16	78133633	78133634	1	GRCh37	1	1	0	Illumina HiSeq	99.3	Single read http://www.illumina.com/technology/next-generation-sequencing/single-read-sequencing-assay.html	Bisulfite-Seq	20	bsmap 2.0 https://code.google.com/archive/p/bsmap/ -RRBS mode -equal_best_hits 100 -mismatch rate .08 -report_repeat 1 -seed_size 12 -random_number 0 -filter 5 -quality_threshold 0	biseqmethcalling
DO50607	BOCA-FR	SP195610	SA529058	IC058T_WGS	IC058T_RRBS	16	78133633	78133634	1	GRCh37	1	1	0	Illumina HiSeq	99.3	Single read http://www.illumina.com/technology/next-generation-sequencing/single-read-sequencing-assay.html	Bisulfite-Seq	20	bsmap 2.0 https://code.google.com/archive/p/bsmap/ -RRBS mode -equal_best_hits 100 -mismatch rate .08 -report_repeat 1 -seed_size 12 -random_number 0 -filter 5 -quality_threshold 0	biseqmethcalling
DO50513	BOCA-FR	SP195436	SA529119	IC282T_WGS	IC282T_RRBS	16	78133633	78133634	1	GRCh37	0	0	1	Illumina HiSeq	99.3	Single read http://www.illumina.com/technology/next-generation-sequencing/single-read-sequencing-assay.html	Bisulfite-Seq	20	bsmap 2.0 https://code.google.com/archive/p/bsmap/ -RRBS mode -equal_best_hits 100 -mismatch rate .08 -report_repeat 1 -seed_size 12 -random_number 0 -filter 5 -quality_threshold 0	biseqmethcalling
DO50513	BOCA-FR	SP195436	SA529119	IC282T_WGS	IC282T_RRBS	16	78133633	78133634	1	GRCh37	0	0	1	Illumina HiSeq	99.3	Single read http://www.illumina.com/technology/next-generation-sequencing/single-read-sequencing-assay.html	Bisulfite-Seq	20	bsmap 2.0 https://code.google.com/archive/p/bsmap/ -RRBS mode -equal_best_hits 100 -mismatch rate .08 -report_repeat 1 -seed_size 12 -random_number 0 -filter 5 -quality_threshold 0	biseqmethcalling
DO50514	BOCA-FR	SP195438	SA529020	IC254T_WGS	IC254T_RRBS	16	78133633	78133634	1	GRCh37	0	0	5	Illumina HiSeq	99.3	Single read http://www.illumina.com/technology/next-generation-sequencing/single-read-sequencing-assay.html	Bisulfite-Seq	20	bsmap 2.0 https://code.google.com/archive/p/bsmap/ -RRBS mode -equal_best_hits 100 -mismatch rate .08 -report_repeat 1 -seed_size 12 -random_number 0 -filter 5 -quality_threshold 0	biseqmethcalling
DO50514	BOCA-FR	SP195438	SA529020	IC254T_WGS	IC254T_RRBS	16	78133633	78133634	1	GRCh37	0	0	5	Illumina HiSeq	99.3	Single read http://www.illumina.com/technology/next-generation-sequencing/single-read-sequencing-assay.html	Bisulfite-Seq	20	bsmap 2.0 https://code.google.com/archive/p/bsmap/ -RRBS mode -equal_best_hits 100 -mismatch rate .08 -report_repeat 1 -seed_size 12 -random_number 0 -filter 5 -quality_threshold 0	biseqmethcalling
DO50516	BOCA-FR	SP195440	SA529046	IC054T_WGS	IC054T_RRBS	16	78133633	78133634	1	GRCh37	0	0	3	Illumina HiSeq	99.3	Single read http://www.illumina.com/technology/next-generation-sequencing/single-read-sequencing-assay.html	Bisulfite-Seq	20	bsmap 2.0 https://code.google.com/archive/p/bsmap/ -RRBS mode -equal_best_hits 100 -mismatch rate .08 -report_repeat 1 -seed_size 12 -random_number 0 -filter 5 -quality_threshold 0	biseqmethcalling
DO50516	BOCA-FR	SP195440	SA529046	IC054T_WGS	IC054T_RRBS	16	78133633	78133634	1	GRCh37	0	0	3	Illumina HiSeq	99.3	Single read http://www.illumina.com/technology/next-generation-sequencing/single-read-sequencing-assay.html	Bisulfite-Seq	20	bsmap 2.0 https://code.google.com/archive/p/bsmap/ -RRBS mode -equal_best_hits 100 -mismatch rate .08 -report_repeat 1 -seed_size 12 -random_number 0 -filter 5 -quality_threshold 0	biseqmethcalling
DO50518	BOCA-FR	SP195442	SA529087	IC275T_WGS	IC275T_RRBS	16	78133633	78133634	1	GRCh37	0	0	5	Illumina HiSeq	99.3	Single read http://www.illumina.com/technology/next-generation-sequencing/single-read-sequencing-assay.html	Bisulfite-Seq	20	bsmap 2.0 https://code.google.com/archive/p/bsmap/ -RRBS mode -equal_best_hits 100 -mismatch rate .08 -report_repeat 1 -seed_size 12 -random_number 0 -filter 5 -quality_threshold 0	biseqmethcalling
DO50518	BOCA-FR	SP195442	SA529087	IC275T_WGS	IC275T_RRBS	16	78133633	78133634	1	GRCh37	0	0	5	Illumina HiSeq	99.3	Single read http://www.illumina.com/technology/next-generation-sequencing/single-read-sequencing-assay.html	Bisulfite-Seq	20	bsmap 2.0 https://code.google.com/archive/p/bsmap/ -RRBS mode -equal_best_hits 100 -mismatch rate .08 -report_repeat 1 -seed_size 12 -random_number 0 -filter 5 -quality_threshold 0	biseqmethcalling
DO50511	BOCA-FR	SP195434	SA529173	IC128T_WGS	IC128T_RRBS	16	78133633	78133634	1	GRCh37	0	0	7	Illumina HiSeq	99.3	Single read http://www.illumina.com/technology/next-generation-sequencing/single-read-sequencing-assay.html	Bisulfite-Seq	20	bsmap 2.0 https://code.google.com/archive/p/bsmap/ -RRBS mode -equal_best_hits 100 -mismatch rate .08 -report_repeat 1 -seed_size 12 -random_number 0 -filter 5 -quality_threshold 0	biseqmethcalling
DO50511	BOCA-FR	SP195434	SA529173	IC128T_WGS	IC128T_RRBS	16	78133633	78133634	1	GRCh37	0	0	7	Illumina HiSeq	99.3	Single read http://www.illumina.com/technology/next-generation-sequencing/single-read-sequencing-assay.html	Bisulfite-Seq	20	bsmap 2.0 https://code.google.com/archive/p/bsmap/ -RRBS mode -equal_best_hits 100 -mismatch rate .08 -report_repeat 1 -seed_size 12 -random_number 0 -filter 5 -quality_threshold 0	biseqmethcalling
DO50509	BOCA-FR	SP195432	SA529224	IC174T_WGS	IC174T_RRBS	16	78133633	78133634	1	GRCh37	0	0	6	Illumina HiSeq	99.3	Single read http://www.illumina.com/technology/next-generation-sequencing/single-read-sequencing-assay.html	Bisulfite-Seq	20	bsmap 2.0 https://code.google.com/archive/p/bsmap/ -RRBS mode -equal_best_hits 100 -mismatch rate .08 -report_repeat 1 -seed_size 12 -random_number 0 -filter 5 -quality_threshold 0	biseqmethcalling
DO50509	BOCA-FR	SP195432	SA529224	IC174T_WGS	IC174T_RRBS	16	78133633	78133634	1	GRCh37	0	0	6	Illumina HiSeq	99.3	Single read http://www.illumina.com/technology/next-generation-sequencing/single-read-sequencing-assay.html	Bisulfite-Seq	20	bsmap 2.0 https://code.google.com/archive/p/bsmap/ -RRBS mode -equal_best_hits 100 -mismatch rate .08 -report_repeat 1 -seed_size 12 -random_number 0 -filter 5 -quality_threshold 0	biseqmethcalling
DO50501	BOCA-FR	SP195424	SA529040	IC053T_WGS	IC053T_RRBS	16	78133633	78133634	1	GRCh37	0	0	11	Illumina HiSeq	99.3	Single read http://www.illumina.com/technology/next-generation-sequencing/single-read-sequencing-assay.html	Bisulfite-Seq	20	bsmap 2.0 https://code.google.com/archive/p/bsmap/ -RRBS mode -equal_best_hits 100 -mismatch rate .08 -report_repeat 1 -seed_size 12 -random_number 0 -filter 5 -quality_threshold 0	biseqmethcalling
DO50501	BOCA-FR	SP195424	SA529040	IC053T_WGS	IC053T_RRBS	16	78133633	78133634	1	GRCh37	0	0	11	Illumina HiSeq	99.3	Single read http://www.illumina.com/technology/next-generation-sequencing/single-read-sequencing-assay.html	Bisulfite-Seq	20	bsmap 2.0 https://code.google.com/archive/p/bsmap/ -RRBS mode -equal_best_hits 100 -mismatch rate .08 -report_repeat 1 -seed_size 12 -random_number 0 -filter 5 -quality_threshold 0	biseqmethcalling
DO50507	BOCA-FR	SP195430	SA529268	IC224T_WGS	IC224T_RRBS	16	78133633	78133634	1	GRCh37	0	0	6	Illumina HiSeq	99.3	Single read http://www.illumina.com/technology/next-generation-sequencing/single-read-sequencing-assay.html	Bisulfite-Seq	20	bsmap 2.0 https://code.google.com/archive/p/bsmap/ -RRBS mode -equal_best_hits 100 -mismatch rate .08 -report_repeat 1 -seed_size 12 -random_number 0 -filter 5 -quality_threshold 0	biseqmethcalling
DO50507	BOCA-FR	SP195430	SA529268	IC224T_WGS	IC224T_RRBS	16	78133633	78133634	1	GRCh37	0	0	6	Illumina HiSeq	99.3	Single read http://www.illumina.com/technology/next-generation-sequencing/single-read-sequencing-assay.html	Bisulfite-Seq	20	bsmap 2.0 https://code.google.com/archive/p/bsmap/ -RRBS mode -equal_best_hits 100 -mismatch rate .08 -report_repeat 1 -seed_size 12 -random_number 0 -filter 5 -quality_threshold 0	biseqmethcalling
DO50597	BOCA-FR	SP195594	SA529285	IC973T_WGS	IC973T_RRBS	16	78133633	78133634	1	GRCh37	0	0	2	Illumina HiSeq	99.3	Single read http://www.illumina.com/technology/next-generation-sequencing/single-read-sequencing-assay.html	Bisulfite-Seq	20	bsmap 2.0 https://code.google.com/archive/p/bsmap/ -RRBS mode -equal_best_hits 100 -mismatch rate .08 -report_repeat 1 -seed_size 12 -random_number 0 -filter 5 -quality_threshold 0	biseqmethcalling
DO50597	BOCA-FR	SP195594	SA529285	IC973T_WGS	IC973T_RRBS	16	78133633	78133634	1	GRCh37	0	0	2	Illumina HiSeq	99.3	Single read http://www.illumina.com/technology/next-generation-sequencing/single-read-sequencing-assay.html	Bisulfite-Seq	20	bsmap 2.0 https://code.google.com/archive/p/bsmap/ -RRBS mode -equal_best_hits 100 -mismatch rate .08 -report_repeat 1 -seed_size 12 -random_number 0 -filter 5 -quality_threshold 0	biseqmethcalling
DO50599	BOCA-FR	SP195598	SA529262	IC215T_WGS	IC215T_RRBS	16	78133633	78133634	1	GRCh37	0	0	7	Illumina HiSeq	99.3	Single read http://www.illumina.com/technology/next-generation-sequencing/single-read-sequencing-assay.html	Bisulfite-Seq	20	bsmap 2.0 https://code.google.com/archive/p/bsmap/ -RRBS mode -equal_best_hits 100 -mismatch rate .08 -report_repeat 1 -seed_size 12 -random_number 0 -filter 5 -quality_threshold 0	biseqmethcalling
DO50599	BOCA-FR	SP195598	SA529262	IC215T_WGS	IC215T_RRBS	16	78133633	78133634	1	GRCh37	0	0	7	Illumina HiSeq	99.3	Single read http://www.illumina.com/technology/next-generation-sequencing/single-read-sequencing-assay.html	Bisulfite-Seq	20	bsmap 2.0 https://code.google.com/archive/p/bsmap/ -RRBS mode -equal_best_hits 100 -mismatch rate .08 -report_repeat 1 -seed_size 12 -random_number 0 -filter 5 -quality_threshold 0	biseqmethcalling
DO50591	BOCA-FR	SP195586	SA529028	IC046T_WGS	IC046T_RRBS	16	78133633	78133634	1	GRCh37	0	0	4	Illumina HiSeq	99.3	Single read http://www.illumina.com/technology/next-generation-sequencing/single-read-sequencing-assay.html	Bisulfite-Seq	20	bsmap 2.0 https://code.google.com/archive/p/bsmap/ -RRBS mode -equal_best_hits 100 -mismatch rate .08 -report_repeat 1 -seed_size 12 -random_number 0 -filter 5 -quality_threshold 0	biseqmethcalling
DO50591	BOCA-FR	SP195586	SA529028	IC046T_WGS	IC046T_RRBS	16	78133633	78133634	1	GRCh37	0	0	4	Illumina HiSeq	99.3	Single read http://www.illumina.com/technology/next-generation-sequencing/single-read-sequencing-assay.html	Bisulfite-Seq	20	bsmap 2.0 https://code.google.com/archive/p/bsmap/ -RRBS mode -equal_best_hits 100 -mismatch rate .08 -report_repeat 1 -seed_size 12 -random_number 0 -filter 5 -quality_threshold 0	biseqmethcalling
DO50581	BOCA-FR	SP195570	SA529158	IC295T_WGS	IC295T_RRBS	16	78133633	78133634	1	GRCh37	0	0	4	Illumina HiSeq	99.3	Single read http://www.illumina.com/technology/next-generation-sequencing/single-read-sequencing-assay.html	Bisulfite-Seq	20	bsmap 2.0 https://code.google.com/archive/p/bsmap/ -RRBS mode -equal_best_hits 100 -mismatch rate .08 -report_repeat 1 -seed_size 12 -random_number 0 -filter 5 -quality_threshold 0	biseqmethcalling
DO50581	BOCA-FR	SP195570	SA529158	IC295T_WGS	IC295T_RRBS	16	78133633	78133634	1	GRCh37	0	0	4	Illumina HiSeq	99.3	Single read http://www.illumina.com/technology/next-generation-sequencing/single-read-sequencing-assay.html	Bisulfite-Seq	20	bsmap 2.0 https://code.google.com/archive/p/bsmap/ -RRBS mode -equal_best_hits 100 -mismatch rate .08 -report_repeat 1 -seed_size 12 -random_number 0 -filter 5 -quality_threshold 0	biseqmethcalling
DO50584	BOCA-FR	SP195574	SA529169	IC297T_WGS	IC297T_RRBS	16	78133633	78133634	1	GRCh37	0	0	2	Illumina HiSeq	99.3	Single read http://www.illumina.com/technology/next-generation-sequencing/single-read-sequencing-assay.html	Bisulfite-Seq	20	bsmap 2.0 https://code.google.com/archive/p/bsmap/ -RRBS mode -equal_best_hits 100 -mismatch rate .08 -report_repeat 1 -seed_size 12 -random_number 0 -filter 5 -quality_threshold 0	biseqmethcalling
DO50584	BOCA-FR	SP195574	SA529169	IC297T_WGS	IC297T_RRBS	16	78133633	78133634	1	GRCh37	0	0	2	Illumina HiSeq	99.3	Single read http://www.illumina.com/technology/next-generation-sequencing/single-read-sequencing-assay.html	Bisulfite-Seq	20	bsmap 2.0 https://code.google.com/archive/p/bsmap/ -RRBS mode -equal_best_hits 100 -mismatch rate .08 -report_repeat 1 -seed_size 12 -random_number 0 -filter 5 -quality_threshold 0	biseqmethcalling
DO50586	BOCA-FR	SP195578	SA529082	IC076T_WGS	IC076T_RRBS	16	78133633	78133634	1	GRCh37	0	0	1	Illumina HiSeq	99.3	Single read http://www.illumina.com/technology/next-generation-sequencing/single-read-sequencing-assay.html	Bisulfite-Seq	20	bsmap 2.0 https://code.google.com/archive/p/bsmap/ -RRBS mode -equal_best_hits 100 -mismatch rate .08 -report_repeat 1 -seed_size 12 -random_number 0 -filter 5 -quality_threshold 0	biseqmethcalling
DO50586	BOCA-FR	SP195578	SA529082	IC076T_WGS	IC076T_RRBS	16	78133633	78133634	1	GRCh37	0	0	1	Illumina HiSeq	99.3	Single read http://www.illumina.com/technology/next-generation-sequencing/single-read-sequencing-assay.html	Bisulfite-Seq	20	bsmap 2.0 https://code.google.com/archive/p/bsmap/ -RRBS mode -equal_best_hits 100 -mismatch rate .08 -report_repeat 1 -seed_size 12 -random_number 0 -filter 5 -quality_threshold 0	biseqmethcalling
DO50588	BOCA-FR	SP195582	SA529134	IC105T_WGS	IC105T_RRBS	16	78133633	78133634	1	GRCh37	0	0	2	Illumina HiSeq	99.3	Single read http://www.illumina.com/technology/next-generation-sequencing/single-read-sequencing-assay.html	Bisulfite-Seq	20	bsmap 2.0 https://code.google.com/archive/p/bsmap/ -RRBS mode -equal_best_hits 100 -mismatch rate .08 -report_repeat 1 -seed_size 12 -random_number 0 -filter 5 -quality_threshold 0	biseqmethcalling
DO50588	BOCA-FR	SP195582	SA529134	IC105T_WGS	IC105T_RRBS	16	78133633	78133634	1	GRCh37	0	0	2	Illumina HiSeq	99.3	Single read http://www.illumina.com/technology/next-generation-sequencing/single-read-sequencing-assay.html	Bisulfite-Seq	20	bsmap 2.0 https://code.google.com/archive/p/bsmap/ -RRBS mode -equal_best_hits 100 -mismatch rate .08 -report_repeat 1 -seed_size 12 -random_number 0 -filter 5 -quality_threshold 0	biseqmethcalling
DO50579	BOCA-FR	SP195566	SA529218	IC168T_WGS	IC168T_RRBS	16	78133633	78133634	1	GRCh37	0	0	10	Illumina HiSeq	99.3	Single read http://www.illumina.com/technology/next-generation-sequencing/single-read-sequencing-assay.html	Bisulfite-Seq	20	bsmap 2.0 https://code.google.com/archive/p/bsmap/ -RRBS mode -equal_best_hits 100 -mismatch rate .08 -report_repeat 1 -seed_size 12 -random_number 0 -filter 5 -quality_threshold 0	biseqmethcalling
DO50579	BOCA-FR	SP195566	SA529218	IC168T_WGS	IC168T_RRBS	16	78133633	78133634	1	GRCh37	0	0	10	Illumina HiSeq	99.3	Single read http://www.illumina.com/technology/next-generation-sequencing/single-read-sequencing-assay.html	Bisulfite-Seq	20	bsmap 2.0 https://code.google.com/archive/p/bsmap/ -RRBS mode -equal_best_hits 100 -mismatch rate .08 -report_repeat 1 -seed_size 12 -random_number 0 -filter 5 -quality_threshold 0	biseqmethcalling
DO50571	BOCA-FR	SP195546	SA529259	IC319T_WGS	IC319T_RRBS	16	78133633	78133634	1	GRCh37	0	0	4	Illumina HiSeq	99.3	Single read http://www.illumina.com/technology/next-generation-sequencing/single-read-sequencing-assay.html	Bisulfite-Seq	20	bsmap 2.0 https://code.google.com/archive/p/bsmap/ -RRBS mode -equal_best_hits 100 -mismatch rate .08 -report_repeat 1 -seed_size 12 -random_number 0 -filter 5 -quality_threshold 0	biseqmethcalling
DO50571	BOCA-FR	SP195546	SA529259	IC319T_WGS	IC319T_RRBS	16	78133633	78133634	1	GRCh37	0	0	4	Illumina HiSeq	99.3	Single read http://www.illumina.com/technology/next-generation-sequencing/single-read-sequencing-assay.html	Bisulfite-Seq	20	bsmap 2.0 https://code.google.com/archive/p/bsmap/ -RRBS mode -equal_best_hits 100 -mismatch rate .08 -report_repeat 1 -seed_size 12 -random_number 0 -filter 5 -quality_threshold 0	biseqmethcalling
DO50572	BOCA-FR	SP195550	SA529163	IC296T_WGS	IC296T_RRBS	16	78133633	78133634	1	GRCh37	0	0	3	Illumina HiSeq	99.3	Single read http://www.illumina.com/technology/next-generation-sequencing/single-read-sequencing-assay.html	Bisulfite-Seq	20	bsmap 2.0 https://code.google.com/archive/p/bsmap/ -RRBS mode -equal_best_hits 100 -mismatch rate .08 -report_repeat 1 -seed_size 12 -random_number 0 -filter 5 -quality_threshold 0	biseqmethcalling
DO50572	BOCA-FR	SP195550	SA529163	IC296T_WGS	IC296T_RRBS	16	78133633	78133634	1	GRCh37	0	0	3	Illumina HiSeq	99.3	Single read http://www.illumina.com/technology/next-generation-sequencing/single-read-sequencing-assay.html	Bisulfite-Seq	20	bsmap 2.0 https://code.google.com/archive/p/bsmap/ -RRBS mode -equal_best_hits 100 -mismatch rate .08 -report_repeat 1 -seed_size 12 -random_number 0 -filter 5 -quality_threshold 0	biseqmethcalling
DO50573	BOCA-FR	SP195554	SA529009	IC015T_WGS	IC015T_RRBS	16	78133633	78133634	1	GRCh37	0	0	7	Illumina HiSeq	99.3	Single read http://www.illumina.com/technology/next-generation-sequencing/single-read-sequencing-assay.html	Bisulfite-Seq	20	bsmap 2.0 https://code.google.com/archive/p/bsmap/ -RRBS mode -equal_best_hits 100 -mismatch rate .08 -report_repeat 1 -seed_size 12 -random_number 0 -filter 5 -quality_threshold 0	biseqmethcalling
DO50573	BOCA-FR	SP195554	SA529009	IC015T_WGS	IC015T_RRBS	16	78133633	78133634	1	GRCh37	0	0	7	Illumina HiSeq	99.3	Single read http://www.illumina.com/technology/next-generation-sequencing/single-read-sequencing-assay.html	Bisulfite-Seq	20	bsmap 2.0 https://code.google.com/archive/p/bsmap/ -RRBS mode -equal_best_hits 100 -mismatch rate .08 -report_repeat 1 -seed_size 12 -random_number 0 -filter 5 -quality_threshold 0	biseqmethcalling
DO50575	BOCA-FR	SP195558	SA529184	IC136T_WGS	IC136T_RRBS	16	78133633	78133634	1	GRCh37	0	0	6	Illumina HiSeq	99.3	Single read http://www.illumina.com/technology/next-generation-sequencing/single-read-sequencing-assay.html	Bisulfite-Seq	20	bsmap 2.0 https://code.google.com/archive/p/bsmap/ -RRBS mode -equal_best_hits 100 -mismatch rate .08 -report_repeat 1 -seed_size 12 -random_number 0 -filter 5 -quality_threshold 0	biseqmethcalling
DO50575	BOCA-FR	SP195558	SA529184	IC136T_WGS	IC136T_RRBS	16	78133633	78133634	1	GRCh37	0	0	6	Illumina HiSeq	99.3	Single read http://www.illumina.com/technology/next-generation-sequencing/single-read-sequencing-assay.html	Bisulfite-Seq	20	bsmap 2.0 https://code.google.com/archive/p/bsmap/ -RRBS mode -equal_best_hits 100 -mismatch rate .08 -report_repeat 1 -seed_size 12 -random_number 0 -filter 5 -quality_threshold 0	biseqmethcalling
DO50567	BOCA-FR	SP195534	SA529146	IC111T_WGS	IC111T_RRBS	16	78133633	78133634	1	GRCh37	0	0	5	Illumina HiSeq	99.3	Single read http://www.illumina.com/technology/next-generation-sequencing/single-read-sequencing-assay.html	Bisulfite-Seq	20	bsmap 2.0 https://code.google.com/archive/p/bsmap/ -RRBS mode -equal_best_hits 100 -mismatch rate .08 -report_repeat 1 -seed_size 12 -random_number 0 -filter 5 -quality_threshold 0	biseqmethcalling
DO50567	BOCA-FR	SP195534	SA529146	IC111T_WGS	IC111T_RRBS	16	78133633	78133634	1	GRCh37	0	0	5	Illumina HiSeq	99.3	Single read http://www.illumina.com/technology/next-generation-sequencing/single-read-sequencing-assay.html	Bisulfite-Seq	20	bsmap 2.0 https://code.google.com/archive/p/bsmap/ -RRBS mode -equal_best_hits 100 -mismatch rate .08 -report_repeat 1 -seed_size 12 -random_number 0 -filter 5 -quality_threshold 0	biseqmethcalling
DO50562	BOCA-FR	SP195522	SA529111	IC092T_WGS	IC092T_RRBS	16	78133633	78133634	1	GRCh37	0	0	6	Illumina HiSeq	99.3	Single read http://www.illumina.com/technology/next-generation-sequencing/single-read-sequencing-assay.html	Bisulfite-Seq	20	bsmap 2.0 https://code.google.com/archive/p/bsmap/ -RRBS mode -equal_best_hits 100 -mismatch rate .08 -report_repeat 1 -seed_size 12 -random_number 0 -filter 5 -quality_threshold 0	biseqmethcalling
DO50562	BOCA-FR	SP195522	SA529111	IC092T_WGS	IC092T_RRBS	16	78133633	78133634	1	GRCh37	0	0	6	Illumina HiSeq	99.3	Single read http://www.illumina.com/technology/next-generation-sequencing/single-read-sequencing-assay.html	Bisulfite-Seq	20	bsmap 2.0 https://code.google.com/archive/p/bsmap/ -RRBS mode -equal_best_hits 100 -mismatch rate .08 -report_repeat 1 -seed_size 12 -random_number 0 -filter 5 -quality_threshold 0	biseqmethcalling
DO50557	BOCA-FR	SP195510	SA529151	IC294T_WGS	IC294T_RRBS	16	78133633	78133634	1	GRCh37	0	0	5	Illumina HiSeq	99.3	Single read http://www.illumina.com/technology/next-generation-sequencing/single-read-sequencing-assay.html	Bisulfite-Seq	20	bsmap 2.0 https://code.google.com/archive/p/bsmap/ -RRBS mode -equal_best_hits 100 -mismatch rate .08 -report_repeat 1 -seed_size 12 -random_number 0 -filter 5 -quality_threshold 0	biseqmethcalling
DO50557	BOCA-FR	SP195510	SA529151	IC294T_WGS	IC294T_RRBS	16	78133633	78133634	1	GRCh37	0	0	5	Illumina HiSeq	99.3	Single read http://www.illumina.com/technology/next-generation-sequencing/single-read-sequencing-assay.html	Bisulfite-Seq	20	bsmap 2.0 https://code.google.com/archive/p/bsmap/ -RRBS mode -equal_best_hits 100 -mismatch rate .08 -report_repeat 1 -seed_size 12 -random_number 0 -filter 5 -quality_threshold 0	biseqmethcalling
DO50559	BOCA-FR	SP195514	SA529281	IC831T_WGS	IC831T_RRBS	16	78133633	78133634	1	GRCh37	0	0	11	Illumina HiSeq	99.3	Single read http://www.illumina.com/technology/next-generation-sequencing/single-read-sequencing-assay.html	Bisulfite-Seq	20	bsmap 2.0 https://code.google.com/archive/p/bsmap/ -RRBS mode -equal_best_hits 100 -mismatch rate .08 -report_repeat 1 -seed_size 12 -random_number 0 -filter 5 -quality_threshold 0	biseqmethcalling
DO50559	BOCA-FR	SP195514	SA529281	IC831T_WGS	IC831T_RRBS	16	78133633	78133634	1	GRCh37	0	0	11	Illumina HiSeq	99.3	Single read http://www.illumina.com/technology/next-generation-sequencing/single-read-sequencing-assay.html	Bisulfite-Seq	20	bsmap 2.0 https://code.google.com/archive/p/bsmap/ -RRBS mode -equal_best_hits 100 -mismatch rate .08 -report_repeat 1 -seed_size 12 -random_number 0 -filter 5 -quality_threshold 0	biseqmethcalling
DO50550	BOCA-FR	SP195494	SA529194	IC302T_WGS	IC302T_RRBS	16	78133633	78133634	1	GRCh37	0	0	5	Illumina HiSeq	99.3	Single read http://www.illumina.com/technology/next-generation-sequencing/single-read-sequencing-assay.html	Bisulfite-Seq	20	bsmap 2.0 https://code.google.com/archive/p/bsmap/ -RRBS mode -equal_best_hits 100 -mismatch rate .08 -report_repeat 1 -seed_size 12 -random_number 0 -filter 5 -quality_threshold 0	biseqmethcalling
DO50550	BOCA-FR	SP195494	SA529194	IC302T_WGS	IC302T_RRBS	16	78133633	78133634	1	GRCh37	0	0	5	Illumina HiSeq	99.3	Single read http://www.illumina.com/technology/next-generation-sequencing/single-read-sequencing-assay.html	Bisulfite-Seq	20	bsmap 2.0 https://code.google.com/archive/p/bsmap/ -RRBS mode -equal_best_hits 100 -mismatch rate .08 -report_repeat 1 -seed_size 12 -random_number 0 -filter 5 -quality_threshold 0	biseqmethcalling
DO50551	BOCA-FR	SP195498	SA529145	IC288T_WGS	IC288T_RRBS	16	78133633	78133634	1	GRCh37	0	0	3	Illumina HiSeq	99.3	Single read http://www.illumina.com/technology/next-generation-sequencing/single-read-sequencing-assay.html	Bisulfite-Seq	20	bsmap 2.0 https://code.google.com/archive/p/bsmap/ -RRBS mode -equal_best_hits 100 -mismatch rate .08 -report_repeat 1 -seed_size 12 -random_number 0 -filter 5 -quality_threshold 0	biseqmethcalling
DO50551	BOCA-FR	SP195498	SA529145	IC288T_WGS	IC288T_RRBS	16	78133633	78133634	1	GRCh37	0	0	3	Illumina HiSeq	99.3	Single read http://www.illumina.com/technology/next-generation-sequencing/single-read-sequencing-assay.html	Bisulfite-Seq	20	bsmap 2.0 https://code.google.com/archive/p/bsmap/ -RRBS mode -equal_best_hits 100 -mismatch rate .08 -report_repeat 1 -seed_size 12 -random_number 0 -filter 5 -quality_threshold 0	biseqmethcalling
DO50553	BOCA-FR	SP195502	SA529076	IC071T_WGS	IC071T_RRBS	16	78133633	78133634	1	GRCh37	0	0	8	Illumina HiSeq	99.3	Single read http://www.illumina.com/technology/next-generation-sequencing/single-read-sequencing-assay.html	Bisulfite-Seq	20	bsmap 2.0 https://code.google.com/archive/p/bsmap/ -RRBS mode -equal_best_hits 100 -mismatch rate .08 -report_repeat 1 -seed_size 12 -random_number 0 -filter 5 -quality_threshold 0	biseqmethcalling
DO50553	BOCA-FR	SP195502	SA529076	IC071T_WGS	IC071T_RRBS	16	78133633	78133634	1	GRCh37	0	0	8	Illumina HiSeq	99.3	Single read http://www.illumina.com/technology/next-generation-sequencing/single-read-sequencing-assay.html	Bisulfite-Seq	20	bsmap 2.0 https://code.google.com/archive/p/bsmap/ -RRBS mode -equal_best_hits 100 -mismatch rate .08 -report_repeat 1 -seed_size 12 -random_number 0 -filter 5 -quality_threshold 0	biseqmethcalling
DO50555	BOCA-FR	SP195506	SA529271	IC324T_WGS	IC324T_RRBS	16	78133633	78133634	1	GRCh37	0	0	6	Illumina HiSeq	99.3	Single read http://www.illumina.com/technology/next-generation-sequencing/single-read-sequencing-assay.html	Bisulfite-Seq	20	bsmap 2.0 https://code.google.com/archive/p/bsmap/ -RRBS mode -equal_best_hits 100 -mismatch rate .08 -report_repeat 1 -seed_size 12 -random_number 0 -filter 5 -quality_threshold 0	biseqmethcalling
DO50555	BOCA-FR	SP195506	SA529271	IC324T_WGS	IC324T_RRBS	16	78133633	78133634	1	GRCh37	0	0	6	Illumina HiSeq	99.3	Single read http://www.illumina.com/technology/next-generation-sequencing/single-read-sequencing-assay.html	Bisulfite-Seq	20	bsmap 2.0 https://code.google.com/archive/p/bsmap/ -RRBS mode -equal_best_hits 100 -mismatch rate .08 -report_repeat 1 -seed_size 12 -random_number 0 -filter 5 -quality_threshold 0	biseqmethcalling
DO50545	BOCA-FR	SP195479	SA529027	IC262T_WGS	IC262T_RRBS	16	78133633	78133634	1	GRCh37	0	0	7	Illumina HiSeq	99.3	Single read http://www.illumina.com/technology/next-generation-sequencing/single-read-sequencing-assay.html	Bisulfite-Seq	20	bsmap 2.0 https://code.google.com/archive/p/bsmap/ -RRBS mode -equal_best_hits 100 -mismatch rate .08 -report_repeat 1 -seed_size 12 -random_number 0 -filter 5 -quality_threshold 0	biseqmethcalling
DO50545	BOCA-FR	SP195479	SA529027	IC262T_WGS	IC262T_RRBS	16	78133633	78133634	1	GRCh37	0	0	7	Illumina HiSeq	99.3	Single read http://www.illumina.com/technology/next-generation-sequencing/single-read-sequencing-assay.html	Bisulfite-Seq	20	bsmap 2.0 https://code.google.com/archive/p/bsmap/ -RRBS mode -equal_best_hits 100 -mismatch rate .08 -report_repeat 1 -seed_size 12 -random_number 0 -filter 5 -quality_threshold 0	biseqmethcalling
DO50549	BOCA-FR	SP195486	SA529200	IC303T_WGS	IC303T_RRBS	16	78133633	78133634	1	GRCh37	0	0	4	Illumina HiSeq	99.3	Single read http://www.illumina.com/technology/next-generation-sequencing/single-read-sequencing-assay.html	Bisulfite-Seq	20	bsmap 2.0 https://code.google.com/archive/p/bsmap/ -RRBS mode -equal_best_hits 100 -mismatch rate .08 -report_repeat 1 -seed_size 12 -random_number 0 -filter 5 -quality_threshold 0	biseqmethcalling
DO50549	BOCA-FR	SP195486	SA529200	IC303T_WGS	IC303T_RRBS	16	78133633	78133634	1	GRCh37	0	0	4	Illumina HiSeq	99.3	Single read http://www.illumina.com/technology/next-generation-sequencing/single-read-sequencing-assay.html	Bisulfite-Seq	20	bsmap 2.0 https://code.google.com/archive/p/bsmap/ -RRBS mode -equal_best_hits 100 -mismatch rate .08 -report_repeat 1 -seed_size 12 -random_number 0 -filter 5 -quality_threshold 0	biseqmethcalling
DO50541	BOCA-FR	SP195470	SA529232	IC311T_WGS	IC311T_RRBS	16	78133633	78133634	1	GRCh37	0	0	1	Illumina HiSeq	99.3	Single read http://www.illumina.com/technology/next-generation-sequencing/single-read-sequencing-assay.html	Bisulfite-Seq	20	bsmap 2.0 https://code.google.com/archive/p/bsmap/ -RRBS mode -equal_best_hits 100 -mismatch rate .08 -report_repeat 1 -seed_size 12 -random_number 0 -filter 5 -quality_threshold 0	biseqmethcalling
DO50541	BOCA-FR	SP195470	SA529232	IC311T_WGS	IC311T_RRBS	16	78133633	78133634	1	GRCh37	0	0	1	Illumina HiSeq	99.3	Single read http://www.illumina.com/technology/next-generation-sequencing/single-read-sequencing-assay.html	Bisulfite-Seq	20	bsmap 2.0 https://code.google.com/archive/p/bsmap/ -RRBS mode -equal_best_hits 100 -mismatch rate .08 -report_repeat 1 -seed_size 12 -random_number 0 -filter 5 -quality_threshold 0	biseqmethcalling
DO50542	BOCA-FR	SP195472	SA529139	IC286T_WGS	IC286T_RRBS	16	78133633	78133634	1	GRCh37	0	0	6	Illumina HiSeq	99.3	Single read http://www.illumina.com/technology/next-generation-sequencing/single-read-sequencing-assay.html	Bisulfite-Seq	20	bsmap 2.0 https://code.google.com/archive/p/bsmap/ -RRBS mode -equal_best_hits 100 -mismatch rate .08 -report_repeat 1 -seed_size 12 -random_number 0 -filter 5 -quality_threshold 0	biseqmethcalling
DO50542	BOCA-FR	SP195472	SA529139	IC286T_WGS	IC286T_RRBS	16	78133633	78133634	1	GRCh37	0	0	6	Illumina HiSeq	99.3	Single read http://www.illumina.com/technology/next-generation-sequencing/single-read-sequencing-assay.html	Bisulfite-Seq	20	bsmap 2.0 https://code.google.com/archive/p/bsmap/ -RRBS mode -equal_best_hits 100 -mismatch rate .08 -report_repeat 1 -seed_size 12 -random_number 0 -filter 5 -quality_threshold 0	biseqmethcalling
DO50543	BOCA-FR	SP195474	SA529196	IC149T_WGS	IC149T_RRBS	16	78133633	78133634	1	GRCh37	0	0	2	Illumina HiSeq	99.3	Single read http://www.illumina.com/technology/next-generation-sequencing/single-read-sequencing-assay.html	Bisulfite-Seq	20	bsmap 2.0 https://code.google.com/archive/p/bsmap/ -RRBS mode -equal_best_hits 100 -mismatch rate .08 -report_repeat 1 -seed_size 12 -random_number 0 -filter 5 -quality_threshold 0	biseqmethcalling
DO50543	BOCA-FR	SP195474	SA529196	IC149T_WGS	IC149T_RRBS	16	78133633	78133634	1	GRCh37	0	0	2	Illumina HiSeq	99.3	Single read http://www.illumina.com/technology/next-generation-sequencing/single-read-sequencing-assay.html	Bisulfite-Seq	20	bsmap 2.0 https://code.google.com/archive/p/bsmap/ -RRBS mode -equal_best_hits 100 -mismatch rate .08 -report_repeat 1 -seed_size 12 -random_number 0 -filter 5 -quality_threshold 0	biseqmethcalling
DO50544	BOCA-FR	SP195476	SA529273	IC325T_WGS	IC325T_RRBS	16	78133633	78133634	1	GRCh37	0	0	2	Illumina HiSeq	99.3	Single read http://www.illumina.com/technology/next-generation-sequencing/single-read-sequencing-assay.html	Bisulfite-Seq	20	bsmap 2.0 https://code.google.com/archive/p/bsmap/ -RRBS mode -equal_best_hits 100 -mismatch rate .08 -report_repeat 1 -seed_size 12 -random_number 0 -filter 5 -quality_threshold 0	biseqmethcalling
DO50544	BOCA-FR	SP195476	SA529273	IC325T_WGS	IC325T_RRBS	16	78133633	78133634	1	GRCh37	0	0	2	Illumina HiSeq	99.3	Single read http://www.illumina.com/technology/next-generation-sequencing/single-read-sequencing-assay.html	Bisulfite-Seq	20	bsmap 2.0 https://code.google.com/archive/p/bsmap/ -RRBS mode -equal_best_hits 100 -mismatch rate .08 -report_repeat 1 -seed_size 12 -random_number 0 -filter 5 -quality_threshold 0	biseqmethcalling
DO50536	BOCA-FR	SP195464	SA529267	IC323T_WGS	IC323T_RRBS	16	78133633	78133634	1	GRCh37	0	0	2	Illumina HiSeq	99.3	Single read http://www.illumina.com/technology/next-generation-sequencing/single-read-sequencing-assay.html	Bisulfite-Seq	20	bsmap 2.0 https://code.google.com/archive/p/bsmap/ -RRBS mode -equal_best_hits 100 -mismatch rate .08 -report_repeat 1 -seed_size 12 -random_number 0 -filter 5 -quality_threshold 0	biseqmethcalling
DO50536	BOCA-FR	SP195464	SA529267	IC323T_WGS	IC323T_RRBS	16	78133633	78133634	1	GRCh37	0	0	2	Illumina HiSeq	99.3	Single read http://www.illumina.com/technology/next-generation-sequencing/single-read-sequencing-assay.html	Bisulfite-Seq	20	bsmap 2.0 https://code.google.com/archive/p/bsmap/ -RRBS mode -equal_best_hits 100 -mismatch rate .08 -report_repeat 1 -seed_size 12 -random_number 0 -filter 5 -quality_threshold 0	biseqmethcalling
DO50537	BOCA-FR	SP195466	SA529152	IC112T_WGS	IC112T_RRBS	16	78133633	78133634	1	GRCh37	0	0	1	Illumina HiSeq	99.3	Single read http://www.illumina.com/technology/next-generation-sequencing/single-read-sequencing-assay.html	Bisulfite-Seq	20	bsmap 2.0 https://code.google.com/archive/p/bsmap/ -RRBS mode -equal_best_hits 100 -mismatch rate .08 -report_repeat 1 -seed_size 12 -random_number 0 -filter 5 -quality_threshold 0	biseqmethcalling
DO50537	BOCA-FR	SP195466	SA529152	IC112T_WGS	IC112T_RRBS	16	78133633	78133634	1	GRCh37	0	0	1	Illumina HiSeq	99.3	Single read http://www.illumina.com/technology/next-generation-sequencing/single-read-sequencing-assay.html	Bisulfite-Seq	20	bsmap 2.0 https://code.google.com/archive/p/bsmap/ -RRBS mode -equal_best_hits 100 -mismatch rate .08 -report_repeat 1 -seed_size 12 -random_number 0 -filter 5 -quality_threshold 0	biseqmethcalling
DO50539	BOCA-FR	SP195468	SA529107	IC279T_WGS	IC279T_RRBS	16	78133633	78133634	1	GRCh37	0	0	1	Illumina HiSeq	99.3	Single read http://www.illumina.com/technology/next-generation-sequencing/single-read-sequencing-assay.html	Bisulfite-Seq	20	bsmap 2.0 https://code.google.com/archive/p/bsmap/ -RRBS mode -equal_best_hits 100 -mismatch rate .08 -report_repeat 1 -seed_size 12 -random_number 0 -filter 5 -quality_threshold 0	biseqmethcalling
DO50539	BOCA-FR	SP195468	SA529107	IC279T_WGS	IC279T_RRBS	16	78133633	78133634	1	GRCh37	0	0	1	Illumina HiSeq	99.3	Single read http://www.illumina.com/technology/next-generation-sequencing/single-read-sequencing-assay.html	Bisulfite-Seq	20	bsmap 2.0 https://code.google.com/archive/p/bsmap/ -RRBS mode -equal_best_hits 100 -mismatch rate .08 -report_repeat 1 -seed_size 12 -random_number 0 -filter 5 -quality_threshold 0	biseqmethcalling
DO50530	BOCA-FR	SP195456	SA529190	IC147T_WGS	IC147T_RRBS	16	78133633	78133634	1	GRCh37	0	0	3	Illumina HiSeq	99.3	Single read http://www.illumina.com/technology/next-generation-sequencing/single-read-sequencing-assay.html	Bisulfite-Seq	20	bsmap 2.0 https://code.google.com/archive/p/bsmap/ -RRBS mode -equal_best_hits 100 -mismatch rate .08 -report_repeat 1 -seed_size 12 -random_number 0 -filter 5 -quality_threshold 0	biseqmethcalling
DO50530	BOCA-FR	SP195456	SA529190	IC147T_WGS	IC147T_RRBS	16	78133633	78133634	1	GRCh37	0	0	3	Illumina HiSeq	99.3	Single read http://www.illumina.com/technology/next-generation-sequencing/single-read-sequencing-assay.html	Bisulfite-Seq	20	bsmap 2.0 https://code.google.com/archive/p/bsmap/ -RRBS mode -equal_best_hits 100 -mismatch rate .08 -report_repeat 1 -seed_size 12 -random_number 0 -filter 5 -quality_threshold 0	biseqmethcalling
DO50531	BOCA-FR	SP195458	SA529117	IC093T_WGS	IC093T_RRBS	16	78133633	78133634	1	GRCh37	0	0	6	Illumina HiSeq	99.3	Single read http://www.illumina.com/technology/next-generation-sequencing/single-read-sequencing-assay.html	Bisulfite-Seq	20	bsmap 2.0 https://code.google.com/archive/p/bsmap/ -RRBS mode -equal_best_hits 100 -mismatch rate .08 -report_repeat 1 -seed_size 12 -random_number 0 -filter 5 -quality_threshold 0	biseqmethcalling
DO50531	BOCA-FR	SP195458	SA529117	IC093T_WGS	IC093T_RRBS	16	78133633	78133634	1	GRCh37	0	0	6	Illumina HiSeq	99.3	Single read http://www.illumina.com/technology/next-generation-sequencing/single-read-sequencing-assay.html	Bisulfite-Seq	20	bsmap 2.0 https://code.google.com/archive/p/bsmap/ -RRBS mode -equal_best_hits 100 -mismatch rate .08 -report_repeat 1 -seed_size 12 -random_number 0 -filter 5 -quality_threshold 0	biseqmethcalling
DO50533	BOCA-FR	SP195460	SA529257	IC213T_WGS	IC213T_RRBS	16	78133633	78133634	1	GRCh37	0.167	1	5	Illumina HiSeq	99.3	Single read http://www.illumina.com/technology/next-generation-sequencing/single-read-sequencing-assay.html	Bisulfite-Seq	20	bsmap 2.0 https://code.google.com/archive/p/bsmap/ -RRBS mode -equal_best_hits 100 -mismatch rate .08 -report_repeat 1 -seed_size 12 -random_number 0 -filter 5 -quality_threshold 0	biseqmethcalling
DO50533	BOCA-FR	SP195460	SA529257	IC213T_WGS	IC213T_RRBS	16	78133633	78133634	1	GRCh37	0.167	1	5	Illumina HiSeq	99.3	Single read http://www.illumina.com/technology/next-generation-sequencing/single-read-sequencing-assay.html	Bisulfite-Seq	20	bsmap 2.0 https://code.google.com/archive/p/bsmap/ -RRBS mode -equal_best_hits 100 -mismatch rate .08 -report_repeat 1 -seed_size 12 -random_number 0 -filter 5 -quality_threshold 0	biseqmethcalling
DO50526	BOCA-FR	SP195452	SA529034	IC049T_WGS	IC049T_RRBS	16	78133633	78133634	1	GRCh37	0	0	5	Illumina HiSeq	99.3	Single read http://www.illumina.com/technology/next-generation-sequencing/single-read-sequencing-assay.html	Bisulfite-Seq	20	bsmap 2.0 https://code.google.com/archive/p/bsmap/ -RRBS mode -equal_best_hits 100 -mismatch rate .08 -report_repeat 1 -seed_size 12 -random_number 0 -filter 5 -quality_threshold 0	biseqmethcalling
DO50526	BOCA-FR	SP195452	SA529034	IC049T_WGS	IC049T_RRBS	16	78133633	78133634	1	GRCh37	0	0	5	Illumina HiSeq	99.3	Single read http://www.illumina.com/technology/next-generation-sequencing/single-read-sequencing-assay.html	Bisulfite-Seq	20	bsmap 2.0 https://code.google.com/archive/p/bsmap/ -RRBS mode -equal_best_hits 100 -mismatch rate .08 -report_repeat 1 -seed_size 12 -random_number 0 -filter 5 -quality_threshold 0	biseqmethcalling
DO50528	BOCA-FR	SP195454	SA529214	IC306T_WGS	IC306T_RRBS	16	78133633	78133634	1	GRCh37	0	0	1	Illumina HiSeq	99.3	Single read http://www.illumina.com/technology/next-generation-sequencing/single-read-sequencing-assay.html	Bisulfite-Seq	20	bsmap 2.0 https://code.google.com/archive/p/bsmap/ -RRBS mode -equal_best_hits 100 -mismatch rate .08 -report_repeat 1 -seed_size 12 -random_number 0 -filter 5 -quality_threshold 0	biseqmethcalling
DO50528	BOCA-FR	SP195454	SA529214	IC306T_WGS	IC306T_RRBS	16	78133633	78133634	1	GRCh37	0	0	1	Illumina HiSeq	99.3	Single read http://www.illumina.com/technology/next-generation-sequencing/single-read-sequencing-assay.html	Bisulfite-Seq	20	bsmap 2.0 https://code.google.com/archive/p/bsmap/ -RRBS mode -equal_best_hits 100 -mismatch rate .08 -report_repeat 1 -seed_size 12 -random_number 0 -filter 5 -quality_threshold 0	biseqmethcalling
DO50520	BOCA-FR	SP195444	SA529283	IC929T_WGS	IC929T_RRBS	16	78133633	78133634	1	GRCh37	0	0	4	Illumina HiSeq	99.3	Single read http://www.illumina.com/technology/next-generation-sequencing/single-read-sequencing-assay.html	Bisulfite-Seq	20	bsmap 2.0 https://code.google.com/archive/p/bsmap/ -RRBS mode -equal_best_hits 100 -mismatch rate .08 -report_repeat 1 -seed_size 12 -random_number 0 -filter 5 -quality_threshold 0	biseqmethcalling
DO50520	BOCA-FR	SP195444	SA529283	IC929T_WGS	IC929T_RRBS	16	78133633	78133634	1	GRCh37	0	0	4	Illumina HiSeq	99.3	Single read http://www.illumina.com/technology/next-generation-sequencing/single-read-sequencing-assay.html	Bisulfite-Seq	20	bsmap 2.0 https://code.google.com/archive/p/bsmap/ -RRBS mode -equal_best_hits 100 -mismatch rate .08 -report_repeat 1 -seed_size 12 -random_number 0 -filter 5 -quality_threshold 0	biseqmethcalling
DO50522	BOCA-FR	SP195446	SA529225	IC310T_WGS	IC310T_RRBS	16	78133633	78133634	1	GRCh37	0	0	8	Illumina HiSeq	99.3	Single read http://www.illumina.com/technology/next-generation-sequencing/single-read-sequencing-assay.html	Bisulfite-Seq	20	bsmap 2.0 https://code.google.com/archive/p/bsmap/ -RRBS mode -equal_best_hits 100 -mismatch rate .08 -report_repeat 1 -seed_size 12 -random_number 0 -filter 5 -quality_threshold 0	biseqmethcalling
DO50522	BOCA-FR	SP195446	SA529225	IC310T_WGS	IC310T_RRBS	16	78133633	78133634	1	GRCh37	0	0	8	Illumina HiSeq	99.3	Single read http://www.illumina.com/technology/next-generation-sequencing/single-read-sequencing-assay.html	Bisulfite-Seq	20	bsmap 2.0 https://code.google.com/archive/p/bsmap/ -RRBS mode -equal_best_hits 100 -mismatch rate .08 -report_repeat 1 -seed_size 12 -random_number 0 -filter 5 -quality_threshold 0	biseqmethcalling
DO50495	BOCA-FR	SP195418	SA529128	IC1057T_WGS	IC1057T_RRBS	16	78133633	78133634	1	GRCh37	0	0	4	Illumina HiSeq	99.3	Single read http://www.illumina.com/technology/next-generation-sequencing/single-read-sequencing-assay.html	Bisulfite-Seq	20	bsmap 2.0 https://code.google.com/archive/p/bsmap/ -RRBS mode -equal_best_hits 100 -mismatch rate .08 -report_repeat 1 -seed_size 12 -random_number 0 -filter 5 -quality_threshold 0	biseqmethcalling
DO50495	BOCA-FR	SP195418	SA529128	IC1057T_WGS	IC1057T_RRBS	16	78133633	78133634	1	GRCh37	0	0	4	Illumina HiSeq	99.3	Single read http://www.illumina.com/technology/next-generation-sequencing/single-read-sequencing-assay.html	Bisulfite-Seq	20	bsmap 2.0 https://code.google.com/archive/p/bsmap/ -RRBS mode -equal_best_hits 100 -mismatch rate .08 -report_repeat 1 -seed_size 12 -random_number 0 -filter 5 -quality_threshold 0	biseqmethcalling
DO50497	BOCA-FR	SP195420	SA529045	IC267T_WGS	IC267T_RRBS	16	78133633	78133634	1	GRCh37	0	0	5	Illumina HiSeq	99.3	Single read http://www.illumina.com/technology/next-generation-sequencing/single-read-sequencing-assay.html	Bisulfite-Seq	20	bsmap 2.0 https://code.google.com/archive/p/bsmap/ -RRBS mode -equal_best_hits 100 -mismatch rate .08 -report_repeat 1 -seed_size 12 -random_number 0 -filter 5 -quality_threshold 0	biseqmethcalling
DO50497	BOCA-FR	SP195420	SA529045	IC267T_WGS	IC267T_RRBS	16	78133633	78133634	1	GRCh37	0	0	5	Illumina HiSeq	99.3	Single read http://www.illumina.com/technology/next-generation-sequencing/single-read-sequencing-assay.html	Bisulfite-Seq	20	bsmap 2.0 https://code.google.com/archive/p/bsmap/ -RRBS mode -equal_best_hits 100 -mismatch rate .08 -report_repeat 1 -seed_size 12 -random_number 0 -filter 5 -quality_threshold 0	biseqmethcalling
DO50499	BOCA-FR	SP195422	SA529018	IC034T_WGS	IC034T_RRBS	16	78133633	78133634	1	GRCh37	0	0	11	Illumina HiSeq	99.3	Single read http://www.illumina.com/technology/next-generation-sequencing/single-read-sequencing-assay.html	Bisulfite-Seq	20	bsmap 2.0 https://code.google.com/archive/p/bsmap/ -RRBS mode -equal_best_hits 100 -mismatch rate .08 -report_repeat 1 -seed_size 12 -random_number 0 -filter 5 -quality_threshold 0	biseqmethcalling
DO50499	BOCA-FR	SP195422	SA529018	IC034T_WGS	IC034T_RRBS	16	78133633	78133634	1	GRCh37	0	0	11	Illumina HiSeq	99.3	Single read http://www.illumina.com/technology/next-generation-sequencing/single-read-sequencing-assay.html	Bisulfite-Seq	20	bsmap 2.0 https://code.google.com/archive/p/bsmap/ -RRBS mode -equal_best_hits 100 -mismatch rate .08 -report_repeat 1 -seed_size 12 -random_number 0 -filter 5 -quality_threshold 0	biseqmethcalling
DO50491	BOCA-FR	SP195414	SA529240	IC197T_WGS	IC197T_RRBS	16	78133633	78133634	1	GRCh37	0	0	4	Illumina HiSeq	99.3	Single read http://www.illumina.com/technology/next-generation-sequencing/single-read-sequencing-assay.html	Bisulfite-Seq	20	bsmap 2.0 https://code.google.com/archive/p/bsmap/ -RRBS mode -equal_best_hits 100 -mismatch rate .08 -report_repeat 1 -seed_size 12 -random_number 0 -filter 5 -quality_threshold 0	biseqmethcalling
DO50491	BOCA-FR	SP195414	SA529240	IC197T_WGS	IC197T_RRBS	16	78133633	78133634	1	GRCh37	0	0	4	Illumina HiSeq	99.3	Single read http://www.illumina.com/technology/next-generation-sequencing/single-read-sequencing-assay.html	Bisulfite-Seq	20	bsmap 2.0 https://code.google.com/archive/p/bsmap/ -RRBS mode -equal_best_hits 100 -mismatch rate .08 -report_repeat 1 -seed_size 12 -random_number 0 -filter 5 -quality_threshold 0	biseqmethcalling
DO50483	BOCA-FR	SP195406	SA529220	IC309T_WGS	IC309T_RRBS	16	78133633	78133634	1	GRCh37	0	0	5	Illumina HiSeq	99.3	Single read http://www.illumina.com/technology/next-generation-sequencing/single-read-sequencing-assay.html	Bisulfite-Seq	20	bsmap 2.0 https://code.google.com/archive/p/bsmap/ -RRBS mode -equal_best_hits 100 -mismatch rate .08 -report_repeat 1 -seed_size 12 -random_number 0 -filter 5 -quality_threshold 0	biseqmethcalling
DO50483	BOCA-FR	SP195406	SA529220	IC309T_WGS	IC309T_RRBS	16	78133633	78133634	1	GRCh37	0	0	5	Illumina HiSeq	99.3	Single read http://www.illumina.com/technology/next-generation-sequencing/single-read-sequencing-assay.html	Bisulfite-Seq	20	bsmap 2.0 https://code.google.com/archive/p/bsmap/ -RRBS mode -equal_best_hits 100 -mismatch rate .08 -report_repeat 1 -seed_size 12 -random_number 0 -filter 5 -quality_threshold 0	biseqmethcalling
DO50485	BOCA-FR	SP195408	SA529105	IC086T_WGS	IC086T_RRBS	16	78133633	78133634	1	GRCh37	0	0	7	Illumina HiSeq	99.3	Single read http://www.illumina.com/technology/next-generation-sequencing/single-read-sequencing-assay.html	Bisulfite-Seq	20	bsmap 2.0 https://code.google.com/archive/p/bsmap/ -RRBS mode -equal_best_hits 100 -mismatch rate .08 -report_repeat 1 -seed_size 12 -random_number 0 -filter 5 -quality_threshold 0	biseqmethcalling
DO50485	BOCA-FR	SP195408	SA529105	IC086T_WGS	IC086T_RRBS	16	78133633	78133634	1	GRCh37	0	0	7	Illumina HiSeq	99.3	Single read http://www.illumina.com/technology/next-generation-sequencing/single-read-sequencing-assay.html	Bisulfite-Seq	20	bsmap 2.0 https://code.google.com/archive/p/bsmap/ -RRBS mode -equal_best_hits 100 -mismatch rate .08 -report_repeat 1 -seed_size 12 -random_number 0 -filter 5 -quality_threshold 0	biseqmethcalling
DO50487	BOCA-FR	SP195410	SA529064	IC066T_WGS	IC066T_RRBS	16	78133633	78133634	1	GRCh37	0	0	2	Illumina HiSeq	99.3	Single read http://www.illumina.com/technology/next-generation-sequencing/single-read-sequencing-assay.html	Bisulfite-Seq	20	bsmap 2.0 https://code.google.com/archive/p/bsmap/ -RRBS mode -equal_best_hits 100 -mismatch rate .08 -report_repeat 1 -seed_size 12 -random_number 0 -filter 5 -quality_threshold 0	biseqmethcalling
DO50487	BOCA-FR	SP195410	SA529064	IC066T_WGS	IC066T_RRBS	16	78133633	78133634	1	GRCh37	0	0	2	Illumina HiSeq	99.3	Single read http://www.illumina.com/technology/next-generation-sequencing/single-read-sequencing-assay.html	Bisulfite-Seq	20	bsmap 2.0 https://code.google.com/archive/p/bsmap/ -RRBS mode -equal_best_hits 100 -mismatch rate .08 -report_repeat 1 -seed_size 12 -random_number 0 -filter 5 -quality_threshold 0	biseqmethcalling
DO50481	BOCA-FR	SP195404	SA529005	IC242T_WGS	IC242T_RRBS	16	78133633	78133634	1	GRCh37	0	0	4	Illumina HiSeq	99.3	Single read http://www.illumina.com/technology/next-generation-sequencing/single-read-sequencing-assay.html	Bisulfite-Seq	20	bsmap 2.0 https://code.google.com/archive/p/bsmap/ -RRBS mode -equal_best_hits 100 -mismatch rate .08 -report_repeat 1 -seed_size 12 -random_number 0 -filter 5 -quality_threshold 0	biseqmethcalling
DO50481	BOCA-FR	SP195404	SA529005	IC242T_WGS	IC242T_RRBS	16	78133633	78133634	1	GRCh37	0	0	4	Illumina HiSeq	99.3	Single read http://www.illumina.com/technology/next-generation-sequencing/single-read-sequencing-assay.html	Bisulfite-Seq	20	bsmap 2.0 https://code.google.com/archive/p/bsmap/ -RRBS mode -equal_best_hits 100 -mismatch rate .08 -report_repeat 1 -seed_size 12 -random_number 0 -filter 5 -quality_threshold 0	biseqmethcalling
DO50479	BOCA-FR	SP195402	SA529245	IC316T_WGS	IC316T_RRBS	16	78133633	78133634	1	GRCh37	0.2	1	4	Illumina HiSeq	99.3	Single read http://www.illumina.com/technology/next-generation-sequencing/single-read-sequencing-assay.html	Bisulfite-Seq	20	bsmap 2.0 https://code.google.com/archive/p/bsmap/ -RRBS mode -equal_best_hits 100 -mismatch rate .08 -report_repeat 1 -seed_size 12 -random_number 0 -filter 5 -quality_threshold 0	biseqmethcalling
DO50479	BOCA-FR	SP195402	SA529245	IC316T_WGS	IC316T_RRBS	16	78133633	78133634	1	GRCh37	0.2	1	4	Illumina HiSeq	99.3	Single read http://www.illumina.com/technology/next-generation-sequencing/single-read-sequencing-assay.html	Bisulfite-Seq	20	bsmap 2.0 https://code.google.com/archive/p/bsmap/ -RRBS mode -equal_best_hits 100 -mismatch rate .08 -report_repeat 1 -seed_size 12 -random_number 0 -filter 5 -quality_threshold 0	biseqmethcalling
DO50472	BOCA-FR	SP195396	SA529070	IC067T_WGS	IC067T_RRBS	16	78133633	78133634	1	GRCh37	0	0	5	Illumina HiSeq	99.3	Single read http://www.illumina.com/technology/next-generation-sequencing/single-read-sequencing-assay.html	Bisulfite-Seq	20	bsmap 2.0 https://code.google.com/archive/p/bsmap/ -RRBS mode -equal_best_hits 100 -mismatch rate .08 -report_repeat 1 -seed_size 12 -random_number 0 -filter 5 -quality_threshold 0	biseqmethcalling
DO50472	BOCA-FR	SP195396	SA529070	IC067T_WGS	IC067T_RRBS	16	78133633	78133634	1	GRCh37	0	0	5	Illumina HiSeq	99.3	Single read http://www.illumina.com/technology/next-generation-sequencing/single-read-sequencing-assay.html	Bisulfite-Seq	20	bsmap 2.0 https://code.google.com/archive/p/bsmap/ -RRBS mode -equal_best_hits 100 -mismatch rate .08 -report_repeat 1 -seed_size 12 -random_number 0 -filter 5 -quality_threshold 0	biseqmethcalling
DO50476	BOCA-FR	SP195400	SA529157	IC114T_WGS	IC114T_RRBS	16	78133633	78133634	1	GRCh37	0	0	12	Illumina HiSeq	99.3	Single read http://www.illumina.com/technology/next-generation-sequencing/single-read-sequencing-assay.html	Bisulfite-Seq	20	bsmap 2.0 https://code.google.com/archive/p/bsmap/ -RRBS mode -equal_best_hits 100 -mismatch rate .08 -report_repeat 1 -seed_size 12 -random_number 0 -filter 5 -quality_threshold 0	biseqmethcalling
DO50476	BOCA-FR	SP195400	SA529157	IC114T_WGS	IC114T_RRBS	16	78133633	78133634	1	GRCh37	0	0	12	Illumina HiSeq	99.3	Single read http://www.illumina.com/technology/next-generation-sequencing/single-read-sequencing-assay.html	Bisulfite-Seq	20	bsmap 2.0 https://code.google.com/archive/p/bsmap/ -RRBS mode -equal_best_hits 100 -mismatch rate .08 -report_repeat 1 -seed_size 12 -random_number 0 -filter 5 -quality_threshold 0	biseqmethcalling
DO50470	BOCA-FR	SP195394	SA529229	IC193T_WGS	IC193T_RRBS	16	78133633	78133634	1	GRCh37	0	0	5	Illumina HiSeq	99.3	Single read http://www.illumina.com/technology/next-generation-sequencing/single-read-sequencing-assay.html	Bisulfite-Seq	20	bsmap 2.0 https://code.google.com/archive/p/bsmap/ -RRBS mode -equal_best_hits 100 -mismatch rate .08 -report_repeat 1 -seed_size 12 -random_number 0 -filter 5 -quality_threshold 0	biseqmethcalling
DO50470	BOCA-FR	SP195394	SA529229	IC193T_WGS	IC193T_RRBS	16	78133633	78133634	1	GRCh37	0	0	5	Illumina HiSeq	99.3	Single read http://www.illumina.com/technology/next-generation-sequencing/single-read-sequencing-assay.html	Bisulfite-Seq	20	bsmap 2.0 https://code.google.com/archive/p/bsmap/ -RRBS mode -equal_best_hits 100 -mismatch rate .08 -report_repeat 1 -seed_size 12 -random_number 0 -filter 5 -quality_threshold 0	biseqmethcalling
DO50468	BOCA-FR	SP195392	SA529208	IC158T_WGS	IC158T_RRBS	16	78133633	78133634	1	GRCh37	0.25	1	3	Illumina HiSeq	99.3	Single read http://www.illumina.com/technology/next-generation-sequencing/single-read-sequencing-assay.html	Bisulfite-Seq	20	bsmap 2.0 https://code.google.com/archive/p/bsmap/ -RRBS mode -equal_best_hits 100 -mismatch rate .08 -report_repeat 1 -seed_size 12 -random_number 0 -filter 5 -quality_threshold 0	biseqmethcalling
DO50468	BOCA-FR	SP195392	SA529208	IC158T_WGS	IC158T_RRBS	16	78133633	78133634	1	GRCh37	0.25	1	3	Illumina HiSeq	99.3	Single read http://www.illumina.com/technology/next-generation-sequencing/single-read-sequencing-assay.html	Bisulfite-Seq	20	bsmap 2.0 https://code.google.com/archive/p/bsmap/ -RRBS mode -equal_best_hits 100 -mismatch rate .08 -report_repeat 1 -seed_size 12 -random_number 0 -filter 5 -quality_threshold 0	biseqmethcalling
DO50460	BOCA-FR	SP195378	SA529207	IC305T_WGS	IC305T_RRBS	16	78133633	78133634	1	GRCh37	0	0	3	Illumina HiSeq	99.3	Single read http://www.illumina.com/technology/next-generation-sequencing/single-read-sequencing-assay.html	Bisulfite-Seq	20	bsmap 2.0 https://code.google.com/archive/p/bsmap/ -RRBS mode -equal_best_hits 100 -mismatch rate .08 -report_repeat 1 -seed_size 12 -random_number 0 -filter 5 -quality_threshold 0	biseqmethcalling
DO50460	BOCA-FR	SP195378	SA529207	IC305T_WGS	IC305T_RRBS	16	78133633	78133634	1	GRCh37	0	0	3	Illumina HiSeq	99.3	Single read http://www.illumina.com/technology/next-generation-sequencing/single-read-sequencing-assay.html	Bisulfite-Seq	20	bsmap 2.0 https://code.google.com/archive/p/bsmap/ -RRBS mode -equal_best_hits 100 -mismatch rate .08 -report_repeat 1 -seed_size 12 -random_number 0 -filter 5 -quality_threshold 0	biseqmethcalling
DO50461	BOCA-FR	SP195380	SA529093	IC080T_WGS	IC080T_RRBS	16	78133633	78133634	1	GRCh37	0	0	1	Illumina HiSeq	99.3	Single read http://www.illumina.com/technology/next-generation-sequencing/single-read-sequencing-assay.html	Bisulfite-Seq	20	bsmap 2.0 https://code.google.com/archive/p/bsmap/ -RRBS mode -equal_best_hits 100 -mismatch rate .08 -report_repeat 1 -seed_size 12 -random_number 0 -filter 5 -quality_threshold 0	biseqmethcalling
DO50461	BOCA-FR	SP195380	SA529093	IC080T_WGS	IC080T_RRBS	16	78133633	78133634	1	GRCh37	0	0	1	Illumina HiSeq	99.3	Single read http://www.illumina.com/technology/next-generation-sequencing/single-read-sequencing-assay.html	Bisulfite-Seq	20	bsmap 2.0 https://code.google.com/archive/p/bsmap/ -RRBS mode -equal_best_hits 100 -mismatch rate .08 -report_repeat 1 -seed_size 12 -random_number 0 -filter 5 -quality_threshold 0	biseqmethcalling
DO50462	BOCA-FR	SP195382	SA529202	IC151T_WGS	IC151T_RRBS	16	78133633	78133634	1	GRCh37	0	0	3	Illumina HiSeq	99.3	Single read http://www.illumina.com/technology/next-generation-sequencing/single-read-sequencing-assay.html	Bisulfite-Seq	20	bsmap 2.0 https://code.google.com/archive/p/bsmap/ -RRBS mode -equal_best_hits 100 -mismatch rate .08 -report_repeat 1 -seed_size 12 -random_number 0 -filter 5 -quality_threshold 0	biseqmethcalling
DO50462	BOCA-FR	SP195382	SA529202	IC151T_WGS	IC151T_RRBS	16	78133633	78133634	1	GRCh37	0	0	3	Illumina HiSeq	99.3	Single read http://www.illumina.com/technology/next-generation-sequencing/single-read-sequencing-assay.html	Bisulfite-Seq	20	bsmap 2.0 https://code.google.com/archive/p/bsmap/ -RRBS mode -equal_best_hits 100 -mismatch rate .08 -report_repeat 1 -seed_size 12 -random_number 0 -filter 5 -quality_threshold 0	biseqmethcalling
DO50464	BOCA-FR	SP195386	SA529179	IC130T_WGS	IC130T_RRBS	16	78133633	78133634	1	GRCh37	0	0	1	Illumina HiSeq	99.3	Single read http://www.illumina.com/technology/next-generation-sequencing/single-read-sequencing-assay.html	Bisulfite-Seq	20	bsmap 2.0 https://code.google.com/archive/p/bsmap/ -RRBS mode -equal_best_hits 100 -mismatch rate .08 -report_repeat 1 -seed_size 12 -random_number 0 -filter 5 -quality_threshold 0	biseqmethcalling
DO50464	BOCA-FR	SP195386	SA529179	IC130T_WGS	IC130T_RRBS	16	78133633	78133634	1	GRCh37	0	0	1	Illumina HiSeq	99.3	Single read http://www.illumina.com/technology/next-generation-sequencing/single-read-sequencing-assay.html	Bisulfite-Seq	20	bsmap 2.0 https://code.google.com/archive/p/bsmap/ -RRBS mode -equal_best_hits 100 -mismatch rate .08 -report_repeat 1 -seed_size 12 -random_number 0 -filter 5 -quality_threshold 0	biseqmethcalling
DO50466	BOCA-FR	SP195390	SA529063	IC271T_WGS	IC271T_RRBS	16	78133633	78133634	1	GRCh37	0	0	7	Illumina HiSeq	99.3	Single read http://www.illumina.com/technology/next-generation-sequencing/single-read-sequencing-assay.html	Bisulfite-Seq	20	bsmap 2.0 https://code.google.com/archive/p/bsmap/ -RRBS mode -equal_best_hits 100 -mismatch rate .08 -report_repeat 1 -seed_size 12 -random_number 0 -filter 5 -quality_threshold 0	biseqmethcalling
DO50466	BOCA-FR	SP195390	SA529063	IC271T_WGS	IC271T_RRBS	16	78133633	78133634	1	GRCh37	0	0	7	Illumina HiSeq	99.3	Single read http://www.illumina.com/technology/next-generation-sequencing/single-read-sequencing-assay.html	Bisulfite-Seq	20	bsmap 2.0 https://code.google.com/archive/p/bsmap/ -RRBS mode -equal_best_hits 100 -mismatch rate .08 -report_repeat 1 -seed_size 12 -random_number 0 -filter 5 -quality_threshold 0	biseqmethcalling
DO50459	BOCA-FR	SP195376	SA529099	IC082T_WGS	IC082T_RRBS	16	78133633	78133634	1	GRCh37	0	0	1	Illumina HiSeq	99.3	Single read http://www.illumina.com/technology/next-generation-sequencing/single-read-sequencing-assay.html	Bisulfite-Seq	20	bsmap 2.0 https://code.google.com/archive/p/bsmap/ -RRBS mode -equal_best_hits 100 -mismatch rate .08 -report_repeat 1 -seed_size 12 -random_number 0 -filter 5 -quality_threshold 0	biseqmethcalling
DO50459	BOCA-FR	SP195376	SA529099	IC082T_WGS	IC082T_RRBS	16	78133633	78133634	1	GRCh37	0	0	1	Illumina HiSeq	99.3	Single read http://www.illumina.com/technology/next-generation-sequencing/single-read-sequencing-assay.html	Bisulfite-Seq	20	bsmap 2.0 https://code.google.com/archive/p/bsmap/ -RRBS mode -equal_best_hits 100 -mismatch rate .08 -report_repeat 1 -seed_size 12 -random_number 0 -filter 5 -quality_threshold 0	biseqmethcalling
DO52537	BOCA-FR	SP195490	SA541811	IC266T_WGS	IC266T_RRBS	16	78133633	78133634	1	GRCh37	0	0	2	Illumina HiSeq	99.3	Single read http://www.illumina.com/technology/next-generation-sequencing/single-read-sequencing-assay.html	Bisulfite-Seq	20	bsmap 2.0 https://code.google.com/archive/p/bsmap/ -RRBS mode -equal_best_hits 100 -mismatch rate .08 -report_repeat 1 -seed_size 12 -random_number 0 -filter 5 -quality_threshold 0	biseqmethcalling
DO52537	BOCA-FR	SP195490	SA541811	IC266T_WGS	IC266T_RRBS	16	78133633	78133634	1	GRCh37	0	0	2	Illumina HiSeq	99.3	Single read http://www.illumina.com/technology/next-generation-sequencing/single-read-sequencing-assay.html	Bisulfite-Seq	20	bsmap 2.0 https://code.google.com/archive/p/bsmap/ -RRBS mode -equal_best_hits 100 -mismatch rate .08 -report_repeat 1 -seed_size 12 -random_number 0 -filter 5 -quality_threshold 0	biseqmethcalling
DO50630	BOCA-FR	SP195646	SA529181	IC300T_WGS	IC300T_RRBS	16	78133639	78133640	1	GRCh37	0	0	2	Illumina HiSeq	99.3	Single read http://www.illumina.com/technology/next-generation-sequencing/single-read-sequencing-assay.html	Bisulfite-Seq	20	bsmap 2.0 https://code.google.com/archive/p/bsmap/ -RRBS mode -equal_best_hits 100 -mismatch rate .08 -report_repeat 1 -seed_size 12 -random_number 0 -filter 5 -quality_threshold 0	biseqmethcalling
DO50630	BOCA-FR	SP195646	SA529181	IC300T_WGS	IC300T_RRBS	16	78133639	78133640	1	GRCh37	0	0	2	Illumina HiSeq	99.3	Single read http://www.illumina.com/technology/next-generation-sequencing/single-read-sequencing-assay.html	Bisulfite-Seq	20	bsmap 2.0 https://code.google.com/archive/p/bsmap/ -RRBS mode -equal_best_hits 100 -mismatch rate .08 -report_repeat 1 -seed_size 12 -random_number 0 -filter 5 -quality_threshold 0	biseqmethcalling
DO50625	BOCA-FR	SP195638	SA529251	IC204T_WGS	IC204T_RRBS	16	78133639	78133640	1	GRCh37	0	0	3	Illumina HiSeq	99.3	Single read http://www.illumina.com/technology/next-generation-sequencing/single-read-sequencing-assay.html	Bisulfite-Seq	20	bsmap 2.0 https://code.google.com/archive/p/bsmap/ -RRBS mode -equal_best_hits 100 -mismatch rate .08 -report_repeat 1 -seed_size 12 -random_number 0 -filter 5 -quality_threshold 0	biseqmethcalling
DO50625	BOCA-FR	SP195638	SA529251	IC204T_WGS	IC204T_RRBS	16	78133639	78133640	1	GRCh37	0	0	3	Illumina HiSeq	99.3	Single read http://www.illumina.com/technology/next-generation-sequencing/single-read-sequencing-assay.html	Bisulfite-Seq	20	bsmap 2.0 https://code.google.com/archive/p/bsmap/ -RRBS mode -equal_best_hits 100 -mismatch rate .08 -report_repeat 1 -seed_size 12 -random_number 0 -filter 5 -quality_threshold 0	biseqmethcalling
DO50628	BOCA-FR	SP195642	SA529052	IC057T_WGS	IC057T_RRBS	16	78133639	78133640	1	GRCh37	0	0	6	Illumina HiSeq	99.3	Single read http://www.illumina.com/technology/next-generation-sequencing/single-read-sequencing-assay.html	Bisulfite-Seq	20	bsmap 2.0 https://code.google.com/archive/p/bsmap/ -RRBS mode -equal_best_hits 100 -mismatch rate .08 -report_repeat 1 -seed_size 12 -random_number 0 -filter 5 -quality_threshold 0	biseqmethcalling
DO50628	BOCA-FR	SP195642	SA529052	IC057T_WGS	IC057T_RRBS	16	78133639	78133640	1	GRCh37	0	0	6	Illumina HiSeq	99.3	Single read http://www.illumina.com/technology/next-generation-sequencing/single-read-sequencing-assay.html	Bisulfite-Seq	20	bsmap 2.0 https://code.google.com/archive/p/bsmap/ -RRBS mode -equal_best_hits 100 -mismatch rate .08 -report_repeat 1 -seed_size 12 -random_number 0 -filter 5 -quality_threshold 0	biseqmethcalling
DO50612	BOCA-FR	SP195618	SA529013	IC024T_WGS	IC024T_RRBS	16	78133639	78133640	1	GRCh37	0	0	4	Illumina HiSeq	99.3	Single read http://www.illumina.com/technology/next-generation-sequencing/single-read-sequencing-assay.html	Bisulfite-Seq	20	bsmap 2.0 https://code.google.com/archive/p/bsmap/ -RRBS mode -equal_best_hits 100 -mismatch rate .08 -report_repeat 1 -seed_size 12 -random_number 0 -filter 5 -quality_threshold 0	biseqmethcalling
DO50612	BOCA-FR	SP195618	SA529013	IC024T_WGS	IC024T_RRBS	16	78133639	78133640	1	GRCh37	0	0	4	Illumina HiSeq	99.3	Single read http://www.illumina.com/technology/next-generation-sequencing/single-read-sequencing-assay.html	Bisulfite-Seq	20	bsmap 2.0 https://code.google.com/archive/p/bsmap/ -RRBS mode -equal_best_hits 100 -mismatch rate .08 -report_repeat 1 -seed_size 12 -random_number 0 -filter 5 -quality_threshold 0	biseqmethcalling
DO50618	BOCA-FR	SP195626	SA529123	IC096T_WGS	IC096T_RRBS	16	78133639	78133640	1	GRCh37	0	0	6	Illumina HiSeq	99.3	Single read http://www.illumina.com/technology/next-generation-sequencing/single-read-sequencing-assay.html	Bisulfite-Seq	20	bsmap 2.0 https://code.google.com/archive/p/bsmap/ -RRBS mode -equal_best_hits 100 -mismatch rate .08 -report_repeat 1 -seed_size 12 -random_number 0 -filter 5 -quality_threshold 0	biseqmethcalling
DO50618	BOCA-FR	SP195626	SA529123	IC096T_WGS	IC096T_RRBS	16	78133639	78133640	1	GRCh37	0	0	6	Illumina HiSeq	99.3	Single read http://www.illumina.com/technology/next-generation-sequencing/single-read-sequencing-assay.html	Bisulfite-Seq	20	bsmap 2.0 https://code.google.com/archive/p/bsmap/ -RRBS mode -equal_best_hits 100 -mismatch rate .08 -report_repeat 1 -seed_size 12 -random_number 0 -filter 5 -quality_threshold 0	biseqmethcalling
DO50609	BOCA-FR	SP195614	SA529033	IC263T_WGS	IC263T_RRBS	16	78133639	78133640	1	GRCh37	0	0	4	Illumina HiSeq	99.3	Single read http://www.illumina.com/technology/next-generation-sequencing/single-read-sequencing-assay.html	Bisulfite-Seq	20	bsmap 2.0 https://code.google.com/archive/p/bsmap/ -RRBS mode -equal_best_hits 100 -mismatch rate .08 -report_repeat 1 -seed_size 12 -random_number 0 -filter 5 -quality_threshold 0	biseqmethcalling
DO50609	BOCA-FR	SP195614	SA529033	IC263T_WGS	IC263T_RRBS	16	78133639	78133640	1	GRCh37	0	0	4	Illumina HiSeq	99.3	Single read http://www.illumina.com/technology/next-generation-sequencing/single-read-sequencing-assay.html	Bisulfite-Seq	20	bsmap 2.0 https://code.google.com/archive/p/bsmap/ -RRBS mode -equal_best_hits 100 -mismatch rate .08 -report_repeat 1 -seed_size 12 -random_number 0 -filter 5 -quality_threshold 0	biseqmethcalling
DO50604	BOCA-FR	SP195606	SA529133	IC284T_WGS	IC284T_RRBS	16	78133639	78133640	1	GRCh37	0	0	2	Illumina HiSeq	99.3	Single read http://www.illumina.com/technology/next-generation-sequencing/single-read-sequencing-assay.html	Bisulfite-Seq	20	bsmap 2.0 https://code.google.com/archive/p/bsmap/ -RRBS mode -equal_best_hits 100 -mismatch rate .08 -report_repeat 1 -seed_size 12 -random_number 0 -filter 5 -quality_threshold 0	biseqmethcalling
DO50604	BOCA-FR	SP195606	SA529133	IC284T_WGS	IC284T_RRBS	16	78133639	78133640	1	GRCh37	0	0	2	Illumina HiSeq	99.3	Single read http://www.illumina.com/technology/next-generation-sequencing/single-read-sequencing-assay.html	Bisulfite-Seq	20	bsmap 2.0 https://code.google.com/archive/p/bsmap/ -RRBS mode -equal_best_hits 100 -mismatch rate .08 -report_repeat 1 -seed_size 12 -random_number 0 -filter 5 -quality_threshold 0	biseqmethcalling
DO50514	BOCA-FR	SP195438	SA529020	IC254T_WGS	IC254T_RRBS	16	78133639	78133640	1	GRCh37	0	0	1	Illumina HiSeq	99.3	Single read http://www.illumina.com/technology/next-generation-sequencing/single-read-sequencing-assay.html	Bisulfite-Seq	20	bsmap 2.0 https://code.google.com/archive/p/bsmap/ -RRBS mode -equal_best_hits 100 -mismatch rate .08 -report_repeat 1 -seed_size 12 -random_number 0 -filter 5 -quality_threshold 0	biseqmethcalling
DO50514	BOCA-FR	SP195438	SA529020	IC254T_WGS	IC254T_RRBS	16	78133639	78133640	1	GRCh37	0	0	1	Illumina HiSeq	99.3	Single read http://www.illumina.com/technology/next-generation-sequencing/single-read-sequencing-assay.html	Bisulfite-Seq	20	bsmap 2.0 https://code.google.com/archive/p/bsmap/ -RRBS mode -equal_best_hits 100 -mismatch rate .08 -report_repeat 1 -seed_size 12 -random_number 0 -filter 5 -quality_threshold 0	biseqmethcalling
DO50516	BOCA-FR	SP195440	SA529046	IC054T_WGS	IC054T_RRBS	16	78133639	78133640	1	GRCh37	0	0	1	Illumina HiSeq	99.3	Single read http://www.illumina.com/technology/next-generation-sequencing/single-read-sequencing-assay.html	Bisulfite-Seq	20	bsmap 2.0 https://code.google.com/archive/p/bsmap/ -RRBS mode -equal_best_hits 100 -mismatch rate .08 -report_repeat 1 -seed_size 12 -random_number 0 -filter 5 -quality_threshold 0	biseqmethcalling
DO50516	BOCA-FR	SP195440	SA529046	IC054T_WGS	IC054T_RRBS	16	78133639	78133640	1	GRCh37	0	0	1	Illumina HiSeq	99.3	Single read http://www.illumina.com/technology/next-generation-sequencing/single-read-sequencing-assay.html	Bisulfite-Seq	20	bsmap 2.0 https://code.google.com/archive/p/bsmap/ -RRBS mode -equal_best_hits 100 -mismatch rate .08 -report_repeat 1 -seed_size 12 -random_number 0 -filter 5 -quality_threshold 0	biseqmethcalling
DO50518	BOCA-FR	SP195442	SA529087	IC275T_WGS	IC275T_RRBS	16	78133639	78133640	1	GRCh37	0	0	1	Illumina HiSeq	99.3	Single read http://www.illumina.com/technology/next-generation-sequencing/single-read-sequencing-assay.html	Bisulfite-Seq	20	bsmap 2.0 https://code.google.com/archive/p/bsmap/ -RRBS mode -equal_best_hits 100 -mismatch rate .08 -report_repeat 1 -seed_size 12 -random_number 0 -filter 5 -quality_threshold 0	biseqmethcalling
DO50518	BOCA-FR	SP195442	SA529087	IC275T_WGS	IC275T_RRBS	16	78133639	78133640	1	GRCh37	0	0	1	Illumina HiSeq	99.3	Single read http://www.illumina.com/technology/next-generation-sequencing/single-read-sequencing-assay.html	Bisulfite-Seq	20	bsmap 2.0 https://code.google.com/archive/p/bsmap/ -RRBS mode -equal_best_hits 100 -mismatch rate .08 -report_repeat 1 -seed_size 12 -random_number 0 -filter 5 -quality_threshold 0	biseqmethcalling
DO50511	BOCA-FR	SP195434	SA529173	IC128T_WGS	IC128T_RRBS	16	78133639	78133640	1	GRCh37	0	0	7	Illumina HiSeq	99.3	Single read http://www.illumina.com/technology/next-generation-sequencing/single-read-sequencing-assay.html	Bisulfite-Seq	20	bsmap 2.0 https://code.google.com/archive/p/bsmap/ -RRBS mode -equal_best_hits 100 -mismatch rate .08 -report_repeat 1 -seed_size 12 -random_number 0 -filter 5 -quality_threshold 0	biseqmethcalling
DO50511	BOCA-FR	SP195434	SA529173	IC128T_WGS	IC128T_RRBS	16	78133639	78133640	1	GRCh37	0	0	7	Illumina HiSeq	99.3	Single read http://www.illumina.com/technology/next-generation-sequencing/single-read-sequencing-assay.html	Bisulfite-Seq	20	bsmap 2.0 https://code.google.com/archive/p/bsmap/ -RRBS mode -equal_best_hits 100 -mismatch rate .08 -report_repeat 1 -seed_size 12 -random_number 0 -filter 5 -quality_threshold 0	biseqmethcalling
DO50509	BOCA-FR	SP195432	SA529224	IC174T_WGS	IC174T_RRBS	16	78133639	78133640	1	GRCh37	0	0	5	Illumina HiSeq	99.3	Single read http://www.illumina.com/technology/next-generation-sequencing/single-read-sequencing-assay.html	Bisulfite-Seq	20	bsmap 2.0 https://code.google.com/archive/p/bsmap/ -RRBS mode -equal_best_hits 100 -mismatch rate .08 -report_repeat 1 -seed_size 12 -random_number 0 -filter 5 -quality_threshold 0	biseqmethcalling
DO50509	BOCA-FR	SP195432	SA529224	IC174T_WGS	IC174T_RRBS	16	78133639	78133640	1	GRCh37	0	0	5	Illumina HiSeq	99.3	Single read http://www.illumina.com/technology/next-generation-sequencing/single-read-sequencing-assay.html	Bisulfite-Seq	20	bsmap 2.0 https://code.google.com/archive/p/bsmap/ -RRBS mode -equal_best_hits 100 -mismatch rate .08 -report_repeat 1 -seed_size 12 -random_number 0 -filter 5 -quality_threshold 0	biseqmethcalling
DO50501	BOCA-FR	SP195424	SA529040	IC053T_WGS	IC053T_RRBS	16	78133639	78133640	1	GRCh37	0	0	3	Illumina HiSeq	99.3	Single read http://www.illumina.com/technology/next-generation-sequencing/single-read-sequencing-assay.html	Bisulfite-Seq	20	bsmap 2.0 https://code.google.com/archive/p/bsmap/ -RRBS mode -equal_best_hits 100 -mismatch rate .08 -report_repeat 1 -seed_size 12 -random_number 0 -filter 5 -quality_threshold 0	biseqmethcalling
DO50501	BOCA-FR	SP195424	SA529040	IC053T_WGS	IC053T_RRBS	16	78133639	78133640	1	GRCh37	0	0	3	Illumina HiSeq	99.3	Single read http://www.illumina.com/technology/next-generation-sequencing/single-read-sequencing-assay.html	Bisulfite-Seq	20	bsmap 2.0 https://code.google.com/archive/p/bsmap/ -RRBS mode -equal_best_hits 100 -mismatch rate .08 -report_repeat 1 -seed_size 12 -random_number 0 -filter 5 -quality_threshold 0	biseqmethcalling
DO50507	BOCA-FR	SP195430	SA529268	IC224T_WGS	IC224T_RRBS	16	78133639	78133640	1	GRCh37	0	0	6	Illumina HiSeq	99.3	Single read http://www.illumina.com/technology/next-generation-sequencing/single-read-sequencing-assay.html	Bisulfite-Seq	20	bsmap 2.0 https://code.google.com/archive/p/bsmap/ -RRBS mode -equal_best_hits 100 -mismatch rate .08 -report_repeat 1 -seed_size 12 -random_number 0 -filter 5 -quality_threshold 0	biseqmethcalling
DO50507	BOCA-FR	SP195430	SA529268	IC224T_WGS	IC224T_RRBS	16	78133639	78133640	1	GRCh37	0	0	6	Illumina HiSeq	99.3	Single read http://www.illumina.com/technology/next-generation-sequencing/single-read-sequencing-assay.html	Bisulfite-Seq	20	bsmap 2.0 https://code.google.com/archive/p/bsmap/ -RRBS mode -equal_best_hits 100 -mismatch rate .08 -report_repeat 1 -seed_size 12 -random_number 0 -filter 5 -quality_threshold 0	biseqmethcalling
DO50597	BOCA-FR	SP195594	SA529285	IC973T_WGS	IC973T_RRBS	16	78133639	78133640	1	GRCh37	0	0	2	Illumina HiSeq	99.3	Single read http://www.illumina.com/technology/next-generation-sequencing/single-read-sequencing-assay.html	Bisulfite-Seq	20	bsmap 2.0 https://code.google.com/archive/p/bsmap/ -RRBS mode -equal_best_hits 100 -mismatch rate .08 -report_repeat 1 -seed_size 12 -random_number 0 -filter 5 -quality_threshold 0	biseqmethcalling
DO50597	BOCA-FR	SP195594	SA529285	IC973T_WGS	IC973T_RRBS	16	78133639	78133640	1	GRCh37	0	0	2	Illumina HiSeq	99.3	Single read http://www.illumina.com/technology/next-generation-sequencing/single-read-sequencing-assay.html	Bisulfite-Seq	20	bsmap 2.0 https://code.google.com/archive/p/bsmap/ -RRBS mode -equal_best_hits 100 -mismatch rate .08 -report_repeat 1 -seed_size 12 -random_number 0 -filter 5 -quality_threshold 0	biseqmethcalling
DO50599	BOCA-FR	SP195598	SA529262	IC215T_WGS	IC215T_RRBS	16	78133639	78133640	1	GRCh37	0	0	5	Illumina HiSeq	99.3	Single read http://www.illumina.com/technology/next-generation-sequencing/single-read-sequencing-assay.html	Bisulfite-Seq	20	bsmap 2.0 https://code.google.com/archive/p/bsmap/ -RRBS mode -equal_best_hits 100 -mismatch rate .08 -report_repeat 1 -seed_size 12 -random_number 0 -filter 5 -quality_threshold 0	biseqmethcalling
DO50599	BOCA-FR	SP195598	SA529262	IC215T_WGS	IC215T_RRBS	16	78133639	78133640	1	GRCh37	0	0	5	Illumina HiSeq	99.3	Single read http://www.illumina.com/technology/next-generation-sequencing/single-read-sequencing-assay.html	Bisulfite-Seq	20	bsmap 2.0 https://code.google.com/archive/p/bsmap/ -RRBS mode -equal_best_hits 100 -mismatch rate .08 -report_repeat 1 -seed_size 12 -random_number 0 -filter 5 -quality_threshold 0	biseqmethcalling
DO50591	BOCA-FR	SP195586	SA529028	IC046T_WGS	IC046T_RRBS	16	78133639	78133640	1	GRCh37	0	0	1	Illumina HiSeq	99.3	Single read http://www.illumina.com/technology/next-generation-sequencing/single-read-sequencing-assay.html	Bisulfite-Seq	20	bsmap 2.0 https://code.google.com/archive/p/bsmap/ -RRBS mode -equal_best_hits 100 -mismatch rate .08 -report_repeat 1 -seed_size 12 -random_number 0 -filter 5 -quality_threshold 0	biseqmethcalling
DO50591	BOCA-FR	SP195586	SA529028	IC046T_WGS	IC046T_RRBS	16	78133639	78133640	1	GRCh37	0	0	1	Illumina HiSeq	99.3	Single read http://www.illumina.com/technology/next-generation-sequencing/single-read-sequencing-assay.html	Bisulfite-Seq	20	bsmap 2.0 https://code.google.com/archive/p/bsmap/ -RRBS mode -equal_best_hits 100 -mismatch rate .08 -report_repeat 1 -seed_size 12 -random_number 0 -filter 5 -quality_threshold 0	biseqmethcalling
DO50581	BOCA-FR	SP195570	SA529158	IC295T_WGS	IC295T_RRBS	16	78133639	78133640	1	GRCh37	0	0	1	Illumina HiSeq	99.3	Single read http://www.illumina.com/technology/next-generation-sequencing/single-read-sequencing-assay.html	Bisulfite-Seq	20	bsmap 2.0 https://code.google.com/archive/p/bsmap/ -RRBS mode -equal_best_hits 100 -mismatch rate .08 -report_repeat 1 -seed_size 12 -random_number 0 -filter 5 -quality_threshold 0	biseqmethcalling
DO50581	BOCA-FR	SP195570	SA529158	IC295T_WGS	IC295T_RRBS	16	78133639	78133640	1	GRCh37	0	0	1	Illumina HiSeq	99.3	Single read http://www.illumina.com/technology/next-generation-sequencing/single-read-sequencing-assay.html	Bisulfite-Seq	20	bsmap 2.0 https://code.google.com/archive/p/bsmap/ -RRBS mode -equal_best_hits 100 -mismatch rate .08 -report_repeat 1 -seed_size 12 -random_number 0 -filter 5 -quality_threshold 0	biseqmethcalling
DO50584	BOCA-FR	SP195574	SA529169	IC297T_WGS	IC297T_RRBS	16	78133639	78133640	1	GRCh37	0	0	1	Illumina HiSeq	99.3	Single read http://www.illumina.com/technology/next-generation-sequencing/single-read-sequencing-assay.html	Bisulfite-Seq	20	bsmap 2.0 https://code.google.com/archive/p/bsmap/ -RRBS mode -equal_best_hits 100 -mismatch rate .08 -report_repeat 1 -seed_size 12 -random_number 0 -filter 5 -quality_threshold 0	biseqmethcalling
DO50584	BOCA-FR	SP195574	SA529169	IC297T_WGS	IC297T_RRBS	16	78133639	78133640	1	GRCh37	0	0	1	Illumina HiSeq	99.3	Single read http://www.illumina.com/technology/next-generation-sequencing/single-read-sequencing-assay.html	Bisulfite-Seq	20	bsmap 2.0 https://code.google.com/archive/p/bsmap/ -RRBS mode -equal_best_hits 100 -mismatch rate .08 -report_repeat 1 -seed_size 12 -random_number 0 -filter 5 -quality_threshold 0	biseqmethcalling
DO50579	BOCA-FR	SP195566	SA529218	IC168T_WGS	IC168T_RRBS	16	78133639	78133640	1	GRCh37	0	0	9	Illumina HiSeq	99.3	Single read http://www.illumina.com/technology/next-generation-sequencing/single-read-sequencing-assay.html	Bisulfite-Seq	20	bsmap 2.0 https://code.google.com/archive/p/bsmap/ -RRBS mode -equal_best_hits 100 -mismatch rate .08 -report_repeat 1 -seed_size 12 -random_number 0 -filter 5 -quality_threshold 0	biseqmethcalling
DO50579	BOCA-FR	SP195566	SA529218	IC168T_WGS	IC168T_RRBS	16	78133639	78133640	1	GRCh37	0	0	9	Illumina HiSeq	99.3	Single read http://www.illumina.com/technology/next-generation-sequencing/single-read-sequencing-assay.html	Bisulfite-Seq	20	bsmap 2.0 https://code.google.com/archive/p/bsmap/ -RRBS mode -equal_best_hits 100 -mismatch rate .08 -report_repeat 1 -seed_size 12 -random_number 0 -filter 5 -quality_threshold 0	biseqmethcalling
DO50571	BOCA-FR	SP195546	SA529259	IC319T_WGS	IC319T_RRBS	16	78133639	78133640	1	GRCh37	0	0	2	Illumina HiSeq	99.3	Single read http://www.illumina.com/technology/next-generation-sequencing/single-read-sequencing-assay.html	Bisulfite-Seq	20	bsmap 2.0 https://code.google.com/archive/p/bsmap/ -RRBS mode -equal_best_hits 100 -mismatch rate .08 -report_repeat 1 -seed_size 12 -random_number 0 -filter 5 -quality_threshold 0	biseqmethcalling
DO50571	BOCA-FR	SP195546	SA529259	IC319T_WGS	IC319T_RRBS	16	78133639	78133640	1	GRCh37	0	0	2	Illumina HiSeq	99.3	Single read http://www.illumina.com/technology/next-generation-sequencing/single-read-sequencing-assay.html	Bisulfite-Seq	20	bsmap 2.0 https://code.google.com/archive/p/bsmap/ -RRBS mode -equal_best_hits 100 -mismatch rate .08 -report_repeat 1 -seed_size 12 -random_number 0 -filter 5 -quality_threshold 0	biseqmethcalling
DO50573	BOCA-FR	SP195554	SA529009	IC015T_WGS	IC015T_RRBS	16	78133639	78133640	1	GRCh37	0	0	2	Illumina HiSeq	99.3	Single read http://www.illumina.com/technology/next-generation-sequencing/single-read-sequencing-assay.html	Bisulfite-Seq	20	bsmap 2.0 https://code.google.com/archive/p/bsmap/ -RRBS mode -equal_best_hits 100 -mismatch rate .08 -report_repeat 1 -seed_size 12 -random_number 0 -filter 5 -quality_threshold 0	biseqmethcalling
DO50573	BOCA-FR	SP195554	SA529009	IC015T_WGS	IC015T_RRBS	16	78133639	78133640	1	GRCh37	0	0	2	Illumina HiSeq	99.3	Single read http://www.illumina.com/technology/next-generation-sequencing/single-read-sequencing-assay.html	Bisulfite-Seq	20	bsmap 2.0 https://code.google.com/archive/p/bsmap/ -RRBS mode -equal_best_hits 100 -mismatch rate .08 -report_repeat 1 -seed_size 12 -random_number 0 -filter 5 -quality_threshold 0	biseqmethcalling
DO50575	BOCA-FR	SP195558	SA529184	IC136T_WGS	IC136T_RRBS	16	78133639	78133640	1	GRCh37	0	0	5	Illumina HiSeq	99.3	Single read http://www.illumina.com/technology/next-generation-sequencing/single-read-sequencing-assay.html	Bisulfite-Seq	20	bsmap 2.0 https://code.google.com/archive/p/bsmap/ -RRBS mode -equal_best_hits 100 -mismatch rate .08 -report_repeat 1 -seed_size 12 -random_number 0 -filter 5 -quality_threshold 0	biseqmethcalling
DO50575	BOCA-FR	SP195558	SA529184	IC136T_WGS	IC136T_RRBS	16	78133639	78133640	1	GRCh37	0	0	5	Illumina HiSeq	99.3	Single read http://www.illumina.com/technology/next-generation-sequencing/single-read-sequencing-assay.html	Bisulfite-Seq	20	bsmap 2.0 https://code.google.com/archive/p/bsmap/ -RRBS mode -equal_best_hits 100 -mismatch rate .08 -report_repeat 1 -seed_size 12 -random_number 0 -filter 5 -quality_threshold 0	biseqmethcalling
DO50567	BOCA-FR	SP195534	SA529146	IC111T_WGS	IC111T_RRBS	16	78133639	78133640	1	GRCh37	0	0	3	Illumina HiSeq	99.3	Single read http://www.illumina.com/technology/next-generation-sequencing/single-read-sequencing-assay.html	Bisulfite-Seq	20	bsmap 2.0 https://code.google.com/archive/p/bsmap/ -RRBS mode -equal_best_hits 100 -mismatch rate .08 -report_repeat 1 -seed_size 12 -random_number 0 -filter 5 -quality_threshold 0	biseqmethcalling
DO50567	BOCA-FR	SP195534	SA529146	IC111T_WGS	IC111T_RRBS	16	78133639	78133640	1	GRCh37	0	0	3	Illumina HiSeq	99.3	Single read http://www.illumina.com/technology/next-generation-sequencing/single-read-sequencing-assay.html	Bisulfite-Seq	20	bsmap 2.0 https://code.google.com/archive/p/bsmap/ -RRBS mode -equal_best_hits 100 -mismatch rate .08 -report_repeat 1 -seed_size 12 -random_number 0 -filter 5 -quality_threshold 0	biseqmethcalling
DO50562	BOCA-FR	SP195522	SA529111	IC092T_WGS	IC092T_RRBS	16	78133639	78133640	1	GRCh37	0	0	1	Illumina HiSeq	99.3	Single read http://www.illumina.com/technology/next-generation-sequencing/single-read-sequencing-assay.html	Bisulfite-Seq	20	bsmap 2.0 https://code.google.com/archive/p/bsmap/ -RRBS mode -equal_best_hits 100 -mismatch rate .08 -report_repeat 1 -seed_size 12 -random_number 0 -filter 5 -quality_threshold 0	biseqmethcalling
DO50562	BOCA-FR	SP195522	SA529111	IC092T_WGS	IC092T_RRBS	16	78133639	78133640	1	GRCh37	0	0	1	Illumina HiSeq	99.3	Single read http://www.illumina.com/technology/next-generation-sequencing/single-read-sequencing-assay.html	Bisulfite-Seq	20	bsmap 2.0 https://code.google.com/archive/p/bsmap/ -RRBS mode -equal_best_hits 100 -mismatch rate .08 -report_repeat 1 -seed_size 12 -random_number 0 -filter 5 -quality_threshold 0	biseqmethcalling
DO50557	BOCA-FR	SP195510	SA529151	IC294T_WGS	IC294T_RRBS	16	78133639	78133640	1	GRCh37	0	0	3	Illumina HiSeq	99.3	Single read http://www.illumina.com/technology/next-generation-sequencing/single-read-sequencing-assay.html	Bisulfite-Seq	20	bsmap 2.0 https://code.google.com/archive/p/bsmap/ -RRBS mode -equal_best_hits 100 -mismatch rate .08 -report_repeat 1 -seed_size 12 -random_number 0 -filter 5 -quality_threshold 0	biseqmethcalling
DO50557	BOCA-FR	SP195510	SA529151	IC294T_WGS	IC294T_RRBS	16	78133639	78133640	1	GRCh37	0	0	3	Illumina HiSeq	99.3	Single read http://www.illumina.com/technology/next-generation-sequencing/single-read-sequencing-assay.html	Bisulfite-Seq	20	bsmap 2.0 https://code.google.com/archive/p/bsmap/ -RRBS mode -equal_best_hits 100 -mismatch rate .08 -report_repeat 1 -seed_size 12 -random_number 0 -filter 5 -quality_threshold 0	biseqmethcalling
DO50559	BOCA-FR	SP195514	SA529281	IC831T_WGS	IC831T_RRBS	16	78133639	78133640	1	GRCh37	0	0	7	Illumina HiSeq	99.3	Single read http://www.illumina.com/technology/next-generation-sequencing/single-read-sequencing-assay.html	Bisulfite-Seq	20	bsmap 2.0 https://code.google.com/archive/p/bsmap/ -RRBS mode -equal_best_hits 100 -mismatch rate .08 -report_repeat 1 -seed_size 12 -random_number 0 -filter 5 -quality_threshold 0	biseqmethcalling
DO50559	BOCA-FR	SP195514	SA529281	IC831T_WGS	IC831T_RRBS	16	78133639	78133640	1	GRCh37	0	0	7	Illumina HiSeq	99.3	Single read http://www.illumina.com/technology/next-generation-sequencing/single-read-sequencing-assay.html	Bisulfite-Seq	20	bsmap 2.0 https://code.google.com/archive/p/bsmap/ -RRBS mode -equal_best_hits 100 -mismatch rate .08 -report_repeat 1 -seed_size 12 -random_number 0 -filter 5 -quality_threshold 0	biseqmethcalling
DO50550	BOCA-FR	SP195494	SA529194	IC302T_WGS	IC302T_RRBS	16	78133639	78133640	1	GRCh37	0	0	2	Illumina HiSeq	99.3	Single read http://www.illumina.com/technology/next-generation-sequencing/single-read-sequencing-assay.html	Bisulfite-Seq	20	bsmap 2.0 https://code.google.com/archive/p/bsmap/ -RRBS mode -equal_best_hits 100 -mismatch rate .08 -report_repeat 1 -seed_size 12 -random_number 0 -filter 5 -quality_threshold 0	biseqmethcalling
DO50550	BOCA-FR	SP195494	SA529194	IC302T_WGS	IC302T_RRBS	16	78133639	78133640	1	GRCh37	0	0	2	Illumina HiSeq	99.3	Single read http://www.illumina.com/technology/next-generation-sequencing/single-read-sequencing-assay.html	Bisulfite-Seq	20	bsmap 2.0 https://code.google.com/archive/p/bsmap/ -RRBS mode -equal_best_hits 100 -mismatch rate .08 -report_repeat 1 -seed_size 12 -random_number 0 -filter 5 -quality_threshold 0	biseqmethcalling
DO50551	BOCA-FR	SP195498	SA529145	IC288T_WGS	IC288T_RRBS	16	78133639	78133640	1	GRCh37	0	0	2	Illumina HiSeq	99.3	Single read http://www.illumina.com/technology/next-generation-sequencing/single-read-sequencing-assay.html	Bisulfite-Seq	20	bsmap 2.0 https://code.google.com/archive/p/bsmap/ -RRBS mode -equal_best_hits 100 -mismatch rate .08 -report_repeat 1 -seed_size 12 -random_number 0 -filter 5 -quality_threshold 0	biseqmethcalling
DO50551	BOCA-FR	SP195498	SA529145	IC288T_WGS	IC288T_RRBS	16	78133639	78133640	1	GRCh37	0	0	2	Illumina HiSeq	99.3	Single read http://www.illumina.com/technology/next-generation-sequencing/single-read-sequencing-assay.html	Bisulfite-Seq	20	bsmap 2.0 https://code.google.com/archive/p/bsmap/ -RRBS mode -equal_best_hits 100 -mismatch rate .08 -report_repeat 1 -seed_size 12 -random_number 0 -filter 5 -quality_threshold 0	biseqmethcalling
DO50553	BOCA-FR	SP195502	SA529076	IC071T_WGS	IC071T_RRBS	16	78133639	78133640	1	GRCh37	0	0	6	Illumina HiSeq	99.3	Single read http://www.illumina.com/technology/next-generation-sequencing/single-read-sequencing-assay.html	Bisulfite-Seq	20	bsmap 2.0 https://code.google.com/archive/p/bsmap/ -RRBS mode -equal_best_hits 100 -mismatch rate .08 -report_repeat 1 -seed_size 12 -random_number 0 -filter 5 -quality_threshold 0	biseqmethcalling
DO50553	BOCA-FR	SP195502	SA529076	IC071T_WGS	IC071T_RRBS	16	78133639	78133640	1	GRCh37	0	0	6	Illumina HiSeq	99.3	Single read http://www.illumina.com/technology/next-generation-sequencing/single-read-sequencing-assay.html	Bisulfite-Seq	20	bsmap 2.0 https://code.google.com/archive/p/bsmap/ -RRBS mode -equal_best_hits 100 -mismatch rate .08 -report_repeat 1 -seed_size 12 -random_number 0 -filter 5 -quality_threshold 0	biseqmethcalling
DO50555	BOCA-FR	SP195506	SA529271	IC324T_WGS	IC324T_RRBS	16	78133639	78133640	1	GRCh37	0	0	3	Illumina HiSeq	99.3	Single read http://www.illumina.com/technology/next-generation-sequencing/single-read-sequencing-assay.html	Bisulfite-Seq	20	bsmap 2.0 https://code.google.com/archive/p/bsmap/ -RRBS mode -equal_best_hits 100 -mismatch rate .08 -report_repeat 1 -seed_size 12 -random_number 0 -filter 5 -quality_threshold 0	biseqmethcalling
DO50555	BOCA-FR	SP195506	SA529271	IC324T_WGS	IC324T_RRBS	16	78133639	78133640	1	GRCh37	0	0	3	Illumina HiSeq	99.3	Single read http://www.illumina.com/technology/next-generation-sequencing/single-read-sequencing-assay.html	Bisulfite-Seq	20	bsmap 2.0 https://code.google.com/archive/p/bsmap/ -RRBS mode -equal_best_hits 100 -mismatch rate .08 -report_repeat 1 -seed_size 12 -random_number 0 -filter 5 -quality_threshold 0	biseqmethcalling
DO50545	BOCA-FR	SP195479	SA529027	IC262T_WGS	IC262T_RRBS	16	78133639	78133640	1	GRCh37	0	0	5	Illumina HiSeq	99.3	Single read http://www.illumina.com/technology/next-generation-sequencing/single-read-sequencing-assay.html	Bisulfite-Seq	20	bsmap 2.0 https://code.google.com/archive/p/bsmap/ -RRBS mode -equal_best_hits 100 -mismatch rate .08 -report_repeat 1 -seed_size 12 -random_number 0 -filter 5 -quality_threshold 0	biseqmethcalling
DO50545	BOCA-FR	SP195479	SA529027	IC262T_WGS	IC262T_RRBS	16	78133639	78133640	1	GRCh37	0	0	5	Illumina HiSeq	99.3	Single read http://www.illumina.com/technology/next-generation-sequencing/single-read-sequencing-assay.html	Bisulfite-Seq	20	bsmap 2.0 https://code.google.com/archive/p/bsmap/ -RRBS mode -equal_best_hits 100 -mismatch rate .08 -report_repeat 1 -seed_size 12 -random_number 0 -filter 5 -quality_threshold 0	biseqmethcalling
DO50549	BOCA-FR	SP195486	SA529200	IC303T_WGS	IC303T_RRBS	16	78133639	78133640	1	GRCh37	0	0	4	Illumina HiSeq	99.3	Single read http://www.illumina.com/technology/next-generation-sequencing/single-read-sequencing-assay.html	Bisulfite-Seq	20	bsmap 2.0 https://code.google.com/archive/p/bsmap/ -RRBS mode -equal_best_hits 100 -mismatch rate .08 -report_repeat 1 -seed_size 12 -random_number 0 -filter 5 -quality_threshold 0	biseqmethcalling
DO50549	BOCA-FR	SP195486	SA529200	IC303T_WGS	IC303T_RRBS	16	78133639	78133640	1	GRCh37	0	0	4	Illumina HiSeq	99.3	Single read http://www.illumina.com/technology/next-generation-sequencing/single-read-sequencing-assay.html	Bisulfite-Seq	20	bsmap 2.0 https://code.google.com/archive/p/bsmap/ -RRBS mode -equal_best_hits 100 -mismatch rate .08 -report_repeat 1 -seed_size 12 -random_number 0 -filter 5 -quality_threshold 0	biseqmethcalling
DO50541	BOCA-FR	SP195470	SA529232	IC311T_WGS	IC311T_RRBS	16	78133639	78133640	1	GRCh37	0	0	1	Illumina HiSeq	99.3	Single read http://www.illumina.com/technology/next-generation-sequencing/single-read-sequencing-assay.html	Bisulfite-Seq	20	bsmap 2.0 https://code.google.com/archive/p/bsmap/ -RRBS mode -equal_best_hits 100 -mismatch rate .08 -report_repeat 1 -seed_size 12 -random_number 0 -filter 5 -quality_threshold 0	biseqmethcalling
DO50541	BOCA-FR	SP195470	SA529232	IC311T_WGS	IC311T_RRBS	16	78133639	78133640	1	GRCh37	0	0	1	Illumina HiSeq	99.3	Single read http://www.illumina.com/technology/next-generation-sequencing/single-read-sequencing-assay.html	Bisulfite-Seq	20	bsmap 2.0 https://code.google.com/archive/p/bsmap/ -RRBS mode -equal_best_hits 100 -mismatch rate .08 -report_repeat 1 -seed_size 12 -random_number 0 -filter 5 -quality_threshold 0	biseqmethcalling
DO50542	BOCA-FR	SP195472	SA529139	IC286T_WGS	IC286T_RRBS	16	78133639	78133640	1	GRCh37	0	0	3	Illumina HiSeq	99.3	Single read http://www.illumina.com/technology/next-generation-sequencing/single-read-sequencing-assay.html	Bisulfite-Seq	20	bsmap 2.0 https://code.google.com/archive/p/bsmap/ -RRBS mode -equal_best_hits 100 -mismatch rate .08 -report_repeat 1 -seed_size 12 -random_number 0 -filter 5 -quality_threshold 0	biseqmethcalling
DO50542	BOCA-FR	SP195472	SA529139	IC286T_WGS	IC286T_RRBS	16	78133639	78133640	1	GRCh37	0	0	3	Illumina HiSeq	99.3	Single read http://www.illumina.com/technology/next-generation-sequencing/single-read-sequencing-assay.html	Bisulfite-Seq	20	bsmap 2.0 https://code.google.com/archive/p/bsmap/ -RRBS mode -equal_best_hits 100 -mismatch rate .08 -report_repeat 1 -seed_size 12 -random_number 0 -filter 5 -quality_threshold 0	biseqmethcalling
DO50543	BOCA-FR	SP195474	SA529196	IC149T_WGS	IC149T_RRBS	16	78133639	78133640	1	GRCh37	0	0	2	Illumina HiSeq	99.3	Single read http://www.illumina.com/technology/next-generation-sequencing/single-read-sequencing-assay.html	Bisulfite-Seq	20	bsmap 2.0 https://code.google.com/archive/p/bsmap/ -RRBS mode -equal_best_hits 100 -mismatch rate .08 -report_repeat 1 -seed_size 12 -random_number 0 -filter 5 -quality_threshold 0	biseqmethcalling
DO50543	BOCA-FR	SP195474	SA529196	IC149T_WGS	IC149T_RRBS	16	78133639	78133640	1	GRCh37	0	0	2	Illumina HiSeq	99.3	Single read http://www.illumina.com/technology/next-generation-sequencing/single-read-sequencing-assay.html	Bisulfite-Seq	20	bsmap 2.0 https://code.google.com/archive/p/bsmap/ -RRBS mode -equal_best_hits 100 -mismatch rate .08 -report_repeat 1 -seed_size 12 -random_number 0 -filter 5 -quality_threshold 0	biseqmethcalling
DO50544	BOCA-FR	SP195476	SA529273	IC325T_WGS	IC325T_RRBS	16	78133639	78133640	1	GRCh37	0	0	1	Illumina HiSeq	99.3	Single read http://www.illumina.com/technology/next-generation-sequencing/single-read-sequencing-assay.html	Bisulfite-Seq	20	bsmap 2.0 https://code.google.com/archive/p/bsmap/ -RRBS mode -equal_best_hits 100 -mismatch rate .08 -report_repeat 1 -seed_size 12 -random_number 0 -filter 5 -quality_threshold 0	biseqmethcalling
DO50544	BOCA-FR	SP195476	SA529273	IC325T_WGS	IC325T_RRBS	16	78133639	78133640	1	GRCh37	0	0	1	Illumina HiSeq	99.3	Single read http://www.illumina.com/technology/next-generation-sequencing/single-read-sequencing-assay.html	Bisulfite-Seq	20	bsmap 2.0 https://code.google.com/archive/p/bsmap/ -RRBS mode -equal_best_hits 100 -mismatch rate .08 -report_repeat 1 -seed_size 12 -random_number 0 -filter 5 -quality_threshold 0	biseqmethcalling
DO50536	BOCA-FR	SP195464	SA529267	IC323T_WGS	IC323T_RRBS	16	78133639	78133640	1	GRCh37	0	0	1	Illumina HiSeq	99.3	Single read http://www.illumina.com/technology/next-generation-sequencing/single-read-sequencing-assay.html	Bisulfite-Seq	20	bsmap 2.0 https://code.google.com/archive/p/bsmap/ -RRBS mode -equal_best_hits 100 -mismatch rate .08 -report_repeat 1 -seed_size 12 -random_number 0 -filter 5 -quality_threshold 0	biseqmethcalling
DO50536	BOCA-FR	SP195464	SA529267	IC323T_WGS	IC323T_RRBS	16	78133639	78133640	1	GRCh37	0	0	1	Illumina HiSeq	99.3	Single read http://www.illumina.com/technology/next-generation-sequencing/single-read-sequencing-assay.html	Bisulfite-Seq	20	bsmap 2.0 https://code.google.com/archive/p/bsmap/ -RRBS mode -equal_best_hits 100 -mismatch rate .08 -report_repeat 1 -seed_size 12 -random_number 0 -filter 5 -quality_threshold 0	biseqmethcalling
DO50530	BOCA-FR	SP195456	SA529190	IC147T_WGS	IC147T_RRBS	16	78133639	78133640	1	GRCh37	0	0	2	Illumina HiSeq	99.3	Single read http://www.illumina.com/technology/next-generation-sequencing/single-read-sequencing-assay.html	Bisulfite-Seq	20	bsmap 2.0 https://code.google.com/archive/p/bsmap/ -RRBS mode -equal_best_hits 100 -mismatch rate .08 -report_repeat 1 -seed_size 12 -random_number 0 -filter 5 -quality_threshold 0	biseqmethcalling
DO50530	BOCA-FR	SP195456	SA529190	IC147T_WGS	IC147T_RRBS	16	78133639	78133640	1	GRCh37	0	0	2	Illumina HiSeq	99.3	Single read http://www.illumina.com/technology/next-generation-sequencing/single-read-sequencing-assay.html	Bisulfite-Seq	20	bsmap 2.0 https://code.google.com/archive/p/bsmap/ -RRBS mode -equal_best_hits 100 -mismatch rate .08 -report_repeat 1 -seed_size 12 -random_number 0 -filter 5 -quality_threshold 0	biseqmethcalling
DO50531	BOCA-FR	SP195458	SA529117	IC093T_WGS	IC093T_RRBS	16	78133639	78133640	1	GRCh37	0	0	4	Illumina HiSeq	99.3	Single read http://www.illumina.com/technology/next-generation-sequencing/single-read-sequencing-assay.html	Bisulfite-Seq	20	bsmap 2.0 https://code.google.com/archive/p/bsmap/ -RRBS mode -equal_best_hits 100 -mismatch rate .08 -report_repeat 1 -seed_size 12 -random_number 0 -filter 5 -quality_threshold 0	biseqmethcalling
DO50531	BOCA-FR	SP195458	SA529117	IC093T_WGS	IC093T_RRBS	16	78133639	78133640	1	GRCh37	0	0	4	Illumina HiSeq	99.3	Single read http://www.illumina.com/technology/next-generation-sequencing/single-read-sequencing-assay.html	Bisulfite-Seq	20	bsmap 2.0 https://code.google.com/archive/p/bsmap/ -RRBS mode -equal_best_hits 100 -mismatch rate .08 -report_repeat 1 -seed_size 12 -random_number 0 -filter 5 -quality_threshold 0	biseqmethcalling
DO50533	BOCA-FR	SP195460	SA529257	IC213T_WGS	IC213T_RRBS	16	78133639	78133640	1	GRCh37	0	0	3	Illumina HiSeq	99.3	Single read http://www.illumina.com/technology/next-generation-sequencing/single-read-sequencing-assay.html	Bisulfite-Seq	20	bsmap 2.0 https://code.google.com/archive/p/bsmap/ -RRBS mode -equal_best_hits 100 -mismatch rate .08 -report_repeat 1 -seed_size 12 -random_number 0 -filter 5 -quality_threshold 0	biseqmethcalling
DO50533	BOCA-FR	SP195460	SA529257	IC213T_WGS	IC213T_RRBS	16	78133639	78133640	1	GRCh37	0	0	3	Illumina HiSeq	99.3	Single read http://www.illumina.com/technology/next-generation-sequencing/single-read-sequencing-assay.html	Bisulfite-Seq	20	bsmap 2.0 https://code.google.com/archive/p/bsmap/ -RRBS mode -equal_best_hits 100 -mismatch rate .08 -report_repeat 1 -seed_size 12 -random_number 0 -filter 5 -quality_threshold 0	biseqmethcalling
DO50526	BOCA-FR	SP195452	SA529034	IC049T_WGS	IC049T_RRBS	16	78133639	78133640	1	GRCh37	0	0	2	Illumina HiSeq	99.3	Single read http://www.illumina.com/technology/next-generation-sequencing/single-read-sequencing-assay.html	Bisulfite-Seq	20	bsmap 2.0 https://code.google.com/archive/p/bsmap/ -RRBS mode -equal_best_hits 100 -mismatch rate .08 -report_repeat 1 -seed_size 12 -random_number 0 -filter 5 -quality_threshold 0	biseqmethcalling
DO50526	BOCA-FR	SP195452	SA529034	IC049T_WGS	IC049T_RRBS	16	78133639	78133640	1	GRCh37	0	0	2	Illumina HiSeq	99.3	Single read http://www.illumina.com/technology/next-generation-sequencing/single-read-sequencing-assay.html	Bisulfite-Seq	20	bsmap 2.0 https://code.google.com/archive/p/bsmap/ -RRBS mode -equal_best_hits 100 -mismatch rate .08 -report_repeat 1 -seed_size 12 -random_number 0 -filter 5 -quality_threshold 0	biseqmethcalling
[truncated: 140,238 more rows]

## Sheet: CLLE-ES WWOX
icgc_donor_id	project_code	icgc_specimen_id	icgc_sample_id	submitted_sample_id	analysis_id	chromosome	chromosome_start	chromosome_end	chromosome_strand	assembly_version	methylation_ratio	methylated_read_count	unmethylated_read_count	sequencing_platform	experimental_protocol	sequencing_strategy	base_quality_score_threshold	alignment_algorithm	raw_data_repository	raw_data_accession
[truncated: 110,036 more rows]
