# Supplementary material for: Dosage effect of copy number variation in epilepsy and ten regions of the human brain
Source: Sci Rep. 2025 Dec 4;15:45726. doi: 10.1038/s41598-025-28338-2 (PMC12753814; doi:10.1038/s41598-025-28338-2)
Supplement: Supplementary file 10 — Supplementary Information 10. [file 41598_2025_28338_MOESM10_ESM.xlsx]

## Sheet: UKBEC chr1p36
Supplementary Table 10. WGCNA results for gene clusters in the UKBEC dataset. WGCNA based weighted co-expression network analysis for the chromosome 1p36 and 9q22 regions in the UKBEC study. The expression matrix used was the average expression across all brain regions (aveALL, see methods).
chrom	location	tissue type	probe id	cluster color
chr1	17121	aveALL	t2390568	turquoise
chr1	17774	aveALL	t2390574	turquoise
chr1	20239	aveALL	t2390583	turquoise
chr1	139309	aveALL	t2315165	turquoise
chr1	713976	aveALL	t2390725	turquoise
chr1	761588	aveALL	t2390977	grey
chr1	762081	aveALL	t2390978	grey
chr1	762834	aveALL	t2390982	blue
chr1	783084	aveALL	t2315391	turquoise
chr1	787322	aveALL	t2315396	turquoise
chr1	789403	aveALL	t2315402	turquoise
chr1	791311	aveALL	t2315406	turquoise
chr1	791858	aveALL	t2315407	turquoise
chr1	792034	aveALL	t2315408	turquoise
chr1	792566	aveALL	t2315409	turquoise
chr1	793760	aveALL	t2315411	turquoise
chr1	809497	aveALL	t2390991	blue
chr1	847368	aveALL	t4053392	turquoise
chr1	847536	aveALL	t4053393	grey
chr1	849737	aveALL	t4053395	grey
chr1	852885	aveALL	t4054614	grey
chr1	853109	aveALL	t4054615	blue
chr1	853510	aveALL	t4054617	blue
chr1	853635	aveALL	t4054618	blue
chr1	853694	aveALL	t4054619	grey
chr1	853807	aveALL	t4054620	blue
chr1	853975	aveALL	t4054621	blue
chr1	854454	aveALL	t4054623	grey
chr1	854791	aveALL	t4054624	blue
chr1	855922	aveALL	t4054625	grey
chr1	856348	aveALL	t4054626	blue
chr1	861302	aveALL	t4053418	blue
chr1	865573	aveALL	t4053423	grey
chr1	866435	aveALL	t4053424	blue
chr1	871178	aveALL	t4053427	blue
chr1	874447	aveALL	t4053429	blue
chr1	874696	aveALL	t4053431	blue
chr1	876524	aveALL	t4053437	blue
chr1	876630	aveALL	t4053438	blue
chr1	877529	aveALL	t4053439	blue
chr1	878025	aveALL	t4053442	blue
chr1	878634	aveALL	t4053444	blue
chr1	879408	aveALL	t4053449	blue
chr1	879616	aveALL	t4053451	grey
chr1	881987	aveALL	t4054650	greenyellow
chr1	887889	aveALL	t4054660	turquoise
chr1	892743	aveALL	t4054671	blue
chr1	894357	aveALL	t4054672	turquoise
chr1	894621	aveALL	t4054674	blue
chr1	895991	aveALL	t4053464	blue
chr1	896773	aveALL	t4053467	turquoise
chr1	896974	aveALL	t4053469	blue
chr1	897015	aveALL	t4053470	blue
chr1	897243	aveALL	t4053472	turquoise
chr1	897494	aveALL	t4053473	blue
chr1	897741	aveALL	t4053475	blue
chr1	898100	aveALL	t4053476	blue
chr1	898517	aveALL	t4053478	blue
chr1	898650	aveALL	t4053479	blue
chr1	898725	aveALL	t4053480	blue
chr1	898844	aveALL	t4053481	blue
chr1	898918	aveALL	t4053482	grey
chr1	899300	aveALL	t4053483	blue
chr1	899500	aveALL	t4053484	blue
chr1	899750	aveALL	t4053485	grey
chr1	900363	aveALL	t4053486	turquoise
chr1	900512	aveALL	t4053487	blue
chr1	900602	aveALL	t4053488	blue
chr1	900852	aveALL	t4053489	blue
chr1	902092	aveALL	t4053499	blue
chr1	905664	aveALL	t4053502	turquoise
chr1	905910	aveALL	t4053503	blue
chr1	906068	aveALL	t4053504	blue
chr1	906143	aveALL	t4053505	blue
chr1	906300	aveALL	t4053507	green
chr1	906458	aveALL	t4053508	blue
chr1	906496	aveALL	t4053509	blue
chr1	906707	aveALL	t4053510	blue
chr1	907455	aveALL	t4053512	blue
chr1	907674	aveALL	t4053513	grey
chr1	908250	aveALL	t4053514	blue
chr1	908567	aveALL	t4053516	turquoise
chr1	908923	aveALL	t4053517	blue
chr1	909853	aveALL	t4053521	blue
chr1	910023	aveALL	t4053522	grey
chr1	911437	aveALL	t4054683	blue
chr1	911597	aveALL	t4054685	blue
chr1	911962	aveALL	t4054687	grey
chr1	914261	aveALL	t4054717	blue
chr1	914483	aveALL	t4054719	grey
chr1	915062	aveALL	t4054721	blue
chr1	915635	aveALL	t4054723	blue
chr1	934363	aveALL	t4054706	yellow
chr1	934580	aveALL	t4054708	blue
chr1	934927	aveALL	t4054709	grey
chr1	935098	aveALL	t4054711	blue
chr1	935173	aveALL	t4054712	blue
chr1	935296	aveALL	t4054713	blue
chr1	949444	aveALL	t4053546	blue
chr1	949625	aveALL	t4053547	grey
chr1	955588	aveALL	t4053551	turquoise
chr1	957590	aveALL	t4053554	purple
chr1	970675	aveALL	t4053565	blue
chr1	976109	aveALL	t4053573	yellow
chr1	976567	aveALL	t4053574	yellow
chr1	976925	aveALL	t4053575	green
chr1	977362	aveALL	t4053576	blue
chr1	978635	aveALL	t4053579	brown
chr1	978942	aveALL	t4053580	blue
chr1	979297	aveALL	t4053581	grey
chr1	979489	aveALL	t4053582	blue
chr1	979770	aveALL	t4053584	blue
chr1	980584	aveALL	t4053586	grey
chr1	980827	aveALL	t4053588	turquoise
chr1	981127	aveALL	t4053589	black
chr1	981359	aveALL	t4053590	turquoise
chr1	981552	aveALL	t4053591	turquoise
chr1	981609	aveALL	t4053592	turquoise
chr1	981781	aveALL	t4053594	blue
chr1	982065	aveALL	t4053595	blue
chr1	982242	aveALL	t4053598	green
chr1	982752	aveALL	t4053600	grey
chr1	983204	aveALL	t4053605	yellow
chr1	983393	aveALL	t4053606	grey
chr1	984319	aveALL	t4053609	grey
chr1	984644	aveALL	t4053610	brown
chr1	984984	aveALL	t4053611	turquoise
chr1	985283	aveALL	t4053612	yellow
chr1	985646	aveALL	t4053613	turquoise
chr1	985811	aveALL	t4053614	blue
chr1	986137	aveALL	t4053615	grey
chr1	986638	aveALL	t4053616	yellow
chr1	986943	aveALL	t4053618	blue
chr1	987130	aveALL	t4053619	yellow
chr1	988718	aveALL	t4053622	grey
chr1	988980	aveALL	t4053625	blue
chr1	989136	aveALL	t4053627	grey
chr1	989365	aveALL	t4053628	grey
chr1	989945	aveALL	t4053630	blue
chr1	990237	aveALL	t4053631	blue
chr1	991015	aveALL	t4053634	blue
chr1	991099	aveALL	t4053635	turquoise
chr1	991291	aveALL	t4053637	yellow
chr1	1007265	aveALL	t2391006	grey
chr1	1007300	aveALL	t2391007	blue
chr1	1007559	aveALL	t2391073	blue
chr1	1007787	aveALL	t2391075	blue
chr1	1009519	aveALL	t2391009	blue
chr1	1017214	aveALL	t2391011	grey
chr1	1017352	aveALL	t2391012	blue
chr1	1017649	aveALL	t2391014	grey
chr1	1018010	aveALL	t2391015	grey
chr1	1018273	aveALL	t2391016	blue
chr1	1018650	aveALL	t2391017	grey
chr1	1019300	aveALL	t2391018	turquoise
chr1	1019479	aveALL	t2391020	blue
chr1	1019736	aveALL	t2391021	blue
chr1	1019780	aveALL	t2391022	blue
chr1	1020631	aveALL	t2391026	grey
chr1	1021279	aveALL	t2391027	turquoise
chr1	1022591	aveALL	t2391030	blue
chr1	1022660	aveALL	t2391031	blue
chr1	1022714	aveALL	t2391032	green
chr1	1022882	aveALL	t2391035	grey
chr1	1025756	aveALL	t2391040	grey
chr1	1025812	aveALL	t2391041	blue
chr1	1025884	aveALL	t2391042	blue
chr1	1025991	aveALL	t2391043	blue
chr1	1026092	aveALL	t2391044	blue
chr1	1026308	aveALL	t2391045	blue
chr1	1026364	aveALL	t2391046	blue
chr1	1026401	aveALL	t2391047	blue
chr1	1026852	aveALL	t2391050	turquoise
chr1	1026951	aveALL	t2391051	blue
chr1	1027378	aveALL	t2391053	blue
chr1	1027881	aveALL	t2391054	turquoise
chr1	1041336	aveALL	t2391059	turquoise
chr1	1051599	aveALL	t2391070	blue
chr1	1076223	aveALL	t2315524	blue
chr1	1078145	aveALL	t2315525	blue
chr1	1078341	aveALL	t2315526	blue
chr1	1103251	aveALL	t2315562	blue
chr1	1104359	aveALL	t2315564	blue
chr1	1109696	aveALL	t2391145	grey
chr1	1109818	aveALL	t2315574	blue
chr1	1111784	aveALL	t2391146	blue
chr1	1114588	aveALL	t2315583	blue
chr1	1114760	aveALL	t2391147	blue
chr1	1115038	aveALL	t2315585	blue
chr1	1115475	aveALL	t2315588	blue
chr1	1115895	aveALL	t2315589	blue
chr1	1116120	aveALL	t2315591	blue
chr1	1117122	aveALL	t2315594	blue
chr1	1117775	aveALL	t2315595	blue
chr1	1118258	aveALL	t2315596	blue
chr1	1119333	aveALL	t2315598	blue
chr1	1120398	aveALL	t2315602	grey
chr1	1120490	aveALL	t2315603	grey
chr1	1120561	aveALL	t2315604	blue
chr1	1120913	aveALL	t2315607	blue
chr1	1132010	aveALL	t2315612	green
chr1	1132484	aveALL	t2315614	grey
chr1	1132821	aveALL	t2315615	grey
chr1	1132991	aveALL	t2315616	blue
chr1	1139049	aveALL	t2391152	grey
chr1	1139252	aveALL	t2391153	blue
chr1	1139447	aveALL	t2391155	blue
chr1	1139779	aveALL	t2391156	turquoise
chr1	1140775	aveALL	t2391157	blue
chr1	1141779	aveALL	t2391159	blue
chr1	1141879	aveALL	t2391160	blue
chr1	1141953	aveALL	t2391161	blue
chr1	1146756	aveALL	t2391173	blue
chr1	1146947	aveALL	t2391174	blue
chr1	1147090	aveALL	t2391176	blue
chr1	1147350	aveALL	t2391178	blue
chr1	1148027	aveALL	t2391180	blue
chr1	1149063	aveALL	t2391185	blue
chr1	1149364	aveALL	t2391186	blue
chr1	1152316	aveALL	t2391189	grey
chr1	1152899	aveALL	t2391191	brown
chr1	1153074	aveALL	t2391192	blue
chr1	1153845	aveALL	t2391193	yellow
chr1	1154014	aveALL	t2391194	blue
chr1	1154152	aveALL	t2391195	turquoise
chr1	1154329	aveALL	t2391196	turquoise
chr1	1154392	aveALL	t2391197	grey
chr1	1154811	aveALL	t2391199	blue
chr1	1156040	aveALL	t2391200	turquoise
chr1	1156237	aveALL	t2391201	grey
chr1	1158202	aveALL	t2391204	turquoise
chr1	1158656	aveALL	t2391206	red
chr1	1159226	aveALL	t2391208	yellow
chr1	1163943	aveALL	t2391215	blue
chr1	1164108	aveALL	t2391216	blue
chr1	1164249	aveALL	t2391218	blue
chr1	1167285	aveALL	t2391222	blue
chr1	1167689	aveALL	t2315638	blue
chr1	1167873	aveALL	t2315639	grey
chr1	1167993	aveALL	t2315640	blue
chr1	1168112	aveALL	t2315641	blue
chr1	1168265	aveALL	t2315642	blue
chr1	1168936	aveALL	t2315643	green
chr1	1170171	aveALL	t2315644	turquoise
chr1	1170252	aveALL	t2315645	turquoise
chr1	1177845	aveALL	t2391237	blue
chr1	1177973	aveALL	t2391238	blue
chr1	1178847	aveALL	t2391244	blue
chr1	1179339	aveALL	t2391246	blue
chr1	1179582	aveALL	t2391249	blue
chr1	1179776	aveALL	t2391251	blue
chr1	1181903	aveALL	t2391252	blue
chr1	1189670	aveALL	t2391256	blue
chr1	1190611	aveALL	t2391259	yellow
chr1	1192382	aveALL	t2391263	turquoise
chr1	1192588	aveALL	t2391264	grey
chr1	1193731	aveALL	t2391266	blue
chr1	1194153	aveALL	t2391268	blue
chr1	1194551	aveALL	t2391269	turquoise
chr1	1201522	aveALL	t2391279	blue
chr1	1203208	aveALL	t2391282	blue
chr1	1203242	aveALL	t2391283	turquoise
chr1	1208757	aveALL	t2391289	blue
chr1	1208880	aveALL	t2391290	blue
chr1	1209047	aveALL	t2391291	blue
chr1	1215886	aveALL	t2315683	turquoise
chr1	1216107	aveALL	t2315684	blue
chr1	1216612	aveALL	t2315686	blue
chr1	1216681	aveALL	t2315687	blue
chr1	1216825	aveALL	t2315688	blue
chr1	1216920	aveALL	t2315689	blue
chr1	1217315	aveALL	t2315690	blue
chr1	1217503	aveALL	t2315692	blue
chr1	1219405	aveALL	t2315697	yellow
chr1	1220999	aveALL	t2315701	blue
chr1	1221479	aveALL	t2315709	blue
chr1	1222151	aveALL	t2315713	blue
chr1	1222502	aveALL	t2315714	green
chr1	1222915	aveALL	t2315716	green
chr1	1223011	aveALL	t2315717	blue
chr1	1223105	aveALL	t2315718	blue
chr1	1225689	aveALL	t2315720	blue
chr1	1226451	aveALL	t2315726	grey
chr1	1226715	aveALL	t2315727	blue
chr1	1226913	aveALL	t2315728	blue
chr1	1226998	aveALL	t2315729	blue
chr1	1227091	aveALL	t2315730	blue
chr1	1227247	aveALL	t2315731	blue
chr1	1227967	aveALL	t2391303	turquoise
chr1	1228541	aveALL	t2391304	green
chr1	1228977	aveALL	t2391305	green
chr1	1229211	aveALL	t2391306	blue
chr1	1229789	aveALL	t2391308	blue
chr1	1230102	aveALL	t2391309	green
chr1	1230849	aveALL	t2391312	green
chr1	1231143	aveALL	t2391314	blue
chr1	1231447	aveALL	t2391315	green
chr1	1231605	aveALL	t2391316	green
chr1	1231810	aveALL	t2391317	blue
chr1	1233209	aveALL	t2391318	green
chr1	1233405	aveALL	t2391319	green
chr1	1233952	aveALL	t2391321	green
chr1	1234007	aveALL	t2391322	green
chr1	1234065	aveALL	t2391323	blue
chr1	1234167	aveALL	t2391324	turquoise
chr1	1234325	aveALL	t2391326	blue
chr1	1234774	aveALL	t2391327	blue
chr1	1234941	aveALL	t2391328	blue
chr1	1235217	aveALL	t2391329	green
chr1	1235416	aveALL	t2391331	green
chr1	1235891	aveALL	t2391333	yellow
chr1	1236961	aveALL	t2391335	grey
chr1	1237368	aveALL	t2391336	turquoise
chr1	1238302	aveALL	t2391338	green
chr1	1238543	aveALL	t2391341	turquoise
chr1	1238751	aveALL	t2391342	turquoise
chr1	1239466	aveALL	t2391343	green
chr1	1239673	aveALL	t2391344	blue
chr1	1240062	aveALL	t2391346	grey
chr1	1240163	aveALL	t2391347	blue
chr1	1240376	aveALL	t2391349	green
chr1	1240504	aveALL	t2391350	blue
chr1	1241360	aveALL	t2391351	blue
chr1	1241572	aveALL	t2391352	blue
chr1	1241687	aveALL	t2391353	blue
chr1	1242469	aveALL	t2391355	green
chr1	1243152	aveALL	t2391358	green
chr1	1243987	aveALL	t2315740	blue
chr1	1244024	aveALL	t2315741	blue
chr1	1244306	aveALL	t2315743	blue
chr1	1244473	aveALL	t2315744	blue
chr1	1244852	aveALL	t2391359	turquoise
chr1	1244894	aveALL	t2315745	grey
chr1	1245097	aveALL	t2315747	blue
chr1	1245492	aveALL	t2315749	blue
chr1	1246072	aveALL	t2315751	blue
chr1	1246350	aveALL	t2315754	grey
chr1	1246760	aveALL	t2315757	grey
chr1	1246798	aveALL	t2391361	blue
chr1	1246942	aveALL	t2315758	red
chr1	1246983	aveALL	t2315759	blue
chr1	1247133	aveALL	t2391364	grey
chr1	1247210	aveALL	t2391365	blue
chr1	1247459	aveALL	t2391368	blue
chr1	1247610	aveALL	t2391369	grey
chr1	1247756	aveALL	t2391370	blue
chr1	1247825	aveALL	t2391371	blue
chr1	1248000	aveALL	t2391373	yellow
chr1	1248115	aveALL	t2391374	blue
chr1	1248201	aveALL	t2391375	blue
chr1	1248268	aveALL	t2391376	turquoise
chr1	1248434	aveALL	t2391377	yellow
chr1	1248577	aveALL	t2391378	blue
chr1	1248889	aveALL	t2391379	turquoise
chr1	1249127	aveALL	t2391381	blue
chr1	1249308	aveALL	t2391383	blue
chr1	1249503	aveALL	t2391384	blue
chr1	1249535	aveALL	t2391385	blue
chr1	1249715	aveALL	t2391387	turquoise
chr1	1249831	aveALL	t2391388	blue
chr1	1250222	aveALL	t2391389	turquoise
chr1	1250378	aveALL	t2391390	greenyellow
chr1	1250900	aveALL	t2391392	turquoise
chr1	1250952	aveALL	t2391393	turquoise
chr1	1251647	aveALL	t2391396	turquoise
chr1	1254160	aveALL	t2391399	turquoise
chr1	1254459	aveALL	t2391400	blue
chr1	1254584	aveALL	t2391402	blue
chr1	1254677	aveALL	t2391403	blue
chr1	1254739	aveALL	t2391404	turquoise
chr1	1255086	aveALL	t2391407	blue
chr1	1255343	aveALL	t2391409	blue
chr1	1255513	aveALL	t2391410	grey
chr1	1255847	aveALL	t2391411	turquoise
chr1	1255991	aveALL	t2391412	blue
chr1	1256097	aveALL	t2391413	grey
chr1	1256379	aveALL	t2391414	turquoise
chr1	1257308	aveALL	t2391417	blue
chr1	1258281	aveALL	t2391418	turquoise
chr1	1258568	aveALL	t2391419	blue
chr1	1260012	aveALL	t2391422	blue
chr1	1268043	aveALL	t2315791	blue
chr1	1272398	aveALL	t2391431	grey
chr1	1274821	aveALL	t2391439	blue
chr1	1277279	aveALL	t2391453	grey
chr1	1284283	aveALL	t2391461	yellow
chr1	1289621	aveALL	t2391475	blue
chr1	1289848	aveALL	t2315816	blue
chr1	1290221	aveALL	t2315817	blue
chr1	1290643	aveALL	t2391481	blue
chr1	1290846	aveALL	t2391483	blue
chr1	1290916	aveALL	t2391484	yellow
chr1	1290993	aveALL	t2391485	blue
chr1	1291103	aveALL	t2391487	blue
chr1	1293903	aveALL	t2391489	blue
chr1	1296655	aveALL	t2391491	grey
chr1	1310713	aveALL	t2391531	blue
chr1	1321304	aveALL	t4041960	grey
chr1	1321909	aveALL	t4041959	turquoise
chr1	1322232	aveALL	t4041958	turquoise
chr1	1322550	aveALL	t4041957	green
chr1	1322649	aveALL	t4041956	turquoise
chr1	1323159	aveALL	t4041954	grey
chr1	1323334	aveALL	t4041953	blue
chr1	1335249	aveALL	t2315864	blue
chr1	1335375	aveALL	t2315865	green
chr1	1337785	aveALL	t2315869	grey
chr1	1355736	aveALL	t2315878	blue
chr1	1356548	aveALL	t2391600	blue
chr1	1362986	aveALL	t2315886	grey
chr1	1366299	aveALL	t2391617	blue
chr1	1369675	aveALL	t2391619	blue
chr1	1369850	aveALL	t2391621	grey
chr1	1370909	aveALL	t2315896	blue
chr1	1374542	aveALL	t2391625	blue
chr1	1374703	aveALL	t2391626	blue
chr1	1376133	aveALL	t2315909	greenyellow
chr1	1385169	aveALL	t2315920	blue
chr1	1398753	aveALL	t2315946	greenyellow
chr1	1398814	aveALL	t2315947	grey
chr1	1404605	aveALL	t2315941	grey
chr1	1419189	aveALL	t2315975	turquoise
chr1	1421304	aveALL	t2315981	blue
chr1	1425266	aveALL	t2315990	grey
chr1	1431598	aveALL	t2316000	blue
chr1	1432273	aveALL	t2316001	grey
chr1	1432375	aveALL	t2316002	blue
chr1	1447543	aveALL	t2316013	blue
chr1	1458166	aveALL	t2316031	blue
chr1	1463126	aveALL	t2316046	grey
chr1	1468295	aveALL	t2316056	blue
chr1	1469418	aveALL	t2316060	blue
chr1	1469454	aveALL	t2316061	blue
chr1	1470193	aveALL	t2391637	grey
chr1	1470670	aveALL	t2391639	grey
chr1	1470755	aveALL	t2391640	blue
chr1	1471024	aveALL	t2391641	blue
chr1	1475068	aveALL	t2391645	green
chr1	1477164	aveALL	t2391648	turquoise
chr1	1477462	aveALL	t2391649	red
chr1	1479280	aveALL	t2391652	turquoise
chr1	1480060	aveALL	t2391653	blue
chr1	1480260	aveALL	t2391654	turquoise
chr1	1480384	aveALL	t2391655	blue
chr1	1481549	aveALL	t2391657	grey
chr1	1498121	aveALL	t2391662	blue
chr1	1499400	aveALL	t2391663	grey
chr1	1499951	aveALL	t2391664	grey
chr1	1499986	aveALL	t2391665	turquoise
chr1	1500167	aveALL	t2391667	red
chr1	1509863	aveALL	t2391670	red
chr1	1509991	aveALL	t2391671	blue
chr1	1510527	aveALL	t2316083	turquoise
chr1	1533410	aveALL	t4044752	blue
chr1	1533566	aveALL	t4044753	blue
chr1	1533763	aveALL	t4044754	blue
chr1	1533786	aveALL	t4042371	grey
chr1	1533842	aveALL	t4044755	blue
chr1	1533936	aveALL	t4044756	grey
chr1	1534224	aveALL	t4044757	turquoise
chr1	1534765	aveALL	t4044758	turquoise
chr1	1535030	aveALL	t4044759	blue
chr1	1535132	aveALL	t4044760	blue
chr1	1535833	aveALL	t4042375	blue
chr1	1542468	aveALL	t4042384	blue
chr1	1543077	aveALL	t4042385	grey
chr1	1545269	aveALL	t4042387	blue
chr1	1550891	aveALL	t4042393	blue
chr1	1551345	aveALL	t4042394	blue
chr1	1551686	aveALL	t4042395	blue
chr1	1551895	aveALL	t4042396	blue
chr1	1552010	aveALL	t4042397	blue
chr1	1552528	aveALL	t4042398	grey
chr1	1553018	aveALL	t4042399	grey
chr1	1558882	aveALL	t4042403	blue
chr1	1559225	aveALL	t4042406	yellow
chr1	1560195	aveALL	t4042407	blue
chr1	1560440	aveALL	t4042408	yellow
chr1	1560682	aveALL	t4042409	yellow
chr1	1560938	aveALL	t4042411	blue
chr1	1561341	aveALL	t4042412	blue
chr1	1561857	aveALL	t4042413	blue
chr1	1562035	aveALL	t4042414	blue
chr1	1562255	aveALL	t4042415	yellow
chr1	1562689	aveALL	t4042419	yellow
chr1	1563092	aveALL	t4042421	blue
chr1	1563442	aveALL	t4042422	turquoise
chr1	1563655	aveALL	t4042424	yellow
chr1	1563876	aveALL	t4042425	green
chr1	1564562	aveALL	t4042426	blue
chr1	1564820	aveALL	t4042427	blue
chr1	1564877	aveALL	t4042428	blue
chr1	1596562	aveALL	t4044644	turquoise
chr1	1597345	aveALL	t4044646	turquoise
chr1	1601113	aveALL	t4044650	blue
chr1	1601284	aveALL	t4044651	turquoise
chr1	1601540	aveALL	t4044652	turquoise
chr1	1602291	aveALL	t4044654	grey
chr1	1602949	aveALL	t4044655	green
chr1	1604132	aveALL	t4042356	blue
chr1	1604281	aveALL	t4042357	blue
chr1	1639724	aveALL	t2391771	blue
chr1	1655745	aveALL	t2391801	green
chr1	1656718	aveALL	t4044607	yellow
chr1	1662860	aveALL	t2391804	green
chr1	1668336	aveALL	t2391835	turquoise
chr1	1668474	aveALL	t2391836	turquoise
chr1	1668524	aveALL	t2391837	turquoise
chr1	1669101	aveALL	t2391819	turquoise
chr1	1684584	aveALL	t4044701	blue
chr1	1688097	aveALL	t2391722	blue
chr1	1709753	aveALL	t2391739	brown
chr1	1710217	aveALL	t2391740	blue
chr1	1711370	aveALL	t2391741	grey
chr1	1711475	aveALL	t2391742	blue
chr1	1717046	aveALL	t2391842	turquoise
chr1	1717291	aveALL	t2391843	turquoise
chr1	1717417	aveALL	t2391844	turquoise
chr1	1717935	aveALL	t2391845	turquoise
chr1	1718255	aveALL	t2391846	turquoise
chr1	1718599	aveALL	t2391848	turquoise
chr1	1718815	aveALL	t2391849	turquoise
chr1	1719551	aveALL	t2391851	red
chr1	1720497	aveALL	t2391852	turquoise
chr1	1721861	aveALL	t2391853	turquoise
chr1	1724693	aveALL	t2391854	turquoise
chr1	1724755	aveALL	t2391855	grey
chr1	1735864	aveALL	t2391860	turquoise
chr1	1735937	aveALL	t2391861	turquoise
chr1	1737929	aveALL	t2391863	turquoise
chr1	1747198	aveALL	t2391865	turquoise
chr1	1822270	aveALL	t2391895	turquoise
chr1	1822368	aveALL	t2391897	turquoise
chr1	1822677	aveALL	t2316207	blue
chr1	1823719	aveALL	t2316209	grey
chr1	1846331	aveALL	t2316221	blue
chr1	1847184	aveALL	t4054570	blue
chr1	1847762	aveALL	t4054566	grey
chr1	1853406	aveALL	t4053344	blue
chr1	1858259	aveALL	t4053327	blue
chr1	1858702	aveALL	t4053325	blue
chr1	1872648	aveALL	t4053302	grey
chr1	1873744	aveALL	t4053301	blue
chr1	1885507	aveALL	t4053292	turquoise
chr1	1886668	aveALL	t4053288	grey
chr1	1895229	aveALL	t4053275	blue
chr1	1896336	aveALL	t4053274	blue
chr1	1897822	aveALL	t4053272	grey
chr1	1902136	aveALL	t4053268	grey
chr1	1903441	aveALL	t4053267	green
chr1	1904391	aveALL	t4053266	grey
chr1	1905471	aveALL	t4053265	grey
chr1	1915758	aveALL	t4053261	blue
chr1	1915863	aveALL	t4053260	blue
chr1	1916052	aveALL	t4053259	grey
chr1	1916438	aveALL	t4053258	green
chr1	1918425	aveALL	t4053252	blue
chr1	1919530	aveALL	t4053251	grey
chr1	1919956	aveALL	t4053250	turquoise
chr1	1920067	aveALL	t4053249	yellow
chr1	1920360	aveALL	t4053248	brown
chr1	1922336	aveALL	t4053247	grey
chr1	1935176	aveALL	t4053246	grey
chr1	1956389	aveALL	t4054501	turquoise
chr1	1957037	aveALL	t4054499	turquoise
chr1	1959022	aveALL	t4054497	turquoise
chr1	1959594	aveALL	t4054496	turquoise
chr1	1960592	aveALL	t4054492	grey
chr1	1960998	aveALL	t4054491	turquoise
chr1	1961512	aveALL	t4054489	yellow
chr1	1961787	aveALL	t4054487	yellow
chr1	1962002	aveALL	t4054486	yellow
chr1	1962131	aveALL	t4054484	turquoise
chr1	1982070	aveALL	t4054536	blue
chr1	1986895	aveALL	t4054530	blue
chr1	2002756	aveALL	t4054507	blue
chr1	2005190	aveALL	t4054482	turquoise
chr1	2030641	aveALL	t2316242	grey
chr1	2036221	aveALL	t2316246	blue
chr1	2066701	aveALL	t2316269	turquoise
chr1	2075658	aveALL	t2316275	turquoise
chr1	2075915	aveALL	t2316276	grey
chr1	2076846	aveALL	t2316278	grey
chr1	2077487	aveALL	t2316279	turquoise
chr1	2080324	aveALL	t2316280	turquoise
chr1	2082262	aveALL	t2316282	turquoise
chr1	2087489	aveALL	t2316285	turquoise
chr1	2100552	aveALL	t2316295	blue
chr1	2100834	aveALL	t2316296	blue
chr1	2100976	aveALL	t2316297	turquoise
chr1	2103524	aveALL	t2316298	turquoise
chr1	2103749	aveALL	t2316299	turquoise
chr1	2105336	aveALL	t2316300	turquoise
chr1	2106703	aveALL	t2316304	turquoise
chr1	2115964	aveALL	t2392096	turquoise
chr1	2116026	aveALL	t2316321	turquoise
chr1	2116363	aveALL	t2316322	turquoise
chr1	2116451	aveALL	t2316323	turquoise
chr1	2116527	aveALL	t2316324	blue
chr1	2116657	aveALL	t2316325	turquoise
chr1	2116717	aveALL	t2392097	greenyellow
chr1	2117509	aveALL	t2392099	grey
chr1	2117658	aveALL	t2392100	blue
chr1	2117827	aveALL	t2392101	blue
chr1	2118292	aveALL	t2392102	greenyellow
chr1	2118599	aveALL	t2392103	greenyellow
chr1	2121013	aveALL	t2392105	blue
chr1	2121161	aveALL	t2392106	blue
chr1	2121360	aveALL	t2316346	blue
chr1	2121483	aveALL	t2316348	grey
chr1	2121487	aveALL	t2392107	blue
chr1	2121837	aveALL	t2316351	blue
chr1	2122102	aveALL	t2316349	grey
chr1	2122558	aveALL	t2392108	blue
chr1	2123367	aveALL	t2392109	blue
chr1	2123526	aveALL	t2392110	blue
chr1	2124207	aveALL	t2392111	blue
chr1	2124363	aveALL	t2392112	grey
chr1	2124885	aveALL	t2392114	blue
chr1	2124979	aveALL	t2392115	yellow
chr1	2125229	aveALL	t2392119	blue
chr1	2125499	aveALL	t2392122	blue
chr1	2126140	aveALL	t2392124	blue
chr1	2129451	aveALL	t2392129	blue
chr1	2129607	aveALL	t2392130	grey
chr1	2129661	aveALL	t2392131	blue
chr1	2130267	aveALL	t2392133	blue
chr1	2130901	aveALL	t2392135	grey
chr1	2132140	aveALL	t2392136	blue
chr1	2132354	aveALL	t2392137	grey
chr1	2132503	aveALL	t2392138	grey
chr1	2134915	aveALL	t2392141	blue
chr1	2137744	aveALL	t2392149	blue
chr1	2137963	aveALL	t2392150	blue
chr1	2139051	aveALL	t2392152	grey
chr1	2139104	aveALL	t2392153	blue
chr1	2143701	aveALL	t2392163	blue
chr1	2143813	aveALL	t2392164	blue
chr1	2143904	aveALL	t2392166	blue
chr1	2144014	aveALL	t2392167	blue
chr1	2144183	aveALL	t2392168	blue
chr1	2144374	aveALL	t2392169	blue
chr1	2144730	aveALL	t2392170	grey
chr1	2144894	aveALL	t2392171	blue
chr1	2145288	aveALL	t2392172	grey
chr1	2160216	aveALL	t2316388	blue
chr1	2160309	aveALL	t2316389	grey
chr1	2160558	aveALL	t2316391	turquoise
chr1	2160702	aveALL	t2316392	turquoise
chr1	2160962	aveALL	t2316393	turquoise
chr1	2161065	aveALL	t2316394	turquoise
chr1	2234433	aveALL	t2316449	grey
chr1	2234729	aveALL	t2316450	grey
chr1	2235295	aveALL	t2316452	blue
chr1	2235746	aveALL	t2316455	blue
chr1	2235801	aveALL	t2316456	blue
chr1	2235946	aveALL	t2316457	turquoise
chr1	2237465	aveALL	t2316460	turquoise
chr1	2238034	aveALL	t2316461	yellow
chr1	2238301	aveALL	t2316463	turquoise
chr1	2238465	aveALL	t2316464	turquoise
chr1	2238768	aveALL	t2316465	yellow
chr1	2238904	aveALL	t2316466	turquoise
chr1	2239543	aveALL	t2316467	turquoise
chr1	2252922	aveALL	t2392286	green
chr1	2263918	aveALL	t2392298	grey
chr1	2264103	aveALL	t2392299	grey
chr1	2268218	aveALL	t2392307	turquoise
chr1	2268261	aveALL	t2392308	blue
chr1	2282269	aveALL	t2392406	blue
chr1	2282692	aveALL	t2392407	blue
chr1	2282863	aveALL	t2392408	green
chr1	2283221	aveALL	t2392409	turquoise
chr1	2283443	aveALL	t2392411	grey
chr1	2286629	aveALL	t2392329	blue
chr1	2288899	aveALL	t2392336	blue
chr1	2289006	aveALL	t2392337	turquoise
chr1	2290082	aveALL	t2392338	red
chr1	2303943	aveALL	t2392347	turquoise
chr1	2305901	aveALL	t2392350	turquoise
chr1	2306349	aveALL	t2392351	blue
chr1	2307622	aveALL	t2392355	grey
chr1	2307755	aveALL	t2392357	blue
chr1	2307918	aveALL	t2392358	grey
chr1	2308689	aveALL	t2392361	grey
chr1	2308822	aveALL	t2392362	blue
chr1	2308911	aveALL	t2392363	grey
chr1	2309325	aveALL	t2392364	grey
chr1	2309845	aveALL	t2392365	black
chr1	2310025	aveALL	t2392366	grey
chr1	2310599	aveALL	t2392368	grey
chr1	2316433	aveALL	t2392386	turquoise
chr1	2317259	aveALL	t2392388	turquoise
chr1	2318868	aveALL	t2392392	turquoise
chr1	2319679	aveALL	t2392394	turquoise
chr1	2321386	aveALL	t2392396	grey
chr1	2322939	aveALL	t2392400	blue
chr1	2322974	aveALL	t2392401	blue
chr1	2323042	aveALL	t2392402	blue
chr1	2323260	aveALL	t2316559	blue
chr1	2325359	aveALL	t2316563	grey
chr1	2326350	aveALL	t2316565	turquoise
chr1	2326984	aveALL	t2316567	green
chr1	2327121	aveALL	t2316569	turquoise
chr1	2327244	aveALL	t2316570	turquoise
chr1	2328556	aveALL	t2316575	turquoise
chr1	2330865	aveALL	t2316576	turquoise
chr1	2332296	aveALL	t2316579	purple
chr1	2333543	aveALL	t2316581	blue
chr1	2333646	aveALL	t2316582	red
chr1	2334485	aveALL	t2316584	turquoise
chr1	2334576	aveALL	t2316586	turquoise
chr1	2334716	aveALL	t2316587	turquoise
chr1	2334769	aveALL	t2316588	turquoise
chr1	2335307	aveALL	t2392422	grey
chr1	2335343	aveALL	t2316589	yellow
chr1	2335691	aveALL	t2392423	grey
chr1	2336271	aveALL	t2392424	purple
chr1	2336511	aveALL	t2316590	blue
chr1	2336552	aveALL	t2392426	turquoise
chr1	2337205	aveALL	t2392427	turquoise
chr1	2337923	aveALL	t2392429	grey
chr1	2338207	aveALL	t2392431	turquoise
chr1	2338335	aveALL	t2392432	grey
chr1	2339930	aveALL	t2392437	turquoise
chr1	2340110	aveALL	t2392438	purple
chr1	2341824	aveALL	t2392444	turquoise
chr1	2343882	aveALL	t2392448	grey
chr1	2343948	aveALL	t2392449	blue
chr1	2357424	aveALL	t2316606	blue
chr1	2361901	aveALL	t2316615	grey
chr1	2398929	aveALL	t2316650	blue
chr1	2407818	aveALL	t2316663	blue
chr1	2408113	aveALL	t2316667	turquoise
chr1	2409976	aveALL	t2316669	turquoise
chr1	2410668	aveALL	t2316671	grey
chr1	2411208	aveALL	t2316672	blue
chr1	2411265	aveALL	t2316673	blue
chr1	2411325	aveALL	t2316674	turquoise
chr1	2411626	aveALL	t2316677	turquoise
chr1	2415888	aveALL	t2316680	turquoise
chr1	2418357	aveALL	t2316682	turquoise
chr1	2418668	aveALL	t2316683	turquoise
chr1	2419056	aveALL	t2316684	turquoise
chr1	2422632	aveALL	t2316687	turquoise
chr1	2426327	aveALL	t2316692	blue
chr1	2428063	aveALL	t2316695	turquoise
chr1	2428277	aveALL	t2316696	green
chr1	2428941	aveALL	t2316697	yellow
chr1	2430010	aveALL	t2316701	grey
chr1	2430236	aveALL	t2316702	blue
chr1	2431080	aveALL	t2316704	turquoise
chr1	2433582	aveALL	t2316711	blue
chr1	2433726	aveALL	t2316712	blue
chr1	2433931	aveALL	t2316713	grey
chr1	2434419	aveALL	t2316714	grey
chr1	2434578	aveALL	t2316715	blue
chr1	2434868	aveALL	t2316717	blue
chr1	2435056	aveALL	t2316718	blue
chr1	2435133	aveALL	t2316719	blue
chr1	2435407	aveALL	t2316721	turquoise
chr1	2435476	aveALL	t2316722	blue
chr1	2435508	aveALL	t2316723	blue
chr1	2435657	aveALL	t2316724	turquoise
chr1	2435810	aveALL	t2316725	turquoise
chr1	2436660	aveALL	t2316726	blue
chr1	2436879	aveALL	t2316728	turquoise
chr1	2439985	aveALL	t2392529	grey
chr1	2440290	aveALL	t2392530	blue
chr1	2441499	aveALL	t2392533	blue
chr1	2442128	aveALL	t2392536	red
chr1	2442777	aveALL	t2392538	turquoise
chr1	2444338	aveALL	t2392543	blue
chr1	2445451	aveALL	t2392544	grey
chr1	2445812	aveALL	t2392545	turquoise
chr1	2447028	aveALL	t2392546	turquoise
chr1	2449630	aveALL	t2392550	turquoise
chr1	2449963	aveALL	t2392551	turquoise
chr1	2450601	aveALL	t2392552	turquoise
chr1	2451245	aveALL	t2392553	turquoise
chr1	2451761	aveALL	t2392554	turquoise
chr1	2452174	aveALL	t2392555	turquoise
chr1	2452542	aveALL	t2392556	turquoise
chr1	2453158	aveALL	t2392557	turquoise
chr1	2453244	aveALL	t2392558	grey
chr1	2457904	aveALL	t2392566	turquoise
chr1	2460207	aveALL	t2392572	blue
chr1	2460440	aveALL	t2392573	blue
chr1	2460698	aveALL	t2392575	blue
chr1	2460741	aveALL	t2392576	blue
chr1	2460850	aveALL	t2392577	blue
chr1	2461043	aveALL	t2392579	blue
chr1	2461287	aveALL	t2392580	green
chr1	2461389	aveALL	t2392581	yellow
chr1	2461606	aveALL	t2392583	blue
chr1	2482076	aveALL	t2392658	turquoise
chr1	2482138	aveALL	t2392659	blue
chr1	2482494	aveALL	t2392660	blue
chr1	2483182	aveALL	t2392663	grey
chr1	2518325	aveALL	t2316756	blue
chr1	2518603	aveALL	t2316758	blue
chr1	2519859	aveALL	t2316761	grey
chr1	2520142	aveALL	t2316764	blue
chr1	2520439	aveALL	t2316766	turquoise
chr1	2520911	aveALL	t2316767	turquoise
chr1	2521075	aveALL	t2316768	turquoise
chr1	2521915	aveALL	t2316770	grey
chr1	2522102	aveALL	t2392667	grey
chr1	2523002	aveALL	t2392669	blue
chr1	2524094	aveALL	t2392672	blue
chr1	2524272	aveALL	t2392675	blue
chr1	2525253	aveALL	t2392676	blue
chr1	2525837	aveALL	t2392678	blue
chr1	2526283	aveALL	t2392681	grey
chr1	2526749	aveALL	t2392682	blue
chr1	2528015	aveALL	t2392684	blue
chr1	2529646	aveALL	t2392686	grey
chr1	2530098	aveALL	t2392687	grey
chr1	2535350	aveALL	t2392688	grey
chr1	2535651	aveALL	t2392689	grey
chr1	2537003	aveALL	t2392691	brown
chr1	2537688	aveALL	t2392693	blue
chr1	2540779	aveALL	t2392696	green
chr1	2541132	aveALL	t2392699	blue
chr1	2542736	aveALL	t2392700	blue
chr1	2543602	aveALL	t2392701	blue
chr1	2567627	aveALL	t4044804	turquoise
chr1	2567912	aveALL	t4044806	blue
chr1	2568047	aveALL	t4044807	turquoise
chr1	2568446	aveALL	t4044808	grey
chr1	2569038	aveALL	t4044809	blue
chr1	2569182	aveALL	t4044811	green
chr1	2569594	aveALL	t4044813	red
chr1	2570883	aveALL	t4044817	blue
chr1	2716671	aveALL	t2392715	grey
chr1	2717380	aveALL	t2392716	blue
chr1	2719665	aveALL	t2392722	blue
chr1	2720202	aveALL	t2392724	blue
chr1	2725615	aveALL	t2392732	blue
chr1	2837866	aveALL	t2392866	grey
chr1	2938101	aveALL	t2316916	blue
chr1	2938645	aveALL	t2316917	blue
chr1	2939232	aveALL	t2316918	blue
chr1	2939273	aveALL	t2316919	grey
chr1	2939385	aveALL	t2316920	blue
chr1	2976205	aveALL	t2392986	blue
chr1	2976267	aveALL	t2392987	brown
chr1	2976415	aveALL	t2392988	grey
chr1	2976852	aveALL	t2392990	blue
chr1	2977109	aveALL	t2392991	grey
chr1	2977328	aveALL	t2392992	blue
chr1	2977746	aveALL	t2392993	blue
chr1	2977869	aveALL	t2392994	blue
chr1	2977977	aveALL	t2392995	blue
chr1	2978182	aveALL	t2392996	blue
chr1	2978528	aveALL	t2392998	blue
chr1	2979092	aveALL	t2393000	blue
chr1	2980076	aveALL	t2393002	blue
chr1	2980378	aveALL	t2392961	blue
chr1	2980677	aveALL	t2392962	blue
chr1	2984031	aveALL	t2392974	blue
chr1	2984222	aveALL	t2392975	brown
chr1	3102707	aveALL	t2317021	grey
chr1	3160651	aveALL	t2317067	brown
chr1	3272104	aveALL	t2317101	blue
chr1	3301743	aveALL	t2317130	brown
chr1	3313058	aveALL	t2317139	brown
chr1	3319355	aveALL	t2317146	brown
chr1	3321331	aveALL	t2317147	brown
chr1	3322087	aveALL	t2317148	brown
chr1	3327950	aveALL	t2317155	brown
chr1	3328485	aveALL	t2317156	brown
chr1	3328844	aveALL	t2317157	brown
chr1	3328994	aveALL	t2317158	brown
chr1	3329226	aveALL	t2317159	blue
chr1	3331127	aveALL	t2317162	blue
chr1	3334393	aveALL	t2317164	brown
chr1	3335251	aveALL	t2317165	blue
chr1	3342192	aveALL	t2317167	brown
chr1	3342696	aveALL	t2317168	brown
chr1	3347442	aveALL	t2317175	blue
chr1	3347569	aveALL	t2317176	blue
chr1	3348541	aveALL	t2317178	brown
chr1	3350251	aveALL	t2317181	brown
chr1	3350300	aveALL	t2317182	brown
chr1	3350544	aveALL	t2317183	brown
chr1	3351522	aveALL	t2317184	brown
chr1	3352446	aveALL	t2317186	brown
chr1	3352820	aveALL	t2317188	blue
chr1	3353531	aveALL	t2317189	blue
chr1	3353763	aveALL	t2317191	brown
chr1	3353804	aveALL	t2317192	blue
chr1	3354147	aveALL	t2317193	brown
chr1	3369086	aveALL	t2393322	grey
chr1	3371192	aveALL	t2317247	blue
chr1	3371300	aveALL	t2393330	blue
chr1	3379692	aveALL	t2317252	grey
chr1	3382585	aveALL	t2317253	blue
chr1	3383775	aveALL	t2317259	blue
chr1	3385464	aveALL	t2317261	grey
chr1	3386001	aveALL	t2317262	blue
chr1	3388302	aveALL	t2317266	grey
chr1	3389364	aveALL	t2317268	blue
chr1	3389673	aveALL	t2317269	grey
chr1	3389958	aveALL	t2317270	blue
chr1	3390110	aveALL	t2317272	blue
chr1	3391290	aveALL	t2317275	blue
chr1	3394479	aveALL	t2317280	blue
chr1	3394791	aveALL	t2317282	blue
chr1	3394948	aveALL	t2317283	blue
chr1	3395007	aveALL	t2317284	blue
chr1	3396378	aveALL	t2317287	blue
chr1	3397014	aveALL	t2317288	blue
chr1	3397059	aveALL	t2317289	grey
chr1	3397178	aveALL	t2317290	grey
chr1	3404558	aveALL	t2393339	grey
chr1	3404638	aveALL	t2393340	grey
chr1	3404808	aveALL	t2393341	grey
chr1	3405074	aveALL	t2393342	grey
chr1	3406511	aveALL	t2393437	blue
chr1	3409204	aveALL	t2393447	blue
chr1	3411214	aveALL	t2393463	blue
chr1	3412461	aveALL	t2393465	blue
chr1	3413223	aveALL	t2393467	blue
chr1	3413580	aveALL	t2393469	blue
chr1	3414973	aveALL	t2393479	blue
chr1	3415312	aveALL	t2393481	grey
chr1	3415754	aveALL	t2393483	grey
chr1	3416189	aveALL	t2393485	blue
chr1	3416361	aveALL	t2393487	grey
chr1	3417230	aveALL	t2393489	blue
chr1	3417532	aveALL	t2393491	grey
chr1	3417752	aveALL	t2393493	blue
chr1	3418381	aveALL	t2393495	blue
chr1	3421800	aveALL	t2393497	blue
chr1	3421987	aveALL	t2393499	blue
chr1	3422691	aveALL	t2393501	grey
chr1	3425140	aveALL	t2393505	blue
chr1	3425639	aveALL	t2393507	grey
chr1	3426456	aveALL	t2393509	blue
chr1	3427357	aveALL	t2393511	blue
chr1	3428123	aveALL	t2393513	grey
chr1	3431135	aveALL	t2393517	grey
chr1	3431966	aveALL	t2393521	grey
chr1	3440709	aveALL	t2393523	blue
chr1	3447687	aveALL	t2393529	blue
chr1	3447832	aveALL	t2393531	blue
chr1	3519092	aveALL	t2393427	blue
chr1	3527780	aveALL	t2393435	blue
chr1	3541584	aveALL	t2317442	blue
chr1	3541640	aveALL	t2317443	grey
chr1	3541803	aveALL	t2317444	turquoise
chr1	3542031	aveALL	t2317445	turquoise
chr1	3542308	aveALL	t2317446	turquoise
chr1	3544105	aveALL	t2317447	turquoise
chr1	3545078	aveALL	t2317448	turquoise
chr1	3545308	aveALL	t2317449	turquoise
chr1	3546367	aveALL	t2317450	yellow
chr1	3546599	aveALL	t2317451	turquoise
chr1	3547417	aveALL	t2393542	grey
chr1	3547597	aveALL	t2393543	grey
chr1	3547965	aveALL	t2393545	grey
chr1	3548084	aveALL	t2393546	grey
chr1	3549962	aveALL	t2393550	blue
chr1	3551582	aveALL	t2393555	turquoise
chr1	3551789	aveALL	t2393557	turquoise
chr1	3552529	aveALL	t2393559	turquoise
chr1	3552739	aveALL	t2393560	grey
chr1	3553460	aveALL	t2393561	grey
chr1	3553572	aveALL	t2393562	blue
chr1	3555314	aveALL	t2393563	red
chr1	3563234	aveALL	t2393577	blue
chr1	3564000	aveALL	t2393579	turquoise
chr1	3566502	aveALL	t2393581	red
chr1	3569115	aveALL	t2317349	blue
chr1	3598953	aveALL	t2317357	green
chr1	3599687	aveALL	t2317358	grey
chr1	3607251	aveALL	t2317366	blue
chr1	3607335	aveALL	t2317368	blue
chr1	3607411	aveALL	t2317369	blue
chr1	3607471	aveALL	t2317370	blue
chr1	3624200	aveALL	t2317381	blue
chr1	3638676	aveALL	t2317387	blue
chr1	3639926	aveALL	t2317388	blue
chr1	3643679	aveALL	t2317389	blue
chr1	3644208	aveALL	t2317391	grey
chr1	3645945	aveALL	t2317393	green
chr1	3646590	aveALL	t2317394	blue
chr1	3647517	aveALL	t2317396	blue
chr1	3648038	aveALL	t2317397	grey
chr1	3649335	aveALL	t2317399	grey
chr1	3649710	aveALL	t2317400	grey
chr1	3652608	aveALL	t2393657	grey
chr1	3652876	aveALL	t2393658	blue
chr1	3652941	aveALL	t2393659	blue
chr1	3653001	aveALL	t2393660	blue
chr1	3653058	aveALL	t2393661	blue
chr1	3653167	aveALL	t2393662	grey
chr1	3653593	aveALL	t2393664	blue
chr1	3653758	aveALL	t2393665	grey
chr1	3654500	aveALL	t2393666	purple
chr1	3655095	aveALL	t2393667	turquoise
chr1	3655623	aveALL	t2393668	grey
chr1	3655692	aveALL	t2393669	grey
chr1	3656753	aveALL	t2393674	grey
chr1	3656831	aveALL	t2393675	yellow
chr1	3659391	aveALL	t2393679	turquoise
chr1	3659658	aveALL	t2393682	blue
chr1	3662172	aveALL	t2393687	red
chr1	3662476	aveALL	t2393688	yellow
chr1	3662584	aveALL	t2393689	blue
chr1	3662652	aveALL	t2393690	blue
chr1	3662768	aveALL	t2393691	turquoise
chr1	3662872	aveALL	t2393692	turquoise
chr1	3663176	aveALL	t2393693	purple
chr1	3669081	aveALL	t2317474	blue
chr1	3669279	aveALL	t2317475	blue
chr1	3670692	aveALL	t2317476	blue
chr1	3672027	aveALL	t2317477	blue
chr1	3673303	aveALL	t2317478	grey
chr1	3677856	aveALL	t2317480	grey
chr1	3679184	aveALL	t2317483	grey
chr1	3679793	aveALL	t2317485	blue
chr1	3679960	aveALL	t2317486	grey
chr1	3683108	aveALL	t2317488	blue
chr1	3683820	aveALL	t2317489	blue
chr1	3683960	aveALL	t2317490	blue
chr1	3686347	aveALL	t2317492	blue
chr1	3687975	aveALL	t2317493	blue
chr1	3688092	aveALL	t2317495	blue
chr1	3689664	aveALL	t2317505	blue
chr1	3691880	aveALL	t2317507	blue
chr1	3691950	aveALL	t2317508	blue
chr1	3692364	aveALL	t2317510	grey
chr1	3692486	aveALL	t2317511	blue
chr1	3697652	aveALL	t2393714	grey
chr1	3697815	aveALL	t2393715	turquoise
chr1	3699281	aveALL	t2393719	turquoise
chr1	3700560	aveALL	t2393721	turquoise
chr1	3701666	aveALL	t2393723	turquoise
chr1	3703422	aveALL	t2393725	turquoise
chr1	3703523	aveALL	t2393726	brown
chr1	3703700	aveALL	t2393727	turquoise
chr1	3703761	aveALL	t2393728	turquoise
chr1	3712463	aveALL	t2393735	turquoise
chr1	3729034	aveALL	t2393741	turquoise
chr1	3730705	aveALL	t2393743	turquoise
chr1	3731519	aveALL	t2393744	turquoise
chr1	3731900	aveALL	t2393745	turquoise
chr1	3731970	aveALL	t2393747	grey
chr1	3732865	aveALL	t2393750	turquoise
chr1	3739767	aveALL	t2393755	blue
chr1	3739998	aveALL	t2393758	turquoise
chr1	3742338	aveALL	t2393760	turquoise
chr1	3742934	aveALL	t2393761	turquoise
chr1	3746427	aveALL	t2393767	blue
chr1	3747616	aveALL	t2393768	turquoise
chr1	3750267	aveALL	t2393775	grey
chr1	3750434	aveALL	t2393776	turquoise
chr1	3751507	aveALL	t2393779	turquoise
chr1	3753071	aveALL	t2393780	turquoise
chr1	3753221	aveALL	t2393781	turquoise
chr1	3753507	aveALL	t2393783	turquoise
chr1	3753871	aveALL	t2393784	turquoise
chr1	3753945	aveALL	t2393785	red
chr1	3755600	aveALL	t2393789	turquoise
chr1	3756202	aveALL	t2393790	turquoise
chr1	3759733	aveALL	t2393793	blue
chr1	3761472	aveALL	t2393795	turquoise
chr1	3761877	aveALL	t2393796	turquoise
chr1	3764119	aveALL	t2393799	turquoise
chr1	3765186	aveALL	t2393801	turquoise
chr1	3768861	aveALL	t2393806	turquoise
chr1	3773900	aveALL	t2317514	blue
chr1	3774027	aveALL	t2317515	blue
chr1	3774209	aveALL	t2317517	blue
chr1	3775283	aveALL	t2317518	grey
chr1	3782231	aveALL	t2317520	blue
chr1	3782328	aveALL	t2317522	turquoise
chr1	3782387	aveALL	t2317523	turquoise
chr1	3784540	aveALL	t2317529	turquoise
chr1	3786242	aveALL	t2317530	turquoise
chr1	3800212	aveALL	t2317539	yellow
chr1	3800308	aveALL	t2317540	green
chr1	3800820	aveALL	t2317541	turquoise
chr1	3801672	aveALL	t2317542	grey
chr1	3806578	aveALL	t2393820	turquoise
chr1	3807134	aveALL	t2393821	turquoise
chr1	3807305	aveALL	t2393822	turquoise
chr1	3807783	aveALL	t2393823	turquoise
chr1	3808185	aveALL	t2393824	grey
chr1	3808283	aveALL	t2393825	grey
chr1	3811918	aveALL	t2393829	grey
chr1	3812431	aveALL	t2393830	green
chr1	3816759	aveALL	t2393832	blue
chr1	3816998	aveALL	t2317558	blue
chr1	3817145	aveALL	t2317559	grey
chr1	3820532	aveALL	t2317560	blue
chr1	4000723	aveALL	t2317569	blue
chr1	4001092	aveALL	t2317571	blue
chr1	4012359	aveALL	t2317578	grey
chr1	4013105	aveALL	t2317579	grey
chr1	4014185	aveALL	t2317580	blue
chr1	4472157	aveALL	t2317885	blue
chr1	4476374	aveALL	t2317887	blue
chr1	4482832	aveALL	t2317888	grey
chr1	4483408	aveALL	t2317889	blue
chr1	4484305	aveALL	t2317890	blue
chr1	4714865	aveALL	t2317746	green
chr1	4715486	aveALL	t2317748	turquoise
chr1	4771989	aveALL	t2317780	turquoise
chr1	4772065	aveALL	t2317781	blue
chr1	4772209	aveALL	t2317783	green
chr1	4772412	aveALL	t2394069	turquoise
chr1	4772546	aveALL	t2317784	turquoise
chr1	4829965	aveALL	t2317801	turquoise
chr1	4832344	aveALL	t2317804	turquoise
chr1	4834489	aveALL	t2317805	turquoise
chr1	4837431	aveALL	t2317807	turquoise
chr1	4837518	aveALL	t2317808	turquoise
chr1	4838882	aveALL	t2317809	green
chr1	4842709	aveALL	t2317811	turquoise
chr1	4843245	aveALL	t2317812	turquoise
chr1	4843698	aveALL	t2317813	turquoise
chr1	5768467	aveALL	t2394320	blue
chr1	5769032	aveALL	t2394321	blue
chr1	5807027	aveALL	t2394333	blue
chr1	5807175	aveALL	t2394334	grey
chr1	5810357	aveALL	t2394335	grey
chr1	5812303	aveALL	t2394336	blue
chr1	5923029	aveALL	t2394362	yellow
chr1	5923330	aveALL	t2394363	turquoise
chr1	5923658	aveALL	t2394364	grey
chr1	5923957	aveALL	t2394365	blue
chr1	5924169	aveALL	t2394366	grey
chr1	5924403	aveALL	t2394367	blue
chr1	5924714	aveALL	t2394368	blue
chr1	5925175	aveALL	t2394369	grey
chr1	5925837	aveALL	t2394370	blue
chr1	5927096	aveALL	t2394372	grey
chr1	5927253	aveALL	t2394375	blue
chr1	5927838	aveALL	t2394377	blue
chr1	5928090	aveALL	t2394378	blue
chr1	5933342	aveALL	t2394380	green
chr1	5934591	aveALL	t2394383	blue
chr1	5934955	aveALL	t2394384	blue
chr1	5936037	aveALL	t2394386	blue
chr1	5936475	aveALL	t2394387	blue
chr1	5936970	aveALL	t2394388	grey
chr1	5937221	aveALL	t2394389	blue
chr1	5939597	aveALL	t2394392	turquoise
chr1	5940181	aveALL	t2394393	grey
chr1	5941302	aveALL	t2394395	grey
chr1	5941571	aveALL	t2394396	green
chr1	5942101	aveALL	t2394397	grey
chr1	5946750	aveALL	t2394400	grey
chr1	5947378	aveALL	t2394401	green
chr1	5948552	aveALL	t2394402	yellow
chr1	5950938	aveALL	t2394403	green
chr1	5964700	aveALL	t2394406	blue
chr1	5965409	aveALL	t2394407	green
chr1	5965711	aveALL	t2394408	grey
chr1	5967201	aveALL	t2394409	blue
chr1	5987724	aveALL	t2394419	blue
chr1	5987771	aveALL	t2394420	turquoise
chr1	5993234	aveALL	t2394421	turquoise
chr1	6007184	aveALL	t2394425	yellow
chr1	6008134	aveALL	t2394426	grey
chr1	6012767	aveALL	t2394428	brown
chr1	6021855	aveALL	t2394431	turquoise
chr1	6027372	aveALL	t2394433	blue
chr1	6029162	aveALL	t2394434	yellow
chr1	6029228	aveALL	t2394435	yellow
chr1	6038331	aveALL	t2394439	red
chr1	6046303	aveALL	t2394444	turquoise
chr1	6046350	aveALL	t2394445	blue
chr1	6052343	aveALL	t2394450	grey
chr1	6052564	aveALL	t2318088	turquoise
chr1	6078697	aveALL	t2318092	turquoise
chr1	6086402	aveALL	t2318094	turquoise
chr1	6087437	aveALL	t2318095	blue
chr1	6094468	aveALL	t2318097	blue
chr1	6100630	aveALL	t2318100	turquoise
chr1	6101891	aveALL	t2318102	turquoise
chr1	6111603	aveALL	t2318133	blue
chr1	6133794	aveALL	t2318106	turquoise
chr1	6151324	aveALL	t2318120	turquoise
chr1	6154461	aveALL	t2318122	turquoise
chr1	6155427	aveALL	t2318124	turquoise
chr1	6155628	aveALL	t2318125	turquoise
chr1	6156710	aveALL	t2318127	turquoise
chr1	6157342	aveALL	t2318128	turquoise
chr1	6158247	aveALL	t2318129	grey
chr1	6159260	aveALL	t2318131	turquoise
chr1	6162839	aveALL	t2394480	turquoise
chr1	6164702	aveALL	t2394481	turquoise
chr1	6166295	aveALL	t2394482	turquoise
chr1	6166469	aveALL	t2394483	turquoise
chr1	6166699	aveALL	t2394484	grey
chr1	6169874	aveALL	t2394485	turquoise
chr1	6170480	aveALL	t2394487	turquoise
chr1	6171852	aveALL	t2394488	turquoise
chr1	6172201	aveALL	t2394489	turquoise
chr1	6172969	aveALL	t2394490	green
chr1	6173401	aveALL	t2394491	blue
chr1	6184068	aveALL	t2394499	turquoise
chr1	6184577	aveALL	t2394500	turquoise
chr1	6185231	aveALL	t2394503	turquoise
chr1	6185863	aveALL	t2394506	turquoise
chr1	6186645	aveALL	t2394507	turquoise
chr1	6188142	aveALL	t2394509	turquoise
chr1	6188559	aveALL	t2394510	blue
chr1	6188928	aveALL	t2394511	turquoise
chr1	6190271	aveALL	t2394514	turquoise
chr1	6191691	aveALL	t2394515	turquoise
chr1	6194191	aveALL	t2394519	turquoise
chr1	6194832	aveALL	t2394521	turquoise
chr1	6195312	aveALL	t2394522	turquoise
chr1	6196654	aveALL	t2394523	turquoise
chr1	6196830	aveALL	t2394524	turquoise
chr1	6202214	aveALL	t2394526	turquoise
chr1	6202490	aveALL	t2394527	turquoise
chr1	6203884	aveALL	t2394528	blue
chr1	6204098	aveALL	t2394529	turquoise
chr1	6206313	aveALL	t2394530	turquoise
chr1	6206829	aveALL	t2394532	turquoise
chr1	6208933	aveALL	t2394533	turquoise
chr1	6209031	aveALL	t2394534	turquoise
chr1	6209441	aveALL	t2394537	turquoise
chr1	6211098	aveALL	t2394539	blue
chr1	6212489	aveALL	t2394543	grey
chr1	6214779	aveALL	t2394545	blue
chr1	6214841	aveALL	t2394546	yellow
chr1	6214909	aveALL	t2394547	turquoise
chr1	6215697	aveALL	t2394548	turquoise
chr1	6219431	aveALL	t2394549	turquoise
chr1	6228266	aveALL	t2394552	turquoise
chr1	6237363	aveALL	t2394555	grey
chr1	6240123	aveALL	t2394557	blue
chr1	6245841	aveALL	t2394561	turquoise
chr1	6259634	aveALL	t2394573	brown
chr1	6265877	aveALL	t2318158	blue
chr1	6266212	aveALL	t2318159	blue
chr1	6266256	aveALL	t2318160	blue
chr1	6266651	aveALL	t2318163	blue
chr1	6267608	aveALL	t2318166	blue
chr1	6267723	aveALL	t2318167	blue
chr1	6267830	aveALL	t2318168	turquoise
chr1	6268011	aveALL	t2318169	blue
chr1	6268769	aveALL	t2318171	blue
chr1	6268954	aveALL	t2318172	grey
chr1	6269219	aveALL	t2318174	blue
chr1	6269477	aveALL	t2318178	blue
chr1	6269538	aveALL	t2318179	blue
chr1	6270315	aveALL	t2318181	grey
chr1	6270639	aveALL	t2318183	blue
chr1	6270946	aveALL	t2318184	blue
chr1	6271086	aveALL	t2318186	blue
chr1	6272359	aveALL	t2318189	turquoise
chr1	6272742	aveALL	t2318190	turquoise
chr1	6272794	aveALL	t2318191	turquoise
chr1	6272997	aveALL	t2318192	turquoise
chr1	6277213	aveALL	t2318195	blue
chr1	6278350	aveALL	t2318196	yellow
chr1	6278480	aveALL	t2318197	blue
chr1	6279013	aveALL	t2318198	grey
chr1	6279449	aveALL	t2318199	grey
chr1	6280961	aveALL	t2318200	turquoise
chr1	6281541	aveALL	t2394590	turquoise
chr1	6282610	aveALL	t2394591	red
chr1	6282919	aveALL	t2394592	grey
chr1	6284252	aveALL	t2394593	turquoise
chr1	6285182	aveALL	t2394594	turquoise
chr1	6291987	aveALL	t2394595	turquoise
chr1	6293576	aveALL	t2394596	turquoise
chr1	6294474	aveALL	t2394597	turquoise
chr1	6294509	aveALL	t2394598	turquoise
chr1	6294971	aveALL	t2394599	turquoise
chr1	6295777	aveALL	t2394600	blue
chr1	6295876	aveALL	t2394601	grey
chr1	6295972	aveALL	t2394603	blue
chr1	6297874	aveALL	t2318216	turquoise
chr1	6298347	aveALL	t2318217	grey
chr1	6298792	aveALL	t2318218	grey
chr1	6299012	aveALL	t2318219	grey
chr1	6303718	aveALL	t2318224	blue
chr1	6304275	aveALL	t2318225	blue
chr1	6304608	aveALL	t2318227	blue
chr1	6305190	aveALL	t2318228	blue
chr1	6305233	aveALL	t2318229	grey
chr1	6305340	aveALL	t2318230	blue
chr1	6305445	aveALL	t2318231	blue
chr1	6305555	aveALL	t2318232	blue
chr1	6307490	aveALL	t2394609	turquoise
chr1	6308069	aveALL	t2394610	grey
chr1	6308708	aveALL	t2394611	turquoise
chr1	6309418	aveALL	t2394612	blue
chr1	6309983	aveALL	t2394614	blue
chr1	6310064	aveALL	t2394615	blue
chr1	6310500	aveALL	t2394616	grey
chr1	6311401	aveALL	t2394617	grey
chr1	6313812	aveALL	t2394620	grey
chr1	6314628	aveALL	t2394621	grey
chr1	6315034	aveALL	t2394622	turquoise
chr1	6324350	aveALL	t2394627	grey
chr1	6324554	aveALL	t2394628	turquoise
chr1	6324664	aveALL	t2394629	yellow
chr1	6326914	aveALL	t2318244	blue
chr1	6327244	aveALL	t2318245	grey
chr1	6341199	aveALL	t2394639	turquoise
chr1	6341316	aveALL	t2394640	turquoise
chr1	6342876	aveALL	t2394642	blue
chr1	6354940	aveALL	t2394645	turquoise
chr1	6378552	aveALL	t2394648	turquoise
chr1	6399598	aveALL	t2394654	turquoise
chr1	6409811	aveALL	t2394657	turquoise
chr1	6418915	aveALL	t2394659	grey
chr1	6420646	aveALL	t2394660	blue
chr1	6445554	aveALL	t2394666	blue
chr1	6445727	aveALL	t2394667	blue
chr1	6453326	aveALL	t2394669	blue
chr1	6453782	aveALL	t2394674	blue
chr1	6472812	aveALL	t2394684	blue
chr1	6477058	aveALL	t2394686	grey
chr1	6478981	aveALL	t2394687	blue
chr1	6479158	aveALL	t2394689	blue
chr1	6479302	aveALL	t2394691	blue
chr1	6479683	aveALL	t2394692	grey
chr1	6484560	aveALL	t2394696	blue
chr1	6484917	aveALL	t2318258	blue
chr1	6485053	aveALL	t2318259	blue
chr1	6485207	aveALL	t2318260	blue
chr1	6504568	aveALL	t2318271	blue
chr1	6508910	aveALL	t2318281	blue
chr1	6520113	aveALL	t2318310	blue
chr1	6520362	aveALL	t2318312	grey
chr1	6521243	aveALL	t2394700	green
chr1	6521266	aveALL	t2318314	blue
chr1	6521510	aveALL	t2394701	blue
chr1	6522081	aveALL	t2394703	blue
chr1	6522691	aveALL	t2394706	blue
chr1	6522940	aveALL	t2394707	grey
chr1	6523079	aveALL	t2394710	green
chr1	6523138	aveALL	t2394711	magenta
chr1	6524176	aveALL	t2394713	green
chr1	6524720	aveALL	t2394717	blue
chr1	6525167	aveALL	t2394718	grey
chr1	6525526	aveALL	t2394719	green
chr1	6525565	aveALL	t2394720	blue
chr1	6526340	aveALL	t2394725	grey
chr1	6527085	aveALL	t2394727	turquoise
chr1	6527907	aveALL	t2394729	green
chr1	6528040	aveALL	t2394731	blue
chr1	6528252	aveALL	t2394732	turquoise
chr1	6528680	aveALL	t2394733	grey
chr1	6529102	aveALL	t2394734	blue
chr1	6529613	aveALL	t2394737	turquoise
chr1	6530351	aveALL	t2394738	blue
chr1	6530589	aveALL	t2394739	green
chr1	6530838	aveALL	t2394741	turquoise
chr1	6531060	aveALL	t2394743	green
chr1	6531240	aveALL	t2394744	blue
chr1	6532588	aveALL	t2394750	green
chr1	6533048	aveALL	t2394751	green
chr1	6533334	aveALL	t2394752	blue
chr1	6533474	aveALL	t2394753	blue
chr1	6534105	aveALL	t2394754	yellow
chr1	6534514	aveALL	t2394756	green
chr1	6534667	aveALL	t2394757	blue
chr1	6535127	aveALL	t2394758	green
chr1	6536044	aveALL	t2394761	blue
chr1	6537652	aveALL	t2394764	blue
chr1	6556586	aveALL	t2394773	green
chr1	6556708	aveALL	t2394774	blue
chr1	6579622	aveALL	t2394783	grey
chr1	6581654	aveALL	t2394785	yellow
chr1	6582582	aveALL	t2394786	turquoise
chr1	6583941	aveALL	t2394787	turquoise
chr1	6585406	aveALL	t2394789	turquoise
chr1	6585693	aveALL	t2394790	turquoise
chr1	6585927	aveALL	t2394791	red
chr1	6586761	aveALL	t2394792	turquoise
chr1	6589068	aveALL	t2394793	turquoise
chr1	6592028	aveALL	t2394795	turquoise
chr1	6592634	aveALL	t2394798	turquoise
chr1	6593341	aveALL	t2394799	turquoise
chr1	6601943	aveALL	t2394800	turquoise
chr1	6604890	aveALL	t2394801	turquoise
chr1	6605111	aveALL	t2394803	turquoise
chr1	6609641	aveALL	t2394806	turquoise
chr1	6610470	aveALL	t2394807	turquoise
chr1	6614227	aveALL	t2394809	turquoise
chr1	6614583	aveALL	t2394811	blue
chr1	6615338	aveALL	t2318344	blue
chr1	6615440	aveALL	t2318345	brown
chr1	6630978	aveALL	t2318350	blue
chr1	6631032	aveALL	t2318351	blue
chr1	6634722	aveALL	t2318352	blue
chr1	6636517	aveALL	t2318353	blue
chr1	6637016	aveALL	t2318354	grey
chr1	6638748	aveALL	t2318355	blue
chr1	6638922	aveALL	t2318356	blue
chr1	6639056	aveALL	t2318357	blue
chr1	6639356	aveALL	t2318358	blue
chr1	6639539	aveALL	t2318360	blue
chr1	6639675	aveALL	t2318361	blue
chr1	6640135	aveALL	t2318365	blue
chr1	6640601	aveALL	t2318366	blue
chr1	6640674	aveALL	t2318368	grey
chr1	6642146	aveALL	t2318371	turquoise
chr1	6645479	aveALL	t2318373	turquoise
chr1	6646055	aveALL	t2318375	turquoise
chr1	6646137	aveALL	t2318376	blue
chr1	6646905	aveALL	t2318380	grey
chr1	6647308	aveALL	t2318381	turquoise
chr1	6647581	aveALL	t2318384	green
chr1	6648120	aveALL	t2318385	turquoise
chr1	6648377	aveALL	t2318387	grey
chr1	6648536	aveALL	t2318388	grey
chr1	6648824	aveALL	t2318389	yellow
chr1	6649012	aveALL	t2318391	blue
chr1	6650878	aveALL	t2394818	yellow
chr1	6652184	aveALL	t2394820	yellow
chr1	6653534	aveALL	t2394821	yellow
chr1	6653919	aveALL	t2394822	blue
chr1	6655457	aveALL	t2394823	red
chr1	6655545	aveALL	t2394824	red
chr1	6659116	aveALL	t2394825	turquoise
chr1	6661857	aveALL	t2394827	red
chr1	6662879	aveALL	t2394828	blue
chr1	6662933	aveALL	t2394829	blue
chr1	6663442	aveALL	t2394830	yellow
chr1	6673798	aveALL	t2318402	blue
chr1	6674127	aveALL	t2318403	blue
chr1	6676846	aveALL	t2318405	grey
chr1	6679900	aveALL	t2318406	grey
chr1	6680087	aveALL	t2318407	blue
chr1	6680134	aveALL	t2318408	blue
chr1	6680232	aveALL	t2318409	grey
chr1	6681539	aveALL	t2318411	grey
chr1	6681651	aveALL	t2318412	yellow
chr1	6681791	aveALL	t2318413	grey
chr1	6682380	aveALL	t2318414	blue
chr1	6684873	aveALL	t2318417	grey
chr1	6688606	aveALL	t2318423	grey
chr1	6693262	aveALL	t2318430	turquoise
chr1	6694099	aveALL	t2318433	blue
chr1	6694252	aveALL	t2394842	yellow
chr1	6696177	aveALL	t2394845	turquoise
chr1	6697276	aveALL	t2394846	turquoise
chr1	6697522	aveALL	t2394847	turquoise
chr1	6697602	aveALL	t2394848	blue
chr1	6698218	aveALL	t2394849	grey
chr1	6699994	aveALL	t2394852	turquoise
chr1	6704619	aveALL	t2394855	yellow
chr1	6705101	aveALL	t2394856	turquoise
chr1	6705931	aveALL	t2394858	turquoise
chr1	6706011	aveALL	t2394859	turquoise
chr1	6711079	aveALL	t2394865	red
chr1	6711589	aveALL	t2394866	turquoise
chr1	6712896	aveALL	t2394868	turquoise
chr1	6713972	aveALL	t2394871	turquoise
chr1	6727824	aveALL	t2394874	turquoise
chr1	6728238	aveALL	t2394875	grey
chr1	6738474	aveALL	t2394877	turquoise
chr1	6740986	aveALL	t2394879	turquoise
chr1	6761790	aveALL	t2394884	turquoise
chr1	6761878	aveALL	t2394885	blue
chr1	6845394	aveALL	t2318456	blue
chr1	6845453	aveALL	t2318457	green
chr1	6845541	aveALL	t2318458	turquoise
chr1	6880251	aveALL	t2318463	turquoise
chr1	6885188	aveALL	t2318464	turquoise
chr1	6931817	aveALL	t2318474	brown
chr1	6931940	aveALL	t2318475	turquoise
chr1	7109913	aveALL	t2394980	blue
chr1	7111520	aveALL	t2394982	grey
chr1	7151385	aveALL	t2318502	turquoise
chr1	7309560	aveALL	t2318512	turquoise
chr1	7445376	aveALL	t2395027	grey
chr1	7445955	aveALL	t2395029	grey
chr1	7448256	aveALL	t2395030	blue
chr1	7448561	aveALL	t2395031	blue
chr1	7449438	aveALL	t2395032	grey
chr1	7527890	aveALL	t2318527	turquoise
chr1	7700482	aveALL	t2318550	turquoise
chr1	7723419	aveALL	t2318557	turquoise
chr1	7723596	aveALL	t2318558	pink
chr1	7723787	aveALL	t2318559	turquoise
chr1	7730973	aveALL	t2318561	turquoise
chr1	7737660	aveALL	t2318565	turquoise
chr1	7792522	aveALL	t2318579	turquoise
chr1	7796465	aveALL	t2318580	turquoise
chr1	7796992	aveALL	t2318581	turquoise
chr1	7797351	aveALL	t2318582	turquoise
chr1	7798022	aveALL	t2318583	turquoise
chr1	7804901	aveALL	t2318584	turquoise
chr1	7805024	aveALL	t2318585	turquoise
chr1	7805905	aveALL	t2318586	turquoise
chr1	7805966	aveALL	t2318587	turquoise
chr1	7807771	aveALL	t2318589	turquoise
chr1	7811285	aveALL	t2318592	turquoise
chr1	7812541	aveALL	t2318594	turquoise
chr1	7815698	aveALL	t2318595	turquoise
chr1	7826997	aveALL	t2318598	turquoise
chr1	7829492	aveALL	t2318599	turquoise
chr1	7833517	aveALL	t2318642	turquoise
chr1	7837273	aveALL	t2318647	turquoise
chr1	7838178	aveALL	t2318649	turquoise
chr1	7839936	aveALL	t2318652	turquoise
chr1	7840706	aveALL	t2318653	purple
chr1	7841394	aveALL	t2318654	brown
chr1	7844716	aveALL	t2318659	turquoise
chr1	7845526	aveALL	t2318661	turquoise
chr1	7846797	aveALL	t2318663	turquoise
chr1	7848136	aveALL	t2318667	turquoise
chr1	7858645	aveALL	t2318673	turquoise
chr1	7863112	aveALL	t2318675	turquoise
chr1	7863766	aveALL	t2318676	turquoise
chr1	7863958	aveALL	t2318677	turquoise
chr1	7868964	aveALL	t2318679	turquoise
chr1	7869967	aveALL	t2318680	turquoise
chr1	7870501	aveALL	t2318682	turquoise
chr1	7879378	aveALL	t2318687	turquoise
chr1	7879451	aveALL	t2318688	turquoise
chr1	7880210	aveALL	t2318690	turquoise
chr1	7880527	aveALL	t2318691	turquoise
chr1	7880619	aveALL	t2318692	turquoise
chr1	7886609	aveALL	t2318693	turquoise
chr1	7887182	aveALL	t2318695	turquoise
chr1	7887673	aveALL	t2318697	blue
chr1	7887749	aveALL	t2318698	turquoise
chr1	7895824	aveALL	t2318703	turquoise
chr1	7895875	aveALL	t2318704	turquoise
chr1	7895939	aveALL	t2318705	turquoise
chr1	7897169	aveALL	t2318708	turquoise
chr1	7902749	aveALL	t2318711	turquoise
chr1	7903019	aveALL	t2318712	turquoise
chr1	7903349	aveALL	t2395125	turquoise
chr1	7903618	aveALL	t2318713	turquoise
chr1	7903821	aveALL	t2318714	turquoise
chr1	7904571	aveALL	t2318715	turquoise
chr1	7905006	aveALL	t2318716	grey
chr1	7906766	aveALL	t2395126	grey
chr1	7907693	aveALL	t2395127	grey
chr1	7907889	aveALL	t2395129	grey
chr1	7910884	aveALL	t2395130	blue
chr1	7913064	aveALL	t2395132	blue
chr1	7913502	aveALL	t2395134	blue
chr1	7973265	aveALL	t2395138	blue
chr1	7980152	aveALL	t2395148	blue
chr1	7993228	aveALL	t2395153	blue
chr1	7995073	aveALL	t2395154	blue
chr1	7995149	aveALL	t2395155	blue
chr1	7997750	aveALL	t2395157	grey
chr1	7998269	aveALL	t2395158	blue
chr1	7998790	aveALL	t2395159	turquoise
chr1	8000007	aveALL	t2395160	grey
chr1	8000067	aveALL	t2395161	blue
chr1	8000857	aveALL	t2395162	turquoise
chr1	8021924	aveALL	t2318740	blue
chr1	8022035	aveALL	t2318741	grey
chr1	8022890	aveALL	t2318743	turquoise
chr1	8030992	aveALL	t2318747	turquoise
chr1	8031284	aveALL	t2318748	grey
chr1	8037730	aveALL	t2318751	turquoise
chr1	8043286	aveALL	t2318859	green
chr1	8043537	aveALL	t2318861	blue
chr1	8043797	aveALL	t2318863	grey
chr1	8044388	aveALL	t2318867	grey
chr1	8044653	aveALL	t2318869	grey
chr1	8044977	aveALL	t2318754	turquoise
chr1	8045210	aveALL	t2318755	turquoise
chr1	8072266	aveALL	t2395182	red
chr1	8072859	aveALL	t2395183	turquoise
chr1	8073172	aveALL	t2395184	turquoise
chr1	8073291	aveALL	t2395185	turquoise
chr1	8074212	aveALL	t2395186	turquoise
chr1	8074312	aveALL	t2395187	turquoise
chr1	8074604	aveALL	t2395188	turquoise
chr1	8075368	aveALL	t2395189	turquoise
chr1	8075555	aveALL	t2395190	turquoise
chr1	8075691	aveALL	t2395191	turquoise
chr1	8086250	aveALL	t2395196	blue
chr1	8378218	aveALL	t2318953	blue
chr1	8384492	aveALL	t2318955	grey
chr1	8384647	aveALL	t2318956	turquoise
chr1	8385372	aveALL	t2318957	grey
chr1	8385891	aveALL	t2318958	turquoise
chr1	8390296	aveALL	t2318961	turquoise
chr1	8395498	aveALL	t2318967	turquoise
chr1	8397883	aveALL	t2318968	turquoise
chr1	8399606	aveALL	t2318969	turquoise
chr1	8403867	aveALL	t2318971	grey
chr1	8404082	aveALL	t2318972	green
chr1	8412534	aveALL	t2395246	turquoise
chr1	8412634	aveALL	t2395247	turquoise
chr1	8413657	aveALL	t2395248	turquoise
chr1	8414821	aveALL	t2395249	turquoise
chr1	8415053	aveALL	t2395250	turquoise
chr1	8415483	aveALL	t2395252	turquoise
chr1	8416160	aveALL	t2395254	turquoise
chr1	8416214	aveALL	t2395255	blue
chr1	8418722	aveALL	t2395262	turquoise
chr1	8419888	aveALL	t2395264	turquoise
chr1	8419980	aveALL	t2395265	turquoise
chr1	8420253	aveALL	t2395266	grey
chr1	8420621	aveALL	t2395268	blue
chr1	8421061	aveALL	t2395270	blue
chr1	8421375	aveALL	t2395271	turquoise
chr1	8421520	aveALL	t2395272	blue
chr1	8421848	aveALL	t2395273	turquoise
chr1	8422811	aveALL	t2395275	turquoise
chr1	8424164	aveALL	t2395278	turquoise
chr1	8424209	aveALL	t2395279	turquoise
chr1	8424819	aveALL	t2395280	turquoise
chr1	8425912	aveALL	t2395282	grey
chr1	8482803	aveALL	t2395289	turquoise
chr1	8483656	aveALL	t2395292	blue
chr1	8525086	aveALL	t2395304	grey
chr1	8525760	aveALL	t2395305	turquoise
chr1	8525912	aveALL	t2395306	blue
chr1	8526001	aveALL	t2395307	turquoise
chr1	8555135	aveALL	t2395317	turquoise
chr1	8557488	aveALL	t2395318	turquoise
chr1	8568686	aveALL	t2395322	yellow
chr1	8585844	aveALL	t2395326	turquoise
chr1	8585928	aveALL	t2395327	turquoise
chr1	8601280	aveALL	t2395336	grey
chr1	8616546	aveALL	t2395341	grey
chr1	8617486	aveALL	t2395342	grey
chr1	8674628	aveALL	t2395367	grey
chr1	8813645	aveALL	t2395400	turquoise
chr1	8852474	aveALL	t2395408	grey
chr1	8877226	aveALL	t2395417	turquoise
chr1	8921286	aveALL	t2395499	blue
chr1	8923314	aveALL	t2395503	turquoise
chr1	8923959	aveALL	t2395504	turquoise
chr1	8925379	aveALL	t2395505	turquoise
chr1	8927185	aveALL	t2395510	turquoise
chr1	8930603	aveALL	t2395519	turquoise
chr1	8931210	aveALL	t2395521	turquoise
chr1	8938695	aveALL	t2395526	brown
chr1	9011778	aveALL	t2319146	blue
chr1	9012553	aveALL	t2319147	grey
chr1	9017214	aveALL	t2319148	blue
chr1	9017284	aveALL	t2319149	blue
chr1	9018989	aveALL	t2319150	grey
chr1	9022657	aveALL	t2319151	blue
chr1	9027738	aveALL	t2319152	blue
chr1	9030944	aveALL	t2319153	blue
chr1	9034702	aveALL	t2319155	black
chr1	9034835	aveALL	t2319156	blue
chr1	9063396	aveALL	t2395546	grey
chr1	9063506	aveALL	t2395547	blue
chr1	9064816	aveALL	t2395548	blue
chr1	9067369	aveALL	t2395550	blue
chr1	9070229	aveALL	t2395551	blue
chr1	9073598	aveALL	t2395553	blue
chr1	9074765	aveALL	t2395555	blue
chr1	9075194	aveALL	t2395556	blue
chr1	9078310	aveALL	t2395557	grey
chr1	9079275	aveALL	t2395558	blue
chr1	9082996	aveALL	t2395559	blue
chr1	9083042	aveALL	t2395560	blue
chr1	9085035	aveALL	t2395562	blue
chr1	9097076	aveALL	t2395570	magenta
chr1	9097398	aveALL	t2395571	magenta
chr1	9097738	aveALL	t2395573	magenta
chr1	9097956	aveALL	t2395574	magenta
chr1	9098490	aveALL	t2395576	magenta
chr1	9099617	aveALL	t2395580	magenta
chr1	9099914	aveALL	t2395583	blue
chr1	9100123	aveALL	t2395585	magenta
chr1	9100951	aveALL	t2395586	magenta
chr1	9101682	aveALL	t2395587	magenta
chr1	9101844	aveALL	t2395588	magenta
chr1	9101951	aveALL	t2395589	magenta
chr1	9107712	aveALL	t2395591	magenta
chr1	9117529	aveALL	t2395592	magenta
chr1	9129563	aveALL	t2395596	magenta
chr1	9129665	aveALL	t2395598	grey
chr1	9148440	aveALL	t2395613	blue
chr1	9160621	aveALL	t2395619	grey
chr1	9161482	aveALL	t2395620	blue
chr1	9163818	aveALL	t2395627	blue
chr1	9164337	aveALL	t2395628	grey
chr1	9164478	aveALL	t2395629	blue
chr1	9164633	aveALL	t2395630	grey
chr1	9165591	aveALL	t2395634	blue
chr1	9171340	aveALL	t2395637	grey
chr1	9187438	aveALL	t2395640	blue
chr1	9188721	aveALL	t2395642	grey
chr1	9189105	aveALL	t2395643	blue
chr1	9211653	aveALL	t2395671	grey
chr1	9211731	aveALL	t2395672	grey
chr1	9211837	aveALL	t2395674	blue
chr1	9242140	aveALL	t2395655	blue
chr1	9256971	aveALL	t2395664	green
chr1	9294938	aveALL	t2319227	blue
chr1	9305063	aveALL	t2319233	purple
chr1	9307039	aveALL	t2319238	purple
chr1	9322144	aveALL	t2319244	purple
chr1	9323601	aveALL	t2319245	grey
chr1	9325070	aveALL	t2319246	blue
chr1	9326406	aveALL	t2395730	brown
chr1	9327202	aveALL	t2395731	blue
chr1	9327518	aveALL	t2395732	blue
chr1	9328253	aveALL	t2395733	blue
chr1	9328468	aveALL	t2319247	blue
chr1	9328842	aveALL	t2395734	blue
chr1	9329310	aveALL	t2395735	blue
chr1	9329679	aveALL	t2395737	blue
chr1	9330042	aveALL	t2319248	brown
chr1	9330452	aveALL	t2395738	blue
chr1	9352942	aveALL	t2319253	blue
chr1	9411469	aveALL	t2319275	blue
chr1	9415766	aveALL	t2319277	black
chr1	9415815	aveALL	t2319278	turquoise
chr1	9416164	aveALL	t2319279	turquoise
chr1	9427522	aveALL	t2319282	pink
chr1	9427636	aveALL	t2319283	magenta
chr1	9427925	aveALL	t2319285	pink
chr1	9428354	aveALL	t2319286	blue
chr1	9429356	aveALL	t2319288	blue
chr1	9429472	aveALL	t2319289	grey
chr1	9636015	aveALL	t2319364	red
chr1	9636457	aveALL	t2319365	blue
chr1	9636545	aveALL	t2319366	blue
chr1	9636668	aveALL	t2319367	grey
chr1	9642643	aveALL	t2319379	brown
chr1	9649049	aveALL	t2319387	yellow
chr1	9655962	aveALL	t2319392	turquoise
chr1	9656917	aveALL	t2319393	turquoise
chr1	9658555	aveALL	t2319394	grey
chr1	9661244	aveALL	t2319395	grey
chr1	9662129	aveALL	t2319396	turquoise
chr1	9662358	aveALL	t2319397	blue
chr1	9662767	aveALL	t2319398	blue
chr1	9662849	aveALL	t2319399	blue
chr1	9663581	aveALL	t2319400	turquoise
chr1	9667663	aveALL	t2319403	brown
chr1	9667740	aveALL	t2319404	blue
chr1	9669898	aveALL	t2319405	blue
chr1	9670569	aveALL	t2319407	blue
chr1	9670690	aveALL	t2319408	blue
chr1	9671811	aveALL	t2319411	grey
chr1	9673077	aveALL	t2319412	grey
chr1	9673301	aveALL	t2319413	grey
chr1	9674261	aveALL	t2319414	turquoise
chr1	9711720	aveALL	t2319426	blue
chr1	9712751	aveALL	t2395855	blue
chr1	9712964	aveALL	t2395856	grey
chr1	9713845	aveALL	t2395857	blue
chr1	9714267	aveALL	t2395858	blue
chr1	9714514	aveALL	t2395861	blue
chr1	9751538	aveALL	t2319434	grey
chr1	9770176	aveALL	t2319436	blue
chr1	9770482	aveALL	t2319437	magenta
chr1	9770559	aveALL	t2319438	grey
chr1	9775623	aveALL	t2319439	grey
chr1	9775907	aveALL	t2319440	turquoise
chr1	9776019	aveALL	t2319441	blue
chr1	9776536	aveALL	t2319444	blue
chr1	9776651	aveALL	t2319445	blue
chr1	9777029	aveALL	t2319446	blue
chr1	9777123	aveALL	t2319447	blue
chr1	9777650	aveALL	t2319449	blue
chr1	9778766	aveALL	t2319450	grey
chr1	9780015	aveALL	t2319451	yellow
chr1	9780183	aveALL	t2319452	blue
chr1	9780556	aveALL	t2319453	blue
chr1	9780633	aveALL	t2319454	blue
chr1	9780806	aveALL	t2319456	blue
chr1	9781241	aveALL	t2319457	grey
chr1	9781534	aveALL	t2319458	grey
chr1	9781820	aveALL	t2319459	grey
chr1	9782036	aveALL	t2319460	grey
chr1	9783210	aveALL	t2319464	grey
chr1	9784029	aveALL	t2319465	turquoise
chr1	9784374	aveALL	t2319466	turquoise
chr1	9787031	aveALL	t2319468	grey
chr1	9787400	aveALL	t2319469	brown
chr1	9788697	aveALL	t2319470	grey
chr1	9789139	aveALL	t2395894	turquoise
chr1	9789203	aveALL	t2395895	yellow
chr1	9789527	aveALL	t2395896	yellow
chr1	9789879	aveALL	t2395897	turquoise
chr1	9790081	aveALL	t2395898	turquoise
chr1	9790359	aveALL	t2395899	turquoise
chr1	9791181	aveALL	t2395902	blue
chr1	9791283	aveALL	t2395903	turquoise
chr1	9791840	aveALL	t2395904	turquoise
chr1	9793480	aveALL	t2395905	turquoise
chr1	9794031	aveALL	t2395906	turquoise
chr1	9795110	aveALL	t2395907	turquoise
chr1	9795542	aveALL	t2395909	turquoise
chr1	9795957	aveALL	t2395911	turquoise
chr1	9797568	aveALL	t2395913	turquoise
chr1	9801201	aveALL	t2395919	turquoise
chr1	9803989	aveALL	t2395921	turquoise
chr1	9804511	aveALL	t2395922	turquoise
chr1	9809540	aveALL	t2395924	turquoise
chr1	9809837	aveALL	t2395926	turquoise
chr1	9815173	aveALL	t2395930	turquoise
chr1	9833331	aveALL	t2395938	turquoise
chr1	9883825	aveALL	t2395954	blue
chr1	9884035	aveALL	t2395956	blue
chr1	9908824	aveALL	t2395966	grey
chr1	9910776	aveALL	t2395967	yellow
chr1	9931245	aveALL	t2395981	turquoise
chr1	9932029	aveALL	t2395982	turquoise
chr1	9937979	aveALL	t2395987	turquoise
chr1	9943763	aveALL	t2395991	turquoise
chr1	9953076	aveALL	t2395999	grey
chr1	9953169	aveALL	t2396000	grey
chr1	9970295	aveALL	t2396008	brown
chr1	9989065	aveALL	t2396015	turquoise
chr1	9989433	aveALL	t2396016	turquoise
chr1	9989653	aveALL	t2396017	turquoise
chr1	9990044	aveALL	t2396018	turquoise
chr1	9990429	aveALL	t2396019	turquoise
chr1	9991949	aveALL	t2396021	turquoise
chr1	9992862	aveALL	t2396023	turquoise
chr1	9994820	aveALL	t2396024	turquoise
chr1	9995602	aveALL	t2396025	turquoise
chr1	10002696	aveALL	t2396027	turquoise
chr1	10003442	aveALL	t2319519	blue
chr1	10003542	aveALL	t2319520	blue
chr1	10041173	aveALL	t2319528	red
chr1	10041759	aveALL	t2319529	blue
chr1	10042439	aveALL	t2319530	turquoise
chr1	10042768	aveALL	t2319532	grey
chr1	10043183	aveALL	t2319533	blue
chr1	10044512	aveALL	t2319534	turquoise
chr1	10045214	aveALL	t2319535	grey
chr1	10057318	aveALL	t2319551	purple
chr1	10067628	aveALL	t2319553	purple
chr1	10067676	aveALL	t2319554	purple
chr1	10068241	aveALL	t2319555	purple
chr1	10075943	aveALL	t2319557	purple
chr1	10093003	aveALL	t2319561	turquoise
chr1	10132089	aveALL	t2319567	turquoise
chr1	10132170	aveALL	t2319568	blue
chr1	10132246	aveALL	t2319569	blue
chr1	10132513	aveALL	t2319570	turquoise
chr1	10132642	aveALL	t2319571	turquoise
chr1	10155548	aveALL	t2319575	turquoise
chr1	10161218	aveALL	t2319581	turquoise
chr1	10163010	aveALL	t2319582	turquoise
chr1	10165625	aveALL	t2319583	turquoise
chr1	10166256	aveALL	t2319584	turquoise
chr1	10166463	aveALL	t2319588	turquoise
chr1	10166588	aveALL	t2319590	blue
chr1	10177523	aveALL	t2319596	turquoise
chr1	10177596	aveALL	t2319597	turquoise
chr1	10179599	aveALL	t2319598	turquoise
chr1	10182032	aveALL	t2319599	turquoise
chr1	10186861	aveALL	t2319604	turquoise
chr1	10188504	aveALL	t2319606	grey
chr1	10189450	aveALL	t2319607	turquoise
chr1	10190561	aveALL	t2319608	turquoise
chr1	10190794	aveALL	t2319609	turquoise
chr1	10192448	aveALL	t2319610	turquoise
chr1	10195055	aveALL	t2319611	turquoise
chr1	10195151	aveALL	t2319612	turquoise
chr1	10197135	aveALL	t2319614	turquoise
chr1	10205046	aveALL	t2319617	turquoise
chr1	10205114	aveALL	t2319618	turquoise
chr1	10207021	aveALL	t2319620	turquoise
chr1	10209270	aveALL	t2319622	turquoise
chr1	10211395	aveALL	t2319623	turquoise
chr1	10221201	aveALL	t2319631	turquoise
chr1	10228199	aveALL	t2319636	turquoise
chr1	10230805	aveALL	t2319638	turquoise
chr1	10231253	aveALL	t2319639	turquoise
chr1	10238743	aveALL	t2319644	turquoise
chr1	10239480	aveALL	t2319647	turquoise
chr1	10240015	aveALL	t2319650	blue
chr1	10240044	aveALL	t2319651	turquoise
chr1	10240278	aveALL	t2319652	turquoise
chr1	10240748	aveALL	t2319654	turquoise
chr1	10270903	aveALL	t2319667	blue
chr1	10271725	aveALL	t2319669	grey
chr1	10290854	aveALL	t2319671	grey
chr1	10292420	aveALL	t2319674	turquoise
chr1	10316327	aveALL	t2319678	turquoise
chr1	10318566	aveALL	t2319679	turquoise
chr1	10327456	aveALL	t2319683	turquoise
chr1	10328228	aveALL	t2319685	turquoise
chr1	10331560	aveALL	t2319687	turquoise
chr1	10332300	aveALL	t2319688	red
chr1	10335524	aveALL	t2319693	turquoise
chr1	10336380	aveALL	t2319694	turquoise
chr1	10338045	aveALL	t2319695	turquoise
chr1	10339155	aveALL	t2319698	turquoise
chr1	10342408	aveALL	t2319700	turquoise
chr1	10342489	aveALL	t2319701	turquoise
chr1	10352110	aveALL	t2319705	turquoise
chr1	10355150	aveALL	t2319708	turquoise
chr1	10355735	aveALL	t2319709	turquoise
chr1	10356647	aveALL	t2319710	turquoise
chr1	10357009	aveALL	t2319711	red
chr1	10357234	aveALL	t2319712	turquoise
chr1	10363230	aveALL	t2319717	turquoise
chr1	10363383	aveALL	t2319718	turquoise
chr1	10363496	aveALL	t2319719	red
chr1	10364607	aveALL	t2319720	grey
chr1	10364778	aveALL	t2319721	red
chr1	10366920	aveALL	t2319723	yellow
chr1	10380130	aveALL	t2319724	turquoise
chr1	10381828	aveALL	t2319726	turquoise
chr1	10383955	aveALL	t2319728	turquoise
chr1	10384865	aveALL	t2319730	turquoise
chr1	10386243	aveALL	t2319731	turquoise
chr1	10394591	aveALL	t2319736	turquoise
chr1	10396741	aveALL	t2319737	turquoise
chr1	10397157	aveALL	t2319738	turquoise
chr1	10399828	aveALL	t2319741	turquoise
chr1	10402114	aveALL	t2319743	turquoise
chr1	10403290	aveALL	t2319746	turquoise
chr1	10405949	aveALL	t2319752	turquoise
chr1	10407843	aveALL	t2319753	turquoise
chr1	10408707	aveALL	t2319754	turquoise
chr1	10412690	aveALL	t2319758	turquoise
chr1	10420987	aveALL	t2319764	turquoise
chr1	10421791	aveALL	t2319766	turquoise
chr1	10423341	aveALL	t2319767	turquoise
chr1	10425177	aveALL	t2319768	turquoise
chr1	10425498	aveALL	t2319772	turquoise
chr1	10425607	aveALL	t2319774	turquoise
chr1	10428525	aveALL	t2319776	turquoise
chr1	10431200	aveALL	t2319778	turquoise
chr1	10434424	aveALL	t2319779	turquoise
chr1	10434945	aveALL	t2319781	turquoise
chr1	10435332	aveALL	t2319782	turquoise
chr1	10436606	aveALL	t2319783	turquoise
chr1	10436661	aveALL	t2319784	turquoise
chr1	10438401	aveALL	t2319785	turquoise
chr1	10438406	aveALL	t2396094	turquoise
chr1	10438683	aveALL	t2319786	turquoise
chr1	10439417	aveALL	t2396095	blue
chr1	10441232	aveALL	t2396096	grey
chr1	10441285	aveALL	t2396097	turquoise
chr1	10441392	aveALL	t2396098	turquoise
chr1	10459689	aveALL	t2319804	turquoise
chr1	10464285	aveALL	t2319810	turquoise
chr1	10471498	aveALL	t2319815	turquoise
chr1	10473180	aveALL	t2319819	turquoise
chr1	10477508	aveALL	t2319825	turquoise
chr1	10478906	aveALL	t2319826	turquoise
chr1	10479548	aveALL	t2319827	turquoise
chr1	10479879	aveALL	t2319830	red
chr1	10490198	aveALL	t2319833	blue
chr1	10490594	aveALL	t2319834	turquoise
chr1	10490838	aveALL	t2319835	grey
chr1	10490942	aveALL	t2319836	turquoise
chr1	10493899	aveALL	t2319840	turquoise
chr1	10493969	aveALL	t2319841	turquoise
chr1	10500404	aveALL	t2319846	red
chr1	10502354	aveALL	t2319848	red
chr1	10502463	aveALL	t2319849	brown
chr1	10502499	aveALL	t2319850	grey
chr1	10502586	aveALL	t2319851	grey
chr1	10509813	aveALL	t2319853	grey
chr1	10510149	aveALL	t2319854	grey
chr1	10510311	aveALL	t2319856	blue
chr1	10511474	aveALL	t2319858	turquoise
chr1	10511660	aveALL	t2319861	turquoise
chr1	10511772	aveALL	t2319862	grey
chr1	10512061	aveALL	t2319864	grey
chr1	10520923	aveALL	t2396125	turquoise
chr1	10521547	aveALL	t2396126	turquoise
chr1	10522624	aveALL	t2396127	yellow
chr1	10523054	aveALL	t2396128	turquoise
chr1	10523120	aveALL	t2396129	turquoise
chr1	10523543	aveALL	t2396130	turquoise
chr1	10529268	aveALL	t2396132	turquoise
chr1	10532413	aveALL	t2396133	blue
chr1	10532526	aveALL	t2396134	blue
chr1	10596270	aveALL	t2319901	turquoise
chr1	10637895	aveALL	t2319918	green
chr1	10659307	aveALL	t2319925	turquoise
chr1	10678389	aveALL	t2319931	turquoise
chr1	10683092	aveALL	t2319933	blue
chr1	10683183	aveALL	t2319934	grey
chr1	10684397	aveALL	t2319935	turquoise
chr1	10687331	aveALL	t2319937	turquoise
chr1	10689632	aveALL	t2319939	green
chr1	10690012	aveALL	t2319941	turquoise
chr1	10690197	aveALL	t2319942	turquoise
chr1	10696799	aveALL	t2396202	grey
chr1	10697597	aveALL	t2396203	blue
chr1	10698095	aveALL	t2396204	blue
chr1	10699405	aveALL	t2396207	grey
chr1	10699534	aveALL	t2396208	blue
chr1	10699876	aveALL	t2396209	blue
chr1	10702917	aveALL	t2396214	blue
[truncated: 3,369 more rows]

## Sheet: UKBEC chr9q22
chrom	location	tissue type	probe id	cluster color
chr9	99149507	aveALL	t3216320	turquoise
chr9	99150539	aveALL	t3216321	blue
chr9	99154327	aveALL	t3216322	grey
chr9	99154620	aveALL	t3216323	blue
chr9	99154702	aveALL	t3216324	grey
chr9	99157129	aveALL	t3216325	turquoise
chr9	99160452	aveALL	t3216327	turquoise
chr9	99179927	aveALL	t3216333	blue
chr9	99180078	aveALL	t3216334	blue
chr9	99180387	aveALL	t3216335	grey
chr9	99180615	aveALL	t3216336	blue
chr9	99212567	aveALL	t3180960	turquoise
chr9	99212714	aveALL	t3180961	blue
chr9	99212837	aveALL	t3180962	blue
chr9	99220694	aveALL	t3180964	turquoise
chr9	99227620	aveALL	t3180965	turquoise
chr9	99227996	aveALL	t3180966	turquoise
chr9	99244873	aveALL	t3180969	turquoise
chr9	99246692	aveALL	t3180970	grey
chr9	99246834	aveALL	t3180971	turquoise
chr9	99250382	aveALL	t3180976	turquoise
chr9	99252290	aveALL	t3180981	grey
chr9	99252366	aveALL	t3180982	turquoise
chr9	99252589	aveALL	t3216358	turquoise
chr9	99253110	aveALL	t3180983	turquoise
chr9	99253721	aveALL	t3180985	grey
chr9	99253856	aveALL	t3216359	blue
chr9	99254110	aveALL	t3180986	blue
chr9	99254520	aveALL	t3216360	blue
chr9	99255325	aveALL	t3216361	grey
chr9	99255339	aveALL	t3180987	turquoise
chr9	99258493	aveALL	t3216365	grey
chr9	99258570	aveALL	t3216366	grey
chr9	99262759	aveALL	t3216371	turquoise
chr9	99264692	aveALL	t3216372	turquoise
chr9	99265012	aveALL	t3216373	turquoise
chr9	99266036	aveALL	t3216374	turquoise
chr9	99271971	aveALL	t3216377	grey
chr9	99284790	aveALL	t3216388	blue
chr9	99296243	aveALL	t3216395	grey
chr9	99329050	aveALL	t3216422	grey
chr9	99329131	aveALL	t3216423	blue
chr9	99380798	aveALL	t3216431	blue
chr9	99381573	aveALL	t3216435	blue
chr9	99402021	aveALL	t3216446	grey
chr9	99403239	aveALL	t3216447	grey
chr9	99403683	aveALL	t3216448	turquoise
chr9	99404073	aveALL	t3216449	turquoise
chr9	99417376	aveALL	t3216458	blue
chr9	99483261	aveALL	t3216485	turquoise
chr9	99488525	aveALL	t3181067	turquoise
chr9	99489056	aveALL	t3181074	turquoise
chr9	99489339	aveALL	t3181082	turquoise
chr9	99489440	aveALL	t3181084	turquoise
chr9	99518267	aveALL	t3216491	turquoise
chr9	99521263	aveALL	t3216493	turquoise
chr9	99521936	aveALL	t3216495	turquoise
chr9	99522141	aveALL	t3216496	turquoise
chr9	99522567	aveALL	t3216497	turquoise
chr9	99525308	aveALL	t3216498	grey
chr9	99525400	aveALL	t3216499	turquoise
chr9	99537101	aveALL	t3216502	turquoise
chr9	99538387	aveALL	t3216504	grey
chr9	99539921	aveALL	t3216505	turquoise
chr9	99540345	aveALL	t3216506	turquoise
chr9	99579500	aveALL	t3216531	turquoise
chr9	99580807	aveALL	t3216533	turquoise
chr9	99581369	aveALL	t3216534	turquoise
chr9	99581602	aveALL	t3216536	turquoise
chr9	99581921	aveALL	t3216538	turquoise
chr9	99589362	aveALL	t3216542	blue
chr9	99614256	aveALL	t3216551	turquoise
chr9	99615164	aveALL	t3216552	turquoise
chr9	99616387	aveALL	t3216553	turquoise
chr9	99616528	aveALL	t3216554	blue
chr9	99631219	aveALL	t3181106	grey
chr9	99632567	aveALL	t3181107	blue
chr9	99637763	aveALL	t3216571	grey
chr9	99672042	aveALL	t3181111	grey
chr9	99688056	aveALL	t3181123	blue
chr9	99691164	aveALL	t3181125	turquoise
chr9	99695616	aveALL	t3216619	blue
chr9	99696081	aveALL	t3216620	turquoise
chr9	99696563	aveALL	t3216621	grey
chr9	99703146	aveALL	t3181163	blue
chr9	99711923	aveALL	t3181171	turquoise
chr9	99795116	aveALL	t3216676	grey
chr9	99795252	aveALL	t3216677	blue
chr9	99797008	aveALL	t3216679	turquoise
chr9	99797816	aveALL	t3216680	grey
chr9	99798691	aveALL	t3216683	grey
chr9	99798860	aveALL	t3216684	grey
chr9	99799636	aveALL	t3216686	grey
chr9	99800073	aveALL	t3216688	blue
chr9	99800262	aveALL	t3216690	blue
chr9	99800699	aveALL	t3216691	blue
chr9	99801369	aveALL	t3216693	blue
chr9	99801959	aveALL	t3216694	blue
chr9	99838313	aveALL	t3216724	grey
chr9	99838879	aveALL	t3216725	grey
chr9	99839390	aveALL	t3216726	blue
chr9	99839803	aveALL	t3216729	blue
chr9	99839907	aveALL	t3216730	grey
chr9	99840306	aveALL	t3216737	blue
chr9	99840452	aveALL	t3216738	grey
chr9	99841599	aveALL	t3216731	grey
chr9	99958160	aveALL	t3216775	turquoise
chr9	99962224	aveALL	t3216789	blue
chr9	100153398	aveALL	t3216825	blue
chr9	100153550	aveALL	t3216826	blue
chr9	100155026	aveALL	t3216828	blue
chr9	100155517	aveALL	t3216829	grey
chr9	100155775	aveALL	t3216831	grey
chr9	100158346	aveALL	t3216834	grey
chr9	100158782	aveALL	t3216836	blue
chr9	100174041	aveALL	t3181196	blue
chr9	100190769	aveALL	t3181199	turquoise
chr9	100193258	aveALL	t3181200	turquoise
chr9	100194341	aveALL	t3181201	turquoise
chr9	100203976	aveALL	t3181205	turquoise
chr9	100222469	aveALL	t3181210	turquoise
chr9	100222586	aveALL	t3181211	grey
chr9	100227132	aveALL	t3181219	turquoise
chr9	100232881	aveALL	t3181225	grey
chr9	100234577	aveALL	t3181226	turquoise
chr9	100235803	aveALL	t3181227	turquoise
chr9	100237680	aveALL	t3181228	turquoise
chr9	100240785	aveALL	t3181230	turquoise
chr9	100243117	aveALL	t3181233	turquoise
chr9	100245150	aveALL	t3181234	turquoise
chr9	100249479	aveALL	t3181235	turquoise
chr9	100257972	aveALL	t3181237	turquoise
chr9	100258180	aveALL	t3181239	grey
chr9	100264004	aveALL	t3181241	blue
chr9	100286471	aveALL	t3181253	turquoise
chr9	100308499	aveALL	t3181257	turquoise
chr9	100315563	aveALL	t3181261	turquoise
chr9	100317732	aveALL	t3181265	grey
chr9	100325020	aveALL	t3181271	turquoise
chr9	100326343	aveALL	t3181272	turquoise
chr9	100328198	aveALL	t3181273	turquoise
chr9	100331200	aveALL	t3181276	turquoise
chr9	100353625	aveALL	t3181285	turquoise
chr9	100361952	aveALL	t3181288	turquoise
chr9	100361988	aveALL	t3181289	turquoise
chr9	100362891	aveALL	t3181290	turquoise
chr9	100362892	aveALL	t3216865	turquoise
chr9	100363661	aveALL	t3181291	turquoise
chr9	100364141	aveALL	t3216866	turquoise
chr9	100364798	aveALL	t3216867	turquoise
chr9	100364864	aveALL	t3216868	turquoise
chr9	100365130	aveALL	t3216870	grey
chr9	100367026	aveALL	t3216872	turquoise
chr9	100367771	aveALL	t3216873	turquoise
chr9	100368456	aveALL	t3216874	grey
chr9	100372541	aveALL	t3216878	turquoise
chr9	100372641	aveALL	t3216879	turquoise
chr9	100373912	aveALL	t3216881	turquoise
chr9	100380114	aveALL	t3216883	grey
chr9	100387965	aveALL	t3216884	turquoise
chr9	100388470	aveALL	t3216886	turquoise
chr9	100388658	aveALL	t3216887	grey
chr9	100389588	aveALL	t3216889	turquoise
chr9	100389709	aveALL	t3216890	turquoise
chr9	100389845	aveALL	t3216892	turquoise
chr9	100395528	aveALL	t3216894	turquoise
chr9	100395566	aveALL	t3181303	grey
chr9	100395616	aveALL	t3216895	grey
chr9	100395657	aveALL	t3216896	blue
chr9	100395858	aveALL	t3216897	blue
chr9	100403095	aveALL	t3181307	turquoise
chr9	100403855	aveALL	t3181308	turquoise
chr9	100405486	aveALL	t3181310	turquoise
chr9	100407399	aveALL	t3181311	turquoise
chr9	100407906	aveALL	t3181312	turquoise
chr9	100409781	aveALL	t3181313	turquoise
chr9	100410323	aveALL	t3181314	turquoise
chr9	100412824	aveALL	t3181315	turquoise
chr9	100413592	aveALL	t3181316	turquoise
chr9	100416089	aveALL	t3181318	turquoise
chr9	100417146	aveALL	t3216971	turquoise
chr9	100417185	aveALL	t3181320	turquoise
chr9	100417756	aveALL	t3216994	turquoise
chr9	100417999	aveALL	t3181321	turquoise
chr9	100420922	aveALL	t3181323	turquoise
chr9	100424325	aveALL	t3181327	turquoise
chr9	100425240	aveALL	t3181329	turquoise
chr9	100426639	aveALL	t3181330	turquoise
chr9	100429056	aveALL	t3181331	turquoise
chr9	100431134	aveALL	t3181333	turquoise
chr9	100431876	aveALL	t3181334	turquoise
chr9	100431998	aveALL	t3181335	turquoise
chr9	100433370	aveALL	t3181336	turquoise
chr9	100433658	aveALL	t3181337	turquoise
chr9	100434146	aveALL	t3181338	turquoise
chr9	100435478	aveALL	t3181341	turquoise
chr9	100435794	aveALL	t3181342	turquoise
chr9	100435911	aveALL	t3181343	turquoise
chr9	100437264	aveALL	t3216972	turquoise
chr9	100437725	aveALL	t3216973	turquoise
chr9	100437790	aveALL	t3216974	blue
chr9	100444483	aveALL	t3216977	grey
chr9	100449378	aveALL	t3216982	turquoise
chr9	100451818	aveALL	t3216984	turquoise
chr9	100455974	aveALL	t3216987	turquoise
chr9	100459419	aveALL	t3216990	blue
chr9	100459507	aveALL	t3216991	blue
chr9	100459577	aveALL	t3216992	blue
chr9	100613982	aveALL	t3181389	blue
chr9	100615762	aveALL	t3181390	blue
chr9	100616109	aveALL	t3181391	blue
chr9	100616236	aveALL	t3181393	blue
chr9	100616380	aveALL	t3181394	blue
chr9	100616562	aveALL	t3181395	blue
chr9	100617146	aveALL	t3181397	blue
chr9	100618372	aveALL	t3181399	blue
chr9	100666881	aveALL	t3216948	turquoise
chr9	100667045	aveALL	t3216950	turquoise
chr9	100667125	aveALL	t3216951	grey
chr9	100672259	aveALL	t3216953	turquoise
chr9	100672476	aveALL	t3216954	grey
chr9	100672774	aveALL	t3216956	turquoise
chr9	100672923	aveALL	t3216957	turquoise
chr9	100673205	aveALL	t3216958	grey
chr9	100673482	aveALL	t3216959	grey
chr9	100675221	aveALL	t3216960	turquoise
chr9	100675560	aveALL	t3216961	grey
chr9	100675705	aveALL	t3216962	turquoise
chr9	100678467	aveALL	t3216964	turquoise
chr9	100684788	aveALL	t3216967	grey
chr9	100689288	aveALL	t3217078	grey
chr9	100689563	aveALL	t3217079	grey
chr9	100692350	aveALL	t3217085	blue
chr9	100693175	aveALL	t3217086	grey
chr9	100700355	aveALL	t3217092	blue
chr9	100700423	aveALL	t3217093	grey
chr9	100700484	aveALL	t3217094	blue
chr9	100703026	aveALL	t3217095	blue
chr9	100707054	aveALL	t3217097	blue
chr9	100745539	aveALL	t3217107	blue
chr9	100745548	aveALL	t3181419	blue
chr9	100777832	aveALL	t3181439	blue
chr9	100777947	aveALL	t3181440	blue
chr9	100818774	aveALL	t3181465	grey
chr9	100819139	aveALL	t3181466	turquoise
chr9	100823070	aveALL	t3181467	turquoise
chr9	100831859	aveALL	t3217124	blue
chr9	100836957	aveALL	t3181471	grey
chr9	100837868	aveALL	t3181472	turquoise
chr9	100838352	aveALL	t3217127	grey
chr9	100838410	aveALL	t3181473	grey
chr9	100839207	aveALL	t3181474	turquoise
chr9	100840369	aveALL	t3181475	grey
chr9	100840483	aveALL	t3181476	turquoise
chr9	100840528	aveALL	t3181477	turquoise
chr9	100843116	aveALL	t3181478	turquoise
chr9	100843478	aveALL	t3181479	blue
chr9	100845152	aveALL	t3181481	turquoise
chr9	100845218	aveALL	t3181482	turquoise
chr9	100847442	aveALL	t3217132	turquoise
chr9	100849570	aveALL	t3217133	turquoise
chr9	100849637	aveALL	t3217134	grey
chr9	100849791	aveALL	t3217135	grey
chr9	100849859	aveALL	t3217136	grey
chr9	100850122	aveALL	t3217138	blue
chr9	100850231	aveALL	t3217139	blue
chr9	100857159	aveALL	t3217147	blue
chr9	100862213	aveALL	t3217148	grey
chr9	100862259	aveALL	t3217149	grey
chr9	100862373	aveALL	t3217151	grey
chr9	100872196	aveALL	t3217156	grey
chr9	100872356	aveALL	t3217157	turquoise
chr9	100881055	aveALL	t3217160	blue
chr9	100881301	aveALL	t3217161	blue
chr9	100881354	aveALL	t3217162	blue
chr9	100883902	aveALL	t3217168	turquoise
chr9	100886583	aveALL	t3217170	grey
chr9	100887065	aveALL	t3217171	turquoise
chr9	100888846	aveALL	t3217172	grey
chr9	100889224	aveALL	t3217175	blue
chr9	100890510	aveALL	t3217176	turquoise
chr9	100890915	aveALL	t3217177	turquoise
chr9	100892085	aveALL	t3217178	turquoise
chr9	100893256	aveALL	t3217179	turquoise
chr9	100894475	aveALL	t3217180	grey
chr9	100895343	aveALL	t3217181	turquoise
chr9	100897092	aveALL	t3217182	turquoise
chr9	100899858	aveALL	t3217184	turquoise
chr9	100919780	aveALL	t3217185	turquoise
chr9	100934916	aveALL	t3217187	blue
chr9	100961394	aveALL	t3217195	grey
chr9	100961683	aveALL	t3217196	blue
chr9	100961819	aveALL	t3217197	blue
chr9	100962550	aveALL	t3217198	grey
chr9	100963762	aveALL	t3217200	turquoise
chr9	100965574	aveALL	t3217202	turquoise
chr9	100971077	aveALL	t3217205	turquoise
chr9	100973062	aveALL	t3217208	blue
chr9	100975438	aveALL	t3217209	turquoise
chr9	100979243	aveALL	t3217237	grey
chr9	100983258	aveALL	t3217215	turquoise
chr9	100991234	aveALL	t3217216	turquoise
chr9	100995701	aveALL	t3217218	turquoise
chr9	101006281	aveALL	t3217219	turquoise
chr9	101014091	aveALL	t3217224	grey
chr9	101017462	aveALL	t3217228	turquoise
chr9	101017541	aveALL	t3217229	turquoise
chr9	101017570	aveALL	t3217230	grey
chr9	101017679	aveALL	t3217231	blue
chr9	101017826	aveALL	t3217232	blue
chr9	101017996	aveALL	t3217233	blue
chr9	101018317	aveALL	t3217234	grey
chr9	101018468	aveALL	t3217235	grey
chr9	101050695	aveALL	t3217243	turquoise
chr9	101051465	aveALL	t3217244	turquoise
chr9	101051863	aveALL	t3217245	turquoise
chr9	101052227	aveALL	t3217246	turquoise
chr9	101052581	aveALL	t3217247	turquoise
chr9	101052870	aveALL	t3217248	turquoise
chr9	101056081	aveALL	t3217249	turquoise
chr9	101061527	aveALL	t3217252	turquoise
chr9	101065535	aveALL	t3217256	turquoise
chr9	101068403	aveALL	t3217257	turquoise
chr9	101073377	aveALL	t3217261	turquoise
chr9	101125011	aveALL	t3217278	turquoise
chr9	101133760	aveALL	t3217280	turquoise
chr9	101147994	aveALL	t3217281	turquoise
chr9	101151137	aveALL	t3217283	turquoise
chr9	101156482	aveALL	t3217284	turquoise
chr9	101168369	aveALL	t3217287	turquoise
chr9	101216272	aveALL	t3217296	turquoise
chr9	101235464	aveALL	t3217298	turquoise
chr9	101243214	aveALL	t3217299	turquoise
chr9	101258705	aveALL	t3217303	turquoise
chr9	101304166	aveALL	t3217313	turquoise
chr9	101470706	aveALL	t3217346	turquoise
chr9	101471079	aveALL	t3217350	blue
chr9	101471140	aveALL	t3217351	blue
chr9	101471209	aveALL	t3217352	blue
chr9	101493497	aveALL	t3217362	turquoise
chr9	101494330	aveALL	t3217363	turquoise
chr9	101495416	aveALL	t3217364	turquoise
chr9	101498286	aveALL	t3217365	turquoise
chr9	101498582	aveALL	t3217366	turquoise
chr9	101507842	aveALL	t3217369	turquoise
chr9	101513325	aveALL	t3217371	turquoise
chr9	101518810	aveALL	t3217376	grey
chr9	101530433	aveALL	t3217378	grey
chr9	101533179	aveALL	t3217379	turquoise
chr9	101536228	aveALL	t3217380	blue
chr9	101540542	aveALL	t3217382	turquoise
chr9	101542479	aveALL	t3217383	turquoise
chr9	101544768	aveALL	t3217386	turquoise
chr9	101546250	aveALL	t3217388	turquoise
chr9	101547123	aveALL	t3217389	turquoise
chr9	101547267	aveALL	t3217390	turquoise
chr9	101551903	aveALL	t3217396	turquoise
chr9	101552291	aveALL	t3217397	turquoise
chr9	101552407	aveALL	t3217398	blue
chr9	101552996	aveALL	t3217400	grey
chr9	101558416	aveALL	t3217402	grey
chr9	101558546	aveALL	t3217404	blue
chr9	101558695	aveALL	t3217406	blue
chr9	101570006	aveALL	t3181602	blue
chr9	101570267	aveALL	t3181603	grey
chr9	101585608	aveALL	t3181608	grey
chr9	101589035	aveALL	t3181611	turquoise
chr9	101594106	aveALL	t3181614	turquoise
chr9	101595731	aveALL	t3181615	grey
chr9	101597552	aveALL	t3181617	turquoise
chr9	101599325	aveALL	t3181620	grey
chr9	101602320	aveALL	t3181622	turquoise
chr9	101606387	aveALL	t3181623	grey
chr9	101608284	aveALL	t3181624	grey
chr9	101611376	aveALL	t3181629	grey
chr9	101612033	aveALL	t3181630	grey
