# Supplementary material for: Dosage effect of copy number variation in epilepsy and ten regions of the human brain
Source: Sci Rep. 2025 Dec 4;15:45726. doi: 10.1038/s41598-025-28338-2 (PMC12753814; doi:10.1038/s41598-025-28338-2)
Supplement: Supplementary file 12 — Supplementary Information 12. [file 41598_2025_28338_MOESM12_ESM.xlsx]

## Sheet: Sheet1
Supplementary Table 12. Transcriptional sense of nearby genes. Table showing the transcriptional sense and the NMF analysis (rank 2 to 6) of genes located close to each other in the genome. Top exon refers to the most frequent exon in the NMF gene programs. NMF analysis was done for every gene separately with a 5 kilo base window around the gene boundary (see methods).
Gene	Strand	NMF top exon
WWOX	+	last
GNB1	-	last
NADK	-	First exon
GABRD	+	last
PRKCZ	+	first
DRD2	-	first
NCAM1	+	last
HTR3B	+	last
HTR3A	+	out-of-frame
DRD4	-	first
DEAF1	-	in-frame
GNB1L	-	last
TBX1	+	exon 4
CRHR2
INMT	+	last
HEATR1	-	exon 5/44
