# Supplementary material for: Dosage effect of copy number variation in epilepsy and ten regions of the human brain
Source: Sci Rep. 2025 Dec 4;15:45726. doi: 10.1038/s41598-025-28338-2 (PMC12753814; doi:10.1038/s41598-025-28338-2)
Supplement: Supplementary file 13 — Supplementary Information 13. [file 41598_2025_28338_MOESM13_ESM.xlsx]

## Sheet: Sheet1
Supplementary Table 13. Descriptions of epilepsy phenotypes in SANAD and Australian cohort.
Phenotype	Description
drug_response	Time to 12 month remission; 1= achieved 12 month remission; 0=did not achieve 12 month remission
sez_freq	Seizure frequency - total szs/month - Average - Pre-randomisation
seztime	Time to first seizure in days
total_sez_all_types	Total no of seizures (all types) for each subject
time_rem	Time to 12 month remission in days
time_to_sez_censor	Time to first seizure censoring variable; 1= had a first seizure, 2=did not have a first seizure (after starting therapy)
learningdisability	Learning disability
meningitisencephalitis	Meningitis encephalitis
neurologicaldeficit	Neurological deficit
