# Supplementary material for: Dosage effect of copy number variation in epilepsy and ten regions of the human brain
Source: Sci Rep. 2025 Dec 4;15:45726. doi: 10.1038/s41598-025-28338-2 (PMC12753814; doi:10.1038/s41598-025-28338-2)
Supplement: Supplementary file 14 — Supplementary Information 14. [file 41598_2025_28338_MOESM14_ESM.xlsx]

## Sheet: (a) cnvHap data.csv
Supplementary Table 14. cnvHap parameters. Parameters used for CNV calling through cnvHap.
inputDir	format	inputDirLoc	equaliseGroup	emissionGroup	noCopies	restrictKb	backgroundCount	softenHapMap	regionsToInclude	regionsToExclude	strand	allowSharedIds	toJoin	indexToRestrict	maxIndiv	toDel	toInclude	platesToInclude	phenoToInclude	var_thresh	plotI	restrictMarker	gc	loess	median_correction	plotType	rOutlier	weight	mixCoeff	standardVar	splitbyPheno	r_x	r_var	r_skew	r_mean	b_mean	b_var1	b_var2	b_var4	minR	maxR	minB	maxB	cnvP	modify0
1M	illumina	1M	1M	1M	2	20kb;20kb	2	0	all	null	null	all	null	FALSE	10000	22259;22300;22275;22286;22011;21872	all	all	all	0.25	TRUE	null	FALSE	FALSE	FALSE	XYLineAndShapeRenderer;dot;noline	null	1	1e-07	FALSE	null	0.0;0.5;1.0;1.5;2.0;2.5;3.0;3.5;4.0;4.5;5.0;5.5;6.0	0.8;0.3;0.3;0.28;0.26;ix5;0.20	0	"-4.5;-0.3;0;0.305;0.528;0.702;0.8434;0.9848;1.126	0.00;1/8;1/7;1/6;0.2;0.25;2/7;1/3;3/8;0.4;3/7;0.5;4/7;0.6;5/8;2/3;5/7;0.75;0.8;5/6;6/7;7/8;1.00	0.08;0.11x21;0.08	0.07;0.10x21;0.07	0.05;0.08x21;0.05	-5	5	0	1	null	0;1;2
317k	illumina	317k	1M	1M	2	20kb;20kb	2	0	all	null	null	all	null	FALSE	10000	22011	all	all	all	0.25	TRUE	null	FALSE	FALSE	FALSE	XYLineAndShapeRenderer;x;noline	null	1	1e-07	FALSE	null	0.0;0.5;1.0;1.5;2.0;2.5;3.0;3.5;4.0;4.5;5.0;5.5;6.0	0.8;0.3;0.3;0.28;0.26;ix5;0.20	0	-4.5;-0.55;0;0.305;0.528;0.702;0.8434;0.9848;1.126	0.00;1/8;1/7;1/6;0.2;0.25;2/7;1/3;3/8;0.4;3/7;0.5;4/7;0.6;5/8;2/3;5/7;0.75;0.8;5/6;6/7;7/8;1.00	0.08;0.11x21;0.08	0.07;0.10x21;0.07	0.05;0.08x21;0.05	-5	5	0	1	null	0;1;2
244k	cghall	244k	244k	244k	2	20kb;20kb	2	0	all	null	null	all	null	FALSE	10000	null	all	all	all	1	TRUE	null	FALSE	TRUE	TRUE	XYBarRenderer	null	1	1e-05	FALSE	null	0.0;0.5;1.0;1.5;2.0;2.5;3.0;3.5;4.0;4.5;5.0;5.5;6.0	1.0;0.25;0.225;0.20;0.175;ix5;0.125	0	-5;-0.83;0;0.58;1.0;1.32;1.58;1.8;2.0;2.16;2.32;2.45;2.58	0.00;1/8;1/7;1/6;0.2;0.25;2/7;1/3;3/8;0.4;3/7;0.5;4/7;0.6;5/8;2/3;5/7;0.75;0.8;5/6;6/7;7/8;1.00	0.08;0.11x21;0.08	0.07;0.10x21;0.07	0.05;0.08x21;0.05	-5	5	0	1	null	0;1;2
185k	cghall	185k	185k	185k	2	20kb;20kb	2	0	all	null	null	all	null	FALSE	10000	null	all	all	all	1	TRUE	null	FALSE	TRUE	TRUE	XYBarRenderer	null	1	1e-05	FALSE	null	0.0;0.5;1.0;1.5;2.0;2.5;3.0;3.5;4.0;4.5;5.0;5.5;6.0	1.0;0.25;0.225;0.20;0.175;ix5;0.125	0	-5;-0.83;0;0.58;1.0;1.32;1.58;1.8;2.0;2.16;2.32;2.45;2.58	0.00;1/8;1/7;1/6;0.2;0.25;2/7;1/3;3/8;0.4;3/7;0.5;4/7;0.6;5/8;2/3;5/7;0.75;0.8;5/6;6/7;7/8;1.00	0.08;0.11x21;0.08	0.07;0.10x21;0.07	0.05;0.08x21;0.05	-5	5	0	1	null	0;1;2
1M_PennCNV	geno	1M_PennCNV	1M_PennCNV	1M_PennCNV	2	20kb;20kb	2	0	all	null	null	all	null	FALSE	10000	22259;22300;22275;22286;22011;21872	all	all	all	0.25	TRUE	null	FALSE	FALSE	FALSE	XYLineAndShapeRenderer;dot;noline	null	1	1e-07	FALSE	null	0.0;0.5;1.0;1.5;2.0;2.5;3.0;3.5;4.0;4.5;5.0;5.5;6.0	0.8;0.3;0.3;0.28;0.26;ix5;0.20	0	-4.5;-0.55;0;0.305;0.528;0.702;0.8434;0.9848;1.126	0.00;1/8;1/7;1/6;0.2;0.25;2/7;1/3;3/8;0.4;3/7;0.5;4/7;0.6;5/8;2/3;5/7;0.75;0.8;5/6;6/7;7/8;1.00	0.08;0.11x21;0.08	0.07;0.10x21;0.07	0.05;0.08x21;0.05	-5	5	0	1	null	0;1;2
1M_cnvP	geno	1M_cnvP	1M_cnvP	1M_cnvP	2	20kb;20kb	2	0	all	null	null	all	null	FALSE	10000	22259;22300;22275;22286;22011;21872	all	all	all	0.25	TRUE	null	FALSE	FALSE	FALSE	XYLineAndShapeRenderer;dot;noline	null	1	1e-07	FALSE	null	0.0;0.5;1.0;1.5;2.0;2.5;3.0;3.5;4.0;4.5;5.0;5.5;6.0	0.8;0.3;0.3;0.28;0.26;ix5;0.20	0	-4.5;-0.55;0;0.305;0.528;0.702;0.8434;0.9848;1.126	0.00;1/8;1/7;1/6;0.2;0.25;2/7;1/3;3/8;0.4;3/7;0.5;4/7;0.6;5/8;2/3;5/7;0.75;0.8;5/6;6/7;7/8;1.00	0.08;0.11x21;0.08	0.07;0.10x21;0.07	0.05;0.08x21;0.05	-5	5	0	1	null	0;1;2
244k_agilent1	geno	244k_agilent1	244k_agilent1	244k_agilent1	2	20kb;20kb	2	0	all	null	null	all	null	FALSE	10000	null	all	all	all	1	TRUE	null	FALSE	TRUE	TRUE	XYBarRenderer	null	1	1e-05	FALSE	null	0.0;0.5;1.0;1.5;2.0;2.5;3.0;3.5;4.0;4.5;5.0;5.5;6.0	1.0;0.25;0.225;0.20;0.175;ix5;0.125	0	-5;-0.83;0;0.58;1.0;1.32;1.58;1.8;2.0;2.16;2.32;2.45;2.58	0.00;1/8;1/7;1/6;0.2;0.25;2/7;1/3;3/8;0.4;3/7;0.5;4/7;0.6;5/8;2/3;5/7;0.75;0.8;5/6;6/7;7/8;1.00	0.08;0.11x21;0.08	0.07;0.10x21;0.07	0.05;0.08x21;0.05	-5	5	0	1	null	0;1;2
244k_agilent	geno	244k_agilent	244k_agilent	244k_agilent	2	20kb;20kb	2	0	all	null	null	all	null	FALSE	10000	null	all	all	all	1	TRUE	null	FALSE	TRUE	TRUE	XYBarRenderer	null	1	0	FALSE	null	0.0;0.5;1.0;1.5;2.0;2.5;3.0;3.5;4.0;4.5;5.0;5.5;6.0	1.0;0.25;0.225;0.20;0.175;ix5;0.125	0	-5;-0.83;0;0.58;1.0;1.32;1.58;1.8;2.0;2.16;2.32;2.45;2.58	0.00;1/8;1/7;1/6;0.2;0.25;2/7;1/3;3/8;0.4;3/7;0.5;4/7;0.6;5/8;2/3;5/7;0.75;0.8;5/6;6/7;7/8;1.00	0.08;0.11x21;0.08	0.07;0.10x21;0.07	0.05;0.08x21;0.05	-5	5	0	1	null	0;1;2
185k_agilent	geno	185k_agilent	185k_agilent	185k_agilent	2	20kb;20kb	2	0	all	null	null	all	null	FALSE	10000	null	all	all	all	1	TRUE	null	FALSE	TRUE	TRUE	XYBarRenderer	null	1	1e-05	FALSE	null	0.0;0.5;1.0;1.5;2.0;2.5;3.0;3.5;4.0;4.5;5.0;5.5;6.0	1.0;0.25;0.225;0.20;0.175;ix5;0.125	0	-5;-0.83;0;0.58;1.0;1.32;1.58;1.8;2.0;2.16;2.32;2.45;2.58	0.00;1/8;1/7;1/6;0.2;0.25;2/7;1/3;3/8;0.4;3/7;0.5;4/7;0.6;5/8;2/3;5/7;0.75;0.8;5/6;6/7;7/8;1.00	0.08;0.11x21;0.08	0.07;0.10x21;0.07	0.05;0.08x21;0.05	-5	5	0	1	null	0;1;2
bgi	illumina	bgi	bgi	bgi	2	20kb;20kb	2	0	all	null	null	all	null	FALSE	10000	null	all	all	all	0.25	TRUE	null	FALSE	FALSE	FALSE	XYLineAndShapeRenderer;dot;noline	null	1	1e-07	FALSE	null	0.0;0.5;1.0;1.5;2.0;2.5;3.0;3.5;4.0;4.5;5.0;5.5;6.0	0.8;0.3;0.3;0.28;0.26;ix5;0.20	0	-4.5;-0.55;0;0.305;0.528;0.702;0.8434;0.9848;1.126	0.00;1/8;1/7;1/6;0.2;0.25;2/7;1/3;3/8;0.4;3/7;0.5;4/7;0.6;5/8;2/3;5/7;0.75;0.8;5/6;6/7;7/8;1.00	0.08;0.11x21;0.08	0.07;0.10x21;0.07	0.05;0.08x21;0.05	-5	5	0	1	null	0;1;2
bgiSeq	depth	bgiSeq	bgi	bgi	2	20kb;20kb	2	0	all	null	null	all	null	FALSE	10000	22011	all	all	all	0.25	TRUE	null	FALSE	FALSE	FALSE	XYLineAndShapeRenderer;x;noline	null	1	1e-07	FALSE	null	0.0;0.5;1.0;1.5;2.0;2.5;3.0;3.5;4.0;4.5;5.0;5.5;6.0	#REF!	0	0.0;17;34;51;68;85;102;119;136	0.00;1/8;1/7;1/6;0.2;0.25;2/7;1/3;3/8;0.4;3/7;0.5;4/7;0.6;5/8;2/3;5/7;0.75;0.8;5/6;6/7;7/8;1.00	0.08;0.11x21;0.08	0.07;0.10x21;0.07	0.05;0.08x21;0.05	-5	5	0	1	null	0;1;2
1M-20090804	geno	1M-20090804	1M-20090804	1M-20090804	2	20kb;20kb	2	0	all	null	null	all	null	FALSE	10000	null	all	all	all	1	TRUE	null	FALSE	TRUE	TRUE	XYBarRenderer	null	1	0	FALSE	null	0.0;0.5;1.0;1.5;2.0;2.5;3.0;3.5;4.0;4.5;5.0;5.5;6.0	1.0;0.25;0.225;0.20;0.175;ix5;0.125	0	-5;-0.83;0;0.58;1.0;1.32;1.58;1.8;2.0;2.16;2.32;2.45;2.58	0.00;1/8;1/7;1/6;0.2;0.25;2/7;1/3;3/8;0.4;3/7;0.5;4/7;0.6;5/8;2/3;5/7;0.75;0.8;5/6;6/7;7/8;1.00	0.08;0.11x21;0.08	0.07;0.10x21;0.07	0.05;0.08x21;0.05	-5	5	0	1	null	0;1;2
Quanti	geno	Quanti	Quanti	Quanti	2	20kb;20kb	2	0	all	null	null	all	null	FALSE	10000	null	all	all	all	1	TRUE	null	FALSE	FALSE	FALSE	XYBarRenderer	null	1	1e-05	FALSE	null	0.0;0.5;1.0;1.5;2.0;2.5;3.0;3.5;4.0;4.5;5.0;5.5;6.0	1.0;0.25;0.225;0.20;0.175;ix5;0.125	0	-4.5;-0.55;0;0.305;0.528;0.702;0.8434;0.9848;1.126	0.00;1/8;1/7;1/6;0.2;0.25;2/7;1/3;3/8;0.4;3/7;0.5;4/7;0.6;5/8;2/3;5/7;0.75;0.8;5/6;6/7;7/8;1.00	0.08;0.11x21;0.08	0.07;0.10x21;0.07	0.05;0.08x21;0.05	-5	5	0	1	null	0;1;2
Hapmap1M	illumina	Hapmap1M	1M	1M	2	2kb;2kb	2	0.5	all	null	+	all	null	FALSE	10000	null	all	PLATE~CEPH	all	0.25	TRUE	null	FALSE	FALSE	FALSE	XYLineAndShapeRenderer;dot;noline	null	1	1e-07	FALSE	null	0.0;0.5;1.0;1.5;2.0;2.5;3.0;3.5;4.0;4.5;5.0;5.5;6.0	0.8;0.3;0.3;0.28;0.26;ix5;0.20	0	-4.5;-0.55;0;0.305;0.528;0.702;0.8434;0.9848;1.126	0.00;1/8;1/7;1/6;0.2;0.25;2/7;1/3;3/8;0.4;3/7;0.5;4/7;0.6;5/8;2/3;5/7;0.75;0.8;5/6;6/7;7/8;1.00	0.08;0.11x21;0.08	0.07;0.10x21;0.07	0.05;0.08x21;0.05	-5	5	0	1	null	0;1;2
epi	illumina	epi	epi	epi	2	0;0	2	0.5	all	null	null	all	null	FALSE	10000	null	all	all	all	0.25	TRUE	null	TRUE	TRUE	TRUE	XYLineAndShapeRenderer;dot;noline	null	1	0.001	FALSE	null	0.0;0.5;1.0;1.5;2.0;2.5;3.0;3.5;4.0;4.5;5.0;5.5;6.0	0.8;0.3;0.3;0.28;0.26;ix5;0.20	0	"-4.5;-0.3;0;0.305;0.528;0.702;0.8434;0.9848;1.126	0.00;1/8;1/7;1/6;0.2;0.25;2/7;1/3;3/8;0.4;3/7;0.5;4/7;0.6;5/8;2/3;5/7;0.75;0.8;5/6;6/7;7/8;1.00	0.08;0.11x21;0.08	0.07;0.10x21;0.07	0.05;0.08x21;0.05	-5	5	0	1	FALSE	0;1;2
aus	illumina	aus	epi	aus	2	0;0	2	0.5	all	null	null	all	null	FALSE	10000	null	all	all	all	0.25	TRUE	null	TRUE	TRUE	TRUE	XYLineAndShapeRenderer;dot;noline	null	1	0.001	FALSE	null	0.0;0.5;1.0;1.5;2.0;2.5;3.0;3.5;4.0;4.5;5.0;5.5;6.0	0.8;0.3;0.3;0.28;0.26;ix5;0.20	0	"-4.5;-0.3;0;0.305;0.528;0.702;0.8434;0.9848;1.126	0.00;1/8;1/7;1/6;0.2;0.25;2/7;1/3;3/8;0.4;3/7;0.5;4/7;0.6;5/8;2/3;5/7;0.75;0.8;5/6;6/7;7/8;1.00	0.08;0.11x21;0.08	0.07;0.10x21;0.07	0.05;0.08x21;0.05	-5	5	0	1	FALSE	0;1;2
ukbec_omni	illumina	ukbec_omni	ukbec_omni	ukbec_omni	2	0;0	2	0.5	all	null	null	all	null	FALSE	10000	null	all	all	all	0.25	TRUE	null	TRUE	TRUE	TRUE	XYLineAndShapeRenderer;dot;noline	null	1	0.001	FALSE	null	0.0;0.5;1.0;1.5;2.0;2.5;3.0;3.5;4.0;4.5;5.0;5.5;6.0	0.8;0.3;0.3;0.28;0.26;ix5;0.20	0	"-4.5;-0.3;0;0.305;0.528;0.702;0.8434;0.9848;1.126	0.00;1/8;1/7;1/6;0.2;0.25;2/7;1/3;3/8;0.4;3/7;0.5;4/7;0.6;5/8;2/3;5/7;0.75;0.8;5/6;6/7;7/8;1.00	0.08;0.11x21;0.08	0.07;0.10x21;0.07	0.05;0.08x21;0.05	-5	5	0	1	FALSE	0;1;2
ukbec_immuno	illumina	ukbec_immuno	ukbec_immuno	ukbec_immuno	2	0;0	2	0.5	all	null	null	all	null	FALSE	10000	null	all	all	all	0.25	TRUE	null	TRUE	TRUE	TRUE	XYLineAndShapeRenderer;dot;noline	null	1	0.001	FALSE	null	0.0;0.5;1.0;1.5;2.0;2.5;3.0;3.5;4.0;4.5;5.0;5.5;6.0	0.8;0.3;0.3;0.28;0.26;ix5;0.20	0	"-4.5;-0.3;0;0.305;0.528;0.702;0.8434;0.9848;1.126	0.00;1/8;1/7;1/6;0.2;0.25;2/7;1/3;3/8;0.4;3/7;0.5;4/7;0.6;5/8;2/3;5/7;0.75;0.8;5/6;6/7;7/8;1.00	0.08;0.11x21;0.08	0.07;0.10x21;0.07	0.05;0.08x21;0.05	-5	5	0	1	FALSE	0;1;2

## Sheet: (b) cnvHap split file
--mid_1:0:1209639_--core_0:1138222
--mid_1:1098500:2076173_--core_1138222:2026124
--mid_1:1903411:3074048_--core_2026124:2973824
--mid_1:2881573:3912333_--core_2973824:3771976
--mid_1:3679268:4674299_--core_3771976:4587675
--mid_1:4514682:5632421_--core_4587675:5568945
--mid_1:5476636:6444796_--core_5568945:6367630
--mid_1:6284622:7463879_--core_6367630:7405551
--mid_1:7285368:8445141_--core_7405551:8295796
--mid_1:8185100:9519517_--core_8295796:9376362
--mid_1:9269865:10475736_--core_9376362:10405589
--mid_1:10316903:11624743_--core_10405589:11484525
--mid_1:11370437:12176678_--core_11484525:12163638
--mid_1:12110710:13072013_--core_12163638:13026215
--mid_1:12938620:14038332_--core_13026215:13994480
--mid_1:13821674:15137992_--core_13994480:15039591
--mid_1:14906095:16025530_--core_15039591:15946616
--mid_1:15874175:16885225_--core_15946616:16787003
--mid_1:16727049:17803387_--core_16787003:17626227
--mid_1:17555628:18673499_--core_17626227:18597788
--mid_1:18525713:19611106_--core_18597788:19533354
--mid_1:19441559:20556534_--core_19533354:20478908
--mid_1:20374029:21577966_--core_20478908:21465705
--mid_1:21389948:22472661_--core_21465705:22406196
--mid_1:22358458:23582765_--core_22406196:23439251
--mid_1:23337561:24592591_--core_23439251:24526986
--mid_1:24395330:25579849_--core_24526986:25551981
--mid_1:25443228:26566848_--core_25551981:26496915
--mid_1:26399141:27673070_--core_26496915:27587290
--mid_1:27521681:28833671_--core_27587290:28705285
--mid_1:28591141:29988268_--core_28705285:29894191
--mid_1:29731797:30940750_--core_29894191:30820383
--mid_1:30722442:31975806_--core_30820383:31882437
--mid_1:31768937:33053236_--core_31882437:32951744
--mid_1:32824547:34117457_--core_32951744:34027289
--mid_1:33947938:35141359_--core_34027289:35025964
--mid_1:34932386:36414884_--core_35025964:36331986
--mid_1:36218424:37493662_--core_36331986:37332678
--mid_1:37198455:38500541_--core_37332678:38389459
--mid_1:38294808:39618626_--core_38389459:39503752
--mid_1:39398838:40688991_--core_39503752:40562515
--mid_1:40478014:41848952_--core_40562515:41758654
--mid_1:41682317:43073174_--core_41758654:43017912
--mid_1:42906244:44041796_--core_43017912:43895779
--mid_1:43781620:45065178_--core_43895779:45006977
--mid_1:44885479:46430916_--core_45006977:46269297
--mid_1:46095779:47413629_--core_46269297:47268410
--mid_1:47169680:48579512_--core_47268410:48460436
--mid_1:48309963:50001985_--core_48460436:49797436
--mid_1:49605116:51479760_--core_49797436:51248077
--mid_1:51135029:52653940_--core_51248077:52575739
--mid_1:52470568:53651240_--core_52575739:53559949
--mid_1:53466215:54689945_--core_53559949:54542109
--mid_1:54456513:55410209_--core_54542109:55299912
--mid_1:55289932:56531620_--core_55299912:56415587
--mid_1:56233040:57447495_--core_56415587:57388103
--mid_1:57315371:58347257_--core_57388103:58256939
--mid_1:58187303:59427091_--core_58256939:59303395
--mid_1:59159218:60421912_--core_59303395:60288358
--mid_1:60194350:61687878_--core_60288358:61558987
--mid_1:61447551:62669008_--core_61558987:62550887
--mid_1:62501372:63852266_--core_62550887:63678960
--mid_1:63547644:65031552_--core_63678960:64919591
--mid_1:64801890:66319598_--core_64919591:66213142
--mid_1:66058846:67491718_--core_66213142:67364703
--mid_1:67241029:68367229_--core_67364703:68333999
--mid_1:68188935:69802511_--core_68333999:69661171
--mid_1:69467004:71104019_--core_69661171:71019146
--mid_1:70892608:72290517_--core_71019146:72174619
--mid_1:72006658:74025248_--core_72174619:73885472
--mid_1:73714926:75153768_--core_73885472:75014329
--mid_1:74944339:76472072_--core_75014329:76376699
--mid_1:76276734:77585392_--core_76376699:77514383
--mid_1:77379748:78742576_--core_77514383:78583824
--mid_1:78423752:80072465_--core_78583824:79994928
--mid_1:79888726:81368323_--core_79994928:81249648
--mid_1:81173686:82535289_--core_81249648:82358476
--mid_1:82209321:83944781_--core_82358476:83857101
--mid_1:83755840:84997491_--core_83857101:84898732
--mid_1:84793237:85922065_--core_84898732:85819513
--mid_1:85747664:86995593_--core_85819513:86860570
--mid_1:86772896:88260951_--core_86860570:88135904
--mid_1:88004449:89618741_--core_88135904:89502563
--mid_1:89364721:90984805_--core_89502563:90859696
--mid_1:90711835:91996656_--core_90859696:91945960
--mid_1:91894920:93332238_--core_91945960:93203515
--mid_1:92996440:94347632_--core_93203515:94307763
--mid_1:94261085:95263850_--core_94307763:95140483
--mid_1:95074723:96714169_--core_95140483:96548630
--mid_1:96382859:97579808_--core_96548630:97508256
--mid_1:97475913:98055182_--core_97508256:98016840
--mid_1:97946561:99382742_--core_98016840:99267846
--mid_1:99158881:100579486_--core_99267846:100429528
--mid_1:100296124:101641502_--core_100429528:101550825
--mid_1:101474020:103062763_--core_101550825:102861331
--mid_1:102714758:104456138_--core_102861331:104260409
--mid_1:104104962:105829271_--core_104260409:105717961
--mid_1:105526513:107328544_--core_105717961:107182186
--mid_1:107044948:108361977_--core_107182186:108226268
--mid_1:108138395:109375327_--core_108226268:109284350
--mid_1:109195648:110267253_--core_109284350:110148409
--mid_1:110070809:111187993_--core_110148409:111059248
--mid_1:110962533:112074550_--core_111059248:111940532
--mid_1:111853828:113064237_--core_111940532:112964006
--mid_1:112808327:114245423_--core_112964006:114150057
--mid_1:114047976:115197498_--core_114150057:115084721
--mid_1:115026561:116192855_--core_115084721:116084867
--mid_1:116032491:117349314_--core_116084867:117275112
--mid_1:117127658:118635620_--core_117275112:118480477
--mid_1:118310244:119967350_--core_118480477:119849171
--mid_1:119727459:128773532_--core_119849171:128773532
--mid_1:128773533:144219927_--core_128773532:144150306
--mid_1:143880697:145491943_--core_144150306:145385248
--mid_1:145233773:147800531_--core_145385248:147512739
--mid_1:147156195:149034869_--core_147512739:148936577
--mid_1:148866805:149931950_--core_148936577:149807787
--mid_1:149667566:151014878_--core_149807787:150865616
--mid_1:150780055:151849691_--core_150865616:151775047
--mid_1:151630754:152696717_--core_151775047:152585189
--mid_1:152479572:153492473_--core_152585189:153427728
--mid_1:153369118:154483583_--core_153427728:154414183
--mid_1:154312597:155440817_--core_154414183:155328989
--mid_1:155184761:156490907_--core_155328989:156354466
--mid_1:156289956:157389670_--core_156354466:157281945
--mid_1:157228881:158373448_--core_157281945:158300127
--mid_1:158211671:159324534_--core_158300127:159275327
--mid_1:159166105:160395959_--core_159275327:160264866
--mid_1:160195395:161371367_--core_160264866:161219204
--mid_1:161150221:162568568_--core_161219204:162430657
--mid_1:162311584:163575777_--core_162430657:163488993
--mid_1:163402561:164593375_--core_163488993:164438186
--mid_1:164295419:165653294_--core_164438186:165527934
--mid_1:165425269:166556772_--core_165527934:166473922
--mid_1:166323348:167660851_--core_166473922:167507363
--mid_1:167381091:167946699_--core_167507363:167935572
--mid_1:167891835:169200526_--core_167935572:169072252
--mid_1:168901708:169845794_--core_169072252:169702102
--mid_1:169591520:171188351_--core_169702102:170991018
--mid_1:170839625:172457369_--core_170991018:172254422
--mid_1:172149171:173499385_--core_172254422:173391660
--mid_1:173299764:174939607_--core_173391660:174796903
--mid_1:174640705:176235990_--core_174796903:176169012
--mid_1:176069710:177474123_--core_176169012:177350704
--mid_1:177285809:178477415_--core_177350704:178417526
--mid_1:178315732:179734708_--core_178417526:179612129
--mid_1:179488902:180950926_--core_179612129:180809450
--mid_1:180689717:182152030_--core_180809450:182039042
--mid_1:181883994:183342140_--core_182039042:183272816
--mid_1:183118849:184773513_--core_183272816:184614317
--mid_1:184487313:185960355_--core_184614317:185862538
--mid_1:185733024:187413750_--core_185862538:187216315
--mid_1:187027251:189030821_--core_187216315:188875432
--mid_1:188726230:190711094_--core_188875432:190562662
--mid_1:190397097:192184037_--core_190562662:192016461
--mid_1:191834598:193616777_--core_192016461:193454224
--mid_1:193354813:194971256_--core_193454224:194949694
--mid_1:194918154:196083320_--core_194949694:195957916
--mid_1:195833624:197474942_--core_195957916:197374505
--mid_1:197216511:198793241_--core_197374505:198656676
--mid_1:198501004:199583106_--core_198656676:199525143
--mid_1:199476568:200460058_--core_199525143:200367032
--mid_1:200247841:201435388_--core_200367032:201389740
--mid_1:201327994:202490808_--core_201389740:202410873
--mid_1:202341155:203466194_--core_202410873:203321503
--mid_1:203258393:204397321_--core_203321503:204385567
--mid_1:204180471:205230368_--core_204385567:205146406
--mid_1:205099374:206200896_--core_205146406:206077698
--mid_1:205999240:207064999_--core_206077698:206999324
--mid_1:206866174:208117418_--core_206999324:208023166
--mid_1:207942874:209235293_--core_208023166:209083042
--mid_1:208979090:210524941_--core_209083042:210414996
--mid_1:210248608:211539024_--core_210414996:211437751
--mid_1:211358566:212670255_--core_211437751:212597863
--mid_1:212503938:213928196_--core_212597863:213862414
--mid_1:213658874:214906995_--core_213862414:214820280
--mid_1:214745489:215493711_--core_214820280:215417007
--mid_1:215342198:216706213_--core_215417007:216591256
--mid_1:216441403:218034634_--core_216591256:217915252
--mid_1:217788727:219355668_--core_217915252:219177490
--mid_1:219056978:220916159_--core_219177490:220784938
--mid_1:220487299:222156007_--core_220784938:222029422
--mid_1:221973233:223594964_--core_222029422:223486080
--mid_1:223269752:224720876_--core_223486080:224615415
--mid_1:224484169:225952350_--core_224615415:225794843
--mid_1:225665702:227072457_--core_225794843:226877561
--mid_1:226769912:228277869_--core_226877561:228188688
--mid_1:227987779:229019872_--core_228188688:228970119
--mid_1:228928201:230165277_--core_228970119:230053753
--mid_1:229966327:231113301_--core_230053753:230964245
--mid_1:230877734:232186119_--core_230964245:232121868
--mid_1:231988458:232868033_--core_232121868:232810152
--mid_1:232705366:234097265_--core_232810152:233989430
--mid_1:233894066:234961239_--core_233989430:234879763
--mid_1:234804216:235850937_--core_234879763:235757908
--mid_1:235668393:236925364_--core_235757908:236818480
--mid_1:236757721:238131162_--core_236818480:238012700
--mid_1:237913003:238987689_--core_238012700:238840290
--mid_1:238744925:239977531_--core_238840290:239876210
--mid_1:239790238:241009842_--core_239876210:240905112
--mid_1:240814691:242255266_--core_240905112:242156458
--mid_1:242011754:243437650_--core_242156458:243322286
--mid_1:243190107:244301853_--core_243322286:244215415
--mid_1:244164607:245359075_--core_244215415:245329249
--mid_1:245207048:246388940_--core_245329249:246222026
--mid_1:246137743:247189097_--core_246222026:247189097
--mid_10:0:1156401_--core_0:1057285
--mid_10:988348:1657366_--core_1057285:1638531
--mid_10:1591083:2384445_--core_1638531:2331723
--mid_10:2248513:3155711_--core_2331723:3128010
--mid_10:3060221:3970137_--core_3128010:3889158
--mid_10:3838431:4879771_--core_3889158:4814212
--mid_10:4724128:5759771_--core_4814212:5713334
--mid_10:5598741:6158973_--core_5713334:6128750
--mid_10:6114088:6868569_--core_6128750:6796990
--mid_10:6703894:7673154_--core_6796990:7643858
--mid_10:7558417:8437445_--core_7643858:8356267
--mid_10:8265260:9396010_--core_8356267:9300748
--mid_10:9166649:10682983_--core_9300748:10612758
--mid_10:10520289:11652950_--core_10612758:11495584
--mid_10:11427333:12678115_--core_11495584:12619466
--mid_10:12539866:13474044_--core_12619466:13358067
--mid_10:13295282:14267296_--core_13358067:14178446
--mid_10:14101702:15057724_--core_14178446:14938478
--mid_10:14857073:16088395_--core_14938478:15942310
--mid_10:15791829:17052105_--core_15942310:16997058
--mid_10:16907165:18008826_--core_16997058:17785131
--mid_10:17655653:19033310_--core_17785131:18912879
--mid_10:18852442:20190797_--core_18912879:20076184
--mid_10:19951897:21096594_--core_20076184:21005960
--mid_10:20929980:22291148_--core_21005960:22182512
--mid_10:22038451:23670202_--core_22182512:23457185
--mid_10:23337258:24823341_--core_23457185:24736284
--mid_10:24656853:26059211_--core_24736284:25943834
--mid_10:25837851:27166203_--core_25943834:27041213
--mid_10:26901235:28370649_--core_27041213:28206504
--mid_10:28034674:29363781_--core_28206504:29299740
--mid_10:29209389:30236219_--core_29299740:30139679
--mid_10:30049276:31175026_--core_30139679:31080099
--mid_10:30952512:32540332_--core_31080099:32433149
--mid_10:32259462:33730588_--core_32433149:33627888
--mid_10:33555067:34919656_--core_33627888:34744081
--mid_10:34610708:36445548_--core_34744081:36287133
--mid_10:36148042:38114322_--core_36287133:37875661
--mid_10:37609100:41887967_--core_37875661:41887967
--mid_10:41887968:43634438_--core_41887967:43525408
--mid_10:43443945:44764497_--core_43525408:44666960
--mid_10:44528031:47569660_--core_44666960:47154882
--mid_10:46843489:49371391_--core_47154882:49224132
--mid_10:49100614:50231197_--core_49224132:50155261
--mid_10:50056504:51766999_--core_50155261:51690431
--mid_10:51579788:53035215_--core_51690431:52921713
--mid_10:52878819:54121055_--core_52921713:54024791
--mid_10:53883556:55092068_--core_54024791:55006983
--mid_10:54898468:56178407_--core_55006983:56131043
--mid_10:55993570:57591170_--core_56131043:57443953
--mid_10:57325481:59104313_--core_57443953:58988270
--mid_10:58845146:60681332_--core_58988270:60490352
--mid_10:60299198:61654104_--core_60490352:61556617
--mid_10:61487871:63091249_--core_61556617:62976041
--mid_10:62797645:64337411_--core_62976041:64234435
--mid_10:64085037:65907230_--core_64234435:65683856
--mid_10:65490804:67139369_--core_65683856:66985209
--mid_10:66901986:68156508_--core_66985209:68063673
--mid_10:67947835:69466341_--core_68063673:69338021
--mid_10:69200684:70575731_--core_69338021:70458559
--mid_10:70329948:71298654_--core_70458559:71241602
--mid_10:71191603:72171317_--core_71241602:72119753
--mid_10:72030065:72910611_--core_72119753:72827568
--mid_10:72765799:73705048_--core_72827568:73539670
--mid_10:73445889:74934872_--core_73539670:74849627
--mid_10:74686858:76420763_--core_74849627:76255581
--mid_10:76073137:77747345_--core_76255581:77661500
--mid_10:77522381:78836352_--core_77661500:78723964
--mid_10:78601861:79893622_--core_78723964:79801557
--mid_10:79712569:80808681_--core_79801557:80742835
--mid_10:80672426:82022426_--core_80742835:81911899
--mid_10:81801560:83056412_--core_81911899:82936921
--mid_10:82811586:84213425_--core_82936921:84113906
--mid_10:83985884:85453011_--core_84113906:85351839
--mid_10:85211638:86628028_--core_85351839:86465562
--mid_10:86365262:87906235_--core_86465562:87787044
--mid_10:87687197:88737654_--core_87787044:88707121
--mid_10:88575906:89841796_--core_88707121:89745582
--mid_10:89643157:90883806_--core_89745582:90774736
--mid_10:90706817:91955561_--core_90774736:91812919
--mid_10:91688107:93252962_--core_91812919:93092260
--mid_10:92927999:94510650_--core_93092260:94436022
--mid_10:94282086:95366037_--core_94436022:95293025
--mid_10:95180558:96511063_--core_95293025:96431940
--mid_10:96289910:97190035_--core_96431940:97096156
--mid_10:97027568:98387680_--core_97096156:98270592
--mid_10:98152781:99437028_--core_98270592:99348502
--mid_10:99239495:100539431_--core_99348502:100359388
--mid_10:100276037:101658561_--core_100359388:101584720
--mid_10:101543985:102675575_--core_101584720:102581445
--mid_10:102445505:103859391_--core_102581445:103710804
--mid_10:103598485:105035719_--core_103710804:104843568
--mid_10:104657396:106021021_--core_104843568:105957615
--mid_10:105836646:107324326_--core_105957615:107126518
--mid_10:107031551:108654571_--core_107126518:108499483
--mid_10:108359502:109929223_--core_108499483:109774840
--mid_10:109614224:111584621_--core_109774840:111427921
--mid_10:111244560:112829592_--core_111427921:112704488
--mid_10:112574298:114101651_--core_112704488:113992381
--mid_10:113866755:115235923_--core_113992381:115139314
--mid_10:115051438:115791244_--core_115139314:115703557
--mid_10:115592182:117234227_--core_115703557:117015515
--mid_10:116804249:118424036_--core_117015515:118341405
--mid_10:118222769:119464921_--core_118341405:119384658
--mid_10:119300615:120470154_--core_119384658:120345684
--mid_10:120238080:121581502_--core_120345684:121463808
--mid_10:121359384:122658792_--core_121463808:122561235
--mid_10:122498530:123710023_--core_122561235:123521813
--mid_10:123432831:124480359_--core_123521813:124363930
--mid_10:124329429:125418934_--core_124363930:125310896
--mid_10:125242083:126300033_--core_125310896:126246118
--mid_10:126185549:127404576_--core_126246118:127269562
--mid_10:127164430:128258143_--core_127269562:128159446
--mid_10:128064651:129135675_--core_128159446:129085818
--mid_10:129036668:129794550_--core_129085818:129767558
--mid_10:129694042:130729803_--core_129767558:130660492
--mid_10:130564286:131848951_--core_130660492:131732826
--mid_10:131584075:132731004_--core_131732826:132612994
--mid_10:132543609:133367364_--core_132612994:133298628
--mid_10:133213085:134217298_--core_133298628:134169581
--mid_10:134064927:134949544_--core_134169581:134890274
--mid_10:134838839:135374312_--core_134890274:135374312
--mid_11:0:732509_--core_0:682222
--mid_11:609695:1395845_--core_682222:1329998
--mid_11:1253857:2109118_--core_1329998:2000444
--mid_11:1929495:2869523_--core_2000444:2782448
--mid_11:2707279:4022975_--core_2782448:3848630
--mid_11:3741208:4777697_--core_3848630:4746973
--mid_11:4664331:5330845_--core_4746973:5301258
--mid_11:5231919:5718733_--core_5301258:5678713
--mid_11:5641351:6488279_--core_5678713:6422668
--mid_11:6368605:7232728_--core_6422668:7138152
--mid_11:7042638:7915405_--core_7138152:7851590
--mid_11:7776306:8915597_--core_7851590:8773272
--mid_11:8651575:9981460_--core_8773272:9887181
--mid_11:9768812:11065873_--core_9887181:10976660
--mid_11:10843870:11669621_--core_10976660:11566788
--mid_11:11500613:12358590_--core_11566788:12281722
--mid_11:12237952:13347437_--core_12281722:13255264
--mid_11:13150382:14620812_--core_13255264:14526456
--mid_11:14344672:15932489_--core_14526456:15801230
--mid_11:15670132:17368398_--core_15801230:17265237
--mid_11:17148110:18191289_--core_17265237:18091333
--mid_11:18014461:19174831_--core_18091333:19065260
--mid_11:18960979:20058101_--core_19065260:19987967
--mid_11:19941387:20922811_--core_19987967:20826131
--mid_11:20761911:21805902_--core_20826131:21687284
--mid_11:21565942:23199414_--core_21687284:23058577
--mid_11:22894073:24374223_--core_23058577:24290518
--mid_11:24149262:25428134_--core_24290518:25272548
--mid_11:25131774:26649310_--core_25272548:26576126
--mid_11:26526129:27988031_--core_26576126:27799289
--mid_11:27633617:29542152_--core_27799289:29375020
--mid_11:29202417:31123780_--core_29375020:30902334
--mid_11:30764118:32351266_--core_30902334:32244521
--mid_11:32100199:33709598_--core_32244521:33648999
--mid_11:33509012:34512253_--core_33648999:34447114
--mid_11:34426351:35419726_--core_34447114:35342556
--mid_11:35239412:36356091_--core_35342556:36263115
--mid_11:36163840:37431681_--core_36263115:37212767
--mid_11:37088418:39332277_--core_37212767:39140886
--mid_11:38934847:40697914_--core_39140886:40625160
--mid_11:40477463:42076919_--core_40625160:41896742
--mid_11:41775114:43330315_--core_41896742:43203252
--mid_11:43099468:44351554_--core_43203252:44253405
--mid_11:44144914:45333393_--core_44253405:45219835
--mid_11:45071998:46500649_--core_45219835:46402581
--mid_11:46306207:47320955_--core_46402581:47257006
--mid_11:47163938:48692570_--core_47257006:48545562
--mid_11:48284271:51441193_--core_48545562:51213451
--mid_11:51051138:55672926_--core_51213451:55539350
--mid_11:55443072:56700001_--core_55539350:56700001
--mid_11:56700002:57923920_--core_56700001:57789130
--mid_11:57660438:59124025_--core_57789130:58973623
--mid_11:58808986:60319218_--core_58973623:60184659
--mid_11:60025312:61313178_--core_60184659:61224742
--mid_11:61059280:62241918_--core_61224742:62195396
--mid_11:62123030:63204570_--core_62195396:63113906
--mid_11:63031344:64144509_--core_63113906:64015082
--mid_11:63887452:64995049_--core_64015082:64887140
--mid_11:64806758:65771881_--core_64887140:65657354
--mid_11:65544343:66639572_--core_65657354:66552957
--mid_11:66447030:67553378_--core_66552957:67310539
--mid_11:67187165:68600985_--core_67310539:68497529
--mid_11:68409808:69652072_--core_68497529:69548427
--mid_11:69393720:70824340_--core_69548427:70757899
--mid_11:70643761:72086808_--core_70757899:72018415
--mid_11:71933674:73140407_--core_72018415:73064445
--mid_11:72986626:74443010_--core_73064445:74303646
--mid_11:74120579:75460546_--core_74303646:75348663
--mid_11:75224417:76583301_--core_75348663:76498078
--mid_11:76379254:77997242_--core_76498078:77824002
--mid_11:77613814:78952777_--core_77824002:78852071
--mid_11:78751914:80176984_--core_78852071:80011822
--mid_11:79886597:81197675_--core_80011822:81157642
--mid_11:81075927:82469461_--core_81157642:82304561
--mid_11:82203053:83823640_--core_82304561:83684159
--mid_11:83554735:85361203_--core_83684159:85246171
--mid_11:85114347:86320318_--core_85246171:86210517
--mid_11:86130049:87493917_--core_86210517:87457232
--mid_11:87347843:88517853_--core_87457232:88282608
--mid_11:88128729:90042521_--core_88282608:89909294
--mid_11:89833444:91508605_--core_89909294:91364466
--mid_11:91229248:92770060_--core_91364466:92664441
--mid_11:92604960:94012385_--core_92664441:93930098
--mid_11:93837216:95093775_--core_93930098:94958902
--mid_11:94890524:96080623_--core_94958902:95888973
--mid_11:95789404:97426120_--core_95888973:97304272
--mid_11:97151519:98659613_--core_97304272:98547210
--mid_11:98492483:99486646_--core_98547210:99408314
--mid_11:99333233:100529493_--core_99408314:100437814
--mid_11:100373856:101835440_--core_100437814:101769270
--mid_11:101692423:102698298_--core_101769270:102572671
--mid_11:102434653:103808221_--core_102572671:103699452
--mid_11:103515175:105350632_--core_103699452:105186717
--mid_11:105008868:106745460_--core_105186717:106622951
--mid_11:106488938:107763820_--core_106622951:107700104
--mid_11:107603802:109374513_--core_107700104:109187656
--mid_11:109000719:110584706_--core_109187656:110435180
--mid_11:110310105:111672809_--core_110435180:111552272
--mid_11:111462199:112888493_--core_111552272:112776039
--mid_11:112709476:113823675_--core_112776039:113737944
--mid_11:113674248:115075751_--core_113737944:114983594
--mid_11:114868653:116175887_--core_114983594:116079795
--mid_11:115981975:117151502_--core_116079795:117050064
--mid_11:116966786:117899325_--core_117050064:117805451
--mid_11:117718842:118856847_--core_117805451:118723156
--mid_11:118659849:119961816_--core_118723156:119849177
--mid_11:119747133:120984169_--core_119849177:120875234
--mid_11:120769289:122254425_--core_120875234:122178915
--mid_11:122104335:123277048_--core_122178915:123175599
--mid_11:123103014:124264553_--core_123175599:124170825
--mid_11:124044446:125218873_--core_124170825:125095604
--mid_11:124977826:126007150_--core_125095604:125923084
--mid_11:125851636:127141452_--core_125923084:126951110
--mid_11:126812999:128177719_--core_126951110:128102257
--mid_11:127992279:129351541_--core_128102257:129257388
--mid_11:129104930:130443703_--core_129257388:130306607
--mid_11:130217298:131345703_--core_130306607:131274614
--mid_11:131158508:132213586_--core_131274614:132125329
--mid_11:132037815:133177941_--core_132125329:133080511
--mid_11:132956782:134011694_--core_133080511:133922970
--mid_11:133861485:134445627_--core_133922970:134445627
--mid_12:0:1033780_--core_0:909241
--mid_12:841578:2013244_--core_909241:1896169
--mid_12:1812193:2891262_--core_1896169:2806311
--mid_12:2743090:3721972_--core_2806311:3645209
--mid_12:3573050:4586834_--core_3645209:4512834
--mid_12:4400402:5263081_--core_4512834:5186242
--mid_12:5093492:6039995_--core_5186242:5973169
--mid_12:5931752:6710471_--core_5973169:6617907
--mid_12:6524023:7630560_--core_6617907:7492247
--mid_12:7303618:8742352_--core_7492247:8631820
--mid_12:8543516:9809370_--core_8631820:9714220
--mid_12:9605597:10747916_--core_9714220:10664251
--mid_12:10621088:11892012_--core_10664251:11804628
--mid_12:11703597:12857419_--core_11804628:12750237
--mid_12:12636601:13737941_--core_12750237:13632339
--mid_12:13572588:14925726_--core_13632339:14854608
--mid_12:14732832:16079206_--core_14854608:15912104
--mid_12:15781957:17359503_--core_15912104:17266196
--mid_12:17128218:18698599_--core_17266196:18582521
--mid_12:18431646:19924479_--core_18582521:19839081
--mid_12:19706782:20921858_--core_19839081:20887582
--mid_12:20790212:21374208_--core_20887582:21354747
--mid_12:21339264:22247449_--core_21354747:22130747
--mid_12:21997614:23548083_--core_22130747:23356199
--mid_12:23169025:24446709_--core_23356199:24373021
--mid_12:24306203:25432761_--core_24373021:25313715
--mid_12:25178549:26422245_--core_25313715:26320061
--mid_12:26228627:27545260_--core_26320061:27470180
--mid_12:27374293:28624901_--core_27470180:28472370
--mid_12:28249910:29663327_--core_28472370:29559225
--mid_12:29517142:30535669_--core_29559225:30376879
--mid_12:30302179:31661938_--core_30376879:31504173
--mid_12:31355451:32475714_--core_31504173:32356628
--mid_12:32277681:33694146_--core_32356628:33593336
--mid_12:33426556:36455832_--core_33593336:36455832
--mid_12:36455833:38588166_--core_36455832:38461335
--mid_12:38284411:39360656_--core_38461335:39241812
--mid_12:39162184:40513144_--core_39241812:40404910
--mid_12:40301483:41755580_--core_40404910:41625190
--mid_12:41519253:43139834_--core_41625190:42975970
--mid_12:42773328:44612342_--core_42975970:44504891
--mid_12:44370966:45979949_--core_44504891:45865462
--mid_12:45751349:46990742_--core_45865462:46858938
--mid_12:46764806:48087424_--core_46858938:47985162
--mid_12:47858105:49209542_--core_47985162:49068381
--mid_12:48900974:50381638_--core_49068381:50206532
--mid_12:50103265:51163979_--core_50206532:51111631
--mid_12:51060425:51738220_--core_51111631:51664129
--mid_12:51560171:52680765_--core_51664129:52610337
--mid_12:52461288:53677527_--core_52610337:53571649
--mid_12:53412716:54756893_--core_53571649:54652247
--mid_12:54563765:55591848_--core_54652247:55448260
--mid_12:55394470:56374005_--core_55448260:56292978
--mid_12:56209061:57554397_--core_56292978:57400048
--mid_12:57231314:59028690_--core_57400048:58834602
--mid_12:58711764:60652849_--core_58834602:60503908
--mid_12:60322681:61769178_--core_60503908:61663746
--mid_12:61555426:63217091_--core_61663746:63109429
--mid_12:62966981:64693318_--core_63109429:64559756
--mid_12:64444316:65691725_--core_64559756:65581940
--mid_12:65500881:66795362_--core_65581940:66697041
--mid_12:66597888:67605709_--core_66697041:67534216
--mid_12:67495807:68594554_--core_67534216:68545766
--mid_12:68396974:69505906_--core_68545766:69387800
--mid_12:69302206:70622123_--core_69387800:70476603
--mid_12:70376345:72298336_--core_70476603:72073693
--mid_12:71887753:73863134_--core_72073693:73744751
--mid_12:73584820:75305347_--core_73744751:75166018
--mid_12:75050029:76488842_--core_75166018:76351133
--mid_12:76241060:77667725_--core_76351133:77504493
--mid_12:77367412:79215879_--core_77504493:79081378
--mid_12:78968742:80642523_--core_79081378:80478508
--mid_12:80289159:82054063_--core_80478508:81944123
--mid_12:81836159:83560310_--core_81944123:83449323
--mid_12:83284735:85143970_--core_83449323:85037311
--mid_12:84920069:86995686_--core_85037311:86833903
--mid_12:86646941:88708073_--core_86833903:88581644
--mid_12:88437764:90089659_--core_88581644:90022331
--mid_12:89911934:91384043_--core_90022331:91301149
--mid_12:91153578:92686581_--core_91301149:92530103
--mid_12:92445010:93518781_--core_92530103:93456726
--mid_12:93332983:94535752_--core_93456726:94455954
--mid_12:94331166:95571480_--core_94455954:95438745
--mid_12:95280508:96635442_--core_95438745:96518901
--mid_12:96384960:97764967_--core_96518901:97644202
--mid_12:97552443:99113502_--core_97644202:98987845
--mid_12:98833395:100092732_--core_98987845:100013630
--mid_12:99912402:101068134_--core_100013630:100946019
--mid_12:100847034:102370311_--core_100946019:102237095
--mid_12:102081102:103222105_--core_102237095:103068233
--mid_12:102982604:103598988_--core_103068233:103580420
--mid_12:103557227:104532801_--core_103580420:104438269
--mid_12:104322667:105639260_--core_104438269:105489613
--mid_12:105362470:106962643_--core_105489613:106805066
--mid_12:106670201:107990853_--core_106805066:107808216
--mid_12:107708478:109047858_--core_107808216:108938774
--mid_12:108838203:110191261_--core_108938774:110102716
--mid_12:109957112:111425539_--core_110102716:111287704
--mid_12:111067366:112502961_--core_111287704:112368507
--mid_12:112270046:113418847_--core_112368507:113308151
--mid_12:113231290:114491444_--core_113308151:114359261
--mid_12:114266563:115341965_--core_114359261:115242931
--mid_12:115154805:116405259_--core_115242931:116321196
--mid_12:116236452:117284721_--core_116321196:117190673
--mid_12:117067767:118441536_--core_117190673:118326857
--mid_12:118210994:119516744_--core_118326857:119412456
--mid_12:119294151:120462009_--core_119412456:120356871
--mid_12:120264116:121707472_--core_120356871:121615700
--mid_12:121515626:122711651_--core_121615700:122621044
--mid_12:122524255:123711348_--core_122621044:123649650
--mid_12:123571081:124765009_--core_123649650:124643198
--mid_12:124554986:125905951_--core_124643198:125796640
--mid_12:125669425:126988940_--core_125796640:126905775
--mid_12:126811528:127797797_--core_126905775:127737113
--mid_12:127658094:128462715_--core_127737113:128437432
--mid_12:128352537:129252472_--core_128437432:129196263
--mid_12:129123902:130003991_--core_129196263:129924628
--mid_12:129802666:130700422_--core_129924628:130647513
--mid_12:130615744:131564730_--core_130647513:131499270
--mid_12:131469238:132288870_--core_131499270:132288870
--mid_13:0:18397582_--core_0:18397582
--mid_13:18397583:19855701_--core_18397582:19803777
--mid_13:19725655:20995642_--core_19803777:20832619
--mid_13:20765580:21855601_--core_20832619:21757409
--mid_13:21686029:22693768_--core_21757409:22653789
--mid_13:22579661:23537958_--core_22653789:23478541
--mid_13:23419485:24529620_--core_23478541:24364956
--mid_13:24242731:25660365_--core_24364956:25553655
--mid_13:25463586:26522182_--core_25553655:26460031
--mid_13:26390788:27635640_--core_26460031:27522295
--mid_13:27431738:28793147_--core_27522295:28713643
--mid_13:28580268:29782563_--core_28713643:29673538
--mid_13:29568264:30678989_--core_29673538:30578593
--mid_13:30478145:31810682_--core_30578593:31769090
--mid_13:31665490:32750799_--core_31769090:32674184
--mid_13:32613272:33892065_--core_32674184:33794432
--mid_13:33669753:35144437_--core_33794432:35050267
--mid_13:34978903:36159773_--core_35050267:36024725
--mid_13:35903290:37145507_--core_36024725:37052190
--mid_13:36985145:38350935_--core_37052190:38241478
--mid_13:38118170:39369699_--core_38241478:39228051
--mid_13:39087028:40521185_--core_39228051:40272187
--mid_13:40123361:41793167_--core_40272187:41692005
--mid_13:41600711:42785902_--core_41692005:42680145
--mid_13:42602346:43908654_--core_42680145:43788336
--mid_13:43725881:45147015_--core_43788336:45021557
--mid_13:44887456:45973663_--core_45021557:45817764
--mid_13:45700452:46962356_--core_45817764:46831127
--mid_13:46693565:48338240_--core_46831127:48202244
--mid_13:48049420:49425975_--core_48202244:49341680
--mid_13:49183060:50609438_--core_49341680:50534444
--mid_13:50460373:51599784_--core_50534444:51487538
--mid_13:51423241:52876630_--core_51487538:52717167
--mid_13:52530146:54210343_--core_52717167:54040388
--mid_13:53948897:56401047_--core_54040388:56174637
--mid_13:55978419:57980284_--core_56174637:57775295
--mid_13:57641986:59261029_--core_57775295:59116318
--mid_13:58974986:60627114_--core_59116318:60487774
--mid_13:60334598:62095839_--core_60487774:61882092
--mid_13:61731350:63734522_--core_61882092:63531432
--mid_13:63359671:65370929_--core_63531432:65226478
--mid_13:65057057:66770852_--core_65226478:66653276
--mid_13:66528179:68280829_--core_66653276:68156098
--mid_13:68078224:69576560_--core_68156098:69467643
--mid_13:69326151:70768533_--core_69467643:70621935
--mid_13:70443355:71886940_--core_70621935:71788275
--mid_13:71710761:73118781_--core_71788275:72968378
--mid_13:72845913:74150664_--core_72968378:74081240
--mid_13:73978918:75326190_--core_74081240:75228366
--mid_13:75108142:76398595_--core_75228366:76332797
--mid_13:76246214:77626718_--core_76332797:77522343
--mid_13:77376306:78743910_--core_77522343:78634250
--mid_13:78482141:80124232_--core_78634250:80023086
--mid_13:79837484:81561144_--core_80023086:81383536
--mid_13:81208764:83198411_--core_81383536:83045937
--mid_13:82953447:84700226_--core_83045937:84551558
--mid_13:84449907:86179359_--core_84551558:85969057
--mid_13:85800554:88104591_--core_85969057:87987651
--mid_13:87791958:89735224_--core_87987651:89661078
--mid_13:89529363:91044581_--core_89661078:90926696
--mid_13:90816471:92511122_--core_90926696:92352209
--mid_13:92178407:93775253_--core_92352209:93651688
--mid_13:93565312:94524540_--core_93651688:94511069
--mid_13:94491368:94741887_--core_94511069:94711187
--mid_13:94696208:96021572_--core_94711187:95880306
--mid_13:95730946:97339221_--core_95880306:97257961
--mid_13:97098530:98131337_--core_97257961:98054507
--mid_13:98006567:99015886_--core_98054507:98907782
--mid_13:98805551:100271176_--core_98907782:100190266
--mid_13:100075415:101088454_--core_100190266:100973810
--mid_13:100874375:102137367_--core_100973810:102034283
--mid_13:101949180:102784865_--core_102034283:102727899
--mid_13:102637939:103877806_--core_102727899:103769305
--mid_13:103639903:104883024_--core_103769305:104799153
--mid_13:104725433:105715358_--core_104799153:105604347
--mid_13:105505380:106808631_--core_105604347:106702669
--mid_13:106633638:107745249_--core_106702669:107659050
--mid_13:107581296:108630184_--core_107659050:108522412
--mid_13:108407444:109572273_--core_108522412:109472094
--mid_13:109371199:110127428_--core_109472094:110048162
--mid_13:109974394:110971789_--core_110048162:110896452
--mid_13:110816857:112155954_--core_110896452:112065909
--mid_13:111991163:112858188_--core_112065909:112824387
--mid_13:112805969:113586247_--core_112824387:113534563
--mid_13:113367201:114127096_--core_113534563:114127096
--mid_14:0:18998572_--core_0:18998572
--mid_14:18998573:20152465_--core_18998572:20088811
--mid_14:20010446:21056970_--core_20088811:20975191
--mid_14:20859668:21866159_--core_20975191:21816095
--mid_14:21703508:22510583_--core_21816095:22415869
--mid_14:22356069:23257000_--core_22415869:23177763
--mid_14:23084051:24057520_--core_23177763:23980979
--mid_14:23941769:25178956_--core_23980979:25055761
--mid_14:24927627:26478667_--core_25055761:26323567
--mid_14:26195356:28102585_--core_26323567:27940811
--mid_14:27792123:29668023_--core_27940811:29538294
--mid_14:29371939:30910063_--core_29538294:30711541
--mid_14:30596146:32130120_--core_30711541:32012291
--mid_14:31934111:32899032_--core_32012291:32832896
--mid_14:32759105:33698030_--core_32832896:33594832
--mid_14:33487738:34895188_--core_33594832:34772051
--mid_14:34646534:35975896_--core_34772051:35803604
--mid_14:35664148:36876049_--core_35803604:36772551
--mid_14:36627985:38147150_--core_36772551:37982822
--mid_14:37872797:39507357_--core_37982822:39352755
--mid_14:39225443:41008072_--core_39352755:40838715
--mid_14:40676601:42413494_--core_40838715:42269279
--mid_14:42180333:43948804_--core_42269279:43797695
--mid_14:43693010:45364611_--core_43797695:45204938
--mid_14:45011745:46901552_--core_45204938:46785019
--mid_14:46670051:48195223_--core_46785019:48067670
--mid_14:47900211:49494189_--core_48067670:49354432
--mid_14:49267102:50521300_--core_49354432:50457409
--mid_14:50387970:51449938_--core_50457409:51386741
--mid_14:51320150:52449593_--core_51386741:52300967
--mid_14:52198667:53780993_--core_52300967:53630342
--mid_14:53461392:54974450_--core_53630342:54855542
--mid_14:54674789:56042533_--core_54855542:55955679
--mid_14:55872838:57185250_--core_55955679:57082053
--mid_14:56922787:58281902_--core_57082053:58214709
--mid_14:58071025:59473068_--core_58214709:59255090
--mid_14:59109336:61018137_--core_59255090:60943479
--mid_14:60804393:62104653_--core_60943479:61993960
--mid_14:61862211:63406233_--core_61993960:63234780
--mid_14:63091961:64441967_--core_63234780:64344472
--mid_14:64311659:65689882_--core_64344472:65538515
--mid_14:65452648:66963783_--core_65538515:66868677
--mid_14:66709646:68129822_--core_66868677:68049683
--mid_14:67950175:69031412_--core_68049683:68915347
--mid_14:68825223:69944663_--core_68915347:69814317
--mid_14:69716944:71359387_--core_69814317:71228728
--mid_14:71094831:72254084_--core_71228728:72158754
--mid_14:72107461:73252774_--core_72158754:73123606
--mid_14:73071440:74311501_--core_73123606:74168450
--mid_14:74050733:75425617_--core_74168450:75257036
--mid_14:75123811:76409749_--core_75257036:76323853
--mid_14:76192111:77362140_--core_76323853:77231260
--mid_14:77110927:78246878_--core_77231260:78136309
--mid_14:78015210:79493888_--core_78136309:79379389
--mid_14:79297960:80814490_--core_79379389:80692689
--mid_14:80580931:82163018_--core_80692689:82016794
--mid_14:81864082:83445873_--core_82016794:83321959
--mid_14:83148052:84788644_--core_83321959:84701224
--mid_14:84562057:85944392_--core_84701224:85833167
--mid_14:85677188:87452060_--core_85833167:87332815
--mid_14:87167654:88578396_--core_87332815:88463102
--mid_14:88310402:89805461_--core_88463102:89675721
--mid_14:89499611:91126240_--core_89675721:90955460
--mid_14:90850140:92088042_--core_90955460:92001752
--mid_14:91945539:93226344_--core_92001752:93070553
--mid_14:92869135:93995819_--core_93070553:93921084
--mid_14:93864002:94696257_--core_93921084:94584809
--mid_14:94466880:95399123_--core_94584809:95292151
--mid_14:95215131:96269643_--core_95292151:96213912
--mid_14:96124987:97467783_--core_96213912:97331823
--mid_14:97225500:98456771_--core_97331823:98365652
--mid_14:98263340:99326657_--core_98365652:99235427
--mid_14:99140269:100328212_--core_99235427:100232808
--mid_14:100182283:101364359_--core_100232808:101216787
--mid_14:101058804:102570259_--core_101216787:102431771
--mid_14:102269469:103629606_--core_102431771:103466790
--mid_14:103379778:104494874_--core_103466790:104443452
--mid_14:104402301:105255414_--core_104443452:105181376
--mid_14:105135067:105796894_--core_105181376:105739998
--mid_14:105637621:106360099_--core_105739998:106360099
--mid_15:0:18300001_--core_0:18300001
--mid_15:18300002:20051854_--core_18300001:19950502
--mid_15:19845386:21385380_--core_19950502:21303962
--mid_15:21208387:22554135_--core_21303962:22404701
--mid_15:22245151:23495574_--core_22404701:23464148
--mid_15:23387069:24406136_--core_23464148:24310157
--mid_15:24224341:25553893_--core_24310157:25446272
--mid_15:25319974:27102065_--core_25446272:26711056
--mid_15:26497169:28091933_--core_26711056:27990122
--mid_15:27857023:29619937_--core_27990122:29553101
--mid_15:29438608:30997294_--core_29553101:30931153
--mid_15:30854392:31741520_--core_30931153:31684045
--mid_15:31653044:32639668_--core_31684045:32530026
--mid_15:32451557:33827157_--core_32530026:33743009
--mid_15:33586111:34849259_--core_33743009:34707885
--mid_15:34620510:36116636_--core_34707885:35976100
--mid_15:35875492:37161387_--core_35976100:37069261
--mid_15:36967499:38240255_--core_37069261:38112984
--mid_15:38022208:39446530_--core_38112984:39349323
--mid_15:39197997:40469643_--core_39349323:40413331
--mid_15:40262089:41466831_--core_40413331:41352838
--mid_15:41267556:42738467_--core_41352838:42614317
--mid_15:42511579:43738208_--core_42614317:43624562
--mid_15:43510420:45165722_--core_43624562:44976504
--mid_15:44815142:46377274_--core_44976504:46261364
--mid_15:46098702:47671382_--core_46261364:47533398
--mid_15:47406692:49068272_--core_47533398:48848673
--mid_15:48674922:49848380_--core_48848673:49759217
--mid_15:49568037:51074911_--core_49759217:50962490
--mid_15:50847459:52010540_--core_50962490:51956931
--mid_15:51829318:53124482_--core_51956931:52983466
--mid_15:52912863:54435111_--core_52983466:54248244
--mid_15:54114319:55626880_--core_54248244:55572416
--mid_15:55518865:56410818_--core_55572416:56307552
--mid_15:56234864:57454285_--core_56307552:57335768
--mid_15:57250222:58485129_--core_57335768:58416784
--mid_15:58357295:59389480_--core_58416784:59261282
--mid_15:59175796:60489936_--core_59261282:60369347
--mid_15:60232818:61450887_--core_60369347:61332406
--mid_15:61233385:62701338_--core_61332406:62601347
--mid_15:62462366:63821679_--core_62601347:63714131
--mid_15:63605664:64968284_--core_63714131:64847911
--mid_15:64758843:66169878_--core_64847911:66021873
--mid_15:65885234:67260202_--core_66021873:67134001
--mid_15:67001400:68302208_--core_67134001:68236882
--mid_15:68142926:69506061_--core_68236882:69440967
--mid_15:69350055:70362478_--core_69440967:70301650
--mid_15:70215770:71819837_--core_70301650:71701076
--mid_15:71520844:72652936_--core_71701076:72525003
--mid_15:72503743:73744163_--core_72525003:73633277
--mid_15:73520046:75159498_--core_73633277:75094966
--mid_15:74938615:76431586_--core_75094966:76330695
--mid_15:76235511:77560638_--core_76330695:77516054
--mid_15:77391837:78617763_--core_77516054:78492883
--mid_15:78402022:79802981_--core_78492883:79613203
--mid_15:79447292:80912543_--core_79613203:80798763
--mid_15:80582626:82077497_--core_80798763:81972151
--mid_15:81877121:83247358_--core_81972151:83211602
--mid_15:83099666:84103648_--core_83211602:84069677
--mid_15:83971259:85179734_--core_84069677:85082836
--mid_15:84963263:86348295_--core_85082836:86231774
--mid_15:86118962:87416280_--core_86231774:87290188
--mid_15:87211318:88444609_--core_87290188:88320622
--mid_15:88162709:89506342_--core_88320622:89395960
--mid_15:89309807:90486083_--core_89395960:90448080
--mid_15:90379583:91390745_--core_90448080:91325203
--mid_15:91152451:92261380_--core_91325203:92103698
--mid_15:91978197:93097952_--core_92103698:93043563
--mid_15:92961054:94249894_--core_93043563:94130110
--mid_15:93991486:95312455_--core_94130110:95192844
--mid_15:95094054:96414649_--core_95192844:96305156
--mid_15:96199850:97227072_--core_96305156:97098505
--mid_15:97008995:98112074_--core_97098505:98032244
--mid_15:97885993:99016198_--core_98032244:98916048
--mid_15:98841237:99744597_--core_98916048:99682120
--mid_15:99610415:100338264_--core_99682120:100338264
--mid_16:0:704042_--core_0:654234
--mid_16:601592:1343270_--core_654234:1270218
--mid_16:1193530:2059189_--core_1270218:1985733
--mid_16:1950087:2770391_--core_1985733:2695570
--mid_16:2639243:3553006_--core_2695570:3456697
--mid_16:3384158:4464586_--core_3456697:4360789
--mid_16:4306613:5514324_--core_4360789:5449936
--mid_16:5306900:6195418_--core_5449936:6121853
--mid_16:6068521:6753289_--core_6121853:6713759
--mid_16:6670942:7421592_--core_6713759:7381853
--mid_16:7297520:8097308_--core_7381853:7988086
--mid_16:7914506:8902916_--core_7988086:8812556
--mid_16:8767099:9893275_--core_8812556:9752508
--mid_16:9656587:10870068_--core_9752508:10739157
--mid_16:10649350:11827539_--core_10739157:11689084
--mid_16:11665060:12662705_--core_11689084:12613432
--mid_16:12581022:13787768_--core_12613432:13692081
--mid_16:13571222:15056148_--core_13692081:14943722
--mid_16:14704753:16008015_--core_14943722:15984273
--mid_16:15895377:17119927_--core_15984273:17031349
--mid_16:16892254:18794034_--core_17031349:18730694
--mid_16:18381431:19936500_--core_18730694:19789502
--mid_16:19624006:21178868_--core_19789502:21092885
--mid_16:20953576:22822829_--core_21092885:22724923
--mid_16:22611155:23866922_--core_22724923:23790050
--mid_16:23620896:24987357_--core_23790050:24829447
--mid_16:24736679:26095564_--core_24829447:25994898
--mid_16:25867991:27071996_--core_25994898:26968993
--mid_16:26862368:27804760_--core_26968993:27735360
--mid_16:27662783:28902647_--core_27735360:28821489
--mid_16:28753913:30300388_--core_28821489:30195459
--mid_16:30035828:31248411_--core_30195459:31134193
--mid_16:31060913:33516240_--core_31134193:33292036
--mid_16:33067455:40697710_--core_33292036:40697710
--mid_16:40697711:46527735_--core_40697710:46292532
--mid_16:46171659:47913513_--core_46292532:47761207
--mid_16:47620091:49244692_--core_47761207:49071999
--mid_16:48919240:50401577_--core_49071999:50267365
--mid_16:50148234:51698101_--core_50267365:51547715
--mid_16:51447928:52909792_--core_51547715:52812724
--mid_16:52722874:53859056_--core_52812724:53764075
--mid_16:53708007:54705148_--core_53764075:54552142
--mid_16:54442071:55611518_--core_54552142:55569514
--mid_16:55503922:56352896_--core_55569514:56284482
--mid_16:56250999:57322089_--core_56284482:57237319
--mid_16:57174485:58829352_--core_57237319:58636664
--mid_16:58441392:60444871_--core_58636664:60264747
--mid_16:60107884:61918776_--core_60264747:61723452
--mid_16:61556974:63476592_--core_61723452:63319928
--mid_16:63146934:64630866_--core_63319928:64527988
--mid_16:64458638:65649981_--core_64527988:65529579
--mid_16:65452157:66469376_--core_65529579:66392087
--mid_16:66294336:67702552_--core_66392087:67518484
--mid_16:67390251:68776721_--core_67518484:68723709
--mid_16:68550560:69942386_--core_68723709:69801777
--mid_16:69595806:70872833_--core_69801777:70748878
--mid_16:70676381:72107845_--core_70748878:72017574
--mid_16:71955872:73181747_--core_72017574:73064026
--mid_16:73002217:74386816_--core_73064026:74225456
--mid_16:74138570:75594164_--core_74225456:75477521
--mid_16:75341687:76327149_--core_75477521:76268120
--mid_16:76202816:77036574_--core_76268120:76940916
--mid_16:76904176:77559399_--core_76940916:77524437
--mid_16:77470888:78173102_--core_77524437:78110735
--mid_16:78014317:78971581_--core_78110735:78898055
--mid_16:78822350:79745354_--core_78898055:79706804
--mid_16:79634322:80493344_--core_79706804:80422737
--mid_16:80302598:81179642_--core_80422737:81121056
--mid_16:81053258:81704427_--core_81121056:81666761
--mid_16:81600439:82297628_--core_81666761:82222144
--mid_16:82173582:82819133_--core_82222144:82777834
--mid_16:82735931:83288332_--core_82777834:83210146
--mid_16:83157367:84001261_--core_83210146:83928087
--mid_16:83860128:84782584_--core_83928087:84707391
--mid_16:84673271:85308049_--core_84707391:85266416
--mid_16:85219811:86122466_--core_85266416:86065109
--mid_16:85946502:86999406_--core_86065109:86855626
--mid_16:86668941:87649420_--core_86855626:87557620
--mid_16:87489388:88424480_--core_87557620:88352567
--mid_16:88317883:88822134_--core_88352567:88822134
--mid_17:0:482278_--core_0:435794
--mid_17:357165:1009525_--core_435794:981230
--mid_17:941485:1860928_--core_981230:1747888
--mid_17:1650316:2772289_--core_1747888:2657894
--mid_17:2540968:3641304_--core_2657894:3537265
--mid_17:3498094:4487792_--core_3537265:4435634
--mid_17:4332365:5283245_--core_4435634:5233487
--mid_17:5095000:6067399_--core_5233487:5978799
--mid_17:5914172:6901872_--core_5978799:6855773
--mid_17:6821360:7500403_--core_6855773:7431902
--mid_17:7396260:8238192_--core_7431902:8138389
--mid_17:8065647:9295230_--core_8138389:9200752
--mid_17:9105273:10127918_--core_9200752:10047239
--mid_17:9984839:11165080_--core_10047239:11105386
--mid_17:10970310:12182318_--core_11105386:12023468
--mid_17:11926229:13195751_--core_12023468:13093593
--mid_17:13010746:14130999_--core_13093593:14045983
--mid_17:13911342:14881279_--core_14045983:14837823
--mid_17:14746126:16021339_--core_14837823:15903341
--mid_17:15789362:17241094_--core_15903341:17091867
--mid_17:17011581:18262980_--core_17091867:18126165
--mid_17:18052644:19592204_--core_18126165:19535433
--mid_17:19438482:21608467_--core_19535433:21329456
--mid_17:21115713:22765269_--core_21329456:22765269
--mid_17:22765270:24051041_--core_22765269:23964229
--mid_17:23875628:25057296_--core_23964229:24970684
--mid_17:24906831:26307730_--core_24970684:26195595
--mid_17:25941252:27513999_--core_26195595:27282770
--mid_17:27131314:28593879_--core_27282770:28490505
--mid_17:28407714:29498839_--core_28490505:29378867
--mid_17:29267533:30348496_--core_29378867:30213515
--mid_17:30087788:31379682_--core_30213515:31260284
--mid_17:31168573:32040113_--core_31260284:31964476
--mid_17:31887381:33046460_--core_31964476:32924389
--mid_17:32830176:34030629_--core_32924389:33922959
--mid_17:33785091:34989473_--core_33922959:34862647
--mid_17:34751187:35840399_--core_34862647:35739887
--mid_17:35646832:36764123_--core_35739887:36660868
--mid_17:36580897:37493146_--core_36660868:37397378
--mid_17:37311007:38309772_--core_37397378:38225297
--mid_17:38121613:39262189_--core_38225297:39160786
--mid_17:39043136:40166318_--core_39160786:40057583
--mid_17:39925872:41066132_--core_40057583:40999970
--mid_17:40916793:42320596_--core_40999970:42204188
--mid_17:42156968:43270788_--core_42204188:43177901
--mid_17:43097685:44324711_--core_43177901:44235931
--mid_17:44112574:45333986_--core_44235931:45257078
--mid_17:45171773:46116397_--core_45257078:46074590
--mid_17:45986606:47219091_--core_46074590:47096155
--mid_17:46993753:48698067_--core_47096155:48511764
--mid_17:48350494:50190826_--core_48511764:50053425
--mid_17:49921273:51242966_--core_50053425:51149856
--mid_17:51004728:52417822_--core_51149856:52312844
--mid_17:52175286:53208288_--core_52312844:53168869
--mid_17:53100108:54303530_--core_53168869:54187562
--mid_17:54038611:55352640_--core_54187562:55240908
--mid_17:55141635:56677826_--core_55240908:56488431
--mid_17:56321320:57777989_--core_56488431:57660864
--mid_17:57506578:59159480_--core_57660864:59087401
--mid_17:58987389:60358940_--core_59087401:60286030
--mid_17:60045600:61648441_--core_60286030:61630704
--mid_17:61465721:62583126_--core_61630704:62476249
--mid_17:62390248:63928221_--core_62476249:63798733
--mid_17:63485426:64933963_--core_63798733:64830127
--mid_17:64714126:66311724_--core_64830127:66194151
--mid_17:66060172:67507321_--core_66194151:67345564
--mid_17:67206728:68411214_--core_67345564:68328910
--mid_17:68267427:69245033_--core_68328910:69190585
--mid_17:69048320:70153036_--core_69190585:70066257
--mid_17:69986029:71079651_--core_70066257:71020012
--mid_17:70900440:71893163_--core_71020012:71841079
--mid_17:71751216:72755011_--core_71841079:72663313
--mid_17:72557630:73643115_--core_72663313:73501497
--mid_17:73341718:74505493_--core_73501497:74393299
--mid_17:74298595:75480096_--core_74393299:75373461
--mid_17:75258047:76399521_--core_75373461:76332678
--mid_17:76198898:77281738_--core_76332678:77199777
--mid_17:77107361:78222382_--core_77199777:78132404
--mid_17:77994044:78644428_--core_78132404:78644428
--mid_18:0:1208623_--core_0:1040813
--mid_18:921661:2331383_--core_1040813:2215299
--mid_18:2133155:3401764_--core_2215299:3306177
--mid_18:3210731:4408786_--core_3306177:4322858
--mid_18:4239393:5462747_--core_4322858:5341074
--mid_18:5285348:6472887_--core_5341074:6366919
--mid_18:6262715:7382668_--core_6366919:7300611
--mid_18:7162750:8439816_--core_7300611:8364772
--mid_18:8292797:9245983_--core_8364772:9138165
--mid_18:9010186:10141116_--core_9138165:10046734
--mid_18:9955179:11012019_--core_10046734:10885714
--mid_18:10785041:12145825_--core_10885714:11996036
--mid_18:11875576:13332266_--core_11996036:13231361
--mid_18:13122968:14554441_--core_13231361:14322237
--mid_18:14127657:17300001_--core_14322237:17300001
--mid_18:17300002:19023996_--core_17300001:18875985
--mid_18:18757649:20341122_--core_18875985:20266715
--mid_18:20105278:21443159_--core_20266715:21293615
--mid_18:21153792:22612518_--core_21293615:22486596
--mid_18:22388491:23000287_--core_22486596:22957631
--mid_18:22895953:24222371_--core_22957631:24080961
--mid_18:23944009:25692302_--core_24080961:25534702
--mid_18:25410998:26894002_--core_25534702:26824547
--mid_18:26688908:27985079_--core_26824547:27852808
--mid_18:27734819:29491918_--core_27852808:29303235
--mid_18:29129116:30995215_--core_29303235:30881378
--mid_18:30728034:32233668_--core_30881378:32120094
--mid_18:32037028:33402269_--core_32120094:33299101
--mid_18:33198662:34665857_--core_33299101:34457981
--mid_18:34349092:36183975_--core_34457981:36087824
--mid_18:35961849:37363890_--core_36087824:37218334
--mid_18:37104515:38692666_--core_37218334:38515235
--mid_18:38369725:40232045_--core_38515235:40067490
--mid_18:39964787:41401278_--core_40067490:41300637
--mid_18:41227920:42167782_--core_41300637:42047487
--mid_18:41871870:43042907_--core_42047487:42927048
--mid_18:42826435:44141469_--core_42927048:44033822
--mid_18:43980494:45076905_--core_44033822:44970084
--mid_18:44874208:45980829_--core_44970084:45904799
--mid_18:45793999:47139418_--core_45904799:46993574
--mid_18:46827878:48342018_--core_46993574:48222397
--mid_18:48146323:49634496_--core_48222397:49477983
--mid_18:49418143:51110898_--core_49477983:50979884
--mid_18:50794597:52250884_--core_50979884:52090010
--mid_18:51995450:53457159_--core_52090010:53364380
--mid_18:53295793:54448091_--core_53364380:54354879
--mid_18:54293479:55436311_--core_54354879:55327897
--mid_18:55275625:56572646_--core_55327897:56431675
--mid_18:56312665:57801698_--core_56431675:57709033
--mid_18:57555266:58932581_--core_57709033:58812339
--mid_18:58634037:59878712_--core_58812339:59771018
--mid_18:59668150:61189188_--core_59771018:61056673
--mid_18:60868959:62419136_--core_61056673:62316342
--mid_18:62142318:63607086_--core_62316342:63497522
--mid_18:63408553:64426781_--core_63497522:64332844
--mid_18:64260113:65361057_--core_64332844:65301878
--mid_18:65187147:66493795_--core_65301878:66324271
--mid_18:66210919:67651232_--core_66324271:67557614
--mid_18:67467504:68764126_--core_67557614:68662303
--mid_18:68590424:69638946_--core_68662303:69578965
--mid_18:69478734:70431992_--core_69578965:70350334
--mid_18:70268238:71480901_--core_70350334:71401155
--mid_18:71271357:72432390_--core_71401155:72343676
--mid_18:72235436:73206698_--core_72343676:73122487
--mid_18:73048540:74087523_--core_73122487:73970815
--mid_18:73845256:74766164_--core_73970815:74716663
--mid_18:74650046:75482699_--core_74716663:75411752
--mid_18:75357929:76116153_--core_75411752:76116153
--mid_19:0:533776_--core_0:526943
--mid_19:516473:1057538_--core_526943:1007564
--mid_19:985033:1743998_--core_1007564:1593508
--mid_19:1550408:2417608_--core_1593508:2320416
--mid_19:2279281:3158339_--core_2320416:3103299
--mid_19:3006307:3982811_--core_3103299:3928487
--mid_19:3888060:4769379_--core_3928487:4656581
--mid_19:4614263:5658429_--core_4656581:5577368
--mid_19:5475461:6539268_--core_5577368:6445372
--mid_19:6372291:7135802_--core_6445372:7065289
--mid_19:6948373:7881205_--core_7065289:7810298
--mid_19:7719142:8758564_--core_7810298:8644533
--mid_19:8521589:9821246_--core_8644533:9664807
--mid_19:9528252:10546510_--core_9664807:10482044
--mid_19:10370167:11354857_--core_10482044:11304734
--mid_19:11209521:12391846_--core_11304734:12288289
--mid_19:12156963:13144540_--core_12288289:13075133
--mid_19:12991885:14265589_--core_13075133:14099103
--mid_19:14062015:15131537_--core_14099103:15039821
--mid_19:14940104:15671313_--core_15039821:15650099
--mid_19:15637945:16484120_--core_15650099:16369901
--mid_19:16288607:17338319_--core_16369901:17291976
--mid_19:17216549:18149323_--core_17291976:18094196
--mid_19:18037138:18954381_--core_18094196:18867732
--mid_19:18789480:19844086_--core_18867732:19715642
--mid_19:19680843:21545448_--core_19715642:21410879
--mid_19:21266013:23199970_--core_21410879:23014159
--mid_19:22916084:30197634_--core_23014159:30197634
--mid_19:30197635:34103314_--core_30197634:34017197
--mid_19:33905810:35070682_--core_34017197:34946964
--mid_19:34879227:36460257_--core_34946964:36301427
--mid_19:36094112:37801745_--core_36301427:37698717
--mid_19:37543985:38864263_--core_37698717:38763622
--mid_19:38634921:39974022_--core_38763622:39820731
--mid_19:39688105:40721048_--core_39820731:40655035
--mid_19:40554868:41535933_--core_40655035:41397942
--mid_19:41325392:42860754_--core_41397942:42691172
--mid_19:42609532:43782557_--core_42691172:43701937
--mid_19:43647423:44641605_--core_43701937:44580290
--mid_19:44506797:45591032_--core_44580290:45525311
--mid_19:45431353:46330170_--core_45525311:46223546
--mid_19:46174582:47234676_--core_46223546:47120608
--mid_19:47065733:48285262_--core_47120608:48031796
--mid_19:47800474:49157997_--core_48031796:49042278
--mid_19:48952412:50065406_--core_49042278:50008930
--mid_19:49936855:50698053_--core_50008930:50614164
--mid_19:50554577:51503825_--core_50614164:51388782
--mid_19:51299447:52542118_--core_51388782:52446408
--mid_19:52328667:53335083_--core_52446408:53285854
--mid_19:53223188:54018182_--core_53285854:53942010
--mid_19:53897957:54776267_--core_53942010:54698743
--mid_19:54640025:55557348_--core_54698743:55462999
--mid_19:55347012:56143628_--core_55462999:56099327
--mid_19:56043746:56872182_--core_56099327:56800743
--mid_19:56717059:57619852_--core_56800743:57569031
--mid_19:57520452:58667281_--core_57569031:58569517
--mid_19:58461147:59369710_--core_58569517:59331681
--mid_19:59276190:60016448_--core_59331681:59944363
--mid_19:59886493:60632706_--core_59944363:60568053
--mid_19:60524239:61330840_--core_60568053:61240188
--mid_19:61157936:62210890_--core_61240188:62147369
--mid_19:62014828:63143782_--core_62147369:63001874
--mid_19:62893172:63788973_--core_63001874:63788973
--mid_2:0:982662_--core_0:899150
--mid_2:846931:1553348_--core_899150:1516096
--mid_2:1507122:2328679_--core_1516096:2229275
--mid_2:2150112:3177183_--core_2229275:3096255
--mid_2:2999201:4166574_--core_3096255:4025293
--mid_2:3894036:5340742_--core_4025293:5211374
--mid_2:5136430:6283913_--core_5211374:6216633
--mid_2:6097523:7255397_--core_6216633:7148440
--mid_2:7050335:8496601_--core_7148440:8373455
--mid_2:8256296:9733218_--core_8373455:9612734
--mid_2:9463896:10524917_--core_9612734:10483485
--mid_2:10420184:11527534_--core_10483485:11427086
--mid_2:11250659:12467461_--core_11427086:12319437
--mid_2:12229568:13744308_--core_12319437:13594696
--mid_2:13501018:15101140_--core_13594696:14963598
--mid_2:14829892:16399127_--core_14963598:16269371
--mid_2:16099724:17817622_--core_16269371:17653924
--mid_2:17500297:18771356_--core_17653924:18619134
--mid_2:18556908:19860825_--core_18619134:19790501
--mid_2:19705787:20809244_--core_19790501:20704650
--mid_2:20636400:22407419_--core_20704650:22209283
--mid_2:21978872:23566613_--core_22209283:23462396
--mid_2:23389640:24996946_--core_23462396:24883239
--mid_2:24720772:26267322_--core_24883239:26079785
--mid_2:25937701:27330981_--core_26079785:27246535
--mid_2:27160094:28488295_--core_27246535:28393382
--mid_2:28243350:29408000_--core_28393382:29337606
--mid_2:29273095:30402933_--core_29337606:30283921
--mid_2:30195229:31390783_--core_30283921:31307759
--mid_2:31241461:32560472_--core_31307759:32466252
--mid_2:32343355:33592118_--core_32466252:33540291
--mid_2:33442090:34521254_--core_33540291:34386020
--mid_2:34308010:35793790_--core_34386020:35682578
--mid_2:35552453:36704769_--core_35682578:36622380
--mid_2:36523174:37765128_--core_36622380:37660877
--mid_2:37541024:38626420_--core_37660877:38524034
--mid_2:38366503:40123892_--core_38524034:39989736
--mid_2:39858794:41040960_--core_39989736:40934023
--mid_2:40752365:42119207_--core_40934023:42003815
--mid_2:41940756:43100578_--core_42003815:43000210
--mid_2:42911782:44058222_--core_43000210:43954376
--mid_2:43911267:45165701_--core_43954376:45083377
--mid_2:44995582:46019477_--core_45083377:45927157
--mid_2:45856985:46886051_--core_45927157:46753030
--mid_2:46701950:47824601_--core_46753030:47709833
--mid_2:47650911:49015284_--core_47709833:48926713
--mid_2:48818214:50104263_--core_48926713:49985272
--mid_2:49821078:51341930_--core_49985272:51179407
--mid_2:51044181:52400505_--core_51179407:52254926
--mid_2:52132703:53453801_--core_52254926:53386903
--mid_2:53274519:54665422_--core_53386903:54509449
--mid_2:54420609:55697251_--core_54509449:55512341
--mid_2:55371203:56810971_--core_55512341:56654055
--mid_2:56566855:58239752_--core_56654055:58088891
--mid_2:57915724:59606836_--core_58088891:59479843
--mid_2:59367336:60758921_--core_59479843:60637077
--mid_2:60532730:62153579_--core_60637077:62041622
--mid_2:61910821:63523130_--core_62041622:63339934
--mid_2:63176125:64909863_--core_63339934:64801883
--mid_2:64677352:65980133_--core_64801883:65931652
--mid_2:65847808:67058134_--core_65931652:66929551
--mid_2:66834016:68066695_--core_66929551:67972426
--mid_2:67883155:69196038_--core_67972426:69113862
--mid_2:69003629:70464904_--core_69113862:70342406
--mid_2:70243404:71379207_--core_70342406:71253712
--mid_2:71173872:72616968_--core_71253712:72400041
--mid_2:72255394:74040570_--core_72400041:73977790
--mid_2:73886861:75131816_--core_73977790:74993294
--mid_2:74939689:76186659_--core_74993294:76044738
--mid_2:75910830:77381721_--core_76044738:77204959
--mid_2:77080755:78903598_--core_77204959:78698558
--mid_2:78574140:79760532_--core_78698558:79704998
--mid_2:79567497:80681317_--core_79704998:80591486
--mid_2:80466993:82575781_--core_80591486:82330385
--mid_2:82130261:84422130_--core_82330385:84272030
--mid_2:84104512:85692247_--core_84272030:85602231
--mid_2:85475570:86756327_--core_85602231:86635212
--mid_2:86537153:88562935_--core_86635212:88364702
--mid_2:88241350:89897275_--core_88364702:89753413
--mid_2:89636815:95694715_--core_89753413:95694715
--mid_2:95694716:97390977_--core_95694715:97166017
--mid_2:97078638:98978201_--core_97166017:98811134
--mid_2:98638489:100378051_--core_98811134:100312038
--mid_2:100168299:101512094_--core_100312038:101384245
--mid_2:101236200:102190227_--core_101384245:102174005
--mid_2:102152286:102868972_--core_102174005:102715807
--mid_2:102623581:104672738_--core_102715807:104530268
--mid_2:104371060:105691152_--core_104530268:105605427
--mid_2:105522788:106939197_--core_105605427:106798841
--mid_2:106676748:108273794_--core_106798841:108222213
--mid_2:108052337:109647671_--core_108222213:109380508
--mid_2:109247668:111683419_--core_109380508:111595572
--mid_2:111513929:113186631_--core_111595572:113049882
--mid_2:112950787:113535922_--core_113049882:113522593
--mid_2:113505640:114263131_--core_113522593:114127653
--mid_2:113974854:115590210_--core_114127653:115437367
--mid_2:115321735:117184950_--core_115437367:117012013
--mid_2:116852268:118688416_--core_117012013:118592855
--mid_2:118469567:119895705_--core_118592855:119748169
--mid_2:119670793:121243342_--core_119748169:121075300
--mid_2:120947820:122653208_--core_121075300:122431304
--mid_2:122278658:124043209_--core_122431304:123871708
--mid_2:123680612:125441845_--core_123871708:125300542
--mid_2:125139101:127019974_--core_125300542:126842695
--mid_2:126719280:127792493_--core_126842695:127674512
--mid_2:127571879:129022469_--core_127674512:128932120
--mid_2:128802634:130176679_--core_128932120:130052654
--mid_2:129942907:131823122_--core_130052654:131632703
--mid_2:131529208:133260343_--core_131632703:133174885
--mid_2:133094296:134353583_--core_133174885:134278573
--mid_2:134175382:135545780_--core_134278573:135430174
--mid_2:135257016:136833015_--core_135430174:136707274
--mid_2:136565985:138115377_--core_136707274:137951750
--mid_2:137794706:139383228_--core_137951750:139256182
--mid_2:139132414:140814833_--core_139256182:140679174
--mid_2:140600616:141936879_--core_140679174:141814633
--mid_2:141688634:143113852_--core_141814633:142954578
--mid_2:142768509:144451735_--core_142954578:144366035
--mid_2:144220164:146046323_--core_144366035:145841994
--mid_2:145668663:147929175_--core_145841994:147765282
--mid_2:147585706:149633824_--core_147765282:149525165
--mid_2:149219470:151020483_--core_149525165:150887142
--mid_2:150743797:152229343_--core_150887142:152112189
--mid_2:152050098:153569869_--core_152112189:153458533
--mid_2:153288729:154927755_--core_153458533:154750926
--mid_2:154605403:156482279_--core_154750926:156339806
--mid_2:156176032:158097026_--core_156339806:157953026
--mid_2:157795269:159294252_--core_157953026:159206221
--mid_2:159047670:160418400_--core_159206221:160293987
--mid_2:160099094:161815542_--core_160293987:161630903
--mid_2:161500222:163104541_--core_161630903:162919738
--mid_2:162749830:164782276_--core_162919738:164589917
--mid_2:164412181:166088297_--core_164589917:165971377
--mid_2:165857108:167365935_--core_165971377:167211615
--mid_2:167059571:168735802_--core_167211615:168649291
--mid_2:168498597:169571116_--core_168649291:169551056
--mid_2:169529378:170646906_--core_169551056:170516908
--mid_2:170327038:171674196_--core_170516908:171491111
--mid_2:171370585:172757634_--core_171491111:172709305
--mid_2:172617273:173961557_--core_172709305:173838961
--mid_2:173767074:175228583_--core_173838961:175089929
--mid_2:174939108:176574550_--core_175089929:176455050
--mid_2:176365343:177616658_--core_176455050:177488828
--mid_2:177395743:178768560_--core_177488828:178701809
--mid_2:178565029:179753459_--core_178701809:179593378
--mid_2:179440429:180610050_--core_179593378:180476440
--mid_2:180371279:182060715_--core_180476440:181921621
--mid_2:181746974:183403695_--core_181921621:183234628
--mid_2:183067151:184915905_--core_183234628:184772646
--mid_2:184595675:186778163_--core_184772646:186620338
--mid_2:186413538:188504540_--core_186620338:188263581
--mid_2:188078477:190084739_--core_188263581:189912359
--mid_2:189718698:191409574_--core_189912359:191236408
--mid_2:191072554:192710109_--core_191236408:192593952
--mid_2:192436569:194780140_--core_192593952:194612337
--mid_2:194423573:196373012_--core_194612337:196239262
--mid_2:196090144:197714965_--core_196239262:197573521
--mid_2:197461030:199147301_--core_197573521:198985878
--mid_2:198817567:200857197_--core_198985878:200703933
--mid_2:200504230:201718872_--core_200703933:201588194
--mid_2:201504767:202775423_--core_201588194:202658097
--mid_2:202586189:203890330_--core_202658097:203777647
--mid_2:203631692:205098805_--core_203777647:204964053
--mid_2:204839594:206348077_--core_204964053:206260224
--mid_2:206147257:207511794_--core_206260224:207394973
--mid_2:207294952:208736437_--core_207394973:208678111
--mid_2:208491915:210297279_--core_208678111:210159027
--mid_2:209954167:211703331_--core_210159027:211579200
--mid_2:211405363:212827245_--core_211579200:212731684
--mid_2:212574771:213916536_--core_212731684:213775191
--mid_2:213695887:215369956_--core_213775191:215276149
--mid_2:215127167:216402307_--core_215276149:216282250
--mid_2:216192827:217538910_--core_216282250:217401897
--mid_2:217280090:218708651_--core_217401897:218584813
--mid_2:218458622:219455291_--core_218584813:219383808
--mid_2:219301447:220285596_--core_219383808:220150735
--mid_2:220097599:221673327_--core_220150735:221496417
--mid_2:221348222:222795221_--core_221496417:222674172
--mid_2:222582169:224121638_--core_222674172:223976229
--mid_2:223809265:225445791_--core_223976229:225314174
--mid_2:225105414:227013353_--core_225314174:226892333
--mid_2:226797690:228192187_--core_226892333:228102068
--mid_2:227976329:229379787_--core_228102068:229212310
--mid_2:229098234:230494338_--core_229212310:230373548
--mid_2:230232805:231483089_--core_230373548:231387469
--mid_2:231272870:232785309_--core_231387469:232578423
--mid_2:232422803:233970611_--core_232578423:233868616
--mid_2:233779576:234433523_--core_233868616:234405230
--mid_2:234373459:235279937_--core_234405230:235214622
--mid_2:235117354:236432841_--core_235214622:236272664
--mid_2:236099586:237710671_--core_236272664:237598706
--mid_2:237470609:238532936_--core_237598706:238434420
--mid_2:238336238:239601462_--core_238434420:239500182
--mid_2:239305126:240536952_--core_239500182:240442541
--mid_2:240384637:241329307_--core_240442541:241251769
--mid_2:241213728:242126131_--core_241251769:241985530
--mid_2:241861345:242710267_--core_241985530:242710267
--mid_20:0:876048_--core_0:843458
--mid_20:797253:1590303_--core_843458:1512539
--mid_20:1448506:2439210_--core_1512539:2345657
--mid_20:2269665:3468497_--core_2345657:3307304
--mid_20:3149908:4248151_--core_3307304:4164664
--mid_20:4067064:5085906_--core_4164664:4964802
--mid_20:4843803:5974376_--core_4964802:5880191
--mid_20:5822793:6955884_--core_5880191:6850151
--mid_20:6747849:8059285_--core_6850151:7955629
--mid_20:7863927:8960011_--core_7955629:8842976
--mid_20:8758585:9924722_--core_8842976:9764250
--mid_20:9687730:10953239_--core_9764250:10867207
--mid_20:10768189:12132291_--core_10867207:11972710
--mid_20:11869524:13183158_--core_11972710:13102286
--mid_20:13000262:14545735_--core_13102286:14424276
--mid_20:14322573:15410490_--core_14424276:15339205
--mid_20:15262013:16049892_--core_15339205:15983032
--mid_20:15928919:16761033_--core_15983032:16677139
--mid_20:16612993:17689940_--core_16677139:17618430
--mid_20:17536805:18723236_--core_17618430:18614259
--mid_20:18453197:19666468_--core_18614259:19597758
--mid_20:19502703:20488037_--core_19597758:20317929
--mid_20:20231831:21987869_--core_20317929:21815421
--mid_20:21647252:23176456_--core_21815421:23057203
--mid_20:22982556:24278116_--core_23057203:24117246
--mid_20:23973486:25326173_--core_24117246:25221436
--mid_20:25147109:28400001_--core_25221436:28400001
--mid_20:28400002:30758317_--core_28400001:30636768
--mid_20:30491175:31726895_--core_30636768:31650730
--mid_20:31489966:32841227_--core_31650730:32752317
--mid_20:32674908:34003798_--core_32752317:33793276
--mid_20:33677782:34992767_--core_33793276:34935655
--mid_20:34844686:36218542_--core_34935655:36094972
--mid_20:35981185:37351511_--core_36094972:37187117
--mid_20:36996350:38727247_--core_37187117:38589588
--mid_20:38438553:39916000_--core_38589588:39773446
--mid_20:39659899:40775489_--core_39773446:40671919
--mid_20:40589743:41910499_--core_40671919:41786797
--mid_20:41703158:42761220_--core_41786797:42681082
--mid_20:42577081:43667839_--core_42681082:43611365
--mid_20:43564931:44416925_--core_43611365:44316841
--mid_20:44230969:45392207_--core_44316841:45270878
--mid_20:45168944:46330889_--core_45270878:46274396
--mid_20:46226949:47336184_--core_46274396:47239223
--mid_20:47096576:48347352_--core_47239223:48251442
--mid_20:48173822:49494722_--core_48251442:49381424
--mid_20:49259587:50669623_--core_49381424:50490083
--mid_20:50298077:51639265_--core_50490083:51545600
--mid_20:51422033:52481968_--core_51545600:52313982
--mid_20:52217059:53608134_--core_52313982:53558347
--mid_20:53477603:54550405_--core_53558347:54459943
--mid_20:54384053:55421490_--core_54459943:55320209
--mid_20:55187517:56181518_--core_55320209:56076194
--mid_20:55971536:57042314_--core_56076194:56976279
--mid_20:56904060:58030706_--core_56976279:57953533
--mid_20:57870944:58959264_--core_57953533:58856367
--mid_20:58769553:59679256_--core_58856367:59647597
--mid_20:59537363:60373720_--core_59647597:60317312
--mid_20:60224799:61236758_--core_60317312:61179477
--mid_20:61069344:62038853_--core_61179477:61937968
--mid_20:61850772:62435630_--core_61937968:62435630
--mid_21:0:13200001_--core_0:13200001
--mid_21:13200002:15061196_--core_13200001:14982464
--mid_21:14876997:16317548_--core_14982464:16146477
--mid_21:15970251:17621517_--core_16146477:17477480
--mid_21:17306644:18644702_--core_17477480:18588462
--mid_21:18490357:19877776_--core_18588462:19786453
--mid_21:19682955:21135883_--core_19786453:21011836
--mid_21:20855900:22305326_--core_21011836:22200763
--mid_21:22118288:23675030_--core_22200763:23577960
--mid_21:23421443:24817660_--core_23577960:24688248
--mid_21:24521616:26184400_--core_24688248:26054473
--mid_21:25929831:27174701_--core_26054473:27120955
--mid_21:27041623:28404360_--core_27120955:28235538
--mid_21:28034714:29703720_--core_28235538:29517157
--mid_21:29386787:30966889_--core_29517157:30829869
--mid_21:30685489:32244691_--core_30829869:32128804
--mid_21:31984303:33338972_--core_32128804:33239470
--mid_21:33123243:33869727_--core_33239470:33778507
--mid_21:33717213:34976122_--core_33778507:34860477
--mid_21:34778632:36121405_--core_34860477:35969991
--mid_21:35825877:37113745_--core_35969991:37029730
--mid_21:36931109:38304088_--core_37029730:38180275
--mid_21:38111440:39287042_--core_38180275:39217047
--mid_21:39158680:40225052_--core_39217047:40173254
--mid_21:40068394:41180946_--core_40173254:41061201
--mid_21:40959288:42006899_--core_41061201:41940315
--mid_21:41899139:42550901_--core_41940315:42503242
--mid_21:42427640:43203217_--core_42503242:43109692
--mid_21:43024633:44100108_--core_43109692:44018419
--mid_21:43976066:44853458_--core_44018419:44815467
--mid_21:44768304:45641169_--core_44815467:45588862
--mid_21:45495180:46384574_--core_45588862:46363370
--mid_21:46281935:46928280_--core_46363370:46928280
--mid_22:0:15855922_--core_0:15787350
--mid_22:15691880:16312079_--core_15787350:16312079
--mid_22:16312080:17241749_--core_16312079:17097611
--mid_22:17052738:17952186_--core_17097611:17881970
--mid_22:17801229:18525527_--core_17881970:18460448
--mid_22:18379492:19351265_--core_18460448:19308673
--mid_22:19234073:20023697_--core_19308673:19979257
--mid_22:19900483:20863329_--core_19979257:20823027
--mid_22:20767439:21577676_--core_20823027:21484641
--mid_22:21407266:22356846_--core_21484641:22262182
--mid_22:22221441:22938330_--core_22262182:22870170
--mid_22:22777288:23903432_--core_22870170:23782374
--mid_22:23695714:24768496_--core_23782374:24712765
--mid_22:24627407:25574877_--core_24712765:25473320
--mid_22:25390641:26174102_--core_25473320:26122427
--mid_22:26042520:27346058_--core_26122427:27102818
--mid_22:26905543:28418443_--core_27102818:28269684
--mid_22:28165987:29421634_--core_28269684:29336861
--mid_22:29223946:30547266_--core_29336861:30407248
--mid_22:30314079:31457994_--core_30407248:31363049
--mid_22:31280277:32354098_--core_31363049:32271164
--mid_22:32158996:33373921_--core_32271164:33205572
--mid_22:33133020:34218605_--core_33205572:34128048
--mid_22:34093075:35145517_--core_34128048:35032049
--mid_22:34982110:35859849_--core_35032049:35824761
--mid_22:35754977:36451099_--core_35824761:36384209
--mid_22:36296260:37450185_--core_36384209:37346350
--mid_22:37227997:38241301_--core_37346350:38152962
--mid_22:38044162:39405056_--core_38152962:39276755
--mid_22:39208600:40545631_--core_39276755:40421019
--mid_22:40329333:41420221_--core_40421019:41370755
--mid_22:41303211:42148224_--core_41370755:42048499
--mid_22:42006930:42892173_--core_42048499:42840686
--mid_22:42778379:43570117_--core_42840686:43514944
--mid_22:43489713:44346191_--core_43514944:44285348
--mid_22:44173030:45225928_--core_44285348:45135498
--mid_22:45032699:46130776_--core_45135498:46020765
--mid_22:45946535:47018658_--core_46020765:46918082
--mid_22:46846234:47584751_--core_46918082:47525799
--mid_22:47465892:48167374_--core_47525799:48123963
--mid_22:48086453:49061069_--core_48123963:49006740
--mid_22:48930258:49582268_--core_49006740:49582268
--mid_3:0:1100384_--core_0:975945
--mid_3:876170:1763285_--core_975945:1687411
--mid_3:1644178:2624874_--core_1687411:2543213
--mid_3:2460134:3124569_--core_2543213:3108897
--mid_3:3090514:3918187_--core_3108897:3821527
--mid_3:3745922:4802534_--core_3821527:4746307
--mid_3:4688093:5776887_--core_4746307:5664836
--mid_3:5517461:6727247_--core_5664836:6626930
--mid_3:6465033:7663565_--core_6626930:7551643
--mid_3:7468351:8584626_--core_7551643:8494330
--mid_3:8415532:9293417_--core_8494330:9223380
--mid_3:9123183:10250476_--core_9223380:10158338
--mid_3:10064773:11064346_--core_10158338:11008829
--mid_3:10937423:12207209_--core_11008829:12052011
--mid_3:11945658:12937075_--core_12052011:12835989
--mid_3:12684167:13952367_--core_12835989:13830801
--mid_3:13728075:14865944_--core_13830801:14771149
--mid_3:14677659:15956772_--core_14771149:15803816
--mid_3:15663798:16949633_--core_15803816:16807833
--mid_3:16670344:18668228_--core_16807833:18524721
--mid_3:18371329:20000428_--core_18524721:19914933
--mid_3:19761798:21243336_--core_19914933:21100293
--mid_3:20971367:21952476_--core_21100293:21893266
--mid_3:21822602:23162732_--core_21893266:23006899
--mid_3:22864456:24407826_--core_23006899:24321986
--mid_3:24248532:25442753_--core_24321986:25357073
--mid_3:25270245:26717696_--core_25357073:26591075
--mid_3:26447642:28093907_--core_26591075:27981398
--mid_3:27867272:29320186_--core_27981398:29237221
--mid_3:29121859:30341944_--core_29237221:30238222
--mid_3:30120998:31544082_--core_30238222:31423220
--mid_3:31304189:32544941_--core_31423220:32432203
--mid_3:32357752:33660015_--core_32432203:33552236
--mid_3:33433079:35306362_--core_33552236:35117704
--mid_3:34963263:36719771_--core_35117704:36566876
--mid_3:36445311:37866711_--core_36566876:37742972
--mid_3:37646383:38763511_--core_37742972:38655633
--mid_3:38616088:39989171_--core_38655633:39863310
--mid_3:39706576:41479139_--core_39863310:41346109
--mid_3:41216466:42688914_--core_41346109:42605446
--mid_3:42520187:43845747_--core_42605446:43720980
--mid_3:43572002:45102791_--core_43720980:44983303
--mid_3:44907274:46202176_--core_44983303:46043848
--mid_3:45937756:47400478_--core_46043848:47287912
--mid_3:47134692:48438716_--core_47287912:48310862
--mid_3:48186097:49321135_--core_48310862:49220206
--mid_3:49133801:50205581_--core_49220206:50119956
--mid_3:50017662:51191619_--core_50119956:51081328
--mid_3:50977234:52266776_--core_51081328:52213697
--mid_3:52084881:53030883_--core_52213697:52865829
--mid_3:52828520:54076424_--core_52865829:53900836
--mid_3:53863825:55139047_--core_53900836:55040776
--mid_3:54964429:56353304_--core_55040776:56166369
--mid_3:56017268:57602781_--core_56166369:57457929
--mid_3:57310916:58629136_--core_57457929:58565325
--mid_3:58454667:59750497_--core_58565325:59683802
--mid_3:59595469:60383388_--core_59683802:60297989
--mid_3:60216485:61281462_--core_60297989:61146847
--mid_3:61055822:62359772_--core_61146847:62230505
--mid_3:62085483:63256524_--core_62230505:63179567
--mid_3:63063355:64152070_--core_63179567:64090488
--mid_3:64023270:65093751_--core_64090488:64996987
--mid_3:64919073:66054855_--core_64996987:65898781
--mid_3:65794510:67511968_--core_65898781:67391630
--mid_3:67264657:68824635_--core_67391630:68721028
--mid_3:68654211:69959010_--core_68721028:69816901
--mid_3:69684170:71399280_--core_69816901:71282848
--mid_3:71130919:72405862_--core_71282848:72306887
--mid_3:72231380:73613014_--core_72306887:73516060
--mid_3:73415930:74801342_--core_73516060:74626003
--mid_3:74472412:76681782_--core_74626003:76553164
--mid_3:76259131:78057009_--core_76553164:77832119
--mid_3:77715084:79989046_--core_77832119:79787522
--mid_3:79572661:81802767_--core_79787522:81679948
--mid_3:81497660:83664800_--core_81679948:83427019
--mid_3:83188518:85487474_--core_83427019:85241424
--mid_3:85074856:87223090_--core_85241424:87072025
--mid_3:86945504:88963956_--core_87072025:88791025
--mid_3:88609676:93172479_--core_88791025:93172479
--mid_3:93172480:97126925_--core_93172479:96949863
--mid_3:96740990:99133406_--core_96949863:98959774
--mid_3:98752923:100382314_--core_98959774:100166331
--mid_3:100000533:101389442_--core_100166331:101278198
--mid_3:101203254:102702509_--core_101278198:102487959
--mid_3:102319421:104289295_--core_102487959:104070170
--mid_3:103876842:105860505_--core_104070170:105747714
--mid_3:105574501:107212076_--core_105747714:107057198
--mid_3:106909053:108795941_--core_107057198:108609862
--mid_3:108521354:110060690_--core_108609862:109957198
--mid_3:109823132:111680883_--core_109957198:111522851
--mid_3:111376319:113100552_--core_111522851:112974559
--mid_3:112881899:114126251_--core_112974559:113984481
--mid_3:113833509:115243492_--core_113984481:115149851
--mid_3:115039120:116661778_--core_115149851:116497737
--mid_3:116324387:117953526_--core_116497737:117864200
--mid_3:117764098:119301798_--core_117864200:119137244
--mid_3:118988000:120717793_--core_119137244:120606505
--mid_3:120482523:121648305_--core_120606505:121589230
--mid_3:121389200:123148393_--core_121589230:123098008
--mid_3:122930601:123987165_--core_123098008:123876520
--mid_3:123777925:125203784_--core_123876520:125117239
--mid_3:124992028:126230917_--core_125117239:126130418
--mid_3:126045012:127333393_--core_126130418:127305562
--mid_3:127165020:128187475_--core_127305562:128127115
--mid_3:128051917:129236950_--core_128127115:129093329
--mid_3:128931676:130457809_--core_129093329:130339169
--mid_3:130196986:131533273_--core_130339169:131282333
--mid_3:131159430:132891475_--core_131282333:132762720
--mid_3:132605421:133863443_--core_132762720:133756404
--mid_3:133632241:134959534_--core_133756404:134946489
--mid_3:134839480:136119215_--core_134946489:136012399
--mid_3:135880548:137415050_--core_136012399:137278931
--mid_3:137124594:138796796_--core_137278931:138634990
--mid_3:138406488:140262463_--core_138634990:140120772
--mid_3:139885365:141424838_--core_140120772:141329493
--mid_3:141231429:142529550_--core_141329493:142423612
--mid_3:142344703:143720683_--core_142423612:143611699
--mid_3:143490767:144810843_--core_143611699:144720344
--mid_3:144625371:146380959_--core_144720344:146181059
--mid_3:145982841:147784727_--core_146181059:147696772
--mid_3:147535636:149433044_--core_147696772:149239377
--mid_3:149059245:150552917_--core_149239377:150456992
--mid_3:150379120:151642458_--core_150456992:151552476
--mid_3:151422134:152856867_--core_151552476:152692881
--mid_3:152584436:154392728_--core_152692881:154235496
--mid_3:154113403:156026854_--core_154235496:155784674
--mid_3:155592910:157575562_--core_155784674:157455929
--mid_3:157279963:158876465_--core_157455929:158739711
--mid_3:158601220:160379317_--core_158739711:160238315
--mid_3:160118751:161728248_--core_160238315:161608731
--mid_3:161495537:162947521_--core_161608731:162793531
--mid_3:162633465:164250048_--core_162793531:164147040
--mid_3:163977796:166185708_--core_164147040:165980920
--mid_3:165829542:168006213_--core_165980920:167815290
--mid_3:167598765:169399817_--core_167815290:169244741
--mid_3:169114108:170837357_--core_169244741:170719025
--mid_3:170591505:172011363_--core_170719025:171854636
--mid_3:171705373:173428044_--core_171854636:173274287
--mid_3:173094007:174669422_--core_173274287:174535447
--mid_3:174377085:175927408_--core_174535447:175816475
--mid_3:175688878:177064887_--core_175816475:176939329
--mid_3:176753724:178566709_--core_176939329:178393272
--mid_3:178287792:179871354_--core_178393272:179740284
--mid_3:179623542:181179414_--core_179740284:181043808
--mid_3:180922160:183038818_--core_181043808:182905549
--mid_3:182731437:184578677_--core_182905549:184470210
--mid_3:184344424:185434126_--core_184470210:185349181
--mid_3:185229960:186380496_--core_185349181:186269327
--mid_3:186195676:187529372_--core_186269327:187452868
--mid_3:187332084:188305336_--core_187452868:188212060
--mid_3:188147422:189240096_--core_188212060:189170585
--mid_3:189075490:190435219_--core_189170585:190347819
--mid_3:190164976:191513221_--core_190347819:191380881
--mid_3:191261986:192599619_--core_191380881:192531157
--mid_3:192420709:193762781_--core_192531157:193637557
--mid_3:193550446:194890345_--core_193637557:194766214
--mid_3:194657476:195939087_--core_194766214:195874498
--mid_3:195822616:196938736_--core_195874498:196835454
--mid_3:196743810:197917429_--core_196835454:197798609
--mid_3:197675831:198719071_--core_197798609:198648043
--mid_3:198578155:199432425_--core_198648043:199432425
--mid_4:0:1035266_--core_0:980204
--mid_4:913947:1779286_--core_980204:1695450
--mid_4:1601792:2730531_--core_1695450:2659248
--mid_4:2507952:3673524_--core_2659248:3569841
--mid_4:3484400:5069604_--core_3569841:4974198
--mid_4:4865753:5942195_--core_4974198:5877666
--mid_4:5806443:6731479_--core_5877666:6659071
--mid_4:6538627:7412181_--core_6659071:7372582
--mid_4:7315245:8002038_--core_7372582:7888490
--mid_4:7834186:8966793_--core_7888490:8692597
--mid_4:8637639:10006529_--core_8692597:9883482
--mid_4:9813691:11041797_--core_9883482:10926377
--mid_4:10838788:12388840_--core_10926377:12242171
--mid_4:12099781:13612173_--core_12242171:13505613
--mid_4:13396375:14739929_--core_13505613:14624877
--mid_4:14521244:15836808_--core_14624877:15716224
--mid_4:15629762:17006951_--core_15716224:16900106
--mid_4:16777099:18600885_--core_16900106:18421467
--mid_4:18305275:20237037_--core_18421467:20144816
--mid_4:20018568:21227773_--core_20144816:21118306
--mid_4:21061348:22755986_--core_21118306:22527922
--mid_4:22324128:23912250_--core_22527922:23835017
--mid_4:23741651:25028382_--core_23835017:24917588
--mid_4:24783349:26139897_--core_24917588:26046430
--mid_4:25900626:27562628_--core_26046430:27435308
--mid_4:27303991:29111435_--core_27435308:28948129
--mid_4:28777090:30699609_--core_28948129:30515516
--mid_4:30359429:32275986_--core_30515516:32126449
--mid_4:32000895:34482581_--core_32126449:34264509
--mid_4:34077763:35902363_--core_34264509:35789426
--mid_4:35681896:37203767_--core_35789426:37084213
--mid_4:36968931:38071110_--core_37084213:37966942
--mid_4:37902151:39095718_--core_37966942:38964053
--mid_4:38799308:40092671_--core_38964053:39998409
--mid_4:39882137:41375079_--core_39998409:41246571
--mid_4:41075644:42559866_--core_41246571:42460578
--mid_4:42388936:44311054_--core_42460578:44168858
--mid_4:43991049:46035864_--core_44168858:45897938
--mid_4:45728007:47602282_--core_45897938:47400336
--mid_4:47283960:48852240_--core_47400336:48690257
--mid_4:48552144:53158823_--core_48690257:53158823
--mid_4:53158824:54930943_--core_53158823:54776515
--mid_4:54619951:56242170_--core_54776515:56074717
--mid_4:55962092:57521964_--core_56074717:57401311
--mid_4:57258852:58625190_--core_57401311:58501827
--mid_4:58379742:60289251_--core_58501827:60111326
--mid_4:59982871:61702773_--core_60111326:61623673
--mid_4:61479693:63401030_--core_61623673:63275002
--mid_4:63061658:65227879_--core_63275002:65074808
--mid_4:64898070:66852089_--core_65074808:66655635
--mid_4:66465878:68379795_--core_66655635:68244961
--mid_4:68117067:70323112_--core_68244961:70091599
--mid_4:69934102:70889531_--core_70091599:70760288
--mid_4:70749781:72251331_--core_70760288:72083394
--mid_4:71987794:73775635_--core_72083394:73592889
--mid_4:73377492:75081717_--core_73592889:74944185
--mid_4:74824888:76538004_--core_74944185:76433639
--mid_4:76283633:77562173_--core_76433639:77451250
--mid_4:77394767:78727796_--core_77451250:78583306
--mid_4:78488420:79750578_--core_78583306:79673340
--mid_4:79613726:81325207_--core_79673340:81167695
--mid_4:81007806:82978099_--core_81167695:82838595
--mid_4:82653764:84232317_--core_82838595:84119068
--mid_4:84029071:85520506_--core_84119068:85393701
--mid_4:85283114:86791413_--core_85393701:86683005
--mid_4:86546295:88242941_--core_86683005:88093599
--mid_4:87950262:89235200_--core_88093599:89147424
--mid_4:89042667:90322388_--core_89147424:90197891
--mid_4:90088101:91700295_--core_90197891:91528010
--mid_4:91422168:93117333_--core_91528010:92936190
--mid_4:92784582:94923517_--core_92936190:94776710
--mid_4:94590789:96250601_--core_94776710:96103547
--mid_4:96006122:97266808_--core_96103547:97099151
--mid_4:96966126:99179416_--core_97099151:98916610
--mid_4:98699505:100281454_--core_98916610:100261845
--mid_4:100211954:101278386_--core_100261845:101090290
--mid_4:101011975:102817164_--core_101090290:102626133
--mid_4:102428383:104160190_--core_102626133:104009224
--mid_4:103928744:105885130_--core_104009224:105713524
--mid_4:105594872:107182175_--core_105713524:107027968
--mid_4:106925997:108607371_--core_107027968:108416407
--mid_4:108288875:110061193_--core_108416407:109941085
--mid_4:109833397:111128331_--core_109941085:111061411
--mid_4:110978218:112496720_--core_111061411:112412801
--mid_4:112225111:113967242_--core_112412801:113782059
--mid_4:113685100:115193224_--core_113782059:115049748
--mid_4:114923222:116670362_--core_115049748:116465485
--mid_4:116312986:118510094_--core_116465485:118328571
--mid_4:118147259:119906062_--core_118328571:119719170
--mid_4:119498546:121312699_--core_119719170:121169394
--mid_4:121010065:122682520_--core_121169394:122581110
--mid_4:122499785:124029779_--core_122581110:123883698
--mid_4:123765098:125730566_--core_123883698:125543279
--mid_4:125317106:127117711_--core_125543279:126958284
--mid_4:126773065:128844245_--core_126958284:128679904
--mid_4:128484636:130132796_--core_128679904:129982821
--mid_4:129807048:131502425_--core_129982821:131343295
--mid_4:131229766:133036892_--core_131343295:132883998
--mid_4:132820219:134859784_--core_132883998:134653360
--mid_4:134478847:136811730_--core_134653360:136655291
--mid_4:136452024:138338987_--core_136655291:138227667
--mid_4:138067143:139664992_--core_138227667:139546661
--mid_4:139453754:140812092_--core_139546661:140743340
--mid_4:140649005:142046231_--core_140743340:141920812
--mid_4:141797605:143452153_--core_141920812:143295857
--mid_4:143182293:145239995_--core_143295857:145087374
--mid_4:144891867:146578808_--core_145087374:146407866
--mid_4:146269952:147956807_--core_146407866:147754619
--mid_4:147574916:149350715_--core_147754619:149242357
--mid_4:149085976:151023054_--core_149242357:150838133
--mid_4:150623522:152259415_--core_150838133:152101947
--mid_4:152009641:153590832_--core_152101947:153494218
--mid_4:153341268:154778415_--core_153494218:154674691
--mid_4:154526332:155815972_--core_154674691:155733317
--mid_4:155709098:157174664_--core_155733317:157063847
--mid_4:156939747:158418983_--core_157063847:158304390
--mid_4:158117004:160100930_--core_158304390:159910248
--mid_4:159835616:161575431_--core_159910248:161456549
--mid_4:161348495:162844992_--core_161456549:162671754
--mid_4:162585325:164396200_--core_162671754:164163751
--mid_4:163978207:165785382_--core_164163751:165668899
--mid_4:165533373:166859585_--core_165668899:166714770
--mid_4:166625250:168427492_--core_166714770:168291598
--mid_4:168103287:169817077_--core_168291598:169711840
--mid_4:169624516:171289946_--core_169711840:171164621
--mid_4:171038565:172961413_--core_171164621:172761786
--mid_4:172615510:174496084_--core_172761786:174331107
--mid_4:174216628:175681378_--core_174331107:175658865
--mid_4:175566141:177109915_--core_175658865:176991670
--mid_4:176871061:178264768_--core_176991670:178117115
--mid_4:177994994:179583006_--core_178117115:179478437
--mid_4:179292610:180845677_--core_179478437:180731145
--mid_4:180588557:181874968_--core_180731145:181773602
--mid_4:181709128:182819937_--core_181773602:182704299
--mid_4:182640389:183816514_--core_182704299:183758793
--mid_4:183652332:184848794_--core_183758793:184731878
--mid_4:184626692:185887890_--core_184731878:185787759
--mid_4:185631500:186834456_--core_185787759:186761385
--mid_4:186680023:187448496_--core_186761385:187424826
--mid_4:187406117:188423950_--core_187424826:188302609
--mid_4:188230229:189662324_--core_188302609:189579794
--mid_4:189508266:190574167_--core_189579794:190466974
--mid_4:190430839:191262861_--core_190466974:191262861
--mid_5:0:752191_--core_0:704123
--mid_5:664753:1386593_--core_704123:1345984
--mid_5:1306744:2107033_--core_1345984:2002563
--mid_5:1945759:2842156_--core_2002563:2769574
--mid_5:2693466:3637369_--core_2769574:3518679
--mid_5:3410715:4747002_--core_3518679:4682211
--mid_5:4527589:5633217_--core_4682211:5502368
--mid_5:5403911:6653065_--core_5502368:6575654
--mid_5:6463448:7634984_--core_6575654:7568683
--mid_5:7449701:8465205_--core_7568683:8335692
--mid_5:8285117:9500502_--core_8335692:9442282
--mid_5:9322448:10339743_--core_9442282:10302791
--mid_5:10211297:11164906_--core_10302791:11077271
--mid_5:11004236:12177884_--core_11077271:11982914
--mid_5:11869132:13853578_--core_11982914:13756844
--mid_5:13656734:14697514_--core_13756844:14614263
--mid_5:14482991:15884888_--core_14614263:15805605
--mid_5:15747620:16938858_--core_15805605:16844858
--mid_5:16747309:18024602_--core_16844858:17854074
--mid_5:17767156:19454560_--core_17854074:19371254
--mid_5:19186937:20989410_--core_19371254:20697805
--mid_5:20528034:22114342_--core_20697805:22007147
--mid_5:21925896:23257675_--core_22007147:23120903
--mid_5:22992727:24857886_--core_23120903:24679058
--mid_5:24592761:26365796_--core_24679058:26258690
--mid_5:26054630:27951149_--core_26258690:27771821
--mid_5:27561971:29491199_--core_27771821:29406918
--mid_5:29211815:30928400_--core_29406918:30820385
--mid_5:30675495:31783408_--core_30820385:31710919
--mid_5:31616080:32624191_--core_31710919:32510022
--mid_5:32420184:33776171_--core_32510022:33703480
--mid_5:33626432:34846838_--core_33703480:34771108
--mid_5:34692494:35892333_--core_34771108:35795826
--mid_5:35677576:36770865_--core_35795826:36683332
--mid_5:36610688:38065775_--core_36683332:37953119
--mid_5:37875916:39120229_--core_37953119:38976616
--mid_5:38905836:40352029_--core_38976616:40242562
--mid_5:40091014:41620590_--core_40242562:41459389
--mid_5:41320619:43063979_--core_41459389:42915968
--mid_5:42778270:44791695_--core_42915968:44552969
--mid_5:44401302:46257866_--core_44552969:46072723
--mid_5:45805154:50494416_--core_46072723:50494416
--mid_5:50494417:52324240_--core_50494416:52247964
--mid_5:52164929:53011488_--core_52247964:52892474
--mid_5:52740151:54142715_--core_52892474:54033609
--mid_5:53938096:55584555_--core_54033609:55458439
--mid_5:55327793:56569277_--core_55458439:56418086
--mid_5:56316002:57830054_--core_56418086:57757923
--mid_5:57613794:58919560_--core_57757923:58768608
--mid_5:58685732:60395976_--core_58768608:60219302
--mid_5:60080627:61785364_--core_60219302:61644137
--mid_5:61570140:63330454_--core_61644137:63141879
--mid_5:63019633:64865015_--core_63141879:64689866
--mid_5:64556370:66009470_--core_64689866:65943328
--mid_5:65811825:67311895_--core_65943328:67180691
--mid_5:67048553:68566067_--core_67180691:68445560
--mid_5:68344632:69847976_--core_68445560:69660460
--mid_5:69491541:71383641_--core_69660460:71240018
--mid_5:71103912:72670675_--core_71240018:72506412
--mid_5:72421895:73646116_--core_72506412:73556394
--mid_5:73447915:74866565_--core_73556394:74746307
--mid_5:74654888:75972701_--core_74746307:75947744
--mid_5:75837601:76806109_--core_75947744:76750137
--mid_5:76647020:78146897_--core_76750137:78070990
--mid_5:77954997:79261183_--core_78070990:79168664
--mid_5:79104056:80237041_--core_79168664:80078290
--mid_5:79970592:81428707_--core_80078290:81308872
--mid_5:81159330:82435173_--core_81308872:82355340
--mid_5:82218715:83983289_--core_82355340:83778909
--mid_5:83564313:85623371_--core_83778909:85486011
--mid_5:85347548:87233292_--core_85486011:87068354
--mid_5:86853204:89088179_--core_87068354:88907502
--mid_5:88765053:90523613_--core_88907502:90379906
--mid_5:90203767:92468857_--core_90379906:92251889
--mid_5:92109734:93916848_--core_92251889:93777700
--mid_5:93608749:95157158_--core_93777700:95016315
--mid_5:94913416:96365030_--core_95016315:96229111
--mid_5:96146211:97902620_--core_96229111:97731879
--mid_5:97526800:99320106_--core_97731879:99243979
--mid_5:99057352:101137771_--core_99243979:100984332
--mid_5:100801058:102739559_--core_100984332:102565279
--mid_5:102465610:104226695_--core_102565279:104071917
--mid_5:103934043:106162636_--core_104071917:106031220
--mid_5:105866613:107226525_--core_106031220:107157058
--mid_5:107079841:108689838_--core_107157058:108580206
--mid_5:108426758:110073742_--core_108580206:109857997
--mid_5:109695153:111362576_--core_109857997:111172634
--mid_5:111068445:112506904_--core_111172634:112420800
--mid_5:112340427:113632582_--core_112420800:113498853
--mid_5:113371406:114824553_--core_113498853:114747048
--mid_5:114639255:115870668_--core_114747048:115819569
--mid_5:115746744:117174264_--core_115819569:117021737
--mid_5:116856709:118551009_--core_117021737:118432196
--mid_5:118211347:119831729_--core_118432196:119669870
--mid_5:119516823:121131116_--core_119669870:121005140
--mid_5:120891097:122499889_--core_121005140:122402133
--mid_5:122201930:123835871_--core_122402133:123728931
--mid_5:123584631:125050579_--core_123728931:124913871
--mid_5:124810390:126264645_--core_124913871:126141985
--mid_5:125991147:127681456_--core_126141985:127566246
--mid_5:127437273:129196603_--core_127566246:129045992
--mid_5:128910136:131116944_--core_129045992:130894976
--mid_5:130737321:132040625_--core_130894976:131993079
--mid_5:131858957:133078943_--core_131993079:133019177
--mid_5:132928628:134195701_--core_133019177:134100091
--mid_5:133936260:135144613_--core_134100091:135007767
--mid_5:134904530:136439272_--core_135007767:136325131
--mid_5:136172457:137745165_--core_136325131:137626466
--mid_5:137543246:139068262_--core_137626466:138936524
--mid_5:138789043:140184092_--core_138936524:140116356
--mid_5:140021030:140843859_--core_140116356:140782754
--mid_5:140729324:141815869_--core_140782754:141686823
--mid_5:141557201:142670790_--core_141686823:142638375
--mid_5:142560100:143861267_--core_142638375:143682875
--mid_5:143518097:145413957_--core_143682875:145278165
--mid_5:145177758:146670224_--core_145278165:146573568
--mid_5:146435018:147704051_--core_146573568:147632279
--mid_5:147531131:148760222_--core_147632279:148705393
--mid_5:148613937:149581459_--core_148705393:149520168
--mid_5:149473205:150460714_--core_149520168:150395532
--mid_5:150380496:151119176_--core_150395532:151031450
--mid_5:150968172:152574492_--core_151031450:152405799
--mid_5:152199995:153778074_--core_152405799:153723237
--mid_5:153634860:154952181_--core_153723237:154794003
--mid_5:154639938:156318755_--core_154794003:156152562
--mid_5:155998224:157471826_--core_156152562:157352661
--mid_5:157221007:158867012_--core_157352661:158783092
--mid_5:158681666:160076519_--core_158783092:159948586
--mid_5:159858070:161513562_--core_159948586:161342077
--mid_5:161139607:162924342_--core_161342077:162822457
--mid_5:162733654:164443961_--core_162822457:164265732
--mid_5:164075339:165757850_--core_164265732:165663658
--mid_5:165556477:167222549_--core_165663658:167085901
--mid_5:166950431:168159271_--core_167085901:168116688
--mid_5:168016189:169208421_--core_168116688:169128887
--mid_5:169049436:169970501_--core_169128887:169881120
--mid_5:169797593:171200710_--core_169881120:171122177
--mid_5:171030730:172320819_--core_171122177:172223856
--mid_5:172136517:173322989_--core_172223856:173187167
--mid_5:173102107:174407469_--core_173187167:174341701
--mid_5:174206882:175617568_--core_174341701:175246094
--mid_5:175174563:176566356_--core_175246094:176428336
--mid_5:176329494:177568806_--core_176428336:177484830
--mid_5:177417661:178318192_--core_177484830:178223875
--mid_5:178191392:179186533_--core_178223875:179119004
--mid_5:179026037:180276651_--core_179119004:180134039
--mid_5:180049480:180837636_--core_180134039:180837636
--mid_6:0:887942_--core_0:832978
--mid_6:743331:1671623_--core_832978:1606058
--mid_6:1527558:2738954_--core_1606058:2664315
--mid_6:2611477:3389970_--core_2664315:3294908
--mid_6:3215063:4336872_--core_3294908:4228916
--mid_6:4090533:5287190_--core_4228916:5156377
--mid_6:5077543:6173406_--core_5156377:6119908
--mid_6:6096951:6906571_--core_6119908:6837411
--mid_6:6753207:7834310_--core_6837411:7734943
--mid_6:7654051:9052844_--core_7734943:8931482
--mid_6:8854370:10330091_--core_8931482:10250255
--mid_6:10173829:11321455_--core_10250255:11241049
--mid_6:11098737:12316806_--core_11241049:12228077
--mid_6:12099225:13405102_--core_12228077:13346219
--mid_6:13288350:14457607_--core_13346219:14348369
--mid_6:14254107:15736061_--core_14348369:15618312
--mid_6:15513610:16769972_--core_15618312:16668089
--mid_6:16576283:17916301_--core_16668089:17755626
--mid_6:17639388:19150921_--core_17755626:19009866
--mid_6:18859349:20201163_--core_19009866:20088713
--mid_6:19992204:21367308_--core_20088713:21293570
--mid_6:21184599:22433316_--core_21293570:22328840
--mid_6:22244388:23553400_--core_22328840:23443451
--mid_6:23322209:24539394_--core_23443451:24437710
--mid_6:24369039:25283296_--core_24437710:25198195
--mid_6:25101106:26084244_--core_25198195:26003555
--mid_6:25950182:26690394_--core_26003555:26603079
--mid_6:26548521:27786925_--core_26603079:27688062
--mid_6:27553682:28550086_--core_27688062:28467680
--mid_6:28410092:29377263_--core_28467680:29291326
--mid_6:29196794:29788738_--core_29291326:29752482
--mid_6:29707081:30125736_--core_29752482:30077953
--mid_6:30047219:30535462_--core_30077953:30495870
--mid_6:30469337:31117282_--core_30495870:31084761
--mid_6:31029343:31380241_--core_31084761:31372113
--mid_6:31349716:31614781_--core_31372113:31580700
--mid_6:31554445:32026840_--core_31580700:31991937
--mid_6:31944130:32425255_--core_31991937:32381744
--mid_6:32320242:32688267_--core_32381744:32657604
--mid_6:32633213:32912393_--core_32657604:32896490
--mid_6:32886505:33204745_--core_32896490:33168407
--mid_6:33159888:33755037_--core_33168407:33692437
--mid_6:33619207:34489916_--core_33692437:34409893
--mid_6:34323897:35514132_--core_34409893:35486019
--mid_6:35464509:36630786_--core_35486019:36450160
--mid_6:36370360:37432836_--core_36450160:37288502
--mid_6:37172024:38582642_--core_37288502:38444628
--mid_6:38322128:39493107_--core_38444628:39412190
--mid_6:39351522:40710999_--core_39412190:40589353
--mid_6:40495722:41772011_--core_40589353:41682143
--mid_6:41551667:42915748_--core_41682143:42760646
--mid_6:42579557:43812990_--core_42760646:43710680
--mid_6:43648904:44611225_--core_43710680:44541309
--mid_6:44438285:45988290_--core_44541309:45878367
--mid_6:45762693:46901135_--core_45878367:46795891
--mid_6:46725277:47912396_--core_46795891:47808138
--mid_6:47732198:49642289_--core_47808138:49539529
--mid_6:49389972:51307460_--core_49539529:51182627
--mid_6:51034113:52413501_--core_51182627:52333474
--mid_6:52237626:53216242_--core_52333474:53106816
--mid_6:53025685:54318101_--core_53106816:54202819
--mid_6:54059949:55552676_--core_54202819:55433519
--mid_6:55332066:56851472_--core_55433519:56635269
--mid_6:56545195:58887744_--core_56635269:58675122
--mid_6:58421281:63370815_--core_58675122:63370815
--mid_6:63370816:65555193_--core_63370815:65405328
--mid_6:65250541:66972613_--core_65405328:66798927
--mid_6:66678545:68363171_--core_66798927:68159041
--mid_6:68007885:69746751_--core_68159041:69662404
--mid_6:69496298:71027223_--core_69662404:70976260
--mid_6:70895872:72262991_--core_70976260:72144063
--mid_6:71975820:73548750_--core_72144063:73405283
--mid_6:73262431:74857250_--core_73405283:74757703
--mid_6:74620278:76510903_--core_74757703:76304233
--mid_6:76186260:77997168_--core_76304233:77812998
--mid_6:77617445:79435142_--core_77812998:79288054
--mid_6:79147987:80621556_--core_79288054:80495645
--mid_6:80381953:82121185_--core_80495645:81913385
--mid_6:81726312:83599109_--core_81913385:83460618
--mid_6:83298852:85112373_--core_83460618:84939928
--mid_6:84795153:86381127_--core_84939928:86252018
--mid_6:86124266:87866122_--core_86252018:87739598
--mid_6:87565832:89134320_--core_87739598:88963159
--mid_6:88883155:90338122_--core_88963159:90152077
--mid_6:90065463:91409759_--core_90152077:91282459
--mid_6:91207814:92790221_--core_91282459:92632040
--mid_6:92439716:94128330_--core_92632040:94007966
--mid_6:93908973:95667317_--core_94007966:95539414
--mid_6:95352726:97261214_--core_95539414:97165296
--mid_6:96975456:99078462_--core_97165296:98902054
--mid_6:98704530:100402746_--core_98902054:100294470
--mid_6:100160148:101981306_--core_100294470:101797146
--mid_6:101593383:103549644_--core_101797146:103349726
--mid_6:103137601:104985243_--core_103349726:104868672
--mid_6:104715758:106336256_--core_104868672:106187181
--mid_6:106058532:107303677_--core_106187181:107216716
--mid_6:107110825:108356824_--core_107216716:108272642
--mid_6:108163203:109602423_--core_108272642:109418254
--mid_6:109298603:110808145_--core_109418254:110696659
--mid_6:110626850:112084554_--core_110696659:111979176
--mid_6:111819387:113359339_--core_111979176:113217158
--mid_6:113029164:114705420_--core_113217158:114535865
--mid_6:114414852:116431836_--core_114535865:116307304
--mid_6:116213477:117833402_--core_116307304:117735058
--mid_6:117619033:119217019_--core_117735058:119082976
--mid_6:118900840:120693254_--core_119082976:120526464
--mid_6:120343139:122295594_--core_120526464:122088053
--mid_6:121911333:123682732_--core_122088053:123562770
--mid_6:123399491:124802837_--core_123562770:124725248
--mid_6:124645202:126070929_--core_124725248:125877382
--mid_6:125718752:127859821_--core_125877382:127691013
--mid_6:127479092:129396945_--core_127691013:129215288
--mid_6:129042949:130496533_--core_129215288:130362938
--mid_6:130232224:131760715_--core_130362938:131613187
--mid_6:131475154:132926395_--core_131613187:132838969
--mid_6:132743942:133900104_--core_132838969:133788590
--mid_6:133734059:135118934_--core_133788590:134961048
[truncated: 400 more rows]
